# Supplementary material for: High-density SNP linkage map construction and QTL mapping for flavonoid-related traits in a tea plant (Camellia sinensis) using 2b-RAD sequencing
Source: BMC Genomics. 2018 Dec 22;19:955. doi: 10.1186/s12864-018-5291-8 (PMC6304016; doi:10.1186/s12864-018-5291-8)
Supplement: Supplementary file 1 — Table S1. The statistics of sequencing results (the adaptors consisted of recognition base and overhang). (XLSX 34 kb) [file 12864_2018_5291_MOESM1_ESM.xlsx]

## Sheet: Sheet1
Code	Individuals	File name (.gzip)	Overhang type	Recognition base	Original reads	High-quality reads	Rate of high-quality reads
Parent_001	LJ43	Female	5’-NNN-3’	GTACCG	44091387	40487516	0.918264
Parent_002	BHZ	male	5’-NNN-3’	CTGTAG	37576037	33514594	0.891914
1	0002	1	5’-NNA-3’ & 5’-NNT-3’	GGTGAG	2493900	2058976	0.825605
2	0003	2	5’-NNA-3’ & 5’-NNT-3’	GTAGAG	2888238	2534217	0.877427
3	0005	3	5’-NNA-3’ & 5’-NNT-3’	GCACTA	2847735	2354581	0.826826
4	0102	4	5’-NNA-3’ & 5’-NNT-3’	CAGGTT	2430425	2158760	0.888223
5	0103	5	5’-NNA-3’ & 5’-NNT-3’	TCAGTT	2445196	2134590	0.872973
6	0104	6	5’-NNA-3’ & 5’-NNT-3’	CACTGT	2774818	2406276	0.867183
7	0105	7	5’-NNA-3’ & 5’-NNT-3’	GAGTCT	2219670	1950716	0.878832
8	0106	8	5’-NNA-3’ & 5’-NNT-3’	CGTGAT	2488485	2012123	0.808573
9	0107	9	5’-NNA-3’ & 5’-NNT-3’	TGACAT	2629109	2291653	0.871646
10	0108	10	5’-NNA-3’ & 5’-NNT-3’	ATCGTG	2526155	2246021	0.889107
11	0202	11	5’-NNA-3’ & 5’-NNT-3’	CCGATG	2251154	2006395	0.891274
12	0203	12	5’-NNA-3’ & 5’-NNT-3’	GCCATG	2273088	2022940	0.889952
13	0204	13	5’-NNA-3’ & 5’-NNT-3’	AGATGG	2280081	1954455	0.857187
14	0205	14	5’-NNA-3’ & 5’-NNT-3’	ATGTCG	2350862	2095576	0.891407
15	0206	15	5’-NNA-3’ & 5’-NNT-3’	CGTACG	1918906	1632803	0.850903
16	0207	16	5’-NNA-3’ & 5’-NNT-3’	TGCACG	2803501	2370850	0.845675
17	0208	17	5’-NNA-3’ & 5’-NNT-3’	TCTGAG	2447815	2167287	0.885397
18	0209	18	5’-NNA-3’ & 5’-NNT-3’	CTACAG	2940628	2592387	0.881576
19	0210	19	5’-NNA-3’ & 5’-NNT-3’	GATGTC	2682170	2252390	0.839764
20	0211	20	5’-NNA-3’ & 5’-NNT-3’	TAGTGC	3052345	2573603	0.843156
21	0212	21	5’-NNA-3’ & 5’-NNT-3’	TGGAGC	2964885	2482961	0.837456
22	0213	22	5’-NNA-3’ & 5’-NNT-3’	CTCTAC	2781895	2422231	0.870713
23	0301	23	5’-NNA-3’ & 5’-NNT-3’	CTAGAC	2982125	2592772	0.869438
24	0302	24	5’-NNA-3’ & 5’-NNT-3’	TGACTA	2899959	2561401	0.883254
25	0303	25	5’-NNA-3’ & 5’-NNT-3’	TGCCGA	2613566	2278313	0.871726
26	0304	26	5’-NNA-3’ & 5’-NNT-3’	CACTCA	3223909	2790236	0.865482
27	0306	27	5’-NNA-3’ & 5’-NNT-3’	GCTACA	2950709	2557657	0.866794
28	0308	28	5’-NNA-3’ & 5’-NNT-3’	GTGACA	3439681	2855132	0.830057
29	0309	29	5’-NNA-3’ & 5’-NNT-3’	AGTCAA	2860447	2500238	0.874072
30	0310	30	5’-NNA-3’ & 5’-NNT-3’	TAGCTT	3284609	2895722	0.881603
31	0311	31	5’-NNA-3’ & 5’-NNT-3’	ACTGGT	3128532	2704922	0.864598
32	0312	32	5’-NNA-3’ & 5’-NNT-3’	ATCAGT	2889795	2492102	0.86238
33	0313	33	5’-NNA-3’ & 5’-NNT-3’	CTTACT	2889884	2557924	0.88513
34	0315	34	5’-NNA-3’ & 5’-NNT-3’	AATGCT	2562499	2151742	0.839705
35	0316	35	5’-NNA-3’ & 5’-NNT-3’	AAGAGG	3283582	2690074	0.81925
36	0401	36	5’-NNA-3’ & 5’-NNT-3’	CATCGG	2408615	2049125	0.850748
37	0403	37	5’-NNA-3’ & 5’-NNT-3’	AGCTAG	2630578	2299335	0.87408
38	0405	38	5’-NNA-3’ & 5’-NNT-3’	AGCTTC	2804963	2441325	0.870359
39	0406	39	5’-NNA-3’ & 5’-NNT-3’	TTAGGC	3027848	2591254	0.855807
40	0407	40	5’-NNA-3’ & 5’-NNT-3’	CGAGTA	1789501	1504679	0.840837
41	0409	41	5’-NNA-3’ & 5’-NNT-3’	TCCTTA	2859948	2430631	0.849886
42	0410	42	5’-NNA-3’ & 5’-NNT-3’	AACTGA	2583331	2267558	0.877765
43	0411	43	5’-NNA-3’ & 5’-NNT-3’	GGTAGA	2911579	2460993	0.845243
44	0412	44	5’-NNA-3’ & 5’-NNT-3’	CGGATT	3050130	2685736	0.880532
45	0413	45	5’-NNA-3’ & 5’-NNT-3’	AACCTG	2714858	2310826	0.851177
46	0414	46	5’-NNA-3’ & 5’-NNT-3’	GCATGC	3145703	2685126	0.853585
47	0416	47	5’-NNA-3’ & 5’-NNT-3’	TTCGAT	2890076	2381980	0.824193
48	0417	48	5’-NNA-3’ & 5’-NNT-3’	TAGTTG	2612967	2179096	0.833955
49	0418	49	5’-NNA-3’ & 5’-NNT-3’	GTAGCC	2479658	2040260	0.822799
50	0419	50	5’-NNA-3’ & 5’-NNT-3’	AGCATT	3303900	2850786	0.862855
51	0501	51	5’-NNA-3’ & 5’-NNT-3’	GGTTGT	2907177	2540523	0.87388
52	0502	52	5’-NNA-3’ & 5’-NNT-3’	CGATGT	2902581	2486943	0.856804
53	0504	53	5’-NNA-3’ & 5’-NNT-3’	CAAGGT	2802118	2430885	0.867517
54	0505	54	5’-NNA-3’ & 5’-NNT-3’	AGCCGT	3295489	2796832	0.848685
55	0506	55	5’-NNA-3’ & 5’-NNT-3’	GCACGT	3186602	2555020	0.801801
56	0507	56	5’-NNA-3’ & 5’-NNT-3’	GTGAGT	3041016	2610831	0.858539
57	0508	57	5’-NNA-3’ & 5’-NNT-3’	TCAAGT	3206458	2563042	0.799337
58	0509	58	5’-NNA-3’ & 5’-NNT-3’	AACTCT	3465823	3057503	0.882187
59	0510	59	5’-NNA-3’ & 5’-NNT-3’	ACGGCT	3027998	2517815	0.831511
60	0511	60	5’-NNA-3’ & 5’-NNT-3’	CTAGCT	3261847	2814300	0.862793
61	0512	61	5’-NNA-3’ & 5’-NNT-3’	ATTCCT	2896030	2330812	0.80483
62	0513	62	5’-NNA-3’ & 5’-NNT-3’	CAACCT	3183517	2562544	0.804941
63	0514	63	5’-NNA-3’ & 5’-NNT-3’	TTGACT	3162322	2722555	0.860935
64	0515	64	5’-NNA-3’ & 5’-NNT-3’	TGAACT	3112554	2697768	0.866738
65	0516	65	5’-NNA-3’ & 5’-NNT-3’	CACGAT	2789047	2339602	0.838854
66	0517	66	5’-NNA-3’ & 5’-NNT-3’	GCTCAT	2993364	2455189	0.820211
67	0518	67	5’-NNA-3’ & 5’-NNT-3’	AGGAAT	2404447	2056739	0.85539
68	0519	68	5’-NNA-3’ & 5’-NNT-3’	GCCAAT	2842030	2365283	0.832251
69	0520	69	5’-NNA-3’ & 5’-NNT-3’	ACCTTG	2698722	2224107	0.824133
70	0521	70	5’-NNA-3’ & 5’-NNT-3’	TGAGTG	2209961	1872575	0.847334
71	0601	71	5’-NNA-3’ & 5’-NNT-3’	CTGCTG	2523892	2156479	0.854426
72	0602	72	5’-NNA-3’ & 5’-NNT-3’	CGCCTG	2297916	1873106	0.815132
73	0603	73	5’-NNA-3’ & 5’-NNT-3’	GAGATG	2896353	2563727	0.885157
74	0604	74	5’-NNA-3’ & 5’-NNT-3’	TGTTGG	2665974	2156623	0.808944
75	0605	75	5’-NNA-3’ & 5’-NNT-3’	GAGTGG	2712482	2406167	0.887072
76	0606	cy-2_L3_I20001	5’-NNA-3’ & 5’-NNT-3’	GGACGG	2309127	2107823	0.912822
77	0607	cy-2_L3_I20002	5’-NNA-3’ & 5’-NNT-3’	ACACGG	2250734	1883308	0.836753
78	0608	cy-2_L3_I20003	5’-NNA-3’ & 5’-NNT-3’	GGCAGG	2330722	2018091	0.865865
79	0609	cy-2_L3_I20004	5’-NNA-3’ & 5’-NNT-3’	TACTCG	2748125	2392640	0.870645
80	0610	cy-2_L3_I20005	5’-NNA-3’ & 5’-NNT-3’	CAGGCG	2745840	2516648	0.916531
81	0611	cy-2_L3_I20006	5’-NNA-3’ & 5’-NNT-3’	ATTCCG	2905585	2669258	0.918665
82	0612	cy-2_L3_I20007	5’-NNA-3’ & 5’-NNT-3’	CAGGTT	2562210	2311571	0.902179
83	0613	cy-2_L3_I20008	5’-NNA-3’ & 5’-NNT-3’	TCAGTT	2606016	2375653	0.911603
84	0614	cy-2_L3_I20009	5’-NNA-3’ & 5’-NNT-3’	CACTGT	2861898	2618292	0.91488
85	0615	cy-2_L3_I20010	5’-NNA-3’ & 5’-NNT-3’	GAGTCT	2385310	2096936	0.879104
86	0617	cy-2_L3_I20011	5’-NNA-3’ & 5’-NNT-3’	CGTGAT	2523998	2226098	0.881973
87	0618	cy-2_L3_I20012	5’-NNA-3’ & 5’-NNT-3’	TGACAT	2342730	2089247	0.8918
88	0620	cy-2_L3_I20013	5’-NNA-3’ & 5’-NNT-3’	ATCGTG	1602328	1421901	0.887397
89	0621	cy-2_L3_I20014	5’-NNA-3’ & 5’-NNT-3’	CCGATG	2144917	1926589	0.898211
90	0701	cy-2_L3_I20015	5’-NNA-3’ & 5’-NNT-3’	GCCATG	2269384	2020624	0.890384
91	0702	cy-2_L3_I20016	5’-NNA-3’ & 5’-NNT-3’	AGATGG	1977342	1764085	0.89215
92	0703	cy-2_L3_I20017	5’-NNA-3’ & 5’-NNT-3’	ATGTCG	2552907	2262816	0.886368
93	0704	cy-2_L3_I20018	5’-NNA-3’ & 5’-NNT-3’	CGTACG	2519028	2242295	0.890143
94	0705	cy-2_L3_I20019	5’-NNA-3’ & 5’-NNT-3’	TGCACG	2750339	2399049	0.872274
95	0706	cy-2_L3_I20020	5’-NNA-3’ & 5’-NNT-3’	TCTGAG	2498599	2180799	0.872809
96	0707	cy-2_L3_I20021	5’-NNA-3’ & 5’-NNT-3’	CTACAG	2591756	2272681	0.876888
97	0708	cy-2_L3_I20022	5’-NNA-3’ & 5’-NNT-3’	GATGTC	2769520	2547365	0.919786
98	0709	cy-2_L3_I20023	5’-NNA-3’ & 5’-NNT-3’	TAGTGC	3007430	2711557	0.901619
99	0710	cy-2_L3_I20024	5’-NNA-3’ & 5’-NNT-3’	TGGAGC	2879278	2540336	0.882282
100	0711	cy-2_L3_I20025	5’-NNA-3’ & 5’-NNT-3’	CTCTAC	2689539	2391574	0.889213
101	0712	cy-2_L3_I20026	5’-NNA-3’ & 5’-NNT-3’	CTAGAC	2390338	2122244	0.887843
102	0713	cy-2_L3_I20027	5’-NNA-3’ & 5’-NNT-3’	TGACTA	2523963	2184062	0.86533
103	0715	cy-2_L3_I20028	5’-NNA-3’ & 5’-NNT-3’	TGCCGA	2988779	2664661	0.891555
104	0716	cy-2_L3_I20029	5’-NNA-3’ & 5’-NNT-3’	CACTCA	2816593	2530180	0.898312
105	0717	cy-2_L3_I20030	5’-NNA-3’ & 5’-NNT-3’	GCTACA	3029780	2727899	0.900362
106	0718	cy-2_L3_I20031	5’-NNA-3’ & 5’-NNT-3’	GTGACA	2768781	2417327	0.873065
107	0719	cy-2_L3_I20032	5’-NNA-3’ & 5’-NNT-3’	AGTCAA	3064044	2658622	0.867684
108	0720	cy-2_L3_I20033	5’-NNA-3’ & 5’-NNT-3’	TAGCTT	3121063	2743705	0.879093
109	0801	cy-2_L3_I20034	5’-NNA-3’ & 5’-NNT-3’	ACTGGT	3927858	3546325	0.902865
110	0802	cy-2_L3_I20035	5’-NNA-3’ & 5’-NNT-3’	ATCAGT	2791628	2522178	0.903479
111	0803	cy-2_L3_I20036	5’-NNA-3’ & 5’-NNT-3’	CTTACT	2422799	2178386	0.89912
112	0804	cy-2_L3_I20037	5’-NNA-3’ & 5’-NNT-3’	AATGCT	2515828	2221233	0.882903
113	0805	cy-2_L3_I20038	5’-NNA-3’ & 5’-NNT-3’	AAGAGG	2781041	2392775	0.860388
114	0806	cy-2_L3_I20039	5’-NNA-3’ & 5’-NNT-3’	CATCGG	2524149	2176926	0.86244
115	0807	cy-2_L3_I20040	5’-NNA-3’ & 5’-NNT-3’	AGCTAG	3383552	3027768	0.894849
116	0808	cy-2_L3_I20041	5’-NNA-3’ & 5’-NNT-3’	AGCTTC	2918669	2577059	0.882957
117	0809	cy-2_L3_I20042	5’-NNA-3’ & 5’-NNT-3’	TCGATC	2739156	2506357	0.915011
118	0810	cy-2_L3_I20043	5’-NNA-3’ & 5’-NNT-3’	TTAGGC	2950652	2628020	0.890657
119	0811	cy-2_L3_I20044	5’-NNA-3’ & 5’-NNT-3’	TAGCAC	3038697	2593555	0.853509
120	0812	cy-2_L3_I20045	5’-NNA-3’ & 5’-NNT-3’	CGAGTA	2629853	2223634	0.845535
121	0813	cy-2_L3_I20046	5’-NNA-3’ & 5’-NNT-3’	TCCTTA	3190443	2669851	0.836828
122	0815	cy-2_L3_I20047	5’-NNA-3’ & 5’-NNT-3’	AACTGA	2255681	1981199	0.878315
123	0816	cy-2_L3_I20048	5’-NNA-3’ & 5’-NNT-3’	GGTAGA	2905975	2553794	0.878808
124	0817	cy-2_L3_I20049	5’-NNA-3’ & 5’-NNT-3’	CGGATT	2516734	2154095	0.855909
125	0818	cy-2_L3_I20050	5’-NNA-3’ & 5’-NNT-3’	AACCTG	2371960	2090802	0.881466
126	0819	cy-2_L3_I20051	5’-NNA-3’ & 5’-NNT-3’	GCATGC	2304688	2067363	0.897025
127	0901	cy-2_L3_I20052	5’-NNA-3’ & 5’-NNT-3’	TTCGAT	2917408	2654891	0.910017
128	0902	cy-2_L3_I20053	5’-NNA-3’ & 5’-NNT-3’	TAGTTG	2362349	2168863	0.918096
129	0903	cy-2_L3_I20054	5’-NNA-3’ & 5’-NNT-3’	GTAGCC	2600891	2356636	0.906088
130	0904	cy-2_L3_I20055	5’-NNA-3’ & 5’-NNT-3’	AGCATT	2437012	2093116	0.858886
131	0905	cy-2_L3_I20056	5’-NNA-3’ & 5’-NNT-3’	GGTTGT	2806663	2480791	0.883893
132	0906	cy-2_L3_I20057	5’-NNA-3’ & 5’-NNT-3’	CGATGT	2481858	2063278	0.831344
133	0907	cy-2_L3_I20058	5’-NNA-3’ & 5’-NNT-3’	CAAGGT	2401533	2024578	0.843036
134	0908	cy-2_L3_I20059	5’-NNA-3’ & 5’-NNT-3’	AGCCGT	2871065	2588037	0.901421
135	0909	cy-2_L3_I20060	5’-NNA-3’ & 5’-NNT-3’	GCACGT	2647136	2257636	0.85286
136	0910	cy-2_L3_I20061	5’-NNA-3’ & 5’-NNT-3’	GTGAGT	2737599	2425238	0.8859
137	0911	cy-2_L3_I20062	5’-NNA-3’ & 5’-NNT-3’	TCAAGT	2291541	1939091	0.846195
138	0912	cy-2_L3_I20063	5’-NNA-3’ & 5’-NNT-3’	AACTCT	2697405	2329748	0.8637
139	0913	cy-2_L3_I20064	5’-NNA-3’ & 5’-NNT-3’	ACGGCT	2881152	2509228	0.870911
140	0914	cy-2_L3_I20065	5’-NNA-3’ & 5’-NNT-3’	CTAGCT	2769504	2388296	0.862355
141	0915	cy-2_L3_I20066	5’-NNA-3’ & 5’-NNT-3’	ATTCCT	2850103	2402125	0.84282
142	0916	cy-2_L3_I20067	5’-NNA-3’ & 5’-NNT-3’	CAACCT	2947066	2506844	0.850624
143	0917	cy-2_L3_I20068	5’-NNA-3’ & 5’-NNT-3’	TTGACT	2116080	1846677	0.872688
144	0918	cy-2_L3_I20069	5’-NNA-3’ & 5’-NNT-3’	TGAACT	2419848	2119911	0.876051
145	0919	cy-2_L3_I20070	5’-NNA-3’ & 5’-NNT-3’	CACGAT	2715203	2326575	0.85687
146	0920	cy-2_L3_I20071	5’-NNA-3’ & 5’-NNT-3’	GCTCAT	2540178	2249937	0.88574
147	1001	cy-2_L3_I20072	5’-NNA-3’ & 5’-NNT-3’	AGGAAT	2092980	1854682	0.886144
148	1002	cy-2_L3_I20073	5’-NNA-3’ & 5’-NNT-3’	GCCAAT	2147704	1850750	0.861734
149	1003	cy-2_L3_I20074	5’-NNA-3’ & 5’-NNT-3’	ACCTTG	2237067	1926260	0.861065
150	1004	cy-2_L3_I20075	5’-NNA-3’ & 5’-NNT-3’	TGAGTG	2356274	2116993	0.898449
151	1005	cy-3_L4_I20001	5’-NNA-3’ & 5’-NNT-3’	CTGCTG	2764957	2335212	0.844574
152	1006	cy-3_L4_I20002	5’-NNA-3’ & 5’-NNT-3’	CGCCTG	2109642	1785585	0.846392
153	1007	cy-3_L4_I20003	5’-NNA-3’ & 5’-NNT-3’	GAGATG	2345960	2002210	0.853471
154	1008	cy-3_L4_I20004	5’-NNA-3’ & 5’-NNT-3’	TGTTGG	2442503	2111938	0.864661
155	1009	cy-3_L4_I20005	5’-NNA-3’ & 5’-NNT-3’	GAGTGG	2474239	2101861	0.849498
156	1010	cy-3_L4_I20006	5’-NNA-3’ & 5’-NNT-3’	GGACGG	2276436	1902253	0.835628
157	1011	cy-3_L4_I20007	5’-NNA-3’ & 5’-NNT-3’	ACACGG	2276540	1974255	0.867217
158	1012	cy-3_L4_I20008	5’-NNA-3’ & 5’-NNT-3’	GGCAGG	2319286	1940861	0.836836
159	1013	cy-3_L4_I20009	5’-NNA-3’ & 5’-NNT-3’	TACTCG	1791908	1211711	0.676213
160	1014	cy-3_L4_I20010	5’-NNA-3’ & 5’-NNT-3’	CAGGCG	1693942	1374387	0.811354
161	1015	cy-3_L4_I20011	5’-NNA-3’ & 5’-NNT-3’	ATTCCG	2277756	1978484	0.868611
162	1017	cy-3_L4_I20012	5’-NNA-3’ & 5’-NNT-3’	GTACCG	2566440	2260265	0.880701
163	1018	cy-3_L4_I20013	5’-NNA-3’ & 5’-NNT-3’	CTGTAG	2706273	2222796	0.82135
164	1019	cy-3_L4_I20014	5’-NNA-3’ & 5’-NNT-3’	GGTGAG	2539724	2183859	0.85988
165	1020	cy-3_L4_I20015	5’-NNA-3’ & 5’-NNT-3’	GTAGAG	2710079	2318475	0.855501
166	1101	cy-3_L4_I20016	5’-NNA-3’ & 5’-NNT-3’	GATCAG	2788325	2325730	0.834096
167	1102	cy-3_L4_I20017	5’-NNA-3’ & 5’-NNT-3’	CAGCAG	2702185	2026674	0.750013
168	1103	cy-3_L4_I20018	5’-NNA-3’ & 5’-NNT-3’	AGTAAG	3004591	2498143	0.831442
169	1104	cy-3_L4_I20019	5’-NNA-3’ & 5’-NNT-3’	TCGAAG	2602680	2295745	0.88207
170	1105	cy-3_L4_I20020	5’-NNA-3’ & 5’-NNT-3’	CAGGTT	2537585	2085589	0.821879
171	1106	cy-3_L4_I20021	5’-NNA-3’ & 5’-NNT-3’	TCAGTT	2511118	2216101	0.882516
172	1107	cy-3_L4_I20022	5’-NNA-3’ & 5’-NNT-3’	CACTGT	3010602	2610565	0.867124
173	1108	cy-3_L4_I20023	5’-NNA-3’ & 5’-NNT-3’	GAGTCT	2198378	1993005	0.90658
174	1109	cy-3_L4_I20024	5’-NNA-3’ & 5’-NNT-3’	CGTGAT	2365430	2022639	0.855083
175	1110	cy-3_L4_I20025	5’-NNA-3’ & 5’-NNT-3’	TGACAT	2533043	2295523	0.906231
176	1112	cy-3_L4_I20026	5’-NNA-3’ & 5’-NNT-3’	ATCGTG	2581867	2277381	0.882068
177	1113	cy-3_L4_I20027	5’-NNA-3’ & 5’-NNT-3’	CCGATG	2257747	1987922	0.880489
178	1115	cy-3_L4_I20028	5’-NNA-3’ & 5’-NNT-3’	GCCATG	2482918	2233942	0.899724
179	1116	cy-3_L4_I20029	5’-NNA-3’ & 5’-NNT-3’	AGATGG	2619673	2356467	0.899527
180	1117	cy-3_L4_I20030	5’-NNA-3’ & 5’-NNT-3’	ATGTCG	3000813	2703728	0.900998
181	1118	cy-3_L4_I20031	5’-NNA-3’ & 5’-NNT-3’	CGTACG	2533374	2237714	0.883294
182	1120	cy-3_L4_I20032	5’-NNA-3’ & 5’-NNT-3’	TGCACG	3080469	2749230	0.892471
183	1201	cy-3_L4_I20033	5’-NNA-3’ & 5’-NNT-3’	TCTGAG	3052223	2614867	0.856709
184	1203	cy-3_L4_I20034	5’-NNA-3’ & 5’-NNT-3’	CTACAG	3795488	3239427	0.853494
185	1204	cy-3_L4_I20035	5’-NNA-3’ & 5’-NNT-3’	GATGTC	2862710	2433636	0.850116
186	1206	cy-3_L4_I20036	5’-NNA-3’ & 5’-NNT-3’	TAGTGC	2629830	2242492	0.852714
187	1207	cy-3_L4_I20037	5’-NNA-3’ & 5’-NNT-3’	TGGAGC	2848519	2360475	0.828667
188	1208	cy-3_L4_I20038	5’-NNA-3’ & 5’-NNT-3’	CTCTAC	2819992	2395391	0.849432
189	1209	cy-3_L4_I20039	5’-NNA-3’ & 5’-NNT-3’	CTAGAC	3241076	2703434	0.834116
190	1210	cy-3_L4_I20040	5’-NNA-3’ & 5’-NNT-3’	TGACTA	2801953	2347415	0.837778
191	1211	cy-3_L4_I20041	5’-NNA-3’ & 5’-NNT-3’	TGCCGA	2335882	1937161	0.829306
192	1212	cy-3_L4_I20042	5’-NNA-3’ & 5’-NNT-3’	CACTCA	2765096	2424567	0.876847
193	1213	cy-3_L4_I20043	5’-NNA-3’ & 5’-NNT-3’	GCTACA	2397619	1945724	0.811523
194	1214	cy-3_L4_I20044	5’-NNA-3’ & 5’-NNT-3’	GTGACA	2910601	2405118	0.82633
195	1215	cy-3_L4_I20045	5’-NNA-3’ & 5’-NNT-3’	AGTCAA	2540520	2115948	0.83288
196	1216	cy-3_L4_I20046	5’-NNA-3’ & 5’-NNT-3’	TAGCTT	3122548	2690184	0.861535
197	1217	cy-3_L4_I20047	5’-NNA-3’ & 5’-NNT-3’	ACTGGT	2763451	2322211	0.84033
198	1219	cy-3_L4_I20048	5’-NNA-3’ & 5’-NNT-3’	ATCAGT	2435937	2048431	0.840921
199	1220	cy-3_L4_I20049	5’-NNA-3’ & 5’-NNT-3’	CTTACT	2362709	2028040	0.858354
200	1301	cy-3_L4_I20050	5’-NNA-3’ & 5’-NNT-3’	AATGCT	2376956	2096737	0.88211
201	1302	cy-3_L4_I20051	5’-NNA-3’ & 5’-NNT-3’	AAGAGG	2840517	2422980	0.853007
202	1303	cy-3_L4_I20052	5’-NNA-3’ & 5’-NNT-3’	CATCGG	2783405	2456364	0.882503
203	1304	cy-3_L4_I20053	5’-NNA-3’ & 5’-NNT-3’	AGCTAG	3144562	2774661	0.882368
204	1305	cy-3_L4_I20054	5’-NNA-3’ & 5’-NNT-3’	AGCTTC	3146103	2775855	0.882315
205	1306	cy-3_L4_I20055	5’-NNA-3’ & 5’-NNT-3’	TCGATC	3155103	2698751	0.855361
206	1307	cy-3_L4_I20056	5’-NNA-3’ & 5’-NNT-3’	TTAGGC	2921465	2493542	0.853525
207	1308	cy-3_L4_I20057	5’-NNA-3’ & 5’-NNT-3’	TAGCAC	2667426	2285075	0.856659
208	1309	cy-3_L4_I20058	5’-NNA-3’ & 5’-NNT-3’	CGAGTA	2102333	1798637	0.855543
209	1310	cy-3_L4_I20059	5’-NNA-3’ & 5’-NNT-3’	TCCTTA	2889814	2521388	0.872509
210	1311	cy-3_L4_I20060	5’-NNA-3’ & 5’-NNT-3’	AACTGA	2731934	2306093	0.844125
211	1312	cy-3_L4_I20061	5’-NNA-3’ & 5’-NNT-3’	GGTAGA	2882516	2455743	0.851944
212	1313	cy-3_L4_I20062	5’-NNA-3’ & 5’-NNT-3’	CGGATT	2815531	2436185	0.865267
213	1314	cy-3_L4_I20063	5’-NNA-3’ & 5’-NNT-3’	AACCTG	2831232	2424973	0.856508
214	1315	cy-3_L4_I20064	5’-NNA-3’ & 5’-NNT-3’	GCATGC	3087844	2606830	0.844223
215	1316	cy-3_L4_I20065	5’-NNA-3’ & 5’-NNT-3’	TTCGAT	2655543	2321570	0.874236
216	1317	cy-3_L4_I20066	5’-NNA-3’ & 5’-NNT-3’	TAGTTG	2598668	2253658	0.867236
217	1318	cy-3_L4_I20067	5’-NNA-3’ & 5’-NNT-3’	GTAGCC	2796782	2476327	0.88542
218	1319	cy-3_L4_I20068	5’-NNA-3’ & 5’-NNT-3’	AGCATT	2321395	1932421	0.83244
219	1401	cy-3_L4_I20069	5’-NNA-3’ & 5’-NNT-3’	GGTTGT	2988116	2639359	0.883285
220	1402	cy-3_L4_I20070	5’-NNA-3’ & 5’-NNT-3’	CGATGT	2865535	2474421	0.863511
221	1403	cy-3_L4_I20071	5’-NNA-3’ & 5’-NNT-3’	CAAGGT	3833225	3207652	0.836802
222	1404	cy-3_L4_I20072	5’-NNA-3’ & 5’-NNT-3’	AGCCGT	2925923	2591986	0.88587
223	1405	cy-3_L4_I20073	5’-NNA-3’ & 5’-NNT-3’	GCACGT	3123670	2594833	0.8307
224	1406	cy-3_L4_I20074	5’-NNA-3’ & 5’-NNT-3’	GTGAGT	2774529	2314251	0.834106
225	1407	cy-3_L4_I20075	5’-NNA-3’ & 5’-NNT-3’	TCAAGT	3397572	3051166	0.898043
226	1408	cy-4_L5_I20001	5’-NNA-3’ & 5’-NNT-3’	AACTCT	2582635	2411846	0.93387
227	1409	cy-4_L5_I20002	5’-NNA-3’ & 5’-NNT-3’	ACGGCT	3055056	2845719	0.931479
228	1410	cy-4_L5_I20003	5’-NNA-3’ & 5’-NNT-3’	CTAGCT	3015940	2821073	0.935388
229	1411	cy-4_L5_I20004	5’-NNA-3’ & 5’-NNT-3’	ATTCCT	3106991	2795036	0.899596
230	1412	cy-4_L5_I20005	5’-NNA-3’ & 5’-NNT-3’	CAACCT	2860240	2549425	0.891333
231	1413	cy-4_L5_I20006	5’-NNA-3’ & 5’-NNT-3’	TTGACT	2659359	2482266	0.933408
232	1414	cy-4_L5_I20007	5’-NNA-3’ & 5’-NNT-3’	TGAACT	2444750	2096995	0.857754
233	1415	cy-4_L5_I20008	5’-NNA-3’ & 5’-NNT-3’	CACGAT	2983074	2793137	0.936328
234	1417	cy-4_L5_I20009	5’-NNA-3’ & 5’-NNT-3’	GCTCAT	2293727	2163718	0.94332
235	1418	cy-4_L5_I20010	5’-NNA-3’ & 5’-NNT-3’	AGGAAT	2930004	2761473	0.942481
236	1420	cy-4_L5_I20011	5’-NNA-3’ & 5’-NNT-3’	GCCAAT	2686495	2439698	0.908134
237	1501	cy-4_L5_I20012	5’-NNA-3’ & 5’-NNT-3’	ACCTTG	2689389	2403401	0.893661
238	1502	cy-4_L5_I20013	5’-NNA-3’ & 5’-NNT-3’	TGAGTG	2786148	2419925	0.868556
239	1503	cy-4_L5_I20014	5’-NNA-3’ & 5’-NNT-3’	CTGCTG	2544814	2261617	0.888716
240	1504	cy-4_L5_I20015	5’-NNA-3’ & 5’-NNT-3’	CGCCTG	2793640	2535559	0.907618
241	1505	cy-4_L5_I20016	5’-NNA-3’ & 5’-NNT-3’	GAGATG	2871836	2549332	0.887701
242	1506	cy-4_L5_I20017	5’-NNA-3’ & 5’-NNT-3’	TGTTGG	2879729	2636446	0.915519
243	1507	cy-4_L5_I20018	5’-NNA-3’ & 5’-NNT-3’	GAGTGG	2621102	2414024	0.920996
244	1508	cy-4_L5_I20019	5’-NNA-3’ & 5’-NNT-3’	GGACGG	3005428	2664084	0.886424
245	1509	cy-4_L5_I20020	5’-NNA-3’ & 5’-NNT-3’	ACACGG	2645970	2442061	0.922936
246	1510	cy-4_L5_I20021	5’-NNA-3’ & 5’-NNT-3’	GGCAGG	2499515	2301452	0.920759
247	1511	cy-4_L5_I20022	5’-NNA-3’ & 5’-NNT-3’	TACTCG	2744070	2523094	0.919471
248	1512	cy-4_L5_I20023	5’-NNA-3’ & 5’-NNT-3’	CAGGCG	2579663	2360845	0.915176
249	1513	cy-4_L5_I20024	5’-NNA-3’ & 5’-NNT-3’	ATTCCG	2574534	2200029	0.854535
250	1515	cy-4_L5_I20025	5’-NNA-3’ & 5’-NNT-3’	CAGGTT	2281457	1967569	0.862418
251	1516	cy-4_L5_I20026	5’-NNA-3’ & 5’-NNT-3’	TCAGTT	2313345	2044954	0.883981
252	1517	cy-4_L5_I20027	5’-NNA-3’ & 5’-NNT-3’	CACTGT	2658933	2271211	0.854181
253	1518	cy-4_L5_I20028	5’-NNA-3’ & 5’-NNT-3’	GAGTCT	2430872	2053801	0.844882
254	1520	cy-4_L5_I20029	5’-NNA-3’ & 5’-NNT-3’	CGTGAT	2572634	2195335	0.853341
255	1601	cy-4_L5_I20030	5’-NNA-3’ & 5’-NNT-3’	TGACAT	2296806	1990630	0.866695
256	1602	cy-4_L5_I20031	5’-NNA-3’ & 5’-NNT-3’	ATCGTG	2803311	2551427	0.910148
257	1603	cy-4_L5_I20032	5’-NNA-3’ & 5’-NNT-3’	CCGATG	2639995	2423444	0.917973
258	1604	cy-4_L5_I20033	5’-NNA-3’ & 5’-NNT-3’	GCCATG	2603940	2362415	0.907246
259	1605	cy-4_L5_I20034	5’-NNA-3’ & 5’-NNT-3’	AGATGG	2476837	2264991	0.914469
260	1606	cy-4_L5_I20035	5’-NNA-3’ & 5’-NNT-3’	ATGTCG	2270922	1918821	0.844952
261	1607	cy-4_L5_I20036	5’-NNA-3’ & 5’-NNT-3’	CGTACG	2564401	2167111	0.845075
262	1608	cy-4_L5_I20037	5’-NNA-3’ & 5’-NNT-3’	TGCACG	2463194	2284434	0.927428
263	1610	cy-4_L5_I20038	5’-NNA-3’ & 5’-NNT-3’	TCTGAG	2512008	2352298	0.936421
264	1611	cy-4_L5_I20039	5’-NNA-3’ & 5’-NNT-3’	CTACAG	2582431	2408954	0.932824
265	1613	cy-4_L5_I20040	5’-NNA-3’ & 5’-NNT-3’	GATGTC	2899139	2684436	0.925942
266	1614	cy-4_L5_I20041	5’-NNA-3’ & 5’-NNT-3’	TAGTGC	2546938	2380163	0.934519
267	1615	cy-4_L5_I20042	5’-NNA-3’ & 5’-NNT-3’	TGGAGC	2390746	2041687	0.853996
268	1616	cy-4_L5_I20043	5’-NNA-3’ & 5’-NNT-3’	CTCTAC	2253921	1951757	0.865939
269	1617	cy-4_L5_I20044	5’-NNA-3’ & 5’-NNT-3’	CTAGAC	2189264	1885932	0.861446
270	1620	cy-4_L5_I20045	5’-NNA-3’ & 5’-NNT-3’	TGACTA	2441092	2248636	0.92116
271	1702	cy-4_L5_I20046	5’-NNA-3’ & 5’-NNT-3’	TGCCGA	2550127	2377669	0.932373
272	1703	cy-4_L5_I20047	5’-NNA-3’ & 5’-NNT-3’	CACTCA	2606485	2390668	0.9172
273	1704	cy-4_L5_I20048	5’-NNA-3’ & 5’-NNT-3’	GCTACA	2866428	2652329	0.925308
274	1705	cy-4_L5_I20049	5’-NNA-3’ & 5’-NNT-3’	GTGACA	2947434	2695530	0.914534
275	1706	cy-4_L5_I20050	5’-NNA-3’ & 5’-NNT-3’	AGTCAA	3040551	2853656	0.938533
276	1707	cy-4_L5_I20051	5’-NNA-3’ & 5’-NNT-3’	TAGCTT	3146586	2867876	0.911425
277	1708	cy-4_L5_I20052	5’-NNA-3’ & 5’-NNT-3’	ACTGGT	2841783	2567139	0.903355
278	1710	cy-4_L5_I20053	5’-NNA-3’ & 5’-NNT-3’	ATCAGT	2945519	2765292	0.938813
279	1712	cy-4_L5_I20054	5’-NNA-3’ & 5’-NNT-3’	CTTACT	2652171	2487976	0.93809
280	1713	cy-4_L5_I20055	5’-NNA-3’ & 5’-NNT-3’	AATGCT	2676654	2517293	0.940463
281	1714	cy-4_L5_I20056	5’-NNA-3’ & 5’-NNT-3’	AAGAGG	2521968	2359389	0.935535
282	1715	cy-4_L5_I20057	5’-NNA-3’ & 5’-NNT-3’	CATCGG	2775455	2588029	0.93247
283	1716	cy-4_L5_I20058	5’-NNA-3’ & 5’-NNT-3’	AGCTAG	2960785	2762958	0.933184
284	1717	cy-4_L5_I20059	5’-NNA-3’ & 5’-NNT-3’	AGCTTC	2807514	2544149	0.906193
285	1718	cy-4_L5_I20060	5’-NNA-3’ & 5’-NNT-3’	TCGATC	2581293	2332519	0.903624
286	1719	cy-4_L5_I20061	5’-NNA-3’ & 5’-NNT-3’	TTAGGC	2634852	2234915	0.848213
287	1720	cy-4_L5_I20062	5’-NNA-3’ & 5’-NNT-3’	TAGCAC	3363440	3138724	0.933189
288	1801	cy-4_L5_I20063	5’-NNA-3’ & 5’-NNT-3’	CGAGTA	2514946	2244017	0.892272
289	1802	cy-4_L5_I20064	5’-NNA-3’ & 5’-NNT-3’	TCCTTA	2673909	2494310	0.932833
290	1803	cy-4_L5_I20065	5’-NNA-3’ & 5’-NNT-3’	AACTGA	2867076	2667344	0.930336
291	1804	cy-4_L5_I20066	5’-NNA-3’ & 5’-NNT-3’	GGTAGA	2932961	2729976	0.930792
292	1805	cy-4_L5_I20067	5’-NNA-3’ & 5’-NNT-3’	CGGATT	2712811	2434896	0.897555
293	1806	cy-4_L5_I20068	5’-NNA-3’ & 5’-NNT-3’	AACCTG	2910858	2724478	0.935971
294	1807	cy-4_L5_I20069	5’-NNA-3’ & 5’-NNT-3’	GCATGC	2981247	2750378	0.92256
295	1808	cy-4_L5_I20070	5’-NNA-3’ & 5’-NNT-3’	TTCGAT	2927230	2740851	0.936329
296	1809	cy-4_L5_I20071	5’-NNA-3’ & 5’-NNT-3’	TAGTTG	2855919	2688149	0.941255
297	1810	cy-4_L5_I20072	5’-NNA-3’ & 5’-NNT-3’	GTAGCC	3129916	2944517	0.940766
298	1811	cy-4_L5_I20073	5’-NNA-3’ & 5’-NNT-3’	AGCATT	2893366	2694900	0.931407
299	1812	cy-4_L5_I20074	5’-NNA-3’ & 5’-NNT-3’	GGTTGT	2960507	2782091	0.939735
300	1813	cy-4_L5_I20075	5’-NNA-3’ & 5’-NNT-3’	CGATGT	2705106	2496437	0.922861
301	1814	cy-5_L6_I20001	5’-NNA-3’ & 5’-NNT-3’	CAAGGT	3848988	3134005	0.814241
302	1815	cy-5_L6_I20002	5’-NNA-3’ & 5’-NNT-3’	AGCCGT	3950255	3246010	0.821722
303	1816	cy-5_L6_I20003	5’-NNA-3’ & 5’-NNT-3’	GCACGT	4253379	3484560	0.819245
304	1817	cy-5_L6_I20004	5’-NNA-3’ & 5’-NNT-3’	GTGAGT	4023422	3193168	0.793645
305	1818	cy-5_L6_I20005	5’-NNA-3’ & 5’-NNT-3’	TCAAGT	4015114	3066962	0.763854
306	1819	cy-5_L6_I20006	5’-NNA-3’ & 5’-NNT-3’	AACTCT	4028148	3195870	0.793384
307	1820	cy-5_L6_I20007	5’-NNA-3’ & 5’-NNT-3’	ACGGCT	4372416	3438497	0.786407
308	1901	cy-5_L6_I20008	5’-NNA-3’ & 5’-NNT-3’	CTAGCT	4398719	3582265	0.814388
309	1902	cy-5_L6_I20009	5’-NNA-3’ & 5’-NNT-3’	ATTCCT	3765254	2962404	0.786774
310	1903	cy-5_L6_I20010	5’-NNA-3’ & 5’-NNT-3’	CAACCT	4487498	3668013	0.817385
311	1904	cy-5_L6_I20011	5’-NNA-3’ & 5’-NNT-3’	TTGACT	4239062	3317380	0.782574
312	1905	cy-5_L6_I20012	5’-NNA-3’ & 5’-NNT-3’	TGAACT	4342687	3422757	0.788166
313	1906	cy-5_L6_I20013	5’-NNA-3’ & 5’-NNT-3’	CACGAT	4399906	3506734	0.797002
314	1907	cy-5_L6_I20014	5’-NNA-3’ & 5’-NNT-3’	GCTCAT	3817787	3043406	0.797165
315	1908	cy-5_L6_I20015	5’-NNA-3’ & 5’-NNT-3’	AGGAAT	3990707	3060146	0.766818
316	1909	cy-5_L6_I20016	5’-NNA-3’ & 5’-NNT-3’	GCCAAT	4068799	3361784	0.826235
317	1911	cy-5_L6_I20017	5’-NNA-3’ & 5’-NNT-3’	ACCTTG	3852696	3137412	0.814342
318	1912	cy-5_L6_I20018	5’-NNA-3’ & 5’-NNT-3’	TGAGTG	3622540	2907248	0.802544
319	1913	cy-5_L6_I20019	5’-NNA-3’ & 5’-NNT-3’	CTGCTG	3670145	2890758	0.787641
320	1914	cy-5_L6_I20020	5’-NNA-3’ & 5’-NNT-3’	CGCCTG	3427235	2679876	0.781935
321	1915	cy-5_L6_I20021	5’-NNA-3’ & 5’-NNT-3’	GAGATG	3903836	3209195	0.822062
322	1916	cy-5_L6_I20022	5’-NNA-3’ & 5’-NNT-3’	TGTTGG	3606320	2934616	0.813743
323	1917	cy-5_L6_I20023	5’-NNA-3’ & 5’-NNT-3’	GAGTGG	4271358	3485990	0.816132
324	1919	cy-5_L6_I20024	5’-NNA-3’ & 5’-NNT-3’	GGACGG	4379291	3608528	0.823998
325	1920	cy-5_L6_I20025	5’-NNA-3’ & 5’-NNT-3’	ACACGG	3969714	3237752	0.815613
326	0318	cy-5_L6_I20026	5’-NNA-3’ & 5’-NNT-3’	GGCAGG	4043352	3294655	0.814833
327	0402	cy-5_L6_I20027	5’-NNA-3’ & 5’-NNT-3’	TACTCG	3915382	3214057	0.82088
				CAGGCG
				ATTCCG
				GTACCG
