# Supplementary material for: High-density SNP linkage map construction and QTL mapping for flavonoid-related traits in a tea plant (Camellia sinensis) using 2b-RAD sequencing
Source: BMC Genomics. 2018 Dec 22;19:955. doi: 10.1186/s12864-018-5291-8 (PMC6304016; doi:10.1186/s12864-018-5291-8)
Supplement: Supplementary file 2 — Table S2. The sequencing depth of 2b-RAD. (XLSX 31427 kb) [file 12864_2018_5291_MOESM2_ESM.xlsx]

## Sheet: Sequencing depth
Ref_ID	Ref_Seq	P1_P2
Sc0000000-520	AAAAACCTAACAATCTCTCCCTTTGGC	0
Sc0000000-10194	ATGCATCGGACTTATACTCCAAGGGGT	65
Sc0000000-19162	TAATGCCTAACTCTCCCTCCTCAAGCG	0
Sc0000000-20183	TAATCCTTTACTTTGACTCCTCTTTAT	0
Sc0000000-23552	GGTAGCTAAACGTCAACTCCCTTTTAA	1
Sc0000000-24289	TTTGGTCTAACTAATGCTCCCGCCACA	0
Sc0000000-50733	GTTAGACTTACCATTGCTCCGGTATTG	8
Sc0000000-53495	GATCTAGAAACTCCCCCTCCAGCAGCC	0
Sc0000000-63668	TTTTAAGTTACTAATTCTCCATCCAAT	8
Sc0000000-74889	TAGGCTTTGACATTCACTCCCATCATT	0
Sc0000000-79935	AAGTATTTGACCACGACTCCAGTTCTC	0
Sc0000000-106846	GTTATTGGGACAGGGTCTCCGGCGACA	0
Sc0000000-107882	GTTATTGGGACAGGGTCTCCGGCGACA	0
Sc0000000-137511	GAGAGGTTAACCTCCCCTCCTTGTGTC	0
Sc0000000-137787	ATAATCTCTACAATCTCTCCCCTTTCT	0
Sc0000000-139371	GAGGGGTTAACCTCCCCTCCGTGTGTC	2
Sc0000000-139636	ATAATCTCTACAATCTCTCCCCTTTCT	0
Sc0000000-153189	GACAACCAGACGATAGCTCCACCTCAA	0
Sc0000000-157075	TCTTCTTCCACCCGAGCTCCTCTGTCT	0
Sc0000000-163677	AGGGAGAGGACATCTGCTCCACGCATG	0
Sc0000000-164512	GGAGAACTCACTCTCTCTCCATCATCA	0
Sc0000000-165235	TCAGTACAAACGGGGTCTCCCAGTAGA	1
Sc0000000-167296	GTTCGCCATACTTAAGCTCCACAAGCT	0
Sc0000000-174508	AGGAAGAGGACATCTGCTCCACGCATG	0
Sc0000000-175612	ACAATAGATACTGGCACTCCATGCATT	0
Sc0000000-176872	TGAGGATCAACAGAAACTCCATCCTTG	0
Sc0000000-177233	GATGCGCTGACTCCTCCTCCTCGCTAG	0
Sc0000000-178051	AAGTCGCATACTCCTCCTCCTCCATGT	44
Sc0000000-179211	TGGTGTCCCACCATCTCTCCACGAGTG	0
Sc0000000-182253	TGGGCTTTGACATTCACTCCCATCACT	0
Sc0000000-182861	TGGGAGACTACCTTTTCTCCTTGGAGA	0
Sc0000000-186741	AGGACCGTGACATTGACTCCGAACTGT	0
Sc0000000-188252	TCTCAGCTTACCTCTTCTCCTTCTATT	0
Sc0000000-189684	ATTCCTCACACCCCTCCTCCCATCTTA	17
Sc0000000-198597	TTCTTCTTTACAGCACCTCCATACAAA	0
Sc0000000-202420	CAACCATCTACCTCGGCTCCACAGCTG	0
Sc0000000-203075	CGATCCAACACGCCCACTCCTTCTCAA	0
Sc0000000-206458	ACCCGATGTACGATGGCTCCAGAAGTA	4
Sc0000000-209362	CAATCCGATACAATTTCTCCGAAGGAT	0
Sc0000000-210410	CGTCCACCCACGGGCACTCCGATGATC	0
Sc0000000-219905	TTGGTAAATACTTTGGCTCCCCTATGA	0
Sc0000000-222877	TTGGTAAATACTTTGGCTCCCCTATGA	0
Sc0000000-254631	TTGCGCAGCACCAAATCTCCAATTTTG	3
Sc0000000-261825	AGCCCAAATACCTCAGCTCCAAATACT	0
Sc0000000-264405	GTTACAGAAACCAGCTCTCCAAAAATG	16
Sc0000000-286516	AACCAATATACAATAACTCCAAAGACT	0
Sc0000000-289863	CTTTTTGCCACCCCACCTCCCTCCATT	35
Sc0000000-292200	AAAAACCTAACCCTATCTCCCCCTAAC	0
Sc0000000-294081	GACCCACTCACCTTCACTCCCCCTTTC	0
Sc0000000-295983	GTCGAAGTGACTCCTACTCCAATGGAT	0
Sc0000000-302089	CAATGGTGAACTCAATCTCCCTATCAA	0
Sc0000000-302286	GGAGGTACTACACCAACTCCATTAAAT	0
Sc0000000-318330	AACCAACATACAACAACTCCAAAGACT	0
Sc0000000-319505	TCTGCCGATACGATCACTCCTCCGATT	0
Sc0000000-319723	CTTTCATCCACGATCCCTCCGATTTGC	2
Sc0000000-324124	AAAAACCTAACCCTATCTCCCCCTAAC	0
Sc0000000-326012	GACCCACTCACCTTCACTCCCCCTTTC	0
Sc0000000-329605	GTCGAATTGACTCCTACTCCAATGGAT	0
Sc0000000-336033	GGAGGTACTACACCAACTCCATTAAAT	0
Sc0000000-343386	AAAGCTGGGACCACCACTCCAAATAAG	0
Sc0000000-344664	GTTGCCCCAACACATCCTCCAACCACT	0
Sc0000000-356375	GGAGGTACTACACCAACTCCATTAAAT	0
Sc0000000-363724	AAAGCTGGGACCACCACTCCAAATAAG	0
Sc0000000-365002	GTTGCCCCAACACATCCTCCAACCACT	0
Sc0000000-371100	TAAGAAATAACCAAATCTCCCACAAAA	0
Sc0000000-373263	TGAAAAAACACTTAATCTCCCGCCTTG	0
Sc0000000-379097	AAGATTGAAACATACTCTCCCAAGTCC	0
Sc0000000-385069	TGTCTGTGCACTCATCCTCCATAGATA	0
Sc0000000-388116	TAAGAAATAACCAAATCTCCCACAAAT	0
Sc0000000-390382	TGAAATCCAACACCTTCTCCCAAGCCG	0
Sc0000000-390572	AGAGTGTGGACTTAGGCTCCCACTTGA	0
Sc0000000-412432	NNNNNAGTAACCACGGCTCCAATCAAG	0
Sc0000000-423038	AAAGCTGGGACCACCACTCCAAATAAG	0
Sc0000000-450248	GTTAGACTTACCACCGCTCCGATTTTG	0
Sc0000000-453188	CTAGATCCGACTTTCTCTCCCTCTACA	0
Sc0000000-456982	GTTAGACTTACCACCGCTCCGGTTTTG	0
Sc0000000-459890	CTAGATCCGACTTTCTCTCCCTCTACA	0
Sc0000000-460750	GGAGATAGGACATGGACTCCATTGATA	10
Sc0000000-471558	CATAGTAAAACCCTAGCTCCTGACGAA	0
Sc0000000-473505	GACAACCAAACGATATCTCCACCTCAA	0
Sc0000000-476209	AATGACTGGACCATTTCTCCAAAACTA	7
Sc0000000-476752	TGTCGCATCACAACCCCTCCGTGGGAA	20
Sc0000000-480092	GTTTGGCATACGCCTTCTCCACTTCAT	0
Sc0000000-480246	CATGTGCACACGCCTACTCCACTAAGA	0
Sc0000000-487099	TCGGGAGAGACTATCACTCCGCCACAA	0
Sc0000000-497598	AGATTCACAACATGACCTCCTTTTCAC	0
Sc0000000-506528	TATTTCCAAACCACTTCTCCACAATTG	0
Sc0000000-506914	AAGACACTGACAACGACTCCGACTCAT	0
Sc0000000-514274	AACTGTGCCACAGCCACTCCATGAACT	0
Sc0000000-514645	ACTCTTCTAACTCGGCCTCCACCTTGG	0
Sc0000000-527951	AACTTAGACACGTTATCTCCTATCGGG	1
Sc0000000-537818	GTTTTTAAAACAAATTCTCCATTTCAA	0
Sc0000000-559523	GATCTTAAAACAAATTCTCCTAATTTT	0
Sc0000000-563955	TGGTAAGGTACACATCCTCCCTTATTA	0
Sc0000000-579157	TGAAATCTGACTCTAACTCCCAAACCG	0
Sc0000000-580230	TGAAATCTGACTCTAACTCCCAAACCG	0
Sc0000000-588330	AAGCCACAAACTCAGCCTCCATAGTCG	0
Sc0000000-611265	GAAGAATCTACAGTTACTCCTTCTCTT	0
Sc0000000-611926	TGATGGTGAACTCAATCTCCCGGTGGG	0
Sc0000000-621349	TCATATAAAACAAGTTCTCCATTTCCA	0
Sc0000000-652056	TCCCTCGTAACACTTGCTCCTAGGTAT	52
Sc0000000-654608	GCAAAGAGAACCGACACTCCCCAAAGC	28
Sc0000000-654759	CAATGGTGAACTCAATCTCCCGGTGGG	0
Sc0000000-655386	CAATGGTGAACTCAATCTCCCGGTGGG	0
Sc0000000-662846	GAAATCAAAACACCACCTCCACCCACC	0
Sc0000000-663119	GAAATCAAAACACCACCTCCACCCACC	0
Sc0000000-665240	AAGAGAGTTACAGTAACTCCCTATTTG	0
Sc0000000-670813	AGAAATCCGACCCTAACTCCCAAACCG	0
Sc0000000-684381	TATATGTAAACTCAACCTCCATTGTCA	1
Sc0000000-689015	GCACAGGCGACTTGATCTCCCGCACAT	0
Sc0000000-690493	ACAATGGTTACAAGAACTCCATGAAGT	0
Sc0000000-691440	TAAGCTACAACCTTTCCTCCTTGTATC	0
Sc0000000-691846	TAGCATACAACTGATGCTCCCTAAGTA	0
Sc0000000-692422	CAATGGTGAACTCGATCTCCTAGTGGG	0
Sc0000000-692989	AGGATCCCGACAACTGCTCCGGCACGG	67
Sc0000000-720387	GACTCAAAAACCTAAACTCCCAAAACC	0
Sc0000000-727872	CGTAGTGAAACCCTAGCTCCTGAAAAA	0
Sc0000000-728787	ACCAACCTAACAGATTCTCCCTTTGAG	0
Sc0000000-729624	GGCCAAAGAACCTTCACTCCACTATAT	0
Sc0000000-736895	TCCACCACTACTGTCACTCCCTCTCCT	265
Sc0000000-736901	ACTACTGTCACTCCCTCTCCTCTACCA	0
Sc0000000-737426	ATGTTTTCCACTCCCGCTCCCTTCCCC	0
Sc0000000-747668	CCTGGGACGACGTCGCCTCCTCGTCAG	0
Sc0000000-747772	CTCCACCTGACTCCCCCTCCTCCTCGA	0
Sc0000000-749224	CACGGTCATACTGCTCCTCCTCCTCCT	0
Sc0000000-749482	TGGTGTCCCACCACCTCTCCACCAGAG	0
Sc0000000-760272	ACAATAGATACAGGCACTCCATGCAAT	0
Sc0000000-762223	CAATGGTGAACTCAATCTCCCTATTAA	0
Sc0000000-762420	GGAGGTGCTACACCAACTCCGTTAAAC	0
Sc0000000-769560	TAGCCACACACCCAAGCTCCATGTTCA	0
Sc0000000-771544	ATTTTAAAAACCAAGCCTCCCTTCTTA	0
Sc0000000-774558	ACATGCAAGACTTAAACTCCCATGATT	0
Sc0000000-777646	ATAATTAATACAGCAGCTCCCAAATCA	0
Sc0000000-778909	ATTTTAAAAACCAAGCCTCCTTTCTTA	33
Sc0000000-781841	ACATGCAAGACTCAAACTCCCACGATT	0
Sc0000000-784930	ATAATTAATACAGCAGCTCCCAAATCA	0
Sc0000000-789730	TCCCTGGATACTGAATCTCCATGTCAG	0
Sc0000000-790958	GGGAGTCTAACCCACGCTCCTAGCTCC	0
Sc0000000-793579	CTTCATGGTACACCTCCTCCGCCAATT	71
Sc0000000-797442	AGAGAAAGAACATCATCTCCCTAGAGT	60
Sc0000000-815851	CCCGATCATACCATTCCTCCCACTCTG	0
Sc0000000-818106	GCTCTCTTAACTTGGACTCCTCAGGTT	0
Sc0000000-838147	CTAAGTTGAACTCAATCTCCTCTTCTC	0
Sc0000000-846604	TTTTAGCCTACATGGCCTCCCGCCACT	45
Sc0000000-864150	CAAAAGTTGACAAGTCCTCCAGATCTT	137
Sc0000000-880255	TGATTCAATACTTGTTCTCCTACATGA	0
Sc0000000-892615	CTCAATGCTACTCTATCTCCTCCGATC	0
Sc0000000-893345	TCCTTATCTACCGTTTCTCCGTTTTGT	12
Sc0000000-896587	CATGGTCTGACCTATTCTCCAAGTTCT	35
Sc0000000-899972	AAGAGATAAACATAAACTCCCTAAGAG	0
Sc0000000-900387	GTTTCAGCCACGCGTCCTCCCTTTACT	0
Sc0000000-900523	TTTAACAAAACTTTTTCTCCTTCCGTC	0
Sc0000000-901369	CGAGTGCGGACTTTGGCTCCCACTTAA	0
Sc0000000-902076	CAGCCATCAACTTCGGCTCCATATCTG	0
Sc0000000-917964	TTCCATAAAACGCTTTCTCCAAGATGT	23
Sc0000000-920437	AACAAAATGACATCCACTCCCCTTTTG	98
Sc0000000-927185	CAACCTCTAACTACTCCTCCATGTAGG	2
Sc0000000-937821	TCTTTGTACACCCTTCCTCCCTCTGTT	82
Sc0000000-938658	GGTAACAAAACAGAGCCTCCGACTCCT	80
Sc0000000-956473	CACTCATTAACTGACTCTCCTGCNNNN	0
Sc0000000-966465	TTCCCATAAACAACTTCTCCCCGTTTG	0
Sc0000000-966630	CATCGTGTGACAATTCCTCCATTTCAG	0
Sc0000000-968118	CAAAATACAACAAAACCTCCCTCAGCT	0
Sc0000000-979534	CGCGTGGGGACTAACTCTCCTCTCTCA	5
Sc0000000-979832	CACTCATTAACTGACTCTCCTACGCTG	0
Sc0000000-1004734	CCTCTGATGACTCCGCCTCCGACTCTG	0
Sc0000000-1004746	CCGCCTCCGACTCTGCCTCCGCCTCCG	0
Sc0000000-1006453	TGGTGTCCCACCACCTCTCCACCAGAG	0
Sc0000000-1017405	CCCGATCGTACCCAAGCTCCCGAGCCG	0
Sc0000000-1018022	CATAGTGAAACCCTAGCTCCTGACAAA	0
Sc0000000-1019811	AATACCAGAACCTTCGCTCCGCTTTAT	0
Sc0000000-1045944	GAGGACGAAACCACCCCTCCACCAATT	0
Sc0000000-1050139	TTGGGAGGTACGAAGCCTCCGGTGCAT	65
Sc0000000-1054021	CCGCCTCGGACTCCTCCTCCGATGACT	0
Sc0000000-1054036	CCTCCGATGACTCGGACTCCGCCTCGG	0
Sc0000000-1054937	CCAGCCCCTACTCCAACTCCCGCTTCG	0
Sc0000000-1056247	TGGTGTCCCACCATCTCTCCGCCACAG	1
Sc0000000-1078608	TTTCAACCAACTTTTCCTCCAAGTTTG	46
Sc0000000-1079209	CTATGAAGCACGGATACTCCGAAATAG	0
Sc0000000-1083401	ATGATGCTTACAATGACTCCATGGCCA	0
Sc0000000-1083689	GATCAAGCGACCAATGCTCCCACCGAG	0
Sc0000000-1087359	TTCGGCCCTACTATTCCTCCCAGGATT	0
Sc0000000-1090501	CTACCCAGAACATGGCCTCCTCTTCCC	0
Sc0000000-1096676	TCAACACATACCTCCTCTCCTTTCACC	0
Sc0000000-1097535	CCGTGAGAGACTTCATCTCCGAGCTGT	0
Sc0000000-1097627	TCTCCTGTGACAGCTACTCCGAATCCA	0
Sc0000000-1098640	TCAACACATACCTCCTCTCCTTTCACC	0
Sc0000000-1099570	TCTACACATACCTTCACTCCGACCAGC	5
Sc0000000-1100376	ATGAAGTCAACGAGATCTCCATGGCCA	0
Sc0000000-1102771	CACGACCCTACAGTGTCTCCTATCCTC	201
Sc0000000-1102816	TGTTTTGTTACTCTCTCTCCAAACTCA	135
Sc0000000-1103497	ACATCAACAACCACTACTCCTAAAATA	0
Sc0000000-1107309	GTCAGTCAAACTCTGTCTCCATCTGTC	0
Sc0000000-1107339	TTGGCTCTTACTCAGCCTCCTCTATTG	0
Sc0000000-1108744	AAACCGTATACCTGCTCTCCTACTCTC	0
Sc0000000-1121969	CCACCGAGCACGTTCACTCCCCCATAC	0
Sc0000000-1123201	CACGACCATACAGTGTCTCCTATCCCA	0
Sc0000000-1123285	TTGGCTAGTACCTATCCTCCTTGAGTT	0
Sc0000000-1126494	CATAGCAGAACGACGACTCCCCTCATT	0
Sc0000000-1128634	CATAGCAGAACGACGACTCCCCTCATT	0
Sc0000000-1132303	ATGTAGACAACTCATCCTCCATAATTT	0
Sc0000000-1135390	CTATGAAGCACAGGTACTCCAAAAATA	0
Sc0000000-1136487	TTAATAGATACAATCTCTCCAATTATT	0
Sc0000000-1141698	CCCTTTCGTACCTAAACTCCTGAGCCA	44
Sc0000000-1144865	AGTGTTGTTACAAATTCTCCGGGTTGA	0
Sc0000000-1156747	TCACTTTTCACTTTCTCTCCATCTCTA	47
Sc0000000-1168967	GGAGCTCAAACAAAACCTCCAAGAATC	20
Sc0000000-1170622	TCTTAATCTACTCACCCTCCGAAGAGG	0
Sc0000000-1170981	GTTAGACTCACTACTACTCCAGTTTTG	0
Sc0000000-1179041	GTTAACTCAACCAAGTCTCCAAATTTA	2
Sc0000000-1189535	ATCCGTCGAACTGCTCCTCCATGATCG	0
Sc0000000-1198811	GGAAAGTTGACCAAATCTCCTACCTTT	0
Sc0000000-1203215	CTTGTACTTACTTGCTCTCCAGATTCT	0
Sc0000000-1218831	CGTAGTGAAACCCTAGCTCCTGACAAA	0
Sc0000000-1220223	GATGGTTGTACGCAACCTCCAATCCAA	0
Sc0000000-1231240	TCGGTCCATACCTGACCTCCTGGCAGG	25
Sc0000000-1238177	CCGCGTCTAACTTCGGCTCCACCGATT	34
Sc0000000-1239282	CGCACCGCCACTCGACCTCCTCACTCG	25
Sc0000000-1262668	TCTGGAGGAACCAGCCCTCCCTCCTCC	56
Sc0000000-1263078	CACAGCATTACTAGTGCTCCAAGGAAG	56
Sc0000000-1278115	GGGCTGTCCACATTCTCTCCTCTTCTT	0
Sc0000000-1281723	CAACTAGGCACCACGACTCCATCGAGG	0
Sc0000000-1282582	TCACTTGATACACTTTCTCCATTGTAT	0
Sc0000000-1283634	GAGCAATCAACTGTTGCTCCAACAGAT	29
Sc0000000-1285857	CAGCCAAGAACTATCGCTCCGGAACCC	0
Sc0000000-1298470	TATGTGTGCACCTTTTCTCCTTCCCAA	9
Sc0000000-1303659	AGCACCCATACGCACACTCCTGAACTC	0
Sc0000000-1306433	CTGATCTGAACCCCATCTCCAATCATC	127
Sc0000000-1309686	TCCCAACAAACTCTTCCTCCTACCCAT	0
Sc0000000-1310409	TACCAACAGACTTTGTCTCCACTTTCC	0
Sc0000000-1311370	CCACGGTAGACCAACTCTCCAAACAAC	0
Sc0000000-1313427	ACCCCAACCACTGCCTCTCCACCCCCA	0
Sc0000000-1313587	TCTTGTTTNACTGCCTCTCCACCCCCA	0
Sc0000000-1314093	GCACGAAATACAATTCCTCCANTCAAT	0
Sc0000000-1314260	GCACGAAATACAATTCCTCCAAAATGA	0
Sc0000000-1316928	ATGATTCATACATAAGCTCCACACACA	34
Sc0000000-1318281	GTCAAACTGACTCCCCCTCCTTAGGGT	3
Sc0000000-1325862	CATGACCATACAGTGTCTCCTACCTCT	0
Sc0000000-1326000	ACCTACTTCACCTACTCTCCACCTACT	0
Sc0000000-1326055	ACCTACTTCACCTACTCTCCACCTACT	0
Sc0000000-1326127	TCTCTTCCCACATCCTCTCCTATATAT	0
Sc0000000-1333471	TAACAGTGGACTACTACTCCCAGTGGA	52
Sc0000000-1347181	CGTAGTGAAACCCTAGCTCCTGACAAT	0
Sc0000000-1358217	CCTAAGACGACTCTGCCTCCTCATCAG	39
Sc0000000-1360541	TGGTGTCCCACCACCTCTCCACTAGTG	0
Sc0000000-1363106	TGGGCTTTGACATTCACTCCCGTTATC	0
Sc0000000-1370939	TCTCTTCGTACGCTTCCTCCATTTAAT	12
Sc0000000-1379758	GACCTCAAAACCACTTCTCCACCACTA	0
Sc0000000-1380047	CCTTCAAGAACACCAACTCCAGCAACT	0
Sc0000000-1383002	GCCGGCGATACATGCGCTCCCTCCTGA	0
Sc0000000-1383684	GGGGAGATGACGATGACTCCCTTTGAT	0
Sc0000000-1388983	TCCATTAGAACGACAGCTCCACCTGAC	0
Sc0000000-1389088	TCTTTGAGCACCAAATCTCCTTCTTTC	0
Sc0000000-1397658	GACCTCAAAACCACTTCTCCACCACTG	0
Sc0000000-1397946	CCTTTAAGAACACCAACTCCAGCAACT	8
Sc0000000-1405623	TCCTCAAAAACTAGAGCTCCTCTTCCA	0
Sc0000000-1407839	ATGATTATTACTCTGACTCCAATGCCC	0
Sc0000000-1413860	TCTTAATTGACGCTGGCTCCAGCTTGC	0
Sc0000000-1450998	TCTAATCTCACCAAGTCTCCTTCAATT	0
Sc0000000-1454809	TTTGAAAATACTTGGGCTCCCTGAAGT	0
Sc0000000-1458498	TCTAATCTCACTAAGTCTCCTTCAATT	0
Sc0000000-1459486	AACAAACAAACTAGAGCTCCCGAAGCA	39
Sc0000000-1467026	GTTAGACTTACCACTGCTCCAGTCTTG	0
Sc0000000-1483243	CCAAGTGAGACTTGGGCTCCATTTGGT	0
Sc0000000-1484609	GCTACATGCACTAAAACTCCAAATATA	0
Sc0000000-1521442	CAGAACGGGACTCACCCTCCCGGGGCG	0
Sc0000000-1575305	TCTTCCTCAACACCTTCTCCTTCGACT	0
Sc0000000-1584062	TTGCTAAACACGGTTGCTCCACTTAAC	0
Sc0000000-1587821	TTTGGAAAGACACTATCTCCAACAGAT	124
Sc0000000-1609460	GTGTCGTCCACAACCACTCCAAAATCT	0
Sc0000000-1620130	CCTGCCCTTACTCCCGCTCCTGCTCCA	0
Sc0000000-1621593	TAGTGTCCCACCACCTCTCCACCAGAG	0
Sc0000000-1626466	TAAACTCCAACGAGAGCTCCAACAAAT	0
Sc0000000-1633634	AAGCAGACAACTCATCCTCCATAGCTT	0
Sc0000000-1637856	CTGATCGAGACCCCCTCTCCTCTCCAA	0
Sc0000000-1641267	CTGATCGAGACCCCCTCTCCTCTCCAA	0
Sc0000000-1643976	CGTAGTGAAACCCTAGCTCCTGACGAA	0
Sc0000000-1644083	CGTAGTGAAACCCTAGCTCCTGACGAA	0
Sc0000000-1670506	TAAGGAGAGACCCTCTCTCCTTAGCAG	0
Sc0000000-1674226	TAAGATGGGACAGGATCTCCTCGTCAC	0
Sc0000000-1676547	TGGACTTTGACAATCACTCCCATCATT	0
Sc0000000-1682731	CAACCTCTAACTACTCCTCCATGTGGG	0
Sc0000000-1692767	GCGTTGACGACTCCACCTCCTCCTGCT	5
Sc0000000-1696904	CACCTGATAACAACATCTCCAACGTTT	37
Sc0000000-1721291	CACACTTCGACCTTTTCTCCCATTTTT	0
Sc0000000-1722288	GGGGAGATGACGATGACTCCCTTTGAC	0
Sc0000000-1731093	TCCATTAGAACCACAGCTCCACCTGAC	0
Sc0000000-1731198	TCTTTGAGCACCAAATCTCCTTCCTTC	0
Sc0000000-1735470	CCGATAGGAACACATCCTCCGTGCCAT	0
Sc0000000-1741151	NNNNNNNNCACCAAAACTCCATTTCCA	0
Sc0000000-1747125	CAATGGGTTACATTCCCTCCTATAGTG	69
Sc0000000-1759689	TTGGCGCCAACGCGTCCTCCATCATTC	37
Sc0000000-1765751	CAGCCATCTACTTCTGCTCCACAACTG	0
Sc0000000-1766482	CGATCCAGCACGCCCACTCCTTTGCAT	30
Sc0000000-1768540	TTTCTTAGGACGGGGTCTCCGACTTGA	0
Sc0000000-1773996	AAGCTCTAAACATATCCTCCAAAATCT	0
Sc0000000-1775438	GAGAAATCTACTGTTACTCCCTCTCGT	18
Sc0000000-1775522	TGGCATAGAACTGATGCTCCCTAAGCA	49
Sc0000000-1776098	CGGTAGTGAACTCAACCTCCTGGTGGG	0
Sc0000000-1779469	CGGTAGTGAACTCAACCTCCTGGTGGG	0
Sc0000000-1784890	GAAATCCACACAGATCCTCCACTTCCC	6
Sc0000000-1801614	AAATCATTGACCAAGCCTCCCAAATCC	0
Sc0000000-1809114	TCACTTATTACTACTACTCCTATCGCT	17
Sc0000000-1809176	ACCTCCTCAACCCTACCTCCTTCCCAC	56
Sc0000000-1809978	CAGAACATTACTTATACTCCAACTATT	71
Sc0000000-1819250	ACTTCACACACTCTCTCTCCTCTGACG	23
Sc0000000-1819316	GAGGCGCCGACACATTCTCCGACTGGA	24
Sc0000000-1823348	CTGTTTTGTACTTTTTCTCCAAGGACT	0
Sc0000000-1829080	AAATCTTCCACCAATACTCCAATGGTT	3
Sc0000000-1836950	GAGAGGGCCACCCCCTCTCCTTGTTGT	0
Sc0000000-1839378	CCCAATCGTACCCAAGCTCCCGAGCCG	0
Sc0000000-1839639	TAGAACAGGACTCATCCTCCTGGGGCA	0
Sc0000000-1841737	ACAATAGACACTGGCACTCCATGTAAT	17
Sc0000000-1843656	TGGGAGACCACCTTTTCTCCTTGGAGA	0
Sc0000000-1847928	CGTAGTGAAACCCTAGCTCCTGACAAA	0
Sc0000000-1848346	TCACCAGTCACATCACCTCCGATCAGT	0
Sc0000000-1857805	AGCGAGGGAACCCCCCCTCCATATGGA	0
Sc0000000-1862260	ATGATTACAACTCCTGCTCCACTACCA	0
Sc0000000-1875836	ATTTTACAAACCTCTCCTCCTCTCGAT	0
Sc0000000-1883407	AAGCAAGCAACAAATGCTCCAACCAAC	0
Sc0000000-1883922	ACTCAAAGGACCTCAGCTCCAAGATGA	0
Sc0000000-1893049	GGGGAGATGACGATGACTCCCTTTGAC	0
Sc0000000-1895362	TTCTTGAAAACTTGTACTCCTTTTGTA	6
Sc0000000-1895902	TTATCTTCTACAAAAGCTCCAGCTTCA	0
Sc0000000-1901181	GTTTTACAAACCTCTCCTCCTCTTGAT	0
Sc0000000-1904967	CAAACTCAAACGGTGCCTCCATTGGGT	0
Sc0000000-1912168	CCTCAAAGAACCTCAACTCCAAGATGA	0
Sc0000000-1914153	AAAAGCAAAACACGGGCTCCTCAAATA	0
Sc0000000-1915424	TTTGGAGTGACTAATGCTCCGGCAGCA	0
Sc0000000-1918384	TTTGGGAGGACTAAGGCTCCTAGGTGA	0
Sc0000000-1919261	CAACAAACAACATTAGCTCCTCAAATC	0
Sc0000000-1940220	AATTAAGCGACAAAACCTCCATCCACC	0
Sc0000000-1948818	CAACAAACAACATCAGCTCCTCAAATC	0
Sc0000000-1950857	AAAAGCCAAACAATACCTCCTCCCTAT	0
Sc0000000-1952054	CAACAAACAACATCAGCTCCTCAAATC	0
Sc0000000-1952386	AGTAGAACTACCACTTCTCCTCTAAAA	0
Sc0000000-1956380	AAAAGCCAAACAATACCTCCTCCCTAT	0
Sc0000000-1960404	ACTCCTTTCACTTCTCCTCCATAGGGG	0
Sc0000000-1960767	TGTATGGCTACTTGAGCTCCAGTTCCT	19
Sc0000000-1965898	ACTCCTTTCACTTCTCCTCCATAGGGG	0
Sc0000000-1966276	TGTACAGCTACTTGAGCTCCGGTTCCT	0
Sc0000000-1966886	AATGTTCCTACTCCTCCTCCACTACCA	0
Sc0000000-1967535	GCAGCATCGACACCTCCTCCGGCTACG	0
Sc0000000-1972809	AAAATACAAACGATACCTCCTCCCTAT	1
Sc0000000-1976962	CTTAGGCAGACTACTGCTCCTATTCTC	0
Sc0000000-1981298	TTGCTTAGGACCTTGACTCCATTTTTG	18
Sc0000000-1985662	GGGAGTTACACAACATCTCCATTCCCG	0
Sc0000000-1987657	TGAATGAGGACAAAACCTCCTTAGGTG	8
Sc0000000-2007963	GGAAGTCGAACAGTGCCTCCCTCTTCA	0
Sc0000000-2009627	TGGTGTCCCACCATCTCTCCACTAGCG	0
Sc0000000-2009638	CATCTCTCCACTAGCGCTCCAAGAAAT	0
Sc0000000-2011293	CATCCTTTTACTCCTTCTCCTCGAACG	0
Sc0000000-2012404	TAGGCTTTGACATTCACTCCTGTCATT	0
Sc0000000-2017767	CATCTGGCTACTCAATCTCCGATTATC	0
Sc0000000-2018607	CATAGCCCAACCCTCTCTCCGGAATAA	0
Sc0000000-2024069	TTTAAAAAGACATGATCTCCCACTTCA	0
Sc0000000-2028321	GCCTAAGTAACACGAGCTCCATAATGT	0
Sc0000000-2028363	GCCTAAGTAACACGAGCTCCATATTGT	0
Sc0000000-2028446	GCCTAAGTAACACGAGCTCCATNNNNN	0
Sc0000000-2031295	AAAATTGCAACAATAACTCCCGTAAGT	60
Sc0000000-2031698	GAAGAGCTTACAATTCCTCCAAAAAAT	0
Sc0000000-2056530	AATACCCCTACTATTGCTCCCTCGCAT	67
Sc0000000-2057023	GCTGCTACAACATTATCTCCCAACATT	0
Sc0000000-2066362	ACCCTTAGCACTACACCTCCTCCATCC	0
Sc0000000-2066365	CTTAGCACTACACCTCCTCCATCCATT	0
Sc0000000-2080187	CGTAGTAAAACCCTAGCTCCTGACAAA	0
Sc0000000-2081180	CACCCAACCACCCGGACTCCCCCTTCA	0
Sc0000000-2089899	GGGAGGGAAACATTACCTCCAATAGTA	0
Sc0000000-2090295	CCTCGTTGCACTCGGACTCCATCAAAA	0
Sc0000000-2133221	TGCCATCATACAAGGGCTCCGAATAAG	0
Sc0000000-2145618	GACAAAATCACTTCGTCTCCAATAGTG	0
Sc0000000-2157500	GTTTGAGATACCCTTTCTCCATTAGTA	0
Sc0000000-2159878	AAGTTGGGTACTGCTCCTCCTTTGGCT	0
Sc0000000-2159916	AGCATTAAAACAAATGCTCCATCAAAT	0
Sc0000000-2169142	AAAAAAAAAACAGCACCTCCACCATAC	0
Sc0000000-2172066	CAAAAATCAACAGCACCTCCGCCACAC	4
Sc0000000-2173642	TTAGCACCCACCTCTGCTCCTTTAATT	0
Sc0000000-2174377	TGATCCACCACATGAGCTCCACCAATA	0
Sc0000000-2180371	ACAGGATTCACGTTCGCTCCGCGCGAT	0
Sc0000000-2182959	CCTTGGCTTACCTAGCCTCCGCAATCA	0
Sc0000000-2186573	TCCTTGGACACCCTTCCTCCTACAAGC	106
Sc0000000-2189981	TATTTTCAAACCACTTCTCCACAATTG	0
Sc0000000-2193239	CCTTGGCTTACCTTGCCTCCGCAAACA	0
Sc0000000-2196416	TCCTTGGACACGCTTCCTCCTACAAGC	0
Sc0000000-2197677	TCTCTTCCAACCCAGCCTCCAATTTAG	0
Sc0000000-2200515	TATTTTCAAACCACTTCTCCACACGTG	15
Sc0000000-2213682	TAACCTTACACCCACCCTCCAAATTTT	7
Sc0000000-2229118	GAAGATATCACGAGCTCTCCCCTGCGC	0
Sc0000000-2229143	GCGCGTGACACACACACTCCTTCTCAA	0
Sc0000000-2242356	ACTCCTTGAACTCAAGCTCCACGTAAC	0
Sc0000000-2245251	ATTTGGCAAACGAAGACTCCGCTGAGC	0
Sc0000000-2249377	ACTCCTTGAACTCAAGCTCCACGTAAC	0
Sc0000000-2252576	ACTCCTTGAACTCAAGCTCCACGTAAC	0
Sc0000000-2255472	ATTTGGCAGACGAAGACTCCGCCGAAC	16
Sc0000000-2267331	CAGCACACAACACCACCTCCAATTCTT	109
Sc0000000-2270132	CCAAGTAGGACTCTTACTCCTCCACGT	0
Sc0000000-2272602	CATTATCTCACATGAGCTCCCTTGGTC	0
Sc0000000-2275168	TTGCGCAATACCCAATCTCCGATTTTG	0
Sc0000000-2278913	CATTATCTCACATGAGCTCCCTTGGTC	0
Sc0000000-2280718	GGGGCTGTTACCCCGCCTCCCCCTTGC	0
Sc0000000-2281201	CCAAATAGGACTCTTACTCCTCCACAT	21
Sc0000000-2287714	TCAACATTAACACCAACTCCTTATATT	0
Sc0000000-2288649	TAAATAAGAACATACCCTCCATTTGGT	0
Sc0000000-2295590	CAAGTTTGGACGACACCTCCATTCTAT	85
Sc0000000-2295726	AGTTTCAACACTATCACTCCCGCTTCA	16
Sc0000000-2308735	CGTAAATATACATTTTCTCCTTTATTT	58
Sc0000000-2317204	AAAAATAGAACAATCTCTCCTCTTATA	64
Sc0000000-2324020	TTCTTGAGGACCAATTCTCCTGGTGTA	0
Sc0000000-2328553	TCTTAATCGACGCCGGCTCCAGTTTAT	0
Sc0000000-2330016	TTCTTGAGGACCAATTCTCCTGGTGTA	0
Sc0000000-2334526	TCTTAATCGACGCCGGCTCCAGTTTAT	0
Sc0000000-2347009	GGAACCTATACATGTACTCCTCCGGCC	0
Sc0000000-2360324	CAATCGCTTACTATCACTCCAAGAAGA	0
Sc0000000-2361855	CAATCGCATACTATCACTCCAAGAAGA	72
Sc0000000-2369405	TTCTTCAGGACCAACTCTCCTGGTGTG	0
Sc0000000-2372871	TCTTGTAGTACATAATCTCCGATGTGC	0
Sc0000000-2374877	ACTTTTTGTACGCGCACTCCTTTATTT	0
Sc0000000-2379577	AAAACCACAACCACACCTCCTAACCAG	0
Sc0000000-2394932	TTAGAAAAGACTAATGCTCCTCGTAGT	0
Sc0000000-2401245	CACACAATGACCCCCCCTCCTAGTAGT	7
Sc0000000-2406525	TTTTGAAAAACACTAACTCCCAACCTG	0
Sc0000000-2419229	TTAGAAAAGACTCATGCTCCTTGTAAT	0
Sc0000000-2419364	ACAAATAGAACTGGTGCTCCCCAAGGT	0
Sc0000000-2423975	AGCCCCTATACTAGCACTCCCTACTAG	0
Sc0000000-2439254	AGTAGTGACACTTTCACTCCTCTTCTC	0
Sc0000000-2464777	CCTCACTCGACCTCTCCTCCAATTGGC	0
Sc0000000-2467247	GCCATAGCTACCTATCCTCCTGGCTAT	16
Sc0000000-2469025	GTTCACACCACCTTTCCTCCTCTTGCG	0
Sc0000000-2485848	GTTCACACCACCCTTCCTCCTCTTGCG	0
Sc0000000-2487467	GAGGGGCTAACCTCCCCTCCTTGTGTC	3
Sc0000000-2491600	GTTTTGCAAACCTCTCCTCCTCTCGAT	0
Sc0000000-2504237	TGTCGATTGACTCAGCCTCCAAATCAG	0
Sc0000000-2507771	ACGTGTAGCACTTCTTCTCCACACGTG	0
Sc0000000-2526626	ATAAATTCTACACTAGCTCCCGAGTAT	89
Sc0000000-2530723	CGCAGAAGAACTATCTCTCCCACGAGC	0
Sc0000000-2546681	TCTCTCTCTACAAATACTCCATGTTCT	0
Sc0000000-2556722	TGGTTGATGACCAATTCTCCATGGCCG	0
Sc0000000-2558304	GTTAGACTTACCACCGCTCCAGTCTTG	0
Sc0000000-2580304	AAGGAGGTAACTGACCCTCCACCACAT	84
Sc0000000-2583318	CAAACACCAACTAAAACTCCATAAATT	0
Sc0000000-2622376	TCATTAACAACACGTGCTCCACAAAAC	15
Sc0000000-2626568	AGAGTCATCACTAACTCTCCTCACTCT	0
Sc0000000-2627369	CGGCAGACGACCCATTCTCCTCTCTTC	0
Sc0000000-2638020	ATACTAGTAACACAACCTCCATCTGCT	51
Sc0000000-2676038	ATGATTACGACTCCGGCTCCGCTGCCC	5
Sc0000000-2681554	TGTTCAACAACGGCCCCTCCCAAAACA	47
Sc0000000-2683109	AATCGTGAAACGCGTCCTCCGAAGCAG	46
Sc0000000-2693238	CACTCCTCGACATCTCCTCCGCCGTCG	21
Sc0000000-2707862	CATTCATCTACTCACTCTCCATCTATT	27
Sc0000000-2717370	ACTTCAAGAACAGCAACTCCAGCCCTC	0
Sc0000000-2724169	ACAAGATTGACCACAACTCCAATCCTC	0
Sc0000000-2737749	CTCTTTGTGACTGTATCTCCATCATGA	86
Sc0000000-2739217	ACTACCGATACCGATACTCCGCGATCG	0
Sc0000000-2740405	ACAATACACACCTGAGCTCCTTATATA	76
Sc0000000-2750864	GATTTCCAAACCCTCTCTCCTGCGCAC	0
Sc0000000-2765080	ATCGTTTCAACCATATCTCCACATTTA	0
Sc0000000-2766114	ATGTGTAGAACTCATACTCCTAGAACT	101
Sc0000000-2772169	TTTCTAAAAACCCTAGCTCCTAAACAC	0
Sc0000000-2775565	AAAATCACAACTACACCTCCTAACCAG	48
Sc0000000-2799584	CGTAGTGAAACCCTAGCTCCTGATAAA	0
Sc0000000-2812682	TGTTGTCCCACCACCTCTCCGTCAGAG	0
Sc0000000-2815227	TGGGCTTTGACATTCACTCCCGTCATC	0
Sc0000000-2829439	CAAAATTGTACAATTTCTCCCCCTTTC	0
Sc0000000-2830812	ACAATAGATACCGGAACTCCGTGTAAA	0
Sc0000000-2838052	GAGTTATTAACTCGTGCTCCGATACCA	0
Sc0000000-2839999	CAAAATTGTACAATTTCTCCCCCTTTC	0
Sc0000000-2848968	GCTCCTGGTACTACAACTCCCAATTTG	10
Sc0000000-2881781	GGGAAGATGACGATGACTCCCTATGAC	0
Sc0000000-2887231	CCAGCAGTGACAGCACCTCCTCCAGCA	77
Sc0000000-2887671	TGCTTTAAAACTTGTACTCCTTGTAGA	99
Sc0000000-2895521	TCTTTCAGCACCATATCTCCCTCTCTA	0
Sc0000000-2896073	CCGCGTAGGACTGAGCCTCCACCCACT	0
Sc0000000-2898503	CGACTAAGCACTCTCGCTCCTCTGAAG	0
Sc0000000-2898608	GTTTTGCATACCTCTCCTCCTCTCGAT	0
Sc0000000-2899113	GCCAGTGCTACCCCTACTCCAAGCTCG	0
Sc0000000-2900307	AGTTATTCAACATTGCCTCCTCTTCCA	0
Sc0000000-2904703	CGTAGTGAAACCCTAGCTCCTGACAAA	0
Sc0000000-2905831	CATACCAGAACTGTTCCTCCCAACCCT	0
Sc0000000-2912649	CGTAGTGAAACCCTAGCTCCTGACAAA	0
Sc0000000-2923182	TGGGCTTTAACACTCACTCCTGTCATT	0
Sc0000000-2931504	TGGGCTTTGACAGTCACTCCCGTCATT	0
Sc0000000-2935524	CGTAGTGAAACCCTAGCTCCTGACAAA	0
Sc0000000-2936652	CGTACCAGAACTGTTCCTCCCAACCCT	0
Sc0000000-2943854	TGGGCTTTGACATTCACTCCCGTCATT	0
Sc0000000-2948990	GTAGTATGAACTGTGGCTCCGGGTGCT	107
Sc0000000-2956462	TTCTTGAGAACTAATTCTCCAAGTGTA	90
Sc0000000-2965053	GGATTTTCCACCAAAACTCCATTTTCA	0
Sc0000000-2971723	TTGTGCATAACCCAATCTCCCACCTTG	0
Sc0000000-2988563	TTAGGGCCGACTAAGTCTCCGGATTCG	0
Sc0000000-2991977	ATTCAGCCAACTCAGCCTCCAGTTTGG	0
Sc0000000-3000270	TATCATGTCACTCTCTCTCCGATCTTA	0
Sc0000000-3025828	GTTATTGGAACAGGGTCTCCGGCGACA	0
Sc0000000-3032696	GTGCCTTGCACATGGGCTCCATCCTAC	0
Sc0000000-3083069	TTTTACAGAACCAGGTCTCCGCTCGAG	0
Sc0000000-3084179	TTACACTGCACATCACCTCCTCTTCAA	0
Sc0000000-3097357	GATGTGCTGACTCCTCCTCCTCGCTAG	0
Sc0000000-3098162	ATGTCGCGTACTCCCCCTCCTTCAGGA	0
Sc0000000-3101138	ATACGTAGGACTCAGGCTCCCGTAGCA	26
Sc0000000-3111965	CCAATTCCAACACAACCTCCGATTTAC	0
Sc0000000-3121806	CACAACAAGACCTAAACTCCATCATGG	0
Sc0000000-3148723	GATGAAATCACTCTATCTCCAATCTCT	0
Sc0000000-3161621	GCAATTGGGACACCTCCTCCATTTCTT	25
Sc0000000-3167739	TGCCAGTAGACTCTATCTCCACTTTCT	20
Sc0000000-3176567	TTGTTTGCAACCATCGCTCCTAAAAAG	2
Sc0000000-3178069	CACAATAACACTGTACCTCCTTCCAAT	56
Sc0000000-3179914	AATCATACCACTCCCTCTCCATCCTAA	38
Sc0000000-3185039	GGGGTGTCTACAGTTGCTCCTCTTTGA	0
Sc0000000-3187548	TGGCTTCGTACACCTTCTCCTACTTTT	8
Sc0000000-3190413	TTTTTTGAAACTATGACTCCTTCCTGG	11
Sc0000000-3206278	CCCCTTCGTACATTGCCTCCATTTAAT	0
Sc0000000-3212572	ATGATTACTACCCCAGCTCCGCTGCCC	36
Sc0000000-3217445	GCCTTGAACACTAAAGCTCCATTGAAG	0
Sc0000000-3229804	CTCTTTTGTACCTTAGCTCCTAAACCT	16
Sc0000000-3230132	ATATTACAAACAACACCTCCCTAATTT	2
Sc0000000-3236876	GTGGTCGGCACGTGGTCTCCATTGACA	17
Sc0000000-3242566	CGTAGTGAAACCGTACCTCCTGACAAA	0
Sc0000000-3250823	TTTGAATGTACCTTTTCTCCTCTCGCA	0
Sc0000000-3250901	TTCATTCATACCTTTTCTCCTCTCGCA	0
Sc0000000-3250979	TTCATTCATACCTTTTCTCCTCTCGCA	0
Sc0000000-3251135	TTCTTTCATACCTTTTCTCCTCTCGCA	0
Sc0000000-3251579	TGGGCTTTGACATTCACTCCCGTCACA	0
Sc0000000-3261047	CTTAAAGAAACACCCGCTCCTAGTTAA	0
Sc0000000-3276365	TATTTCCAAACCACTTCTCCACAATTG	0
Sc0000000-3280791	ATATTGGCCACAGCCACTCCATGTACT	0
Sc0000000-3285125	TATTTCCAAACCACTTCTCCACAGTTA	0
Sc0000000-3285796	CCACACTACACAAACACTCCTAAACTC	0
Sc0000000-3287026	CCACACTACACAAACACTCCTAAACTC	0
Sc0000000-3287486	GTATAAAATACATTAACTCCACGGTTT	66
Sc0000000-3288676	CAATTAATGACCTTCTCTCCTCATACC	0
Sc0000000-3292257	CACCTAAAGACGATAACTCCATAATGG	0
Sc0000000-3293231	AGTGCCTGAACTAGGCCTCCAAATGGT	0
Sc0000000-3293253	ATGGTATAGACATATGCTCCTTTGGTA	0
Sc0000000-3307885	CTCTTTAGAACCTCAGCTCCAAGAGGA	0
Sc0000000-3309405	CGAGCTTTGACTTTTTCTCCCATTTTC	0
Sc0000000-3318258	GTTTTAAAAACCTCTCCTCCTGTCGAT	0
Sc0000000-3319986	CTTCTTCTAACAGTTTCTCCCTCTGTT	0
Sc0000000-3333592	CCTTTTTGAACTGAATCTCCGACTTGA	6
Sc0000000-3338807	GTTTTAAAAACCTCTCCTCCTGTCGAT	0
Sc0000000-3340538	CTTCTTCTAACAATTTCTCCCTCTGTT	0
Sc0000000-3352331	CCTTTTTGAACTAAATCTCCGACTTGA	0
Sc0000000-3357335	ATACACCTTACCTAGACTCCCTAAACC	0
Sc0000000-3357593	CTTCTTTGAACCTTGTCTCCTAAGCTT	0
Sc0000000-3360469	TCCAACCCTACCCAACCTCCGGGTAAA	7
Sc0000000-3361111	TCCAACCCTACCCAACCTCCAGGTAAA	7
Sc0000000-3370520	GGCCTGTCTACCTCTCCTCCCCACTAC	1
Sc0000000-3371077	CCCTGACATACCCATGCTCCACTGTCG	0
Sc0000000-3371359	GGCCTGTCTACCTCTCCTCCCCACTGC	18
Sc0000000-3371920	CCCTAACATACCCATGCTCCACCGTCG	1
Sc0000000-3376580	ATACACCTTACCTACTCTCCCTAAACC	12
Sc0000000-3376839	CTGCTTTGAACCTTGTCTCCTAAGCTT	38
Sc0000000-3377227	CATCTCTGCACTCTTCCTCCTTTCTTG	0
Sc0000000-3381579	CAATAAGGGACTTTTTCTCCTAGATAT	40
Sc0000000-3381830	CTAGGTCTTACAAACTCTCCCTGTATG	80
Sc0000000-3382388	CAACTCAGAACTTTTGCTCCTCTCCAC	49
Sc0000000-3382601	AACAATAAAACTATAGCTCCACCTTAG	9
Sc0000000-3382661	TAACCGCGTACCTTCCCTCCTCAAAAT	39
Sc0000000-3398674	TTTTTCAGGACCAATTCTCCTGGTGAG	35
Sc0000000-3403405	ATGATTACAACTCCAGCTCCGCTGCCC	0
Sc0000000-3405754	ATGATTACAACTCCAGCTCCGCTGCCC	0
Sc0000000-3407773	TCTTGTAGTACATAATCTCCGATGTGC	0
Sc0000000-3410111	TCTTGTAGTACATAATCTCCAATGTGC	0
Sc0000000-3415580	CTCAAAGCTACTATGCCTCCTTCACAA	148
Sc0000000-3421061	TAGAACAAAACAAAATCTCCATTCACC	0
Sc0000000-3422650	GTCATGAAAACAGTGTCTCCAGAAATG	63
Sc0000000-3439448	TATCCAATGACTTTAGCTCCTTAATTC	0
Sc0000000-3441150	CAACAAAAAACCCGACCTCCTGAGACA	64
Sc0000000-3441276	CCCCATAGAACAAGTCCTCCATCAGAT	0
Sc0000000-3441731	CCACACTAGACCGACCCTCCAAACAGC	0
Sc0000000-3442076	TTGTTGTCGACTGCCCCTCCGCCTACA	0
Sc0000000-3443374	GCATGACCAACCCCCCCTCCTTTCACA	9
Sc0000000-3443789	ACCCCAACCACGGCCCCTCCACCCCCA	0
Sc0000000-3445118	CGTACTACCACTCGAACTCCCACTGGG	0
Sc0000000-3451380	CTTCCTCTAACTCCTTCTCCAATCTTG	18
Sc0000000-3452128	GGTCAGCTGACCCACTCTCCAATTGCA	0
Sc0000000-3452746	CCTTGTCCAACTTGGGCTCCACTGATT	0
Sc0000000-3453148	GTACATCCGACGCCCTCTCCGTGGAAG	0
Sc0000000-3458036	GGAGACATGACGATGACTCCCTTCGAC	0
Sc0000000-3458584	ACTGCACACACTACCACTCCACTACCA	0
Sc0000000-3471825	TCCATCAAAACGACAGCTCCACCTAAC	0
Sc0000000-3488078	GGAGACATGACGATGACTCCCTTCGAC	0
Sc0000000-3501538	TGAGATATAACTGATTCTCCAAAACAC	21
Sc0000001-5489	GTTAGACTTACTACCGCTCCAGTGTTG	0
Sc0000001-36244	TAGGCTACCACTTTCCCTCCTTGCATC	0
Sc0000001-40328	GAGAGGGCCACCCCCTCTCCTTTTTGT	0
Sc0000001-45977	AAGATCACGACGAGCTCTCCGACTTTC	0
Sc0000001-47791	ACAATCTCAACTCTCACTCCTTATAAC	121
Sc0000001-51164	TTGGAGATCACTTTTCCTCCTGCCAGC	0
Sc0000001-74420	CTCTCTTGAACAATTTCTCCAATTTGT	0
Sc0000001-77451	AAAAGACCAACAAAATCTCCTCCCTAT	0
Sc0000001-151944	CTTCAAGCAACCTCAGCTCCAAGACAA	0
Sc0000001-154493	TGGAGTTTAACCCACGCTCCTAGCTCC	0
Sc0000001-161662	AGTGACTGTACCACTTCTCCCATTGTG	0
Sc0000001-171170	TGACAGATTACATATCCTCCATTTAAT	0
Sc0000001-177108	TCTCTCTAAACACTCACTCCCACACCC	0
Sc0000001-177876	ATAAACTAAACTTCCCCTCCTCAATCC	0
Sc0000001-186872	TGAATATTTACTTCTTCTCCTTTGGCT	132
Sc0000001-187990	ACCTACTTCACCTACTCTCCACCTACT	0
Sc0000001-188400	AAAAGTACCACCAATCCTCCGCCGCCG	14
Sc0000001-199696	ATCATGTCTACCGATGCTCCGTCATCT	33
Sc0000001-199787	GTATGTTTTACTTTCTCTCCAGTTAAT	71
Sc0000001-221128	TATTTCTTTACATTACCTCCTGTCTTT	45
Sc0000001-226297	TTTTGGGTCACGTTGTCTCCAGGGAAG	40
Sc0000001-231780	ATCTGTTTTACTTTCTCTCCTCATGAT	150
Sc0000001-238719	ACTTTCAACACGTGAACTCCCGCTTCA	0
Sc0000001-243443	GGACTTGGAACTGAGGCTCCATTTTTG	0
Sc0000001-260314	GTTAGACTTACCACTGCTCCAGTCTTG	0
Sc0000001-261936	GTTAGACTTACCACTGCTCCAGTCTTG	0
Sc0000001-266420	TGAAAAGACACAAACACTCCGGTCGGG	0
Sc0000001-276816	TGAAAAGACACAAACACTCCGGTCGGG	0
Sc0000001-288176	TTTTCCATCACCTGGTCTCCCCAAACC	0
Sc0000001-296696	TTTTCCCTCACACTCCCTCCAATGATA	0
Sc0000001-296912	TTTTCCCTCACACTCCCTCCAATGATA	0
Sc0000001-299262	TTATACTCCACCATGACTCCATGAATT	0
Sc0000001-301967	TTTGGTTTGACCAATGCTCCAGCCTAT	0
Sc0000001-308773	GTCACAGCCACATCATCTCCGTTGCCG	54
Sc0000001-327217	TTGCTAAAAACAGGCTCTCCGTTCGAG	0
Sc0000001-330021	CCTTGGTTCACCAGTGCTCCTTTTACA	0
Sc0000001-336623	CAAGACTCAACTCTCGCTCCAGCTAAG	0
Sc0000001-346264	GAGAGGGCCACCCCCTCTCCTTGTTGT	0
Sc0000001-378583	CATCTTCGCACTCCTTCTCCCTTGATG	0
Sc0000001-384943	ACAATGGACACTGGAACTCCGTGTAAA	0
Sc0000001-391329	TTCCAGAACACCACTGCTCCAACTCAG	0
Sc0000001-408342	ACCACCTGAACTTCCGCTCCGCGCGCG	13
Sc0000001-411058	GCATAAAGCACCAACCCTCCAAAACAT	0
Sc0000001-414405	CTTCTTCTAACAGTTTCTCCTTCTGTT	0
Sc0000001-419228	TTCCAAAACACCTCTGCTCCAACTCAG	0
Sc0000001-425954	TTATCGATTACATTTTCTCCTCTCATG	0
Sc0000001-438306	GTTGGGCACACATAATCTCCCTTGAAA	0
Sc0000001-440025	GGAAGCATGACACCAACTCCGTAAAAC	0
Sc0000001-444339	CATTTCATGACCTTCTCTCCTCATACC	0
Sc0000001-449064	TAGGAAGCGACACCACCTCCTACACTC	0
Sc0000001-460802	TTCCTCAAGACTAGTTCTCCAGGTATG	35
Sc0000001-462409	ACATGCCGGACTAGGACTCCCTCGCTC	19
Sc0000001-469460	GGTCTATCTACCTCTCCTCCCTGCCGT	0
Sc0000001-472384	AAAATACCAACAAAACCTCCTCCCTAT	0
Sc0000001-478258	ATGTATCAAACTGAGGCTCCATTCAAA	0
Sc0000001-493523	ACAGCCTTTACGTACACTCCATCATGA	0
Sc0000001-498579	ACAGCCTTTACGTACACTCCATCATGA	0
Sc0000001-504581	CACAAGATTACCTTACCTCCCTTCCCA	0
Sc0000001-547316	TGGTAAGCCACTATTCCTCCTGATTTT	0
Sc0000001-549101	TTGTTCCCGACATGTCCTCCTCGAACC	0
Sc0000001-551849	TGTTGTATTACTTGTACTCCTTCTTTT	5
Sc0000001-567311	CACGACCATACCGTGTCTCCTATCCTG	0
Sc0000001-571376	CATCCACACACTCCAACTCCACACATT	0
Sc0000001-576638	TCCCATGGAACAAGTCCTCCACCAGAT	0
Sc0000001-579142	ACCCCAACCACTGCCTCTCCACCCCTG	0
Sc0000001-591204	GACTACATGACTTCTCCTCCATTGCTA	0
Sc0000001-591343	TTAGCNATGACTTCTCCTCCATTGCTA	0
Sc0000001-592259	TAATGGTTTACAGTGACTCCTAGCTGG	0
Sc0000001-594924	ACTCTAGGGACTCTTCCTCCTCCCCCT	26
Sc0000001-598772	TACCAGCGGACTCTGTCTCCACTTTCC	0
Sc0000001-599277	TCCCATGGAACACGTCCTCCACCAGAT	1
Sc0000001-602298	GCATGAAGTACAATTCCTCCAAAATGA	0
Sc0000001-610759	GACTACATGACTTCTCCTCCACTGCTA	0
Sc0000001-611680	TAATGGTTTACAGTGACTCCTAGTTGG	0
Sc0000001-627775	CCAAGTAGGACTCTTACTCCTCAATGT	0
Sc0000001-629092	CCTAGTAGGACTCTTACTCCTCCATGT	0
Sc0000001-631878	GAAGATGATACCATTCCTCCACCAAGC	0
Sc0000001-640318	CCTAGTAGAACTCTTACTCCTCCATGT	0
Sc0000001-648265	CCCTCCCTCACCATCGCTCCTCCCTCA	0
Sc0000001-673932	ATTGCGTCAACCCCTTCTCCTATTGTA	0
Sc0000001-675724	ATTCATCAAACCACCGCTCCTTACTCA	0
Sc0000001-679642	ACAATGGACACAGGCACTCCATGCAAT	0
Sc0000001-681593	CAACGGTGAACTCAATCTCCCTATCAA	0
Sc0000001-681790	GGAGGTACTACTCCTACTCCATTAAAC	0
Sc0000001-686083	GTCCCACATACAGATACTCCGCTCCCC	0
Sc0000001-700333	GGCCTATCTACAAAAGCTCCCCGCTCG	0
Sc0000001-726553	TATATCCCCACAACTGCTCCTAGGTTC	0
Sc0000001-727114	TGGTAAGCCACTGTTCCTCCTGGTTTT	0
Sc0000001-728484	CAGCCGTCAACTTCGGCTCCATATTTG	0
Sc0000001-729860	GAATTCCAGACCCAACCTCCTCAAGAC	0
Sc0000001-733473	AAAGTTCACACTGACCCTCCATTTACC	0
Sc0000001-740439	CATTATGGTACAACAACTCCGGCACTC	43
Sc0000001-742956	CTTCAATGGACTTAGGCTCCATGCTCA	0
Sc0000001-751469	CTGATACATACTGATCCTCCATATAGA	85
Sc0000001-754437	GTTCATTTCACTTTTCCTCCTCTTTTC	0
Sc0000001-755299	TATGAGTATACTTAAACTCCTAAGATT	10
Sc0000001-756932	TTGCTCCTGACAATCTCTCCATTGAGA	64
Sc0000001-786080	TTAAGATTCACACGGACTCCAATTTAA	0
Sc0000001-786499	TTAAGATTCACACGGACTCCAATTTAA	0
Sc0000001-791854	GATTATAGAACCCAACCTCCCATGGGA	0
Sc0000001-795672	TTTCTGTCAACTTGTACTCCCTGCATG	41
Sc0000001-800915	AGTACTTGAACAAACCCTCCATCTCTA	0
Sc0000001-817624	GCAAAGGCCACCCCACCTCCTGACAAA	38
Sc0000001-823379	ACTGAGGCGACAAGGTCTCCTGACGCC	25
Sc0000001-853823	CAATTGGGCACCTTGACTCCTCGCGCA	88
Sc0000001-860440	CAATTGGGCACCTTGACTCCCCACGTG	0
Sc0000001-860499	TAACTCCCTACCTGGACTCCTATGCTA	35
Sc0000001-905260	AGGGATAGGACGACCCCTCCCAGAATC	49
Sc0000001-917517	CAAGGCAGAACTTTCACTCCCTCTATA	0
Sc0000001-917819	CTCATCCATACACTACCTCCTACATTC	0
Sc0000001-917912	ATGATGGATACACCCACTCCGGTTCGG	0
Sc0000001-919730	GCTCAGAATACACTTTCTCCAATTGGG	12
Sc0000001-920188	GTTTGCTCAACTTTGTCTCCCACCTTA	0
Sc0000001-920200	TTGTCTCCCACCTTAACTCCCCTAAGT	13
Sc0000001-922816	TTGGTGCAGACACTCCCTCCTTGGCCT	44
Sc0000001-923029	GAGGCCCTAACTCTTTCTCCTTGTACC	0
Sc0000001-924400	GAGGCCCTAACTCTTTCTCCTTGTACC	0
Sc0000001-924624	TGCCAATTAACTTTGGCTCCAATAACT	0
Sc0000001-931629	ACGGTTAACACACTTTCTCCCTCTCTC	0
Sc0000001-955803	TCTAGCTCAACCTGCTCTCCCTCAAAC	77
Sc0000001-990213	TTCTATCATACATTTCCTCCCATTTTG	9
Sc0000001-996429	TATTGCTAAACTTAGGCTCCATTTGAG	90
Sc0000001-999779	AATGGCTCGACGAATTCTCCAAATCTG	61
Sc0000001-1003808	GTGCATCAAACTTATGCTCCTAGGGTT	152
Sc0000001-1004949	TCTTGATCTACTCACCCTCCAAGAAGG	13
Sc0000001-1005317	GTTAGACTTACCACTACTCCAGTATTG	0
Sc0000001-1022913	ACTGCTGCTACAAACTCTCCATGCCTC	0
Sc0000001-1023389	CACACACCCACTGCAACTCCAAGACCC	7
Sc0000001-1023446	CTCACACCCACTGCCTCTCCCCTACTG	0
Sc0000001-1026117	TCACCGTCGACGGCGACTCCGCCACCA	0
Sc0000001-1034277	AAATATCTGACCACGGCTCCAGTCCTC	0
Sc0000001-1040026	CAAACTCAAACGGTGCCTCCGTTGGGT	0
Sc0000001-1042774	TTCTAGAACACCTTTGCTCCAACTCAG	0
Sc0000001-1062674	GTGTGCGTGACCACTTCTCCCCGTCCT	0
Sc0000001-1068450	TCCAGGACAACCCTTTCTCCTAACACC	0
Sc0000001-1077019	CAATTGTAAACTCTATCTCCCTGTCCA	0
Sc0000001-1077641	CCTTGTCTCACGGTATCTCCGGTGGTG	0
Sc0000001-1083675	GTGTGCGCGACCACTCCTCCCCATCCT	0
Sc0000001-1096539	CACAACAAGACCTAAACTCCATCATGG	0
Sc0000001-1113506	GTGCCTTGCACATGGGCTCCATCCAAC	0
Sc0000001-1124378	GTGCCTTGCACATAGGCTCCATCCTAC	0
Sc0000001-1128868	CGTAGTGAAACCCTAGCTCCTGACAAA	0
Sc0000001-1134035	CAAAAAACAACAGCGCCTCCCAGAGTA	0
Sc0000001-1141006	TCTCAAGAAACCTTAGCTCCAAGGTAG	0
Sc0000001-1142751	GAAATTTCCACCAAAACTCCATTTCCA	0
Sc0000001-1144217	GTGCCTTGCACATGGGCTCCATCCTAT	0
Sc0000001-1144708	GATGACAGGACCATGGCTCCAAATCAA	0
Sc0000001-1147921	TAGATCCTGACCTAGTCTCCCATTATC	0
Sc0000001-1181494	CCCAACCCAACATTGCCTCCCCCATAT	0
Sc0000001-1195094	TTACGCTCCACCACTCCTCCCCCCACC	0
Sc0000001-1209506	ACAACAAGTACAACCACTCCTATGACA	57
Sc0000001-1211133	GAAGCCAACACAAACCCTCCACGTCCC	35
Sc0000001-1230005	GGTCATGACACTCAGTCTCCGTTTAAT	0
Sc0000001-1232795	TCCCTTAAGACTAGATCTCCCACTGCG	39
Sc0000001-1245468	ACTAAAATGACACAAGCTCCAAACTAT	0
Sc0000001-1248747	ATTCGGTCAACACTCTCTCCTCCTATT	110
Sc0000001-1257068	CCCCTCCTGACACCCTCTCCTCCTTGC	16
Sc0000001-1281909	ACATGTCTCACTCACACTCCAGTGATT	6
Sc0000001-1283543	AGATGGCCGACTGCCTCTCCTACGTCA	0
Sc0000001-1284483	GTAATTGCAACCGCAACTCCATTTTGT	1
Sc0000001-1313254	CTTTTGTGCACACAACCTCCTATCCAA	0
Sc0000001-1317328	TGGTGTCCCACCATCTCTCCACCAGGG	0
Sc0000001-1321369	AGATGNGGGACCACCCCTCCCATTTTG	0
Sc0000001-1326925	GAGATGAAGACCCAAACTCCAAAGTGC	0
Sc0000001-1329900	GGCGCGTAGACTAGACCTCCGGGAACT	0
Sc0000001-1335044	TCGGGAGGAACAAATGCTCCACCAGCA	0
Sc0000001-1353563	CCCAATCGTACCCTAGCTCCCGAGCCG	0
Sc0000001-1353821	CAGAACGGGACTCACCCTCCCGGGGCG	0
Sc0000001-1355264	TCGTGGGCTACAATTACTCCAAAAATT	2
Sc0000001-1381629	GCTGGGAGCACGATTTCTCCGTTCGAG	7
Sc0000001-1384752	CACCCTCTCACACTTTCTCCTCCAATT	12
Sc0000001-1387603	AATTGAGCAACAACCTCTCCTTTTTTT	11
Sc0000001-1387679	TTTTAATCAACGCCTTCTCCAACTTTT	0
Sc0000001-1389367	GAGGCGAACACGAGACCTCCAAGAATA	37
Sc0000001-1398625	GACCCCAAAACCAGTTCTCCACCACTG	30
Sc0000001-1402705	GGGGAGATGACGATGACTCCCTTCGAC	0
Sc0000001-1407340	TTCATCAGAACGACAACTCCAACCGAC	0
Sc0000001-1408267	ACCCCATTCACGTGCGCTCCGCACTCT	0
Sc0000001-1411574	CTCACAGGAACACATCCTCCGTGCCAT	35
Sc0000001-1412333	CTTGAAATAACGCCCGCTCCAAGTCAT	4
Sc0000001-1419365	AGCATGCACACATGGGCTCCCTTGTTA	0
Sc0000001-1420204	AACAAGGTTACCAATCCTCCATACTCG	0
Sc0000001-1421727	GCAACTCAAACGCGACCTCCGGTTCAC	1
Sc0000001-1429215	TCCATCAGAACGACAGCTCCACCAGAC	0
Sc0000001-1433020	TCCTCGGCAACATCATCTCCGGATAAC	0
Sc0000001-1433471	CCGATAAGAACACATCCTCCGTGCCGT	0
Sc0000001-1434408	ACTCACGGTACCTTCTCTCCACGCATT	13
Sc0000001-1434597	ATTCTTGGCACCGACGCTCCCCGGCGA	0
Sc0000001-1440753	AGCATGCACACATGGGCTCCCTTGTTA	0
Sc0000001-1441528	AACAAGGTTACCAATCCTCCATACTCG	0
Sc0000001-1449291	GCATGTAAGACTCTAACTCCCATGATT	7
Sc0000001-1460450	CATGCCAGAACAGTTCCTCCTATTCCC	0
Sc0000001-1464286	CGGGGACGTACAGCGTCTCCACGCCCT	0
Sc0000001-1466511	TGGTATCCCACCACCTCTCCACTAAAG	0
Sc0000001-1474324	CATAGTAAAACCCTAGCTCCTGACAAG	0
Sc0000001-1474967	TTTCGTACCACAAGAGCTCCCGCTACT	3
Sc0000001-1475304	CATGCCAGAACAGTTCCTCCTATTCCC	0
Sc0000001-1481054	CATAGTGGAACCCTGGCTCCTGACAAC	0
Sc0000001-1484760	CCTCCGACGACTCCGCCTCCGCCTCCG	3
Sc0000001-1485781	TCTGCTCCCACTCTCGCTCCAGCTACC	0
Sc0000001-1487145	TGGTATCCCACCACCTCTCCACTAAAG	0
Sc0000001-1490552	CGGGGACGTACAACGCCTCCATGCCCT	8
Sc0000001-1492437	CCCGCGCATACTGATCCTCCTCCTCTG	43
Sc0000001-1492705	TGGTATCCCACCACCTCTCCACTAAAG	0
Sc0000001-1496265	TGGGCTTTGACATTCACTCCCGTCATT	0
Sc0000001-1511993	TACCCCGCAACACTTGCTCCTGGGTAT	0
Sc0000001-1514704	ACAATGGTGACTAGAACTCCATGAAGC	26
Sc0000001-1516357	ATGCAACACACTCCAGCTCCTCCCTTC	0
Sc0000001-1522566	TCCCTTCCAACCTGCTCTCCTTGCCGA	0
Sc0000001-1536421	CGTAGTGAAACCCTAGCTCCTGACAAA	0
Sc0000001-1538150	GACAATCGGACGATAGCTCCATCTCTA	22
Sc0000001-1556644	CAGGCATCAACTGGACCTCCTGTCCAG	131
Sc0000001-1558897	CTCTACTGAACTCCGTCTCCTGNGAAG	0
Sc0000001-1559164	CTCTACTGAACTCCGTCTCCTGATCCA	117
Sc0000001-1570941	GCAATTCAAACTACTACTCCGCTTGAA	21
Sc0000001-1573782	GTAAATTACACCATATCTCCTTCATGT	50
Sc0000001-1590176	CCAAATCCAACGATAACTCCAAAACAA	0
Sc0000001-1590440	CCAAATCCAACGATAACTCCAAAACAA	0
Sc0000001-1598566	GTGGTAAGGACTCCTCCTCCCTTAACC	0
Sc0000001-1598886	ACAAATCTCACACCCGCTCCGAGTAAG	61
Sc0000001-1599174	ACCACCAAAACTTAGGCTCCTCGTAGT	65
Sc0000001-1599593	GACTCGTGGACCTGCTCTCCTCTCCTC	1
Sc0000001-1601568	TCCTTGGTTACGTCCCCTCCTATCGTT	0
Sc0000001-1607586	ATACCCAGAACTCCACCTCCTTGACCA	15
Sc0000001-1612828	GACGTGTGGACCTACTCTCCTCTCCCA	26
Sc0000001-1620072	ATACAAAACACATCATCTCCACCAAAT	0
Sc0000001-1622733	GAAATCGANACATCATCTCCACCAAAT	0
Sc0000001-1632069	ACTCTTCCAACTCGGCCTCCACCTTAG	0
Sc0000001-1648789	CCATTAAGCACAAGGTCTCCTCTCAAG	0
Sc0000001-1652023	AATTAAGCGACACAACCTCCATCCACC	0
Sc0000001-1655366	ATGTTTTACACTGAGGCTCCGTTTGTT	0
Sc0000001-1656514	AAAATATTAACAGTTACTCCATATGCA	0
Sc0000001-1662162	ATCTCCAAAACAAATACTCCTTTCACA	76
Sc0000001-1662735	CCAAAAATAACTCTAACTCCCAAAACA	0
Sc0000001-1674785	CTAAAACTCACATTCTCTCCACAAATA	0
Sc0000001-1680707	AATCAAAAAACACACACTCCAAAATGA	0
Sc0000001-1685806	ATGTTTTACACTGAGGCTCCGTTTGTT	0
Sc0000001-1686940	AAAATATTAACAGTTACTCCATATGCA	0
Sc0000001-1691475	TTCGGAGTGACCAATGCTCCTGCAGCA	0
Sc0000001-1700251	CCCCAAATTACTGTAGCTCCGCGTTTT	42
Sc0000001-1704590	CTAACCACTACTTCAACTCCTCTGGCT	0
Sc0000001-1751478	CACTATTGGACTCTCGCTCCATCAGGG	23
Sc0000001-1751693	GGGGAGATGACGATGACTCCCTATGAC	0
Sc0000001-1752417	TATTTCCTGACCCTTGCTCCGAAGCCG	1
Sc0000001-1753176	GTATGTATCACATTTTCTCCAGCTTTC	0
Sc0000001-1759726	AAATTGCATACTTCGGCTCCCTTGGCC	0
Sc0000001-1763528	ATTGTTTCAACACTGCCTCCTCCTGTA	13
Sc0000001-1763546	CCTCCTGTAACTGCTTCTCCTTCTGCT	6
Sc0000001-1767810	TTTCCGCTGACCACCTCTCCTAGAACC	1
Sc0000001-1769580	TGACAAAACACACATTCTCCACATGAT	0
Sc0000001-1774568	TGACAAAACACACATTCTCCACATGAC	0
Sc0000001-1778173	GCTTCATCAACTTCAACTCCTCCTCAC	0
Sc0000001-1808108	CTGGTGAGCACAGACTCTCCTGTGTAT	0
Sc0000001-1816823	CCCTCTCACACTTGCCCTCCTTTTCCT	14
Sc0000001-1817644	CTCCAACCTACAGATACTCCGCTCCAC	0
Sc0000001-1830850	CGTAGTGAAACCCTAGCTCCTAACAGT	34
Sc0000001-1840839	AGTGCCTGAACTAGGCCTCCAAATGGT	0
Sc0000001-1846435	CCTGGGATGACGCTGCCTCCTCATCAG	1
Sc0000001-1846539	CTCCGCCTGACTCCCCCTCCTCTTCGA	0
Sc0000001-1848302	CGCGGGCATACTGCTCCTCCTCCTCGC	59
Sc0000001-1848560	TGGTGTCCCACCACCTCTCCACCAAAG	0
Sc0000001-1851706	AGGGCTTTGACATTCACTCCTGTCATC	0
Sc0000001-1852159	CTGGTGAGCACAGACTCTCCTGTGTAT	0
Sc0000001-1871399	CACGGGCATACTGCTCCTCCTCCTCCC	0
Sc0000001-1871657	TGGTGTCCCACCACCTCTCCACCAAAG	0
Sc0000001-1872227	GCTCTCACAACAAAAGCTCCAGTGGCC	0
Sc0000001-1877691	GGCCTAAATACCAAAGCTCCTAGCCAA	0
Sc0000001-1877917	GGCCTAAATACCAGAGCTCCTAGCCGA	0
Sc0000001-1889873	GAATCAATAACCATCCCTCCCTCCTAT	0
Sc0000001-1894579	TTATTCATCACCCTAGCTCCCATTATC	34
Sc0000001-1897037	ATACAGATTACACACACTCCAAAAACA	0
Sc0000001-1897845	CTTTCACTAACAAGTGCTCCTCATTTT	39
Sc0000001-1901091	CCTCAGGCGACAGCAGCTCCACCTCCC	0
Sc0000001-1901569	CCATAATTGACGCACCCTCCCCTTACA	10
Sc0000001-1902888	AAGTATTTGACCACAGCTCCAGTTCTT	0
Sc0000001-1921369	CCATCATCGACACACCCTCCCCTTACA	0
Sc0000001-1922690	AAGTACTTGACCACAACTCCAGTTCTT	0
Sc0000001-1929247	GGGAGCCTAACCCACGCTCCTAGCTCC	0
Sc0000001-1932154	ACAATGGACACAGGCACTCCATGCAAT	0
Sc0000001-1941300	TGATACGTAACGACTGCTCCTCCGTTA	75
Sc0000001-1941303	TACGTAACGACTGCTCCTCCGTTACTT	0
Sc0000001-1951777	TTAGCCTAAACTCAACCTCCCAAACAC	2
Sc0000001-1960220	GGGGTGTCTACAGTTGCTCCTCTTTGA	0
Sc0000001-1967173	CTTCAATCAACCATATCTCCCCCGTCT	0
Sc0000001-1969281	ACAATATACACACAAACTCCCATATTT	0
Sc0000001-1977556	CCGTCGCCGACTGTCTCTCCTCCTCTG	28
Sc0000001-1990171	ATATCTATTACCCCGTCTCCCCTTCTC	50
Sc0000001-2008388	AAGCAACTAACTGCTACTCCTATTTTT	57
Sc0000001-2011982	ATGAACCAAACAAGAACTCCTTCAATT	89
Sc0000001-2013363	AGGTGTTTTACTTAAACTCCAGTTCTA	51
Sc0000001-2017794	ACACGTCTTACTTGAACTCCATCGATT	0
Sc0000001-2021220	GGGGGAATAACGGCTACTCCAACTTTT	24
Sc0000001-2025788	TCTGGACTCACCTCTGCTCCTACTTGC	8
Sc0000001-2031245	CGCCAAGCTACGCAAACTCCGCGAAGC	0
Sc0000001-2032640	TTCCTCAAGACCTAGTCTCCGACCTTG	0
Sc0000001-2039240	CGAGCTAAAACACTTCCTCCCAAGAGC	57
Sc0000001-2053826	GCTTGGTCTACCCATTCTCCTAAAAAT	25
Sc0000001-2056148	TGATCCAGAACAGTTGCTCCCATGCAT	48
Sc0000001-2056522	CAGCTTTGAACCCACGCTCCAGCTCCA	43
Sc0000001-2064551	TTCTTTTCCACAGTGTCTCCCCAGAGA	27
Sc0000001-2065836	AGCCTGGAAACCATCCCTCCCAGGGGC	2
Sc0000001-2076922	AAGAAGAAGACCTCCTCTCCAGTGAGG	0
Sc0000001-2080954	TCCCTTCCGACCTACTCTCCTTGCCGA	0
Sc0000001-2082629	TACTAAATAACCCCACCTCCATCATAA	73
Sc0000001-2089762	GTTTTTCCTACAGTGACTCCCTATTTC	1
Sc0000001-2089789	TAAGGAGTCACTGTAACTCCCTTATAT	0
Sc0000001-2129850	CATAACAAGACCGAGACTCCATCATGG	0
Sc0000001-2131846	AAGTTGTATACAAAAGCTCCAAGAGGA	0
Sc0000001-2132245	TTTCAACCAACCATATCTCCTCCACCC	0
Sc0000001-2135099	AGTCACACCACAATCCCTCCGTAGAAA	4
Sc0000001-2138706	CCTATAGCCACTCATCCTCCTGGCCAT	11
Sc0000001-2141207	CATTCATTCACACATCCTCCCAATTTC	0
Sc0000001-2162509	CGTAGTGAAACCCTAGCTCCTGACAAA	0
Sc0000001-2171788	GGCCAAAGAACCTTCACTCCATTATAC	0
Sc0000001-2180941	CCTCAGACGACACTGTCTCCTTGCCAG	0
Sc0000001-2181045	CCCCGCCTGACTCCTCCTCCTCCTCCT	0
Sc0000001-2185407	CGCAGGCGTACTACTCCTCCTCCTCGT	0
Sc0000001-2185410	AGGCGTACTACTCCTCCTCCTCGTGAG	0
Sc0000001-2185665	TGGTATCCCACCACCTCTCCACCAAAG	0
Sc0000001-2186448	GCTCGCGCAACAAGAGCTCCAGTGACA	0
Sc0000001-2188784	TGGGCTTTGACATTCACTCCCGTCATT	0
Sc0000001-2197895	GGGGAGATGACAATGACTCCCTATGAC	0
Sc0000001-2198561	TATTTTTGGACTCTGACTCCAGAGCCC	0
Sc0000001-2199132	GGTGAGGGCACGAGAGCTCCTGCTGCG	0
Sc0000001-2200243	GCTTTAAAAACTTGTACTCCTCTTTTG	0
Sc0000001-2203284	ATGTATATAACCGATGCTCCGATGCAT	0
Sc0000001-2204473	TCAAAGGGCACAACTACTCCGCCAAAT	0
Sc0000001-2210101	ATGTATATAACCAATGCTCCGATGCAT	0
Sc0000001-2212698	CCATCAGGCACTTTGACTCCCCTTCTT	0
Sc0000001-2214911	GTTTTGCAAACCTCTCCTCCTCTCGAT	0
Sc0000001-2218169	GTTTTGCAAACCTCTCCTCCTCTCGAT	0
Sc0000001-2237290	ACACCCACAACTCTATCTCCCTGGAGA	65
Sc0000001-2250561	AAGCACTTGACCCTTCCTCCGAGATTT	0
Sc0000001-2250842	GCCATTTACACTACACCTCCTAGCACA	0
Sc0000001-2255238	TAGGTCGTGACACTTGCTCCTCTCAAT	20
Sc0000001-2263407	TCCCAAGGTACCTCAGCTCCAAAGTTA	0
Sc0000001-2267508	GCCCCGGAAACAAGATCTCCAATGGTT	10
Sc0000001-2268270	TCTATATATACAACCTCTCCACCTTGG	43
Sc0000001-2270876	TGAAGTCGAACTATGTCTCCAACATAC	37
Sc0000001-2282165	CAACTGAGGACAAAACCTCCTCAAATG	7
Sc0000001-2288874	GCTCACGGTACCCACTCTCCTCCTCCT	61
Sc0000001-2291038	TCTACCTTCACACATGCTCCAACAATA	0
Sc0000001-2291913	TCTACCTTCACACATGCTCCAACAATA	0
Sc0000001-2308282	GTTCATGATACTAACTCTCCTTCATTC	4
Sc0000001-2322844	CGCTCTCCGACACCAGCTCCGTGATGG	30
Sc0000001-2323761	TCTCTTGCAACTGCATCTCCTAGTACT	95
Sc0000001-2344007	AAACCCAAAACTTTGACTCCAAATATG	0
Sc0000001-2346179	AAACCCAAAACTTTGACTCCAAATATG	0
Sc0000001-2355088	ACCGAGGCGACAAGGTCTCCTAACGCC	0
Sc0000001-2358093	CCCCTGTCCACTGGATCTCCCTCTTGA	0
Sc0000001-2359354	TCTCTTTACACCAAAGCTCCCCTGAGA	0
Sc0000001-2364285	TAAAACCTCACCTTCTCTCCAAGAAAT	13
Sc0000001-2369111	GTAAACTTCACTTTACCTCCTATAGTT	0
Sc0000001-2374624	CATCCATCTACCTCGGCTCCACAACTG	9
Sc0000001-2391365	CATAATGGGACTCATCCTCCCAGGGCG	0
Sc0000001-2392276	TCCGTCCAAACAAACACTCCTTTAGTG	0
Sc0000001-2398715	ATCATGCCAACTACAGCTCCAGCCATC	0
Sc0000001-2398864	ACCCATCCTACACACTCTCCCAAACCC	0
Sc0000001-2403905	CCTTTATTTACACAATCTCCATCACAA	1
Sc0000001-2416540	CTCTGGTGGACCTCTACTCCGTCAAGC	23
Sc0000001-2419029	TCTCCCAGGACATATCCTCCATTTAAT	0
Sc0000001-2419260	ATGTATCCTACTACATCTCCCAGGACA	0
Sc0000001-2419275	TCTCCCAGGACATATCCTCCATTTAAT	0
Sc0000001-2429370	CTTCAACCAACCATATCTCCCCCATTC	0
Sc0000001-2429975	AGGGTGTCTACATCTGCTCCCAATCCT	0
Sc0000001-2430755	ATGGTCACCACCACCCCTCCTAAAACC	0
Sc0000001-2443051	TTGATGAATACGGTTCCTCCCTTGCTT	0
Sc0000001-2445644	ATAAGTGAGACTCCGGCTCCCGTAGTA	0
Sc0000001-2462873	CACCAGCCTACATCCACTCCTCAAGAC	5
Sc0000001-2464091	TTGGGGCTAACAATCTCTCCCTTTTTG	0
Sc0000001-2476869	CGTAGTGAAACCCTAGCTCCTAACAAA	0
Sc0000001-2482202	TAGGCTTTGACATTCACTCCCGTCATT	0
Sc0000001-2505253	CTCTACTCTACGGTTCCTCCATCATCC	0
Sc0000001-2505361	CAACATCTGACGATGGCTCCTGGTCCT	0
Sc0000001-2506415	CTATGAAGCACAGATACTCCGAAATTG	0
Sc0000001-2507160	CTCTGTCTCACTGTCTCTCCCTCTCAC	119
Sc0000001-2507962	ATCAGTTCAACCACCTCTCCCTTCTAT	131
Sc0000001-2516326	ATTTGAGGTACTCATCCTCCAAAATCA	63
Sc0000001-2532229	TTCAAAAACACGAAATCTCCAACATTC	0
Sc0000001-2532408	AGGTGATCGACATGGCCTCCCATACAA	0
Sc0000001-2532966	CATTGAGAAACATACTCTCCTACGTCT	0
Sc0000001-2534077	TAGCGTATAACTGTTGCTCCCCCAAAG	8
Sc0000001-2535225	TTTGGTTTGACCAATGCTCCTGCCTAT	0
Sc0000001-2535691	CAGCAGTTGACTACAACTCCGGTGTTA	0
Sc0000001-2546036	GATTTGCCTACCCTAACTCCTCCTAAT	23
Sc0000001-2548649	GTAAGGATTACTTTAACTCCTTTTATG	57
Sc0000001-2551579	GTGTATCAGACTCATACTCCGAGGGGT	3
Sc0000001-2551976	TCGAGGCGTACTTAGCCTCCTTCTCGC	3
Sc0000001-2555668	TATCTTTGCACTCTCCCTCCTTTCATG	12
Sc0000001-2560885	CTGGGATGCACAGACCCTCCCCCCACA	0
Sc0000001-2562838	TGGAGTCTAACCCGCGCTCCTAGCTCC	0
Sc0000001-2582602	TCATCTTCCACAAAGACTCCTTGTCTG	72
Sc0000001-2599544	CCCAACAAAACCTATACTCCAAATATA	0
Sc0000001-2608275	ATAAGCCCTACGGCACCTCCATACAAA	40
Sc0000001-2626976	TCTACACATACCTTCACTCCGCTGCCA	0
Sc0000001-2636063	TCTTTCCTCACATTTACTCCCCTTAAA	84
Sc0000001-2648633	TTCTTCAAGACCAACTCTCCTGGTGTG	0
Sc0000001-2652072	TCTTGTAGTACATAACCTCCGATGTGC	0
Sc0000001-2655713	CTGTCTCAAACAGACTCTCCATCTCTC	0
Sc0000001-2660360	TTGGCCATCACAAGCTCTCCCCATTGA	10
Sc0000001-2660703	TACTTGGTGACTGCATCTCCAATTTTG	188
Sc0000001-2664210	GCTCGATCTACAGACTCTCCATCTCTC	0
Sc0000001-2684584	CCCTCTCGTACTGATTCTCCTTGTTTC	0
Sc0000001-2705724	GTGTCGGAAACCAACACTCCTTGGACA	13
Sc0000001-2715273	TCTTACCAAACCAAGCCTCCCATCAAA	33
Sc0000001-2725007	CCCAATTGTACCCAAGCTCCCGAGCCG	0
Sc0000001-2728540	CACTCCTCTACACCCGCTCCCGCTTCC	16
Sc0000001-2739070	GCATAAAGCACCAACCCTCCAAAGCAT	0
Sc0000001-2746726	GCATAAAGCACCAACCCTCCAAAGCAT	0
Sc0000001-2756894	CGTGGTCAAACGCCACCTCCGGTGCTT	0
Sc0000001-2759039	TTCCCAGTTACCGACACTCCGGATTAT	0
Sc0000001-2760609	CAGAACGGGACTCACCCTCCCGGGGCG	0
Sc0000001-2781858	GATTCCACAACACGGTCTCCTCGTTGT	49
Sc0000001-2782631	GAGGAATCCACAGTTTCTCCCTCTCTA	0
Sc0000001-2785163	GCGAGCCCTACCTCGCCTCCCACCTCT	14
Sc0000001-2785191	CCACCATGGACTTGACCTCCTCCTGAC	0
Sc0000001-2787929	TAAAAACTTACCTCGGCTCCGTCCCTT	0
Sc0000001-2791436	AAGCCTTGGACCTTTTCTCCTATAAGA	3
Sc0000001-2791567	GCCATTTGAACTACACCTCCAAGCACA	0
Sc0000001-2791582	CCTCCAAGCACAACACCTCCACTACCA	0
Sc0000001-2795647	CGTAGTGAAACCCTAGCTCCTGACAAA	0
Sc0000001-2807382	AAGTCGTGTACTCCTCCTCCTCCAAAT	0
Sc0000001-2809390	AGAGGTGGGACTCCGGCTCCCGCAATA	0
Sc0000001-2810170	TCCGCGGGAACTTCAACTCCAACTTTC	0
Sc0000001-2810929	TGGGTTTTGACATTCACTCCCATCACT	0
Sc0000001-2812165	AAGCCTTGGACCTCTTCTCCTATAAGA	0
Sc0000001-2812296	GCCATTTGAACTACACCTCCAAGCACA	0
Sc0000001-2812311	CCTCCAAGCACAACACCTCCACTACCA	0
Sc0000001-2816391	CGTAGTGAAACCCTAGCTCCTGACAAA	0
Sc0000001-2830774	AAGTCACGTACTCCTCCTCCAAATGTA	9
Sc0000001-2834397	TGGGCTTTGACATTCACTCCCGTCACT	0
Sc0000001-2835670	AAGCCTTGGACCTCTTCTCCTATAAGA	0
Sc0000001-2835801	GCCATTTGAACTACACCTCCAAGCACA	0
Sc0000001-2835816	CCTCCAAGCACAACACCTCCACTACTA	0
Sc0000001-2849087	ACAAAATTCACTTTTACTCCGTTATGG	28
Sc0000001-2862382	CATCTCGACACACCCTCTCCCTACAAC	0
Sc0000001-2875925	GGGTAGCAAACTTGGTCTCCAGTGTAT	20
Sc0000001-2884727	AAAATTTCAACTCAAACTCCAGCCATC	59
Sc0000001-2885963	TATGCACACACCATATCTCCTCTTCCC	0
Sc0000001-2898066	CCGTAATTGACACACCCTCCCCTTACA	0
Sc0000001-2911972	TAAAGGCATACCATTACTCCAAAAATC	0
Sc0000001-2917320	GAGGGTAGAACACGTTCTCCCAGTATT	0
Sc0000001-2917697	ATCATCATGACCCATTCTCCGGTCATC	0
Sc0000001-2918317	TTCAAGACGACATGGTCTCCCACCTCA	0
Sc0000001-2920906	ACTCTATCAACCCAGTCTCCCAAGAAA	0
Sc0000001-2924802	GAGCGTAGAACACGCTCTCCTAGTATT	0
Sc0000001-2926001	AATCTACAAACTAGTACTCCTCACCCT	0
Sc0000001-2938979	GGGCATACTACTCGACCTCCTCGCGGG	0
Sc0000001-2939234	TGGTGTCCCACCACCTCTCCACTAGCG	0
Sc0000001-2945048	TGGGCTTTGACATTCACTCCCGTCATC	0
Sc0000001-2951027	AAAAATGAGACTTCAACTCCTAAACCT	0
Sc0000001-2956346	GGACTTCCAACTCACGCTCCCAAGTTG	0
Sc0000001-2960880	GGCCCAAGAACTTAACCTCCTTCAGCC	0
Sc0000001-2969232	TCCATCAGAACGACAACTCCACCCGAC	0
Sc0000001-2973108	CTAAGTTCAACCAGGGCTCCAGAAAGC	0
Sc0000001-2973506	ATGTGCCATACTCAATCTCCAGAACTG	0
Sc0000001-2987855	GAGAGGGCCACCCCCTCTCCTTGTTGT	0
Sc0000001-2990307	CCCAATCGTACCCAAGCTCCCGAGCCG	0
Sc0000001-2990650	GTCTCCTTGACCACCTCTCCCAGAACC	0
Sc0000001-2990665	TCTCCCAGAACCCGAACTCCGCGTTGG	0
Sc0000001-2992225	CCTTTATTTACACATCCTCCCAATTTC	0
Sc0000001-3002510	TCTGTTTTGACTGTCACTCCAGTGATC	0
Sc0000001-3011423	CCTCTCTCTACAAATACTCCATGTTCT	0
Sc0000001-3017385	TTGGAGACCACTTTTCCTCCTGCCAGC	0
Sc0000001-3023132	ATGGTCACCACCACCCCTCCCAAAATC	0
Sc0000001-3039192	TCCATCAGAACGACAGCTCCACCCGAC	0
Sc0000001-3041114	GAGAGGGCCACCCCCTCTCCTTGTTGT	0
Sc0000001-3070754	TTTCATTTCACTTTTTCTCCTCTTTTC	41
Sc0000001-3075273	CATAAACCTACAACCTCTCCATCAATG	0
Sc0000001-3097687	ATAATGGAAACTTAATCTCCATGAATG	0
Sc0000001-3150814	ACTGCCAAAACACCCACTCCCCTGCAG	0
Sc0000001-3150837	GCAGCTACAACACCCACTCCTCTGCAG	0
Sc0000001-3203625	GGAGTCCATACCCTATCTCCTCCCAAA	0
Sc0000001-3207829	GTCTCCGTAACTGCCTCTCCCAGAACC	0
Sc0000001-3212464	AAGGGGGTGACCTCCCCTCCTTGTTTC	1
Sc0000001-3225462	GCGGGGTCTACACCAGCTCCCAGCACC	13
Sc0000001-3227009	ATGAAGTTGACTACAGCTCCGGTCCTT	0
Sc0000001-3232958	CACTTAAAAACTTTTACTCCAAAAAAA	0
Sc0000001-3246941	TTCTGAGGTACACTCTCTCCTGTTTCA	4
Sc0000001-3247622	GGGGAGATGACGATGACTCCCTTCAAC	0
Sc0000001-3248806	CGGGTTCCAACACCTCCTCCTACACAC	9
Sc0000001-3261512	GTCCTTAAGACAGATTCTCCCCGCTAC	0
Sc0000001-3267104	AAGTGCCTAACAACAGCTCCAGTTCTG	7
Sc0000001-3270359	AACGTTGACACCTAGCCTCCACTCACT	0
Sc0000001-3270389	TTATCTTCTACAAATGCTCCAGCTTCG	0
Sc0000001-3275651	GTTTTACAAACCTCTCCTCCTCCCGAT	0
Sc0000001-3277197	AAAGTTGGCACAGCGCCTCCTGGGAAG	0
Sc0000001-3279784	CAATTCCTTACACTATCTCCCTCTAGT	0
Sc0000001-3281135	ACAATAGATACTGGTACTCCGTGTAAA	8
Sc0000001-3286981	CAATTCCTTACACTATCTCCCTCTAGT	0
Sc0000001-3287702	CTGTTGGCAACTCCACCTCCGGTTTTG	17
Sc0000001-3289415	AACATTAACACCTGTCCTCCACTCAAT	21
Sc0000001-3291501	TCCATAAGAACGACAGCTCCACCCGAC	0
Sc0000001-3296938	GGGGAGATGACAATGACTCCCTTTGAC	0
Sc0000001-3299991	CCACTCAACACCCTCTCTCCTACAAAA	0
Sc0000001-3303735	CCTCCCCTAACAAAGACTCCAAAACCA	3
Sc0000001-3303749	GACTCCAAAACCATTGCTCCACCACTA	0
Sc0000001-3306305	TCCATTAGAACGACAGCTCCACCCGAC	0
Sc0000001-3306410	TCTTTGAGCACCAAATCTCCTTCCTTT	0
Sc0000001-3310547	CTGGTAGGAACACATCCTCCGTGCCAT	61
Sc0000001-3311479	CATGTGCCTACAGCACCTCCTGTTCCT	22
Sc0000001-3320151	TCTAGTGATACCCTAGCTCCTGACAAA	0
Sc0000001-3327317	TGGGCTTTGACACCCACTCCCGTCACT	58
Sc0000001-3341089	CCCGATCGTACCCAAGCTCCCGAGCCG	0
Sc0000001-3363666	AGCCTTTTGACATGAACTCCCTGGTAG	0
Sc0000001-3364923	CTCATCTGAACAACTCCTCCAGTTTAT	23
Sc0000001-3370175	CTTCAACCAACCATACCTCCCCCATCC	69
Sc0000001-3372079	CTCGTCTGAACAACTTCTCCAGTTTAT	0
Sc0000001-3383776	TCCATCAGAACAACAGCTCCACCCGAC	0
Sc0000001-3383881	TCTTTGAGCACCAAATCTCCTTCCTTC	0
Sc0000001-3398153	CACTCAAAAACTTTTACTCCAAAAAAA	0
Sc0000001-3407766	TTTGGGCTAACCAACGCTCCAACTATA	25
Sc0000001-3423367	TTGGCATGCACATTTGCTCCCCTCCAT	0
Sc0000001-3427575	CGTAGTGAAACCCTAGCTCCTGACAAA	0
Sc0000001-3435448	CACAGGCGTACTGCTCCTCCTCCTCCT	0
Sc0000001-3435706	TGGTGTCCCACCACCTCTCCACCAGAG	0
Sc0000001-3439933	GAGAGGGCCACCCCCTCTCCTTGTTGT	0
Sc0000001-3443143	CTGGCATGCACATTTGCTCCCCGGATT	29
Sc0000001-3453560	GGTCCGAATACAACCGCTCCGTTCAAG	0
Sc0000001-3458831	GTGGCCGCGACGGTTACTCCGATGCCG	4
Sc0000001-3461289	CTTCTTCAAACAAAACCTCCTTGGGAG	12
Sc0000001-3482905	AATTTTAGTACCTGTTCTCCTCTTCAA	0
Sc0000002-6150	AACGGGGGGACTCGTCCTCCCGGGGCG	0
Sc0000002-12317	ACTCTCCTCACCTGACCTCCCGTGAAG	0
Sc0000002-17645	TATTCTACTACTTCATCTCCCTGTATT	0
Sc0000002-19434	CTGATTCCGACTCCANCTCCTCGGTGT	0
Sc0000002-19668	ATCACTTCAACACGGCCTCCTATTCAG	0
Sc0000002-19986	CCTGACTCGACCCGTCCTCCTCGTACG	0
Sc0000002-25847	GGAGCTCAAACAAGGCCTCCAAGAGCT	0
Sc0000002-26417	GGTGTCTACACCATCCCTCCGCAGGCA	0
Sc0000002-51923	ATGATTACAACTTCGGCTCCGCTGCCC	0
Sc0000002-68372	TGTAGTGAAACTCTAGCTCCTAACGAA	0
Sc0000002-70705	CGTAGTGAAACCCTAGCTCCTGACGAA	0
Sc0000002-83561	TGGTGTCCCACTATCTCTCCACGAGTG	0
Sc0000002-85140	AGAGGTGAGACTCCGGCTCCCGTAGTA	0
Sc0000002-85948	TCCGCGGGAACTTCAACTCCAACTTTC	0
Sc0000002-86692	TGGGCTTTGACATTCACTCCCGTCAAT	0
Sc0000002-96190	TATGAAATAACTGTTTCTCCTCTCAGT	60
Sc0000002-96530	GCTTTGAACACTAAAGCTCCATTGAAT	76
Sc0000002-97379	TATTTCCAAACCATTTCTCCACATGTT	172
Sc0000002-102376	TGGTGTCCCACCAGCTCTCCATGAGGG	13
Sc0000002-103595	CAAATGTATACATCTGCTCCCATGTGT	0
Sc0000002-108785	AAAGAACCAACACCTCCTCCTTTCGTC	135
Sc0000002-111746	CTACTTCAAACTCTTTCTCCAGGTTGT	37
Sc0000002-113036	CAAGCTCCTACTCCCCCTCCTTATAAT	69
Sc0000002-121976	TCGAACGGTACTACCTCTCCCCAAGTA	86
Sc0000002-122569	GAAGAGTTTACAGTCACTCCTTCTCCG	0
Sc0000002-122575	TTTACAGTCACTCCTTCTCCGGATATC	0
Sc0000002-124025	TCAATGGCGACCCTTTCTCCTGACTCT	0
Sc0000002-127078	NNNAACGGTACTACCTCTCCCCAAGTA	0
Sc0000002-127671	GAAGAGTTTACAGTCACTCCTTCTCCG	0
Sc0000002-127677	TTTACAGTCACTCCTTCTCCGGATATC	0
Sc0000002-129127	TCAATGGCGACCCTTTCTCCTGACTCT	0
Sc0000002-134053	GACTTCAAAACCACTTCTCCATCACTG	0
Sc0000002-147234	TACAATTTGACCACCTCTCCCTCCTCT	0
Sc0000002-151308	ATTCATCAAACCACCGCTCCTTACTCA	0
Sc0000002-165137	ATCATCACCACTACAACTCCCACCCCT	12
Sc0000002-165329	ACCACTGTCACTACCCCTCCACCATCA	21
Sc0000002-165359	CTATCACTAACGCAATCTCCATCACCG	42
Sc0000002-176174	ATGAAGACAACCACCTCTCCCTCTCAT	0
Sc0000002-180355	GATTAAACAACAAAGCCTCCGAATTCA	17
Sc0000002-180951	GCCTGCATAACTGGCCCTCCGTAACCG	43
Sc0000002-181912	CGCCTCTGGACGATCTCTCCACCTTAC	0
Sc0000002-191663	TTGCGCAAGACTTAACCTCCAATAAGG	16
Sc0000002-196323	TGACTAGCTACTTGGGCTCCAAGAAAT	0
Sc0000002-224142	TAGCTAAAAACCACCTCTCCCCCACCC	12
Sc0000002-224219	CACCATCATACCCAACCTCCTTCGATT	28
Sc0000002-239887	TTTGTTCATACGGACTCTCCTTCGTGA	0
Sc0000002-247740	AAAATCACGACAAGCCCTCCGACTTTC	0
Sc0000002-251190	TCTACACATACCTTCACTCCGTCGGCC	72
Sc0000002-251627	CATGGCAGAACTTCACCTCCAAGGGAA	0
Sc0000002-252720	GTGAGGGGTACGTAACCTCCCTGTGTG	0
Sc0000002-256986	CAATTACTTACTTCTACTCCTATACTT	0
Sc0000002-274449	GGGGTCATTACATTCTCTCCACCTTAA	0
Sc0000002-276831	TTATGATTAACTGACCCTCCTAGTAAT	44
Sc0000002-286350	CCTTAAGACACATTCGCTCCGCTACGG	0
Sc0000002-288873	TACTCATCAACCACTACTCCCACTCTC	0
Sc0000002-295742	AAATTTTCAACTCTCTCTCCAATCAAT	0
Sc0000002-297590	TAACATACCACATAAGCTCCGGCCACC	37
Sc0000002-297697	GGCGATGGAACCGTGACTCCACCAAGC	10
Sc0000002-306312	GCACATGCCACACTAGCTCCAGCCACC	27
Sc0000002-315119	TGGGAGACCACTTTTTCTCCTTGGAGA	0
Sc0000002-335756	GAAGACATGACGATGACTCCCTTCGAC	0
Sc0000002-338669	GGAACAAACACGGATGCTCCACAATTT	0
Sc0000002-347859	GAAGACATGACGATGACTCCCTTCGAC	0
Sc0000002-350766	GGAACAAGCACGGATGCTCCACAATTT	3
Sc0000002-351003	GGAACAAACACGGATGCTCCACAATTT	0
Sc0000002-366926	GCGATGGGAACCTTCACTCCACCAAAC	21
Sc0000002-386109	GCAGTTGTTACATCCTCTCCCCTTTAG	0
Sc0000002-388535	GATGAATTCACTCCAACTCCCTATCTC	0
Sc0000002-389318	CCATATGCAACATGTCCTCCAGAGTTT	0
Sc0000002-389470	ACAACGGACACAGGCACTCCATGCAAC	26
Sc0000002-391618	GGAAGTACAACACCAACTCCATTAAAT	51
Sc0000002-406969	ATCATCGACACTCCATCTCCTTACAAA	0
Sc0000002-409825	AAAATCCAAACGCTCTCTCCATGTAAA	78
Sc0000002-430172	GATAATAAAACATGATCTCCCACTGGT	61
Sc0000002-431063	AAGAGGAGAACAGGTCCTCCTTCGAGG	35
Sc0000002-434303	ACTTCAATGACTTCATCTCCAAGCTTG	72
Sc0000002-437108	ATTTTGTGAACTTATACTCCATTGAGT	0
Sc0000002-438305	GCCCCAGAGACAGAATCTCCAGAGGGA	5
Sc0000002-439392	GATTCGATTACTATGACTCCACCCCTC	0
Sc0000002-444659	AGCCCGGTTACAAAAACTCCTAAAGTC	0
Sc0000002-457966	CAAAGGCGAACAGATGCTCCTTGTCGC	13
Sc0000002-465704	CAAAGGCGAACGGATGCTCCTTGTCGC	0
Sc0000002-471830	TTTAGGAACACATGATCTCCTATTTGA	0
Sc0000002-475270	ACGAACAATACTGGAGCTCCCAAGGGT	0
Sc0000002-479107	CAATTAACAACAACCACTCCTCCCTCC	1
Sc0000002-479110	TTAACAACAACCACTCCTCCCTCCTAT	0
Sc0000002-480764	TAAGACTCAACCAAGGCTCCAAAGTTA	3
Sc0000002-483630	AGCCTAAGAACTCCCCCTCCACTCCGG	0
Sc0000002-485001	ATTCTTTGTACCTTAACTCCACCACTT	0
Sc0000002-486013	TTCAAAAACACAAAATCTCCAACATTT	0
Sc0000002-486192	AGGTGATCGACATAGCCTCCCATACAA	0
Sc0000002-486747	CATTGAGAAACATACTCTCCTCCGTCC	1
Sc0000002-487566	TCAAACGCTACTTTAACTCCTAGAAAG	71
Sc0000002-487856	TAATGTATAACTGTTGCTCCCTCAAAG	19
Sc0000002-488740	TAAAAAGTAACTGCCCCTCCTAAAGGG	0
Sc0000002-492669	ATTCTTTGTACCTTAACTCCACCACTT	0
Sc0000002-499359	CCTTTAGGGACCGCTGCTCCAAGCAAG	26
Sc0000002-502882	TTGGATACAACTTTAACTCCAAAAAGG	0
Sc0000002-504584	GTATAATCTACTTGTTCTCCTATTCTG	48
Sc0000002-533634	GCTCCAATCACATGAGCTCCGACTGGA	28
Sc0000002-537311	ATGGCCCTAACTCTACCTCCTCCCCAC	26
Sc0000002-544861	CGGAGGATCACGAGCGCTCCCCAAGAT	0
Sc0000002-544898	TTTCCAAAAACCACTTCTCCACAGTTA	17
Sc0000002-556862	GGCTCATACACACACACTCCTCCATAT	0
Sc0000002-563332	TGGGTCGTGACAATGGCTCCCAAGTGA	0
Sc0000002-568629	CGTTGTGTCACCTTTCCTCCACAATCG	0
Sc0000002-576054	AACTCATATACATATTCTCCATAAATG	0
Sc0000002-578433	ACCGGAATAACCAATACTCCGGTCCAA	0
Sc0000002-590746	ACCGGAATAACCAATACTCCGGTCCAA	0
Sc0000002-593415	GTTCGACCCACCAGGGCTCCAGATAGA	24
Sc0000002-594871	CACCCAGCTACACACTCTCCAACTCCC	0
Sc0000002-596056	GTGACAGCCACCGTTACTCCCATAATA	0
Sc0000002-597600	GTGACAGCCACCGTTACTCCCGTAATA	104
Sc0000002-598909	AGCAAATCCACAAGTCCTCCGCCCAAG	0
Sc0000002-599179	GTTAGTGATACAATGGCTCCAGCAATT	0
Sc0000002-604043	AACCGCTACACCTACACTCCTTTCAGC	0
Sc0000002-605003	AGTAAAGGCACCCTCTCTCCCAAGTGA	0
Sc0000002-605326	AAGAGTGGAACACGCACTCCTCCATAC	36
Sc0000002-607003	GTCCGACCGACCAGGGCTCCAGATAGA	0
Sc0000002-608904	AGTAAAGACACCTTCTCTCCCAAGTGA	0
Sc0000002-609227	AAGGGTGGAACACGCACTCCTCCATAC	0
Sc0000002-610900	GTCCGACCCACCAGGGCTCCAGATAGA	0
Sc0000002-612658	ATTACTGTTACTTATTCTCCAGCCACT	53
Sc0000002-638809	AACTCAACCACTTCGCCTCCGCAACTC	9
Sc0000002-650294	CTCACTTCCACAACTCCTCCTTTCCCC	42
Sc0000002-664154	CTTGGCGTGACGTCAGCTCCAAGGATC	0
Sc0000002-665020	CTTGGCGTGACGTCAGCTCCAAGGATC	0
Sc0000002-679181	AAGTACCTGACCACAGCTCCGGTTCTT	0
Sc0000002-682523	TGACTTGAAACTTGTACTCCTCAGTGA	0
Sc0000002-696209	TCTCTCTCTACAAATACTCCATGATAT	0
Sc0000002-722063	GTGCCTTGCACATGGGCTCCATCCTAC	0
Sc0000002-725930	ACTACCGATACCGATACTCCGCGATCG	0
Sc0000002-732790	AGAGGGGTGACTCTCTCTCCCCTTGTT	0
Sc0000002-741688	GGATGGTGAACTCAATCTCCTCGTGGG	0
Sc0000002-742457	CAACTGCGGACAAGCTCTCCTCATGTG	7
Sc0000002-760041	CTGCTCTGCACTTAGCCTCCCCTCGCT	0
Sc0000002-771031	GTTAGATTTACCACCGCTCCAGTGTTG	0
Sc0000002-782638	TGAAACTTAACATAATCTCCCATGAAC	21
Sc0000002-784174	ATCATTGCAACTCTTACTCCTTCCATA	0
Sc0000002-784984	ATGCAGTCTACTTCAGCTCCTTGGTAT	0
Sc0000002-785548	ACTAATAAAACTCATGCTCCTTTCACT	0
Sc0000002-790081	AACTGAGTAACCCAAACTCCTCTCCAG	23
Sc0000002-804994	AATTTTCAAACCGGGACTCCCATGCTA	0
Sc0000002-829959	CTTGCTTCCACAAGCTCTCCAACCTCA	0
Sc0000002-843189	ATCAAAGGCACGATTTCTCCTTCATAT	78
Sc0000002-854588	TTAGAAAACACGCATGCTCCTAACTAA	0
Sc0000002-867616	CATCTCTCTACCAAGGCTCCATAGAGC	0
Sc0000002-867762	CCAATAGCCACCAATCCTCCTGGCTAT	31
Sc0000002-867897	CATCGGCAGACAAGTGCTCCGCTGGCT	0
Sc0000002-876669	AATGAATCAACACCAACTCCTCCCCTT	147
Sc0000002-881091	GAGTAAATAACCACGTCTCCCACGGGA	0
Sc0000002-886173	GTTCCTGCCACAGTTCCTCCTAACCAG	12
Sc0000002-886758	GTGTATATAACTCAACCTCCTGGGTTT	41
Sc0000002-892102	CCTTCAAGGACCTCAGCTCCAAGGTAG	0
Sc0000002-894288	GTTTCGAAAACTTTTGCTCCTAATTTG	0
Sc0000002-902363	GTTTCGAAAACTTTTGCTCCTAATTTG	0
Sc0000002-905610	AGGGTTACTACAACCTCTCCCTATTCC	0
Sc0000002-916418	GACAGGGTAACCCTACCTCCTCATAGG	0
Sc0000002-919901	AACACCATGACCCACTCTCCGATCATC	0
Sc0000002-935794	AATATTAATACAGCACCTCCCCAGTCA	0
Sc0000002-938533	ATGGTAGCCACTGAACCTCCGATGGTA	82
Sc0000002-942143	AAGACCATAACCCTATCTCCGGAGACT	0
Sc0000002-961550	ATGTAAAACACTCATTCTCCATCAAAA	0
Sc0000002-963400	CATACCAAAACATGTCCTCCATACACA	0
Sc0000002-972680	ATGTAAAACACTCATTCTCCATCAAAA	0
Sc0000002-986314	GCGTGAATTACGTGCGCTCCCAGTACT	6
Sc0000002-990330	CGGGCTTTGACTTTTTCTCCCATTTTC	0
Sc0000002-992311	GGCGAAGAGACGAGGGCTCCTGTGGCG	0
Sc0000002-996121	TCTTTCAGCACCATATCTCCCCCTTTG	0
Sc0000002-1000212	GTTTTGCAAACCTCTCCTCCTCTCCAT	0
Sc0000002-1004820	TGTCCCCTAACAAGATCTCCGGCTTTG	0
Sc0000002-1022346	CTGGAACTCACTATATCTCCCATCGAT	0
Sc0000002-1029306	GGGTGTACTACTCTACCTCCTCCTATG	48
Sc0000002-1032181	TAATGGTGGACGACCGCTCCCTATTAG	13
Sc0000002-1057751	GAGTGAAGAACACCATCTCCCAGTACT	0
Sc0000002-1060870	TATGCGTCAACAAATTCTCCATTTAGC	23
Sc0000002-1073448	TCCCATGGTACTCTTCCTCCAGTATTG	0
Sc0000002-1075917	TCCCATGGTACTCTTCCTCCAGTATTG	0
Sc0000002-1082739	TCCCATGGTACTCTTCCTCCAGTATTG	0
Sc0000002-1110369	AACGACACAACTACTTCTCCAACAGAA	17
Sc0000002-1112197	TGCACAACCACAGTAACTCCGCTTATA	44
Sc0000002-1112991	AATATTAATACAGTGCCTCCCAGTCAC	0
Sc0000002-1130544	TTTTAGTCTACTCACCCTCCGAGGAGG	10
Sc0000002-1147985	ATATTACTCACTGTGGCTCCCGTGAGA	60
Sc0000002-1177659	AGGGAACAAACAGGTGCTCCTCCTCCT	101
Sc0000002-1184303	CGAATTTGTACAATTTCTCCAGCATCT	0
Sc0000002-1184558	CGAATTTGTACAATTTCTCCAGCATCT	0
Sc0000002-1186211	TCCCTCATCACTGCTGCTCCCATTTTG	44
Sc0000002-1197377	TCCACCATAACGCCGTCTCCCAAGACT	0
Sc0000002-1207328	AACTAAAATACAACAACTCCAAAGACT	30
Sc0000002-1213878	TCGGCGTTGACTCAAACTCCTCTATAA	0
Sc0000002-1215056	TTTGAGAACACTTTAGCTCCTTGGAGT	15
Sc0000002-1215358	TCTCTATCAACTAAGTCTCCAAGTAAG	8
Sc0000002-1216718	ACACCTCATACAGTTTCTCCATTTCAA	0
Sc0000002-1218795	ATCAATTTCACACAAACTCCACTTACG	0
Sc0000002-1235897	TCTGTGTGTACTTTTTCTCCAAAGAGT	19
Sc0000002-1247011	AAATAAAAAACGGAACCTCCGGGTATA	0
Sc0000002-1260976	GGAGAAAGCACCTCATCTCCACAGACT	0
Sc0000002-1268865	GCTCAATTCACGACTTCTCCTTTTGTA	0
Sc0000002-1270420	GTTTATCAGACCGATGCTCCGTTCGAG	0
Sc0000002-1294235	TCAAAGACTACAAAGACTCCAGAGCAA	0
Sc0000002-1315627	ACAAAGGCAACCATTTCTCCCGAAGAA	38
Sc0000002-1317229	TGAAAAACTACACTAACTCCCCTTGTC	0
Sc0000002-1318498	GCTGACAAAACCATAACTCCAGGTTAT	0
Sc0000002-1328582	GTATTCCAAACTTTAGCTCCTTCACCT	63
Sc0000002-1337124	ATGGACGTCACCCAATCTCCAGTGAAG	29
Sc0000002-1339314	TAACCCCCAACGGACACTCCGATGATC	13
Sc0000002-1341558	AGATCTTGAACTTTAGCTCCAAATACT	60
Sc0000002-1345193	AAAATATTAACAATAGCTCCATTATCG	25
Sc0000002-1351449	GGAGGACTCACTCTCTCTCCATCACCA	0
Sc0000002-1353888	GTTCGCCATACTTAAGCTCCACAAGCT	0
Sc0000002-1359270	CCGAGATTGACCAAGCCTCCGGTTCAG	18
Sc0000002-1362110	TTATTCTTCACCATTACTCCAAGTTAG	95
Sc0000002-1373516	GCATTTTGAACTTTCACTCCCTTTCAG	6
Sc0000002-1377065	TACATCTCCACAGTTCCTCCTGAGCTT	0
Sc0000002-1385454	CCTCATAGCACAAGAACTCCATTCCTC	0
Sc0000002-1390185	GCATAAAGGACCAACCCTCCAACGCAT	0
Sc0000002-1392475	AGGCTCCCAACCAAAACTCCGAAACTC	0
Sc0000002-1399945	GTTTTGAGCACGACCTCTCCGTTTTTG	0
Sc0000002-1411067	ATAAAATTTACTTCTTCTCCTCGTTGT	32
Sc0000002-1415321	AAAAATCACACAAATCCTCCTTTGTAT	37
Sc0000002-1416404	ACCACCACCACAAAATCTCCCCAAACC	0
Sc0000002-1428487	GACAAAACTACATGACCTCCACTTCAC	93
Sc0000002-1429322	AAAAACCCAACTGTCACTCCTTTTCTT	41
Sc0000002-1432896	TGAAGAAGGACTCTGCCTCCAGGTATG	66
Sc0000002-1436959	GGTGGCTGCACATCTCCTCCATTTTCA	0
Sc0000002-1438562	AGGAGTCTTACTTTTCCTCCTTGTTTT	37
Sc0000002-1458061	AACTCACTCACTCAATCTCCTCTTGGT	0
Sc0000002-1464596	CCAAAGGTAACAATTCCTCCTTCATAT	0
Sc0000002-1470742	CGTCATGCGACAGGGGCTCCAAATCGA	12
Sc0000002-1473937	TCTCGTAGTACATGACCTCCAAAGTGC	0
Sc0000002-1476830	AGAATTGCTACAGTAGCTCCTTATTCG	48
Sc0000002-1491937	CCTACACACACTCTCTCTCCACTTTCT	0
Sc0000002-1495997	GTTAGACTTACCACTACTCCCGTATTG	0
Sc0000002-1533389	CATATTATAACCTATGCTCCAAAGTAA	37
Sc0000002-1534303	CCCTGGAGGACTGTTCCTCCCTTCTCT	82
Sc0000002-1536537	AAGCAGACAACTCATCCTCCATAGCTT	0
Sc0000002-1541515	AAGCAGACAACTCATCCTCCATAGCTT	0
Sc0000002-1547045	GCTGCCGCCACCACACCTCCACTATTA	8
Sc0000002-1547070	TACCATCCCACCACCCCTCCACAATAA	44
Sc0000002-1551304	TTCAAAATCACTCTCTCTCCTATACAC	0
Sc0000002-1552407	CACGTACATACGTATGCTCCTATAGCT	35
Sc0000002-1561785	AAGTTAAAAACAAAGGCTCCATTTTCT	32
Sc0000002-1576533	CCTCAAAGGACCTCAGCTCCAAGAGTA	0
Sc0000002-1576606	CTTTTGAACACAATATCTCCAAAAAGG	0
Sc0000002-1579822	CACTCTAAAACTCCTTCTCCCTCTTCT	0
Sc0000002-1581301	AGGCACCCAACCAAAACTCCGGAAACT	0
Sc0000002-1584297	AGATACTTCACGATACCTCCTAAACTA	0
Sc0000002-1585043	GAAAAATATACTTCATCTCCGAAAGTT	0
Sc0000002-1596668	ATGGTTCACACATTGGCTCCAGAGAGA	0
Sc0000002-1634802	ATAATGGACACAAGCACTCCATGCAAT	0
Sc0000002-1636950	GGAAGCACTACACCAACTCCGTTAAAT	0
Sc0000002-1644194	ACATCCATAACAAGTCCTCCAATATTT	1
Sc0000002-1644346	ACTATGGATACTGGAACTCCATGTAAT	0
Sc0000002-1646003	TTAGAAAACACTTAGGCTCCTTGAAGT	0
Sc0000002-1655431	TCTACAATAACACACACTCCACCTCCA	0
Sc0000002-1655437	ATAACACACACTCCACCTCCATTTGCA	0
Sc0000002-1655546	CCATTCTACACTACAACTCCGAGCCTA	0
Sc0000002-1659592	TAGTTTAGCACAATTGCTCCAAACCAA	0
Sc0000002-1663369	CTCCCAATTACCGTACCTCCCTAATTT	99
Sc0000002-1698437	GTTAGACTTACTACCGCTCCAGTTTTG	0
Sc0000002-1701496	TGTGTTTCTACCCTAACTCCTTTGTAA	0
Sc0000002-1706542	GTTAGACTTACCACTGCTCCAGTTTTG	0
Sc0000002-1715050	ACCAAGCCTACATCTACTCCTCAAGTT	0
Sc0000002-1733024	TGGGCTTTGACATTCACTCCCGTCATC	0
Sc0000002-1739341	GAGCGTCAGACACAGACTCCCGCTCGA	0
Sc0000002-1741227	CGTCTCATCACACTCACTCCTCATAAA	0
Sc0000002-1741312	ACTCTACCAACCCGATCTCCCAAGAAA	0
Sc0000002-1741574	ACTGCGCCAACTCCAACTCCAAAACAG	0
Sc0000002-1742082	GTCTCCTTGACTGCCTCTCCCAAAACC	0
Sc0000002-1744076	GTCACCTTGACTGCCTCTCCCAGAACC	0
Sc0000002-1747113	GAGCGTCAGACACAGACTCCCGCTCGA	0
Sc0000002-1747138	GAGCGTGGAACGCACACTCCCAGAAGT	0
Sc0000002-1748971	TTTTTCAAAACAATTTCTCCATCTCAT	0
Sc0000002-1750509	CAAGTTATAACACCCACTCCCAACCAA	24
Sc0000002-1750846	TACCCTGTAACACTTGCTCCCGGGTGT	0
Sc0000002-1753374	TGGCATACAACTGATGCTCCCTAAGTA	0
Sc0000002-1758605	CGGCTTGCCACGGCACCTCCGCTTGCC	0
Sc0000002-1759138	TGTGGTATAACGACCACTCCCCACGAG	3
Sc0000002-1760294	TTTTTCAAAACAATTTCTCCATCTCTT	41
Sc0000002-1774263	TTGGAAAAGACTCGTGCTCCTTCAAGC	0
Sc0000002-1776681	CAGCCATCAACTTCGGCTCCATATCTG	0
Sc0000002-1778344	TTGGAAAAGACTCGTGCTCCTTCAAGC	0
Sc0000002-1780759	CAGCTATCAACTTCGACTCCATATCTG	0
Sc0000002-1783267	AAGTGTTAAACATAATCTCCCTTTAAC	0
Sc0000002-1788644	AGTACAAAAACAACTCCTCCCCAAGTT	0
Sc0000002-1788860	CAGCCGTCAACTTCGGCTCCATATCTG	0
Sc0000002-1800740	CCGTAATCGACACACCCTCCCCTTACA	0
Sc0000002-1805812	AAGTATTTGACCACAGCTCCAGTTCTT	0
Sc0000002-1843148	AGCCTAGGAACTCCCTCTCCATTCCCG	0
Sc0000002-1843189	GACCTTATAACCCACCCTCCTTAGAGC	5
Sc0000002-1850943	AACCATCGAACTGCTCCTCCGTGATCG	0
Sc0000002-1866175	TGAGTACTTACTGGAACTCCTTCTTTG	0
Sc0000002-1884039	TTTGGCGTCACAAATGCTCCAGTGGCC	0
Sc0000002-1885236	ACATAGCAGACCATGTCTCCAAATGCT	0
Sc0000002-1885303	AGGGTTACTACAACCACTCCTTATTCC	56
Sc0000002-1896609	CAACATTTTACTGAGTCTCCAAACTTT	0
Sc0000002-1901452	ATCCCGGACACAGGCGCTCCTGTGGGC	0
Sc0000002-1902800	ATTACCAATACTATGACTCCATGGTAT	322
Sc0000002-1904793	TATTTATAAACCTCAACTCCGTTGTAA	99
Sc0000002-1907402	TATTTATAAACCTTAACTCCGTTGTAA	0
Sc0000002-1910495	CTAACCAGAACATGGCCTCCTCTTCCC	0
Sc0000002-1912175	CCATGGACAACGTCCGCTCCGGTCCCT	0
Sc0000002-1912868	TTGCATCTCACTTCTTCTCCATGAGCA	0
Sc0000002-1914926	CACGACCATACAGTGTCTCCTATCCTT	0
Sc0000002-1919909	ATATTGCACACTTAGCCTCCATGCCTA	356
Sc0000002-1923067	ATGTTGCATACTTGGCCTCCATGCCTA	360
Sc0000002-1929129	ACCAGAGTCACCTGCGCTCCTATCCTT	100
Sc0000002-1931600	CATATCTATACCAGTGCTCCTAATAAG	0
Sc0000002-1931985	ATAAATGGGACTCAAGCTCCCATAGTA	88
Sc0000002-1933324	TATTCCTAAACCACTTCTCCACAATTG	0
Sc0000002-1934373	GCCAACAAAACGGCCCCTCCTAAAATT	0
Sc0000002-1936916	GCCAACAAAACGGCCCCTCCTAAAATT	0
Sc0000002-1942841	GTCTATATAACAGCAGCTCCAGCTCCT	0
Sc0000002-1946047	AGCATGCACACATGGGCTCCCTTGTTA	0
Sc0000002-1950906	CCTAGCAACACAAGATCTCCGAGACCC	0
Sc0000002-1954913	GTGGGATACACGCGGACTCCCTCTACA	0
Sc0000002-1954984	TTAAAGAGAACAGACCCTCCGCACATA	0
Sc0000002-1955933	ATTGGCACCACAAAGCCTCCTCTCTCT	0
Sc0000002-1956575	CCACCATCCACGGCAGCTCCGATAAGC	15
Sc0000002-1963776	ATGAATATGACCACTCCTCCCTCTTTA	0
Sc0000002-1964981	ATGAATATGACCACTCCTCCCTCTTTA	0
Sc0000002-1967202	ACAATAGATACCAGAACTCCGTGTAAA	0
Sc0000002-1974132	TATTTCCAAACCACATCTCCACAACTG	0
Sc0000002-1975214	GTCAACAAAACAGCCCCTCCCGAAATC	0
Sc0000002-1989464	GATCTCATCACTTCACCTCCACTAAGT	0
Sc0000002-1989649	TTTCTGTTTACAGGTTCTCCATTTGCT	23
Sc0000002-1993860	CAGCCGTCTACCTCGGCTCCATATCTG	0
Sc0000002-2001462	ACTCTCCTCACCCGACCTCCCTTGAAG	0
Sc0000002-2005934	CCCGATCGTACCCAAGCTCCCGAGCCG	0
Sc0000002-2010057	CTCTATATAACACACGCTCCACCTCCA	10
Sc0000002-2016687	GTTAGATTGACCACCGCTCCGGTGTTG	0
Sc0000002-2030180	CTCTTTCTCACTTAAGCTCCACACTCT	0
Sc0000002-2031314	TACTCGTATACAATAGCTCCAACAGCC	0
Sc0000002-2032141	CAAGCCACAACACCTTCTCCATTGTGC	0
Sc0000002-2032773	CTCTCTCTCACTTAAGCTCCACACTCT	0
Sc0000002-2049132	ATTAGTAGAACATAAGCTCCCTATGAG	0
Sc0000002-2054378	GAAGTAACAACTCCAGCTCCTTTGGGC	0
Sc0000002-2064656	TCTCTATGTACATCTTCTCCTTCCATC	57
Sc0000002-2065722	CTCCACTTCACCCCGTCTCCGATCTGG	12
Sc0000002-2070446	CACTAAAATACTCTTCCTCCACTCATC	0
Sc0000002-2073928	TTATGAGAAACAACTCCTCCCTCTTCG	0
Sc0000002-2081029	ATCGCTACCACGAAACCTCCAAGGTAG	63
Sc0000002-2097469	TAGCATGGTACATATCCTCCATGCCTA	0
Sc0000002-2100637	TGGACTCTCACAAGGGCTCCCTATCCC	22
Sc0000002-2101724	TCAAGCAATACTCCCACTCCTTGGTTC	0
Sc0000002-2101896	CCAGCTTTTACTTTATCTCCAGTGATA	0
Sc0000002-2103007	CTAGCTATTACTTTATCTCCAGTGATA	10
Sc0000002-2106252	TTACTGTCCACACAAACTCCTCTTCAT	0
Sc0000002-2115921	ATGACATCTACTAGGCCTCCCCATGGA	0
Sc0000002-2120351	AAGTCTTCCACAAATTCTCCACAATTC	0
Sc0000002-2122110	ATTAGGAACACATAATCTCCCTTGGAA	0
Sc0000002-2130331	AAGTCTTCCACAAATTCTCCACAATTC	0
Sc0000002-2132084	ATTAGGAACACATAATCTCCCTTGGAA	0
Sc0000002-2139274	GACCAAGGGACATGCTCTCCAGCCTTC	0
Sc0000002-2147969	AAGTCTTCCACAAGTTCTCCACAATTC	30
Sc0000002-2164961	TTCATCCTCACTGCTACTCCTCTCTCA	0
Sc0000002-2177545	CTTTCAGGTACCATACCTCCTATCATT	0
Sc0000002-2177708	CTGGCCTTTACAATGTCTCCACCATCA	0
Sc0000002-2200723	TCTTGACAAACTGTGCCTCCAGTAGTT	0
Sc0000002-2201346	ATGGAGGTCACCCGGTCTCCAATGAAA	0
Sc0000002-2212706	TTAAGGAACACATGATCTCCCACTTCA	46
Sc0000002-2215776	CTGCTAACCACGACCTCTCCATGGGCC	22
Sc0000002-2216406	CATGTCCCTACTGACACTCCTATTACC	9
Sc0000002-2221692	CTGCTAACCACAGCCTCTCCATGGGCC	5
Sc0000002-2222322	CATGCCCTTACTGACACTCCTATTACC	0
Sc0000002-2233354	AGATCTCGGACAGCTTCTCCATTTCCA	13
Sc0000002-2243886	GTTAGATTGACCACCGCTCCAGTTTTG	0
Sc0000002-2259533	AACACCATTACTGAATCTCCTTCCTTG	0
Sc0000002-2271302	GTTAGACTTACCACTGCTCCAGTTTTG	0
Sc0000002-2288298	AAAAGCAAAACACGGGCTCCTCAAATA	0
Sc0000002-2289399	CTGCCTGGGACATGAACTCCTAACCAA	1
Sc0000002-2290622	TTTGGAGTGACTAATGCTCCGGCAGCA	0
Sc0000002-2309134	TACTTTTTCACTTTGGCTCCTAAATTT	22
Sc0000002-2331662	CGATAGTGAACTCTATCTCCCTGTCTT	0
Sc0000002-2344776	GGGCCCCACACACCACCTCCCAAACTC	10
Sc0000002-2348851	GTAGGTATCACACGCTCTCCTCTTCTT	60
Sc0000002-2349690	AGAGCAAACACCACTCCTCCTTCTCCC	37
Sc0000002-2356646	CCGTCAAGGACCTCAGCTCCAAGAAAA	8
Sc0000002-2359023	GCACTATTTACAACCTCTCCAAAACAA	3
Sc0000002-2361140	TCGAGATACACTCATACTCCGGAGAAA	0
Sc0000002-2367657	CTTGCCTCAACCCTCTCTCCCCCCTAA	0
Sc0000002-2369150	GAGCGTCAGACACAGACTCCCGCTCGA	0
Sc0000002-2390127	TGTACCCGGACTTAGGCTCCGTGAAGT	0
Sc0000002-2395789	TGGGCTTTGACATTCACTCCCGTCATT	0
Sc0000002-2409762	GTTAGATTGACCACCGCTCCGGTCTTG	0
Sc0000002-2420459	ATAAGCAACACTATAACTCCACGGAGA	0
Sc0000002-2422894	GCGTTTTCAACTCTAACTCCCAACCTA	0
Sc0000002-2423991	GGCTCCCTGACTACCTCTCCCAGAACC	25
Sc0000002-2424548	GCATCTCGAACGTCTTCTCCATCTGTT	0
Sc0000002-2437150	CGCCCTCTCACCGCCGCTCCACTAGTT	0
Sc0000002-2445774	GGGCATAAGACATCAACTCCTTAAAAC	0
Sc0000002-2461582	TCTACTCTTACCTTCTCTCCAAGATTT	0
Sc0000002-2464903	TCTACTCTTACTTTCTCTCCAAGATTT	4
Sc0000002-2471584	ATCTTCAACACCAAATCTCCACCACCA	0
Sc0000002-2486698	AAGATGTCCACCCACTCTCCCCCATCT	0
Sc0000002-2499868	TCTACTCTTACCTTCTCTCCTAGATTT	3221
Sc0000002-2507551	ATTTTCCACACACAAACTCCACAAAAC	0
Sc0000002-2531676	TTTACCTCAACGAAACCTCCACCCTTA	0
Sc0000002-2534414	AAGGGTAACACTCATTCTCCCTTTTTA	0
Sc0000002-2540553	TATTTCCAAACCACTTCTCCACAATTG	0
Sc0000002-2544649	CCCTTGCTTACCTACCCTCCGCCATCA	15
Sc0000002-2552117	GTCCTAACCACTGATTCTCCTAATTGT	0
Sc0000002-2552593	ACTCTCCAAACTCGGCCTCCAGCTTGG	0
Sc0000002-2553218	TAATCAGGCACTCGACCTCCTTTTCTG	57
Sc0000002-2555230	TATTTCCAAACCACTTCTCCACAACAT	0
Sc0000002-2557081	CAGTCTTCTACATCCACTCCAGTAAGA	0
Sc0000002-2558869	TATTTCCAAACCACTTCTCCACAATTG	0
Sc0000002-2560200	CAGGAAAATACGAACGCTCCAACAGGG	8
Sc0000002-2575058	AAGCTCTACACCAATTCTCCCTTCTCT	0
Sc0000002-2576436	ATAATAGATACTGGCACTCCATGTAAT	0
Sc0000002-2578100	TTGAAAAATACTCGGGCTCCCTGAAGT	57
Sc0000002-2590341	CCCCATCATACCCAAGCTCCCGAGCCG	8
Sc0000002-2592793	AACACAAGAACCTTCGCTCCACTGTAT	0
Sc0000002-2603374	CTGGGCTTGACATTCACTCCCGTCATT	0
Sc0000002-2610425	CATAGTGAAACCCTAGCTCCTGACAAA	0
Sc0000002-2612110	GTCACCACCACCCCCCCTCCAAGAACC	0
Sc0000002-2627598	TAGAACGGGACTCATCCTCCCGGGGCG	0
Sc0000002-2629013	TGATGGTTGACGGTAGCTCCATCTGTT	0
Sc0000002-2629404	TACTCGTATACAGTAGCTCCAACAGCC	0
Sc0000002-2630284	CCGAGAGAGACGGTCTCTCCGCCTCAC	0
Sc0000002-2633228	TTGTGACTTACTCTCACTCCTTTTTAA	0
Sc0000002-2634111	CTAAATTTGACAAGCACTCCTTCTGCA	0
Sc0000002-2637022	TCCCTGCAGACCCTCTCTCCACCTTGC	0
Sc0000002-2642980	GGCCAGAGAACCTTTACTCCACTGTAC	0
Sc0000002-2652962	ATGTCGTGTACTCCCCCTCCTCGAGGA	0
Sc0000002-2654748	ACAAGTGAGACTCCGGCTCCCGTAGTA	0
Sc0000002-2664132	CGTAGTGAAACCCTAGCTCCTGACAAA	0
Sc0000002-2665715	TGAATGGTCACCACTACTCCGAAAACA	0
Sc0000002-2672646	TGGGCTTTGACATTCACTCCCGTCTTT	0
Sc0000002-2679774	TTTTATTCGACTTTTTCTCCAAGTCTA	0
Sc0000002-2688911	TTCTTCAGGACCAACTCTCCTGGTGTG	0
Sc0000002-2690397	ATGATTACAACTCCAGCTCCACTGCCC	0
Sc0000002-2692396	TCTTATAATACATAACCTCCGAAGTAC	0
Sc0000002-2705486	TCCTTTACAACTGTAACTCCAGCAAGT	0
Sc0000002-2707096	TAGCCATCTACCTCAGCTCCACAACTG	0
Sc0000002-2714431	TTGTCCCCGACGTGTCCTCCTCAGCCC	0
Sc0000002-2716548	CCAACGATTACGACTTCTCCCTACATC	0
Sc0000002-2716603	CAAAGAAAAACTGGAACTCCTCCTTGT	21
Sc0000002-2732244	CCCTCTCTCACACCGCCTCCGCCTCCT	41
Sc0000002-2743015	TTGGCTCCCACAATTACTCCAAAACTT	0
Sc0000002-2752860	TTCATGAGCACCCCCGCTCCCCCGATC	0
Sc0000002-2755467	AGCATGCACACATGGGCTCCCTTGTTA	0
Sc0000002-2757675	AGCATGCACACATGGGCTCCCTTGTTA	0
Sc0000002-2759847	GCAACTTAAACACAACCTCCGGTTTAC	0
Sc0000002-2772044	GGGTAGGAAACATTACCTCCAATAGTA	32
Sc0000002-2775696	TGGTGTCCCACCACCTCTCCACCAGCG	0
Sc0000002-2778145	TTGTCACGCACTTTTTCTCCCTTTTAT	36
Sc0000002-2780132	ACACATGCGACCTAATCTCCCGCACGT	6
Sc0000002-2780384	TCGGGCATCACAATGTCTCCAATAGAC	4
Sc0000002-2787221	TTTTCTTTGACAGTAGCTCCGACTGCC	21
Sc0000002-2791966	TTCCAGAACACCTCTGCTCCACCTTAG	0
Sc0000002-2793509	CCTCCTAGAACCTCAGCTCCAAGGTAG	0
Sc0000002-2801173	CCTATTTTGACTTCGTCTCCTTTTCTA	4
Sc0000002-2805678	CCCGATCGTACCCAAGCTCCCGAGCCG	0
Sc0000002-2822972	GGGGAGATGACAATGACTCCCTTTGAC	0
Sc0000002-2823338	TATATGGATACATGAGCTCCAGCTCTC	0
Sc0000002-2829676	TTTGGCGTAACTAATGCTCCGACGGTG	0
Sc0000002-2831013	GCCATTTGCACTTCACCTCCAAGCACA	0
Sc0000002-2831028	CCTCCAAGCACAACACCTCCACTACCA	0
Sc0000002-2835071	GAGAGGGCCACCCCCTCTCCTTGTTGT	0
Sc0000002-2837937	CAGAACGGGACTCATCCTCCCGGGGCG	0
Sc0000002-2838869	CGTAGTGAAACCCTAGCTCCTGACAAA	0
Sc0000002-2850053	GTGAGTTGAACCCCCTCTCCCATCTCT	0
Sc0000002-2850821	AAGTCGTGTACTCCCCCTCCTCCAAAT	0
Sc0000002-2853094	AGAGGTGGGACTCCGGCTCCCGCAATA	0
Sc0000002-2853884	TCCGTGGGAACTTCAACTCCAACTTTC	0
Sc0000002-2855872	GCCATTTGTACTACAACTCCAAGCACA	0
Sc0000002-2855887	ACTCCAAGCACAACACCTCCACTACCA	0
Sc0000002-2859353	TGATGACTTACGATGCCTCCACTGAAC	0
Sc0000003-220	AAAGCTGAAACAAACACTCCATTTGTC	0
Sc0000003-3472	CCTCCAACAACCTCATCTCCAAGGCCA	0
Sc0000003-9769	GCCCGGAGAACTCCCGCTCCTCGCGCG	0
Sc0000003-14005	GTACATTGGACAACTCCTCCACCCATT	0
Sc0000003-20228	TTGAGCCGAACAAAGACTCCGGATTCA	0
Sc0000003-20748	TTGGGCCGAACAAAAACTCCAGATTCG	0
Sc0000003-20851	TTGGGCCGAACAAAGACTCCAGATTCG	0
Sc0000003-28959	TCTGTCCAAACAAAGCCTCCTCCAGTC	17
Sc0000003-30606	GTTCACTTTACAGCACCTCCTCCTCCT	0
Sc0000003-30686	TGATGACTCACCCCCCCTCCCTAATCC	10
Sc0000003-32074	ACGAACAATACTGGAGCTCCCAAGGGT	0
Sc0000003-37998	AAGTATTTGACCACAGCTCCAATTCTC	0
Sc0000003-49399	ATTCGTCAAACCACCGCTCCTTACTCA	0
Sc0000003-62698	TGGTTTGCTACAACCACTCCCAATACC	0
Sc0000003-69197	CATCCCACCACCATCCCTCCGATGGCG	0
Sc0000003-76547	CGTCTTCGCACTCCTTCTCCCTTGACT	0
Sc0000003-81559	ATCGCTATTACCTCCCCTCCTTAAAGA	19
Sc0000003-91157	GTCTCCCTGACTGCCTCTCCCAGGGCC	0
Sc0000003-99564	CGTAGTGAAACCCTAGCTCCTAACAAA	0
Sc0000003-101255	GTCACCACCACCCCCTCTCCAAGAACC	0
Sc0000003-101348	GGCCAAAGAACCTTCACTCCATAATAT	37
Sc0000003-120760	CCCTCCTCGACATCATCTCCACTCTCA	0
Sc0000003-120830	ACTGAGGATACGCCGACTCCTTCTCCT	0
Sc0000003-120836	GATACGCCGACTCCTTCTCCTCGCTGG	1
Sc0000003-121654	AAGTCGCATACTCCCCCTCCTCCATGT	0
Sc0000003-122815	TGGTGTCCCACCATCTCTCCACGAGTG	0
Sc0000003-124685	GAGTACTTTACGACCCCTCCGAGAGGT	0
Sc0000003-125351	TGGACTTTGACATTCACTCCCGTCACT	0
Sc0000003-125959	TGGGAGACCACCTTTTCTCCTTAGAGA	0
Sc0000003-126427	CCCTTTTACACTACACCTCCTAGCCTA	0
Sc0000003-126460	CCACCATCAACCTAAGCTCCTTGGAGG	0
Sc0000003-128375	TGGGCTTTGACATTCACTCCCGTCACT	0
Sc0000003-128983	TGGGAGACCACCTTTTCTCCTTGGAGA	0
Sc0000003-129451	CCCTTTTACACTACACCTCCTAGCCTA	0
Sc0000003-129484	CCACCATCAACCTAAGCTCCTTGGAGG	0
Sc0000003-154399	CCATGTAACACTTCTCCTCCATAAAAC	0
Sc0000003-161940	NNNNNNNNCACTTTGACTCCTTACATT	0
Sc0000003-194645	ACTCTGAGTACATGCACTCCGCTCGAG	0
Sc0000003-205690	GAGTAATCCACAATCCCTCCCTCACAT	0
Sc0000003-208052	TTTCAGATTACTCAGACTCCGAGGTTG	0
Sc0000003-226508	GTAACATTAACATATCCTCCAGCATTA	0
Sc0000003-231556	GAACCATTGACAGCAGCTCCAGATCAG	0
Sc0000003-235109	AGATTCTCGACCCAATCTCCTCATGGA	1
Sc0000003-247363	TCTTTTTTCACATCGGCTCCACCATCT	0
Sc0000003-249702	AGGTTTCGAACGTACTCTCCCACGCGC	0
Sc0000003-262942	ATGTCTCCAACACATACTCCATTATGA	0
Sc0000003-277194	CCGACCACAACCGTTCCTCCACCTCGC	0
Sc0000003-305557	TCTCTCTCTACAAATACTCCTGGATCT	0
Sc0000003-307690	CGGCGAGCAACGTCCGCTCCGTGACTT	22
Sc0000003-312532	ATCAAAGTGACATAAACTCCAAATTAT	8
Sc0000003-330675	TTACACTCCACCATGACTCCATGAAGT	16
Sc0000003-330911	AAACTCGGGACGATATCTCCGTGCAAG	0
Sc0000003-333012	TGCTTCCCAACAATCCCTCCAAGCTAT	8
Sc0000003-351397	GATATCTCAACTATTCCTCCACAGCTC	70
Sc0000003-351640	CACTTGTCAACCATGACTCCATGAGTT	119
Sc0000003-362836	CTCTCTTCCACGAATTCTCCTCTCTCT	0
Sc0000003-368441	AGTTCCTCCACAGGTTCTCCTCTGACC	0
Sc0000003-373299	CTTGGAGGCACCATTTCTCCTCATATT	0
Sc0000003-394454	TATGAGGAGACATTTTCTCCTGTTGCT	15
Sc0000003-395000	TGCAAAACTACCTCTACTCCGGTTGAT	0
Sc0000003-399970	ACATTTGCCACATCTACTCCTTTAATG	20
Sc0000003-406764	GTTTTCCACACCAACTCTCCTTCAGAA	0
Sc0000003-410644	AGAATATTGACAATGGCTCCATTATCA	0
Sc0000003-410758	TGCAACACAACTTTCTCTCCATCAACA	0
Sc0000003-411754	CATGGATGAACATGAGCTCCTTGGAAT	0
Sc0000003-414719	TCATCTACCACATCTGCTCCTTTAATG	12
Sc0000003-426015	GCTTCGCCAACCCGTGCTCCGGTGGAA	0
Sc0000003-427955	ATGCATCCAACAAAGGCTCCCGGGCCT	0
Sc0000003-428798	CACGACCATACCGTGTCTCCTACAACG	0
Sc0000003-428831	CACGACCATACCGTGTCTCCTATCCTG	0
Sc0000003-431893	TCTACACCTACGACCGCTCCATCAATG	0
Sc0000003-441464	TGCAGATCAACCCCTACTCCATCAACG	58
Sc0000003-444760	GTTGCCATCACCGTTGCTCCTCCCCCA	0
Sc0000003-449723	AAATCTCCTACAAATTCTCCAAGTCTC	0
Sc0000003-455818	TTCCCAGTCACCGACACTCCGGATTAT	0
Sc0000003-467852	CCCGATCGTACCCAAGCTCCCGAGCCG	0
Sc0000003-468175	CATAGTAGAACCCTAGCTCCTGACAAA	0
Sc0000003-485976	CTGGCACCAACTCTGCCTCCCTCCATG	0
Sc0000003-497030	GATAACCAGACGATAGCTCCACCTCAA	0
Sc0000003-502004	TGTGGTTTGACTTGCACTCCTTCATAC	89
Sc0000003-503913	CTTCTTTGAACCTTGTCTCCTAAGCTT	0
Sc0000003-508879	GAATAGTGAACTCTAGCTCCTGACGAA	0
Sc0000003-509789	AAGATGGATACACCAACTCCGCAGTAA	0
Sc0000003-523370	GTTCACACCACCCTTCCTCCTCCCGCG	0
Sc0000003-528328	CTTCAACCAACCATATCTCCCCCATTC	0
Sc0000003-550497	TTCCCAGTCACCGACACTCCGGATCAC	0
Sc0000003-563227	CCTCCATCTACAATTACTCCACCAGTC	1
Sc0000003-566434	TTCCTCTGGACAAGGTCTCCACTTTTG	5
Sc0000003-575041	TCCTCCCCAACCTTTTCTCCTTACCCG	0
Sc0000003-580694	CTCACTGCAACATTATCTCCTTTCATT	58
Sc0000003-583145	TCTTCTGTTACCTCTACTCCTCTTTAT	0
Sc0000003-583994	GTCAAGCCAACTCTTCCTCCAAATGTT	20
Sc0000003-587586	CACAACAAGACCTAAACTCCATCATGG	0
Sc0000003-589519	CCCTTGTAGACAATGACTCCAGCAGCT	0
Sc0000003-597771	TTGCTCTGAACTAAATCTCCGAACAGA	0
Sc0000003-600030	CACAACAAGACCTAAACTCCATCATGG	0
Sc0000003-601962	CCCTTGTAGACAATGACTCCAGCAGCT	0
Sc0000003-602173	AATGGAAGCACAGCCCCTCCTTTATAG	0
Sc0000003-604093	AAGACACTGACAGCGACTCCGACTCAT	0
Sc0000003-610333	GTCCTAACCACTGATTCTCCTAATTGT	0
Sc0000003-610758	ACTTTCCAAACTCGGCCTCCAGCTTGG	12
Sc0000003-632513	CAGCCGTCAACCTTGGCTCCATATCTG	0
Sc0000003-632657	CCAACGCAAACCTAGCCTCCACCAAAA	0
Sc0000003-636340	AGTATAGGAACAACTCCTCCCCAAGTT	0
Sc0000003-644326	CATCAAGCCACGCATACTCCTGTGGTG	69
Sc0000003-664162	ACAATAGTCACAGGGACTCCATGAAGT	0
Sc0000003-665420	GAGGAGTCCACAGTCACTCCCTCTCTA	0
Sc0000003-666077	CAATGGAGAACTAGATCTCCCGGTGAG	21
Sc0000003-688963	TATTTCCAAACCACTTCTCCACAATTG	0
Sc0000003-690159	GATCAAGCGACCACTGCTCCCATCGAG	0
Sc0000003-696909	ATGTATGCCACAGCTACTCCATGAGCT	0
Sc0000003-697029	ATTTATGCCACAGCCACTCCATGAGCT	0
Sc0000003-697269	ATTTATGCCACAGCCACTCCATGAGCT	0
Sc0000003-704045	TTCTTCAAAACCAAAACTCCAGCAGCT	0
Sc0000003-707228	TATTTCCAAACCACTTCTCCACACCAG	0
Sc0000003-717822	ATGGCATCTACTAAGCCTCCCCATGGA	0
Sc0000003-721031	TTGGTAAGTACCTTGGCTCCCCCCTGC	23
Sc0000003-728630	TCTGTTCTGACTGTCACTCCTGTGACC	0
Sc0000003-740886	TCTCTTAGGACCAACTCTCCTGGTGTG	0
Sc0000003-747304	TTGGCAAGTACCTTGGCTCCCCCTGCT	0
Sc0000003-780438	ATTTCCAAAACACCTTCTCCACAGAGG	25
Sc0000003-786346	TCTAAACATACAGGGCCTCCCAAACTC	10
Sc0000003-786360	GCCTCCCAAACTCCATCTCCTCCTACT	0
Sc0000003-786872	CACACTTACACTTGCCCTCCTTTTCCT	0
Sc0000003-801043	CCTGCTCTCACTCGGACTCCGATTACA	159
Sc0000003-803021	GGTGTGTAAACAGAATCTCCCAATAAG	40
Sc0000003-812188	GCGGAGAAGACAGATACTCCTTGAGCT	0
Sc0000003-813366	TTGGACATGACTTGATCTCCCCAAATC	0
Sc0000003-813844	GCTGTACTGACAAAACCTCCCTCATAT	0
Sc0000003-834396	TTGGCCAAAACAAAGACTCCGAATTTA	0
Sc0000003-834591	TTGGCCAAAACAAAGACTCCGAATTCA	0
Sc0000003-838596	TAAGAGACCACCTTTTCTCCTTGGAGA	0
Sc0000003-842979	CGTAGTGAAACCCTAGCTCCTAACAAA	0
Sc0000003-850125	CTTGAACGTACCGTTTCTCCTCTCGCA	33
Sc0000003-850203	TTCATTCATACCTTTTCTCCTCTCGCA	0
Sc0000003-850281	TTCTTTCATACCTTTTCTCCTCTCGCA	0
Sc0000003-850359	TTCTCTCATACCTTTTCTCCTCTCGCA	2
Sc0000003-850437	TTCTTTCGTACCTTTTCTCCTCTCGCA	0
Sc0000003-850593	TTCTTTTATACATTTTCTCCTCTCGCA	0
Sc0000003-851038	GGGGCTTTGACATTCACTCCCGTCACT	0
Sc0000003-851645	TGGGAGACCACCTTTTCTCCTTGGAGA	0
Sc0000003-857041	GAATGACTTACAAATTCTCCAATTCTA	32
Sc0000003-858676	GCCTTTTCTACGGGCACTCCAAGTTTC	8
Sc0000003-870192	TAAGCTATGACCTTACCTCCTTGCATT	0
Sc0000003-870888	TTGGAAAAGACTCGTGCTCCTTGCAAC	0
Sc0000003-871020	ACAAACAAGACGGGTGCTCCCCAAGGT	0
Sc0000003-880837	CCCAATCGTACCCAAGCTCCCGAGCCG	0
Sc0000003-889246	GACACCAAAACCACCTCTCCACCAATG	2
Sc0000003-892234	GTTACCCGTACCCCCCCTCCCGAATGG	13
Sc0000003-900348	TGGCCGGTGACCATTTCTCCTAGCCGG	0
Sc0000003-901450	CCCGATCGTACCCAAGCTCCCGAGCCG	0
Sc0000003-908396	GAGAGCGCCACTACACCTCCTTGGAGA	9
Sc0000003-908733	ACAGGTTAAACAGTACCTCCAGAATCC	0
Sc0000003-916502	CCAGCCTCGACGTCATCTCCACTCCCT	4
Sc0000003-963717	GGGGACATGACGATGACTCCCTACGAT	0
Sc0000003-973341	AAACCTAGAACCAGAGCTCCTCTAACA	0
Sc0000003-981986	AATCAACTAACATCAACTCCTCCTATT	0
Sc0000003-988301	ATAACATTAACATATCCTCCAGCATTG	0
Sc0000003-988806	GATTTGCAAACCTTGCCTCCAATACGA	0
Sc0000003-991576	ATGTTTCCAACTGTCCCTCCACATTCT	0
Sc0000003-993401	TGGGAGACCACCTTTTCTCCTTGGAGA	0
Sc0000003-1000461	ATTGGCAAAACTAAGTCTCCGGATTCG	0
Sc0000003-1000512	TTAGGGCCGACTAAGTCTCCGGATTCG	0
Sc0000003-1000615	TTAGGGCCGACTAGCACTCCGGATTCG	0
Sc0000003-1000715	ATTGGCCAAACTAAGTCTCCGGATTCG	0
Sc0000003-1000868	ATTGGCCAAACTAAGTCTCCGGATTCG	0
Sc0000003-1000919	TTATGGCCGACTAAGTCTCCGGATTCG	0
Sc0000003-1001021	ATTGGCCAAACTAAGTCTCCGAATTCG	0
Sc0000003-1001226	ATTGGCCAAACTAAGTCTCCGAATTTG	0
Sc0000003-1001277	ATAGGGCCGACTACGTCTCCGGATTCG	0
Sc0000003-1001432	TTAGGGCCGACAAAGACTCCGGATTCG	0
Sc0000003-1001478	CACGATTTTACTAAGTCTCCGGATTCG	0
Sc0000003-1001579	TTAGGGCTGACTAAGTCTCCAGATTTG	19
Sc0000003-1001681	ATTTGCCAAACTAAGTCTCCAGATTCA	71
Sc0000003-1001732	TTAGGGCCGACTAAGTCTCCGGATTCG	0
Sc0000003-1001834	ATTGGCCAAACTAAGTCTCCGGATTTA	0
Sc0000003-1001885	TTAGGGCCGACTAGGTCTCCGGATTCG	0
Sc0000003-1002038	TTAGGGCCGACTAAGTCTCCGGATTCA	0
Sc0000003-1002296	TTAGGGCCGACTAGGTCTCCGGATTCG	0
Sc0000003-1002347	TTAGGGCCGACTATGTCTCCGGATTGG	0
Sc0000003-1002398	TTAGGGCTGACTAAATCTCCAGATTCG	0
Sc0000003-1002551	ATTGGCCAAACTAAATCTCCAGATTCG	0
Sc0000003-1002601	ATTGGCCAAACTAAGTCTCCGGATTCA	0
Sc0000003-1002652	TTAGAGCCGACTAAGTCTCCAGATTCG	0
Sc0000003-1002754	ATTTGCCAAACTAAGTCTCCGGATTCG	0
Sc0000003-1002907	ATTGGCCAAACTAAGTCTCCGGATTCA	0
Sc0000003-1002958	TTAGGGCCGACTAAGTCTCCGGATTCG	0
Sc0000003-1003111	TTAGGGCTGACTAAGTCTCCGGATTGG	12
Sc0000003-1003266	TTAGGGCTGACTAGGTCTCCGGATTGG	0
Sc0000003-1003317	TTAGGGCCGACTATGTCTCCGGATTGG	0
Sc0000003-1003368	TCACGGCCGACTAAATCTCCGGATTCG	0
Sc0000003-1003471	TTCGGGCCGACTAGGTCTCCGGATTCG	0
Sc0000003-1003522	TTAGGGCCGACTAAGTCTCCGGATTCA	0
Sc0000003-1003675	ATTGGCCAAACTAAGTCTCCGGATTCG	0
Sc0000003-1003777	TTAGGGCTGACTAGGTCTCCGGATTGG	0
Sc0000003-1003828	TTAGGGCCGACTATGTCTCCGGATTGG	0
Sc0000003-1003879	TCACGGCCGACTAAATCTCCGGATTCG	0
Sc0000003-1003982	TTCGGGCCGACTAGGTCTCCGGATTCG	0
Sc0000003-1004033	TTAGGGCCGACTAAGTCTCCGGATTCA	0
Sc0000003-1004187	TTAGAGCCGACTAAGACTCCGGATTCG	0
Sc0000003-1004237	ATTGGCCAAACTAAGTCTCCGAATTCG	0
Sc0000003-1004287	ATTGGCTAAACTAAGTCTCCGTATTCG	0
Sc0000003-1004390	ATTGGCCAAACTAAGTCTCCGGATTTG	0
Sc0000003-1004494	TTAGGGTCGACTAAGACTCCGGATTCG	0
Sc0000003-1004544	ATTGGCCAAACTAAGTCTCCGGATTCG	0
Sc0000003-1004595	TTAGGGCCGACTAAGACTCCGGATTCG	0
Sc0000003-1007926	ACTCTGCTAACTCAATCTCCATCCTGG	0
Sc0000003-1010603	TATTTCCAAACCACTTCTCCACAGTTG	0
Sc0000003-1021386	CAGATGCATACGTCTGCTCCCACATAT	0
Sc0000003-1033295	AAATCGGGTACTTTACCTCCTCCTCTG	0
Sc0000003-1037285	CACCTCTCCACTAATGCTCCTAAAAAA	0
Sc0000003-1038366	AGGTGGCCGACAGCCTCTCCTGGTAGC	0
Sc0000003-1045439	CAGATGCATACATCTGCTCCCACATAT	51
Sc0000003-1066017	TACTGTCCCACCACCTCTCCACTAATG	1
Sc0000003-1066028	CACCTCTCCACTAATGCTCCTAGAAGA	0
Sc0000003-1067334	AGGTGGCCGACAGCCTCTCCTGGTAGC	0
Sc0000003-1075507	CCACAAGGGACCTCAGCTCCAAGAGGA	0
Sc0000003-1079572	GGGGAGATGACGATGACTCCCTTTGAC	0
Sc0000003-1079683	TACTTGGGTACTCAGCCTCCTCTCTCC	52
Sc0000003-1088850	CTGACAGGAACACATCCTCCGTGCCAT	0
Sc0000003-1097087	ATGACGCCTACAACGACTCCATGGCCA	0
Sc0000003-1097372	ATTCAAATGACCAATGCTCCCATCGAT	59
Sc0000003-1105481	TAAGCTAATACAGAAACTCCTGTTTAG	0
Sc0000003-1121680	ATTCCCTTTACTCCTCCTCCGGCTGAC	0
Sc0000003-1137296	AAAAGCAAAACACGGGCTCCTCAAATA	0
Sc0000003-1145803	TTTGGAGTGACTAATGCTCCAGTAGCA	0
Sc0000003-1150033	AGCACACATACCTGTCCTCCATACACG	0
Sc0000003-1155349	GTTAGACTTACGACCGCTCCAGTCTTG	3
Sc0000003-1160391	ACAACAGACACAGGTACTCCATACAAT	0
Sc0000003-1194746	TCAAATGAAACAACATCTCCAAATTCT	0
Sc0000003-1196228	AGTATGGTCACCACCACTCCCCCTCCC	0
Sc0000003-1196234	GTCACCACCACTCCCCCTCCCCCTCCA	0
Sc0000003-1206133	CGATAGACAACTGTGCCTCCCTCCGCA	0
Sc0000003-1207751	TGGTGTCCCACCATCTCTCCACCAAAG	0
Sc0000003-1210214	TGGGCTTTGACATTCACTCCCGTCACT	0
Sc0000003-1213055	TCCCCAGTCACCGACACTCCGGATTAT	0
Sc0000003-1223797	AAGAATGCTACGAATTCTCCGATGATC	0
Sc0000003-1249137	TGGGCTTTAACATTCACTCCCCTCATC	1
Sc0000003-1251415	TGAATTGCAACCTCGGCTCCTTAGGCC	0
Sc0000003-1253051	GCATCGTCTACAGACGCTCCGTCAAAG	0
Sc0000003-1255644	CCGATAAGAACACATCCTCCATGCCAT	26
Sc0000003-1264861	GGTCGGGCAACGGAGGCTCCAGTGGAA	15
Sc0000003-1268439	ATAGGTGGGACTCAGGCTCCTGTAGCA	0
Sc0000003-1270226	TGGGCTTTGACATTCACTCCTGTAACT	5
Sc0000003-1270856	TTGGATACCACTTTTCCTCCTACCAAC	1
Sc0000003-1276243	CCTCATGGCACGCAGCCTCCGGCAAAC	0
Sc0000003-1280435	ACCTTTGAAACAACAGCTCCAGCAACT	0
Sc0000003-1285698	ACAATGGATACTGGAACTCCATGTAAG	0
Sc0000003-1287649	CAATAGTAAACTCTATCTCCATGTCTA	0
Sc0000003-1288051	AATCACATAACACAGACTCCCCCGGTG	0
Sc0000003-1296261	TACACTATAACCCTACCTCCCTGCATT	33
Sc0000003-1297092	ACAAATAGAACTGGTGCTCCCCAAGGT	0
Sc0000003-1307140	TGCCCTTAAACTGAATCTCCGACATGA	0
Sc0000003-1311020	ACTTCAAGAACCAAAACTCCAGCCCGC	7
Sc0000003-1317897	ATTATGTTTACAATTGCTCCATAGGCA	0
Sc0000003-1320400	ACTTCAAGAACCAAAACTCCAGCCCCC	0
Sc0000003-1356687	CCCCTCTAGACCCTCCCTCCCCTTAGA	0
Sc0000003-1356787	CCTGATAACACAAGCTCTCCATCATCT	0
Sc0000003-1369591	GTTAGACTTACCACCGCTCCAGTTTTG	0
Sc0000003-1381188	GAGTTTTCTACATCTACTCCATTGGGT	0
Sc0000003-1389191	TTCCAAGAAACTTTTGCTCCTGTGGCT	0
Sc0000003-1391657	TCTACACATACCTTCACTCCGCTGCCA	0
Sc0000003-1392113	CATTGAGATACACTTTCTCCAAATTAA	0
Sc0000003-1400390	TCTACACATACCTTCACTCCGCTGCCA	0
Sc0000003-1400607	CCACCGGCCACTCCACCTCCGGCTACT	0
Sc0000003-1401143	CCGTCTGCCACGGCGGCTCCGGCGGAC	0
Sc0000003-1401159	CTCCGGCGGACAATTACTCCTTCACGC	4
Sc0000003-1402324	CACAACCATACAGTGTCTCCTATCCTA	0
Sc0000003-1403270	CACAACCATACAGTGTCTCCTATCCTA	0
Sc0000003-1403352	TTGGTTAGTACCTATCCTCCTTGAGCT	83
Sc0000003-1404432	ACTAATGAAACTACTGCTCCTACTGTT	0
Sc0000003-1405371	CAATTCGGTACACCTCCTCCTACTGCT	0
Sc0000003-1405579	CAATTCGGTACACCTCCTCCTACTGCT	0
Sc0000003-1406671	CTTCATGGCACTCCCCCTCCTTACGCC	4
Sc0000003-1407085	CTTCCTCCCACCGATCCTCCTACGGGT	0
Sc0000003-1407118	CGCCGGGTAACTCAACCTCCTATCCAT	0
Sc0000003-1407421	TATGAGGAGACATTCTCTCCTGTTGCT	0
Sc0000003-1407810	CCACCTCAAACAATTTCTCCACCAACA	0
Sc0000003-1412138	CACAACCATACAGTGTCTCCTATCCTA	0
Sc0000003-1412220	TTGGTTAGTACCTATCCTCCTTGAGTT	0
Sc0000003-1413117	CACAACCATACAGTGTCTCCTATCCTA	0
Sc0000003-1413199	TTGGTTAGTACCTATCCTCCTTGAGTT	0
Sc0000003-1414261	ACTAATGAAACTACTGCTCCTACTGTT	0
Sc0000003-1415203	CCATCCGGTACACCTCCTCCTACTGCT	27
Sc0000003-1416295	CTGCATGGCACTCCCCCTCCTTACGCC	0
Sc0000003-1416709	CTTCCTCCCACCGATCCTCCTACGGGT	0
Sc0000003-1416742	TGCCGGGTAACTCAACCTCCTATCTAT	0
Sc0000003-1417425	CCACCTCAAACAGTTTCTCCACCGACA	0
Sc0000003-1417582	TGCAAAACTACCTCTACTCCAGTTGAT	0
Sc0000003-1423252	TCTTGGTGTACAGTGACTCCCAGCTTG	0
Sc0000003-1439612	GCACAAAACACATCATCTCCACCAAAT	0
Sc0000003-1446824	CGTGTGGGGACTAACTCTCCTCTCTCA	0
Sc0000003-1447122	CACTCATTAACTGACTCTCCTGCTCTG	0
Sc0000003-1450366	GACGTGTAGACGTTGTCTCCAACCTCT	0
Sc0000003-1464062	CGTGTGGGGACTAACTCTCCTCTCTCA	0
Sc0000003-1464360	CACTCATTAACTGACTCTCCTGCTCTG	0
Sc0000003-1465560	CTGACTGAGACTCAAACTCCCTCCCAC	4
Sc0000003-1467257	GACGTGTAGACGTTGTCTCCAACCTCT	0
Sc0000003-1468590	GTACGAAACACATCATCTCCACCAAAT	0
Sc0000003-1490174	GTAACCCCAACATTTCCTCCCACCGCC	14
Sc0000003-1518981	GAAATCTCTACTAGAACTCCCTAGTTA	0
Sc0000003-1523332	AGCCCCTCAACCTCTCCTCCTCCTCTT	0
Sc0000003-1531611	CTTCAACCAACCATATCTCCTTCATTT	44
Sc0000003-1534291	CCACTCAGCACCTTATCTCCTACAAAA	0
Sc0000003-1534303	TTATCTCCTACAAAAGCTCCAGCTTCG	0
Sc0000003-1536374	TCCATAAGAACGACAGCTCCACCTGAC	0
Sc0000003-1546383	CCTCAAAGAACCTCAGCTCCAAGATGA	0
Sc0000003-1550170	CCTTCTGTAACGTCTCCTCCTACGCTA	35
Sc0000003-1554434	AGTTCCATAACGGAACCTCCGGTACCG	0
Sc0000003-1566587	ATGAGAATGACTACTCCTCCTGACTAG	0
Sc0000003-1575476	ACTCTACCAACCCGATCTCCCAAGAAA	0
Sc0000003-1586654	AATTATAACACAAGGCCTCCAAAGTAA	0
Sc0000003-1587433	AATTAAGCGACACAAACTCCATCTACT	1
Sc0000003-1630182	ATGTTAAATACAGTTGCTCCTAAATAT	0
Sc0000003-1630783	GATGACTTGACTTGTTCTCCAAGATGA	39
Sc0000003-1633245	CCCACCATCACTTCCACTCCCACCGGC	0
Sc0000003-1653063	GTGATTTGTACATACTCTCCTTCCTAC	2
Sc0000003-1656920	GCAGCTCCAACTGCTGCTCCTCAGTTT	16
Sc0000003-1657046	CCCTTACCTACTCCTGCTCCTACTACT	49
Sc0000003-1665509	TCTTTCCAAACTCATTCTCCAAGCATT	0
Sc0000003-1666169	GGTAGCCCCACATGGGCTCCTCTTATC	0
Sc0000003-1688397	TAACCAGATACAATACCTCCAAGGGTT	66
Sc0000003-1689741	GATGATGAAACTCGATCTCCACTACAC	134
Sc0000003-1690446	ATCACCATGACCCATTCTCCGGTCACC	0
Sc0000003-1691092	TTCAAAAAGACATGATCTCCCACCTCA	0
Sc0000003-1692138	GCAGACTCAACAGACTCTCCCAGATGC	0
Sc0000003-1692510	TAGGCCACTACTTTCCCTCCTTGTATC	27
Sc0000003-1692868	GGCCTAAGAACTTAACCTCCTTCTGCC	41
Sc0000003-1693491	CAATGGACAACTCAATCTCCCGGTGAG	53
Sc0000003-1694545	TGAAAAGGTACCCCTGCTCCTTTTATA	84
Sc0000003-1695377	GCGAGCCCTACTACGCCTCCCGCTGTA	38
Sc0000003-1700997	GATGATGAAACTCGATCTCCACCACAC	0
Sc0000003-1701238	GAGTGTCAGACACAGACTCCCGCTCGA	0
Sc0000003-1710353	ATTTGAGATACCCTTTCTCCATCAGTA	0
Sc0000003-1717911	CCAAACATGACGAAGCCTCCATAGGAG	68
Sc0000003-1738253	AGTTGCCGGACGTCGACTCCCGTTTGC	0
Sc0000003-1740085	AAGGTTTGAACGTTCACTCCGATCTGA	0
Sc0000003-1743115	TCTTTCCAAACTTGTTCTCCAAGCATT	0
Sc0000003-1760851	TCCTTGTTCACCACGTCTCCCTTTGGC	73
Sc0000003-1784763	TATTAGTGAACCACCTCTCCAGGGACT	124
Sc0000003-1786055	ACTTCCCAAACAGATCCTCCTACATCT	0
Sc0000003-1798604	TCACTGGTCACTTCACCTCCGTTCAGT	73
Sc0000003-1799242	CGTACCAGAACAGTTCCTCCCAATCCT	0
Sc0000003-1814289	GAACACCTCACTCTCTCTCCAATGGAG	3
Sc0000003-1819804	TTGTCACCCACAACACCTCCCTTATCG	45
Sc0000003-1831414	TTTGCATTTACGCTTACTCCTCTCTCT	0
Sc0000003-1836017	AGGTAGCATACTAAGACTCCTAACATT	144
Sc0000003-1837543	CATAGTGAAACCCTAGCTCCTGACAAA	0
Sc0000003-1844043	GGTGCTCCTACGCCCCCTCCCAGAGCT	0
Sc0000003-1848034	TAAGTTGGGACAGGATCTCCTCGTCGT	0
Sc0000003-1858094	CCCCTTTAAACCCCAACTCCTTGACCA	0
Sc0000003-1867289	TTTTCCATCACCTGGTCTCCCTAAACT	0
Sc0000003-1894313	TTTCCATGGACCCCGCCTCCGCACTCC	4
Sc0000003-1897600	ACACATTGTACCCTCCCTCCAAAATTT	0
Sc0000003-1897950	TACACACAAACATCGCCTCCATCTCTC	56
Sc0000003-1897980	CTTTCTCACACATGATCTCCGTTCCTC	13
Sc0000003-1898055	CCGCTTCTCACCACAGCTCCTCTTCTC	7
Sc0000003-1898258	CTCCCTCTCACGGTATCTCCTTGTCTC	0
Sc0000003-1906705	TGTGTCACGACCCGCTCTCCGTACCCA	0
Sc0000003-1907864	CTTATTTATACATTGACTCCTAAATTT	0
Sc0000003-1918135	TCCCGTACAACCATCACTCCAATTCCT	0
Sc0000003-1923153	ACTGAGCGCACCCCGTCTCCTCGTTCT	8
Sc0000003-1923310	CGTCGTGATACTATTTCTCCACACGTT	0
Sc0000003-1923720	AGTGAGCGCACCCCGTCTCCTCGTTCT	0
Sc0000003-1923877	CGTCGCGATACTATTTCTCCACCCGTT	15
Sc0000003-1931470	GAGATTAAGACCGAGCCTCCTATTCAA	0
Sc0000003-1949549	TACACTCAAACACTTTCTCCCTTCTCT	0
Sc0000003-1955751	GTGCCTTGCACATGGGCTCCATCCTAC	0
Sc0000003-1960169	TGGACTTCTACTCGAACTCCCGAGGGA	0
Sc0000003-1964269	GTGCCTTGCACATGGGCTCCATCCTAC	0
Sc0000003-1975676	GGCACTCTCACCGACCCTCCAAGGAAG	19
Sc0000003-1993782	AAGATCATGACGAGCTCTCCGACTATC	16
Sc0000003-1995461	TTCAAAAACACATGATCTCCCACCTCA	0
Sc0000003-1998805	GTCTCCCTGACCATCTCTCCCAGAACC	0
Sc0000003-2003577	AAGATCACGACGAGCTCTCCGACTTTC	0
Sc0000003-2005315	TTCAAAAACACATAATCTCCCACCTCA	28
Sc0000003-2013306	TCCATACTGACTTATCCTCCACCCCAT	23
Sc0000003-2016617	ACTTCCCCAACTAGCTCTCCAACCTCA	0
Sc0000003-2017153	TGTAATTGCACTACTTCTCCCCATACA	0
Sc0000003-2041619	GAAATTCATACCTAGGCTCCTTGAATG	0
Sc0000003-2046788	AAGATGAGTACTCAAGCTCCGTTTGTT	49
Sc0000003-2067880	CTAATGTCGACGTTGCCTCCTCTATCA	57
Sc0000003-2076395	GGAGCTCAAACAAGGCCTCCAAGATCC	0
Sc0000003-2095496	TTTGTACCGACGGCACCTCCGGCATTG	24
Sc0000003-2096242	CCTTTCCAAACCCAAGCTCCACCGGAT	29
Sc0000003-2128126	ATATTTCTGACAGTCTCTCCTATATTT	0
Sc0000003-2129612	TATGTGTACACGACCACTCCCCCCGTC	54
Sc0000003-2137314	TATTTCCCGACGTATCCTCCTCGGCTC	0
Sc0000003-2138512	GTCAATTGGACTGCCACTCCTAGCAGG	0
Sc0000003-2138958	CTCATCTTGACTAAGTCTCCTCTTCAT	0
Sc0000003-2140318	TGAGTGCGGACTCCGACTCCCACTCAA	0
Sc0000003-2142663	TATATGTATACTCTTCCTCCTTTGTGT	260
Sc0000003-2147865	TATTTCCCGACGTATCCTCCTCGGCTC	0
Sc0000003-2149063	GTCAATTGGACTGCCACTCCTAGCAGG	0
Sc0000003-2149510	CTCATCTTGACTAAGTCTCCTCTTCAT	0
Sc0000003-2149983	CTGACATTAACATTCACTCCAGTTCTT	0
Sc0000003-2152053	CATCTACAAACTTCTTCTCCAAATACT	0
Sc0000003-2153118	CATCTACAAACTTCTTCTCCAAATACT	0
Sc0000003-2160246	GAAGCTCCAACTCCAGCTCCAACTCCA	29
Sc0000003-2160258	CCAGCTCCAACTCCAGCTCCACCTTCT	9
Sc0000003-2160945	GACTTAAAAACATGTCCTCCCCATGAC	109
Sc0000003-2168291	CCCTCCTACACTTGCCCTCCAAAACGC	5
Sc0000003-2172925	TTCACTTCCACGGTTTCTCCCTCAGTT	0
Sc0000003-2173703	AGTGTTGTCACTTTCACTCCCTTTGGG	0
Sc0000003-2177613	CCAAACTTGACCTAAACTCCTGTAAAG	0
Sc0000003-2196084	AGCTTCTCTACCCTCCCTCCTCATAAT	58
Sc0000003-2209658	ATCTTTCGCACAAAACCTCCTTCTAGG	75
Sc0000003-2213252	AAACCATAAACTCACTCTCCGTGTATT	0
Sc0000003-2217406	AAACCATAAACTCACTCTCCGTGTATT	0
Sc0000003-2227103	AAGCAAGCAACAAGTGCTCCAAGCAAC	0
Sc0000003-2227602	GAAGCTCAAACAAGTCCTCCAAGAACC	0
Sc0000003-2227617	CCTCCAAGAACCTCAGCTCCAAGGTGA	0
Sc0000003-2231265	ACACATTTTACATGAACTCCTCTTCTC	19
Sc0000003-2231467	GCTTTCTACACACAATCTCCTTCCTAC	102
Sc0000003-2244917	TTCTTTAGAACCAACTCTCCTGGTGTG	0
Sc0000003-2246405	ATGATTACAACATCGGCTCCGTTGCCC	3
Sc0000003-2269546	AAGCAAGCAACAAGTGCTCCAAGCAAC	0
Sc0000003-2270044	GAAGCTCAAACAAGTCCTCCAAGAACC	0
Sc0000003-2270059	CCTCCAAGAACCTCAGCTCCATGGTGA	0
Sc0000003-2287632	ATTGGCTACACCTATCCTCCTCCATTT	78
Sc0000003-2288162	TCCCTCTACACCTCATCTCCCTCAGAA	2
Sc0000003-2288435	TTTGGACCAACTTCTACTCCTTCTTCA	167
Sc0000003-2290756	TAACTCTTAACTTCCCCTCCTTTTCAA	23
Sc0000003-2291935	CTTGCAGCAACAGTTACTCCACATCAT	48
Sc0000003-2295794	CTACTGTCCACACAAACTCCTCTTTAT	0
Sc0000003-2302642	ACCACCGCAACTTCAACTCCCACCTCC	9
[truncated: 950,178+ more rows]
