# Supplementary material for: High-density SNP linkage map construction and QTL mapping for flavonoid-related traits in a tea plant (Camellia sinensis) using 2b-RAD sequencing
Source: BMC Genomics. 2018 Dec 22;19:955. doi: 10.1186/s12864-018-5291-8 (PMC6304016; doi:10.1186/s12864-018-5291-8)
Supplement: Supplementary file 3 — Table S3. The information on SNP loci (the ref sequences of 33 bp tag had been removed 3’ sticky end). (XLSX 1788 kb) [file 12864_2018_5291_MOESM3_ESM.xlsx]

## Sheet: Sheet3
ref id	positon (variation)	ref sequence	LJ43	BHZ
>ref-7	4	GCTAAATCAACTGCTCCTCCAGAATGG	AG	AG
>ref-20	1	TCAACCACCACCTTACCTCCACCTCCA	AT	TT
>ref-31	14	AAGTCTATAACCGCATCTCCAACAAGT	CT	CC
>ref-34	14	ATTTCCTGAACCACATCTCCGATGATA	CT	CT
>ref-34	22	ATTTCCTGAACCACATCTCCGATGATA	AT	AT
>ref-49	26	CCAAGAAACACTCCTCCTCCTCCTCCT	CT	CT
>ref-52	12	CCCACTTCCACTGCCTCTCCTGCTGCC	CT	CT
>ref-52	21	CCCACTTCCACTGCCTCTCCTGCTGCC	CT	CT
>ref-54	8	CAATTTATAACTAATTCTCCTACCCAA	CT	TT
>ref-55	23	CCACTTTCTACCATAACTCCACCAGTC	CC	AC
>ref-71	3	TCTATTGTAACATCCACTCCATCGATA	AT	AT
>ref-71	27	TCTATTGTAACATCCACTCCATCGATA	AC	AC
>ref-74	14	CTATTGTCTACAGGTACTCCACCATAG	GT	GT
>ref-75	1	GTGCTTTCAACTTCTTCTCCCTGAACC	AG	AG
>ref-75	5	GTGCTTTCAACTTCTTCTCCCTGAACC	CT	CT
>ref-76	7	GTATGGTATACACATGCTCCGTAGGTC	CT	CT
>ref-90	2	AATAGCACCACCGATCCTCCTTCCAAA	AA	AG
>ref-114	1	CTTGGAAGTACCATATCTCCAAACTAC	AC	AC
>ref-114	14	CTTGGAAGTACCATATCTCCAAACTAC	CT	CT
>ref-114	27	CTTGGAAGTACCATATCTCCAAACTAC	CG	CG
>ref-123	23	GAAACCCTAACAGCACCTCCATCTGAA	CT	CT
>ref-124	8	CAACACTAAACTCTGCCTCCAAAATAG	AA	AG
>ref-144	21	TCCACCACCACCAACTCTCCTTTCCCA	CT	CT
>ref-144	25	TCCACCACCACCAACTCTCCTTTCCCA	CG	CC
>ref-146	6	AGAATATGTACTTCCTCTCCCCATCTT	AG	AA
>ref-149	27	TCTCTCCTAACTTTTTCTCCATTTTCA	AT	AG
>ref-161	1	GTTTATTTTACCTTAGCTCCTCCTATA	CG	GG
>ref-166	2	TGAGAATGTACTCCCACTCCCTTTGTA	AG	AG
>ref-166	25	TGAGAATGTACTCCCACTCCCTTTGTA	CG	CG
>ref-184	15	CAAACCAAGACATACTCTCCTCTCTGA	CG	CG
>ref-184	16	CAAACCAAGACATACTCTCCTCTCTGA	AT	AT
>ref-184	24	CAAACCAAGACATACTCTCCTCTCTGA	CC	CG
>ref-189	5	TCAATGTCAACTAGAACTCCGGTTGCA	CT	CT
>ref-189	9	TCAATGTCAACTAGAACTCCGGTTGCA	AT	AA
>ref-193	4	TCTTCTGCTACTCTTTCTCCATTTCCG	TT	AT
>ref-204	21	CCACCTTCCACAACCACTCCACCCTTG	AG	AA
>ref-243	6	TGTGTGCCGACAAATTCTCCGTTATCA	AG	AG
>ref-245	7	CCGCTCAAGACTCCCTCTCCCACCCCA	AG	AA
>ref-256	5	CTTCCACATACCCTTCCTCCCCATACT	AC	AC
>ref-258	8	TTCGTGCTAACTCTCTCTCCCTACTCT	AT	AT
>ref-258	9	TTCGTGCTAACTCTCTCTCCCTACTCT	AG	AG
>ref-259	22	CCATAGCTCACCATCTCTCCCCTCTTC	AC	CC
>ref-261	25	TGTCTGCCGACATTATCTCCGTTAACT	AG	AA
>ref-262	8	AGACTTCGAACAACGGCTCCACTTTGC	GG	AG
>ref-276	27	CTGCATTCCACGGATGCTCCGTTCTGA	AG	AG
>ref-278	1	CTCCACTAAACAGATCCTCCTATATCA	CT	CT
>ref-285	5	CAGTGTTTGACTGTGACTCCATATGCA	AG	AG
>ref-285	26	CAGTGTTTGACTGTGACTCCATATGCA	AC	AC
>ref-319	24	CAAGGTTTCACCAGTCCTCCACAGGCA	AG	AG
>ref-330	7	GAGAGAGAGACCAGTTCTCCTACAACT	AG	AG
>ref-337	14	TCTTCCACTACCACAACTCCTTTCGCT	CT	CC
>ref-337	25	TCTTCCACTACCACAACTCCTTTCGCT	AG	GG
>ref-348	16	CATGGGTACACAAAGCCTCCCCAATCA	AC	AC
>ref-348	21	CATGGGTACACAAAGCCTCCCCAATCA	CG	CG
>ref-348	22	CATGGGTACACAAAGCCTCCCCAATCA	CT	CT
>ref-351	5	AAGATTAACACCTGTCCTCCTGTAATA	TT	AT
>ref-351	6	AAGATTAACACCTGTCCTCCTGTAATA	TT	GT
>ref-373	23	AAATGTTCAACCCTAACTCCTATTTTC	AT	TT
>ref-373	24	AAATGTTCAACCCTAACTCCTATTTTC	CT	TT
>ref-383	21	TCCACTTCTACCTCAGCTCCACCACCA	AT	AA
>ref-396	1	CAGAACAAAACACATGCTCCCAGCACT	CT	CT
>ref-396	6	CAGAACAAAACACATGCTCCCAGCACT	CC	CT
>ref-396	8	CAGAACAAAACACATGCTCCCAGCACT	AA	AG
>ref-397	15	TGTAATCTAACAAACCCTCCTCTGTTT	CG	CG
>ref-402	6	TCAGGCGGAACATGCTCTCCTCTTTCC	CT	CT
>ref-402	8	TCAGGCGGAACATGCTCTCCTCTTTCC	GG	AG
>ref-402	27	TCAGGCGGAACATGCTCTCCTCTTTCC	CC	AC
>ref-405	4	ATTCTATATACCTTCTCTCCACTATCA	CT	CC
>ref-423	2	GTGTGCCAAACACAAACTCCTTTATCA	CT	CT
>ref-423	5	GTGTGCCAAACACAAACTCCTTTATCA	GT	GT
>ref-424	14	ATTTAGTGGACGAATTCTCCACCGAAG	AC	AC
>ref-425	7	AGCTCCTCTACTTCATCTCCAATTTCA	CT	TT
>ref-427	3	CTTGGCGTAACTTTCCCTCCGAGCTCT	CT	CT
>ref-429	9	GATATAATTACATTAGCTCCATTGACA	CT	TT
>ref-439	5	GAGCGAAATACACCCTCTCCTCCTCTC	AG	AG
>ref-444	14	CTCTCACCAACCTTAACTCCATTATGC	TT	CT
>ref-444	22	CTCTCACCAACCTTAACTCCATTATGC	CT	CT
>ref-448	3	GTCATCACTACCGTTGCTCCTGTCAAC	CT	CT
>ref-448	4	GTCATCACTACCGTTGCTCCTGTCAAC	AA	AG
>ref-448	24	GTCATCACTACCGTTGCTCCTGTCAAC	CC	CT
>ref-457	24	TCCTCTTCTACACCACCTCCATCCATT	CT	CT
>ref-458	23	AAATGGCAAACCCTTCCTCCGCCACCA	CC	CT
>ref-466	26	CACACCTCAACATGTACTCCAGTTATA	CT	CC
>ref-467	1	ACCTCCTCTACGGTCCCTCCGGTACCG	AT	AT
>ref-467	5	ACCTCCTCTACGGTCCCTCCGGTACCG	CT	CT
>ref-467	26	ACCTCCTCTACGGTCCCTCCGGTACCG	CG	CG
>ref-471	1	AACACACACACGTGCACTCCCAAACTT	AC	AC
>ref-471	12	AACACACACACGTGCACTCCCAAACTT	GG	AG
>ref-490	27	AATGGCTGGACTCCCCCTCCCTCACCG	AG	GG
>ref-494	1	CGTCTCGCGACATTCCCTCCGGCACAC	CG	CG
>ref-494	9	CGTCTCGCGACATTCCCTCCGGCACAC	AG	AG
>ref-506	1	CTCTTTTTCACTTTGTCTCCTAATCAT	AC	CC
>ref-527	9	ATCTCTCTTACTCCAGCTCCTCATCCT	CT	TT
>ref-527	16	ATCTCTCTTACTCCAGCTCCTCATCCT	CG	GG
>ref-531	24	ATACTTCCGACACTTGCTCCAGAATCT	AG	AA
>ref-531	25	ATACTTCCGACACTTGCTCCAGAATCT	CT	TT
>ref-535	4	GCCCCTTCAACCCCCTCTCCAATCCTT	CT	CT
>ref-535	14	GCCCCTTCAACCCCCTCTCCAATCCTT	CT	CT
>ref-535	15	GCCCCTTCAACCCCCTCTCCAATCCTT	AC	AC
>ref-537	3	AATAGTGATACCATGTCTCCATTCAAT	TT	AT
>ref-539	7	TAATAGGGAACTAGAACTCCTTGATTA	AG	AG
>ref-539	8	TAATAGGGAACTAGAACTCCTTGATTA	AG	AG
>ref-539	16	TAATAGGGAACTAGAACTCCTTGATTA	AG	AG
>ref-545	26	CCCTCCACCACCCTCTCTCCAACCCCA	AC	AC
>ref-545	27	CCCTCCACCACCCTCTCTCCAACCCCA	AC	AC
>ref-566	7	GAACGTAGAACCTCCTCTCCCCAATGA	AG	AA
>ref-571	14	AAAAGGAATACTTCCTCTCCATGAACA	CT	CC
>ref-575	8	AGAAACTGAACAGGAACTCCTATAAAT	AG	GG
>ref-578	1	AAGGCCACTACGCTTGCTCCTACTACG	AC	AC
>ref-578	27	AAGGCCACTACGCTTGCTCCTACTACG	AG	AG
>ref-579	4	AACCGAGCTACCTCAACTCCATGCTCA	CT	CC
>ref-579	15	AACCGAGCTACCTCAACTCCATGCTCA	AG	AG
>ref-584	22	ATGTTCTAAACTTCTACTCCTGTAGGA	AG	AG
>ref-587	22	TTTCACTCGACACCGTCTCCAGAGCGA	AG	GG
>ref-596	1	CTCTAAAACACATTATCTCCAAGAATT	AC	AC
>ref-596	14	CTCTAAAACACATTATCTCCAAGAATT	CT	CT
>ref-598	7	CCTAGTAGAACCCCAACTCCTTTCTAA	AA	AT
>ref-606	8	ACTACTACTACTCGGACTCCCACCACC	CG	CG
>ref-612	2	ACTCTCTCTACTTCTCCTCCTAGTGTG	AC	AC
>ref-612	24	ACTCTCTCTACTTCTCCTCCTAGTGTG	CT	CT
>ref-615	1	AAGATGCAAACCCACACTCCTAGACCT	AA	AT
>ref-651	13	GGTGGGCATACACCTACTCCTTTACCA	CC	CT
>ref-652	1	CAGAGAGTCACTTGCTCTCCTCTCTTT	CT	CT
>ref-681	5	CTTGAAGAGACCATTGCTCCTGTATCT	AG	AA
>ref-681	7	CTTGAAGAGACCATTGCTCCTGTATCT	AG	GG
>ref-683	25	ATAATTGGTACCCTCTCTCCCTCTATT	AT	AT
>ref-697	1	GATTTCCGAACTCAAACTCCCAACGCT	AG	GG
>ref-704	23	ACACAACTTACAAAAACTCCTTTAAGT	TT	CT
>ref-706	22	GTAGTTTTCACATTATCTCCTGGTATT	AG	AG
>ref-706	24	GTAGTTTTCACATTATCTCCTGGTATT	CT	CT
>ref-722	15	GGCCTACCTACTAAGGCTCCGTTTGCA	CG	GG
>ref-722	27	GGCCTACCTACTAAGGCTCCGTTTGCA	AC	AC
>ref-727	7	TACAATGAGACTTTCGCTCCCGTTGCT	AG	GG
>ref-733	7	GGCCAATACACGAAAGCTCCCAAAGCT	CT	TT
>ref-736	24	TTTTTTGTAACTCCATCTCCATCACCA	AG	AG
>ref-736	26	TTTTTTGTAACTCCATCTCCATCACCA	CT	CT
>ref-741	23	CACAAGCGCACCATAGCTCCGTGTAAA	AG	AG
>ref-759	12	AGTTTTAAGACGCCAACTCCATCAAAC	AG	GG
>ref-760	2	TGTATTGTAACATGTTCTCCAAAAAAC	CG	CG
>ref-760	27	TGTATTGTAACATGTTCTCCAAAAAAC	CG	CG
>ref-778	7	AAATGCAAAACATTCACTCCACCAGCC	AG	AG
>ref-778	9	AAATGCAAAACATTCACTCCACCAGCC	AT	AT
>ref-778	26	AAATGCAAAACATTCACTCCACCAGCC	CT	CT
>ref-779	27	AAAAGGCCTACCAACACTCCGAATCAC	AC	AC
>ref-797	2	TAATCACCCACTTCATCTCCCACTAAT	AA	AG
>ref-805	8	CTAATCTGGACTGACACTCCTTAGCTT	GG	AG
>ref-814	12	CAAGGTATTACCAAAGCTCCTGTTTGT	CT	CT
>ref-817	27	AATCATTTAACATTGACTCCTTCCTAA	AG	AG
>ref-836	15	CTCTTACCCACCCTTGCTCCACCCCAA	CT	CT
>ref-836	21	CTCTTACCCACCCTTGCTCCACCCCAA	AG	AG
>ref-847	7	ATTCACCGCACGCATACTCCTTGTAAC	CT	CC
>ref-847	14	ATTCACCGCACGCATACTCCTTGTAAC	AG	AA
>ref-850	6	TCATCCCCAACTTTCTCTCCCAAATGA	CT	CT
>ref-851	3	ACTCCTGCAACATTAACTCCATCACAC	CT	TT
>ref-852	6	CACAGATCCACAAATCCTCCACTCCAT	AG	AG
>ref-852	21	CACAGATCCACAAATCCTCCACTCCAT	AT	AT
>ref-855	5	CAGCAGGTAACTTCGTCTCCACCCATA	AG	AA
>ref-855	8	CAGCAGGTAACTTCGTCTCCACCCATA	AT	TT
>ref-855	15	CAGCAGGTAACTTCGTCTCCACCCATA	AG	GG
>ref-877	1	GAAACGTTCACCAATGCTCCCTAAGTG	AG	AG
>ref-877	5	GAAACGTTCACCAATGCTCCCTAAGTG	CT	CT
>ref-890	24	TAACACATAACCACAGCTCCCTTGCCG	AG	AG
>ref-895	6	TATCAACAAACTAGAACTCCAGATTGC	AT	AT
>ref-897	21	CAAGCTCTCACTTGAACTCCACTTGAA	AG	AA
>ref-897	23	CAAGCTCTCACTTGAACTCCACTTGAA	TT	CT
>ref-904	3	AACCGTGCGACTCCGTCTCCGCCCGCA	CT	CT
>ref-904	24	AACCGTGCGACTCCGTCTCCGCCCGCA	CC	CT
>ref-910	7	CACCCATTTACTTCAACTCCTAGATGT	CT	TT
>ref-913	12	GATGGGCCAACTTTTCCTCCACCTTAC	AT	AT
>ref-913	13	GATGGGCCAACTTTTCCTCCACCTTAC	CT	CT
>ref-925	15	ACACCACCTACTTCTTCTCCATGGGAT	AT	AT
>ref-942	8	CGGATCAAGACATAGGCTCCGGCAAGT	AG	AG
>ref-944	9	TGTGCAACCACATCACCTCCAAATTTG	CT	CT
>ref-944	14	TGTGCAACCACATCACCTCCAAATTTG	AC	AC
>ref-947	8	AAGGCAGCAACCCCCTCTCCCTCCACT	CC	CT
>ref-960	25	GTAGCACAAACTATGCCTCCATCACCC	CC	AC
>ref-961	12	ATCATGAGTACAATAGCTCCTCCCATG	AG	AG
>ref-961	25	ATCATGAGTACAATAGCTCCTCCCATG	AG	AG
>ref-983	4	CTGAAAAAAACACCAGCTCCAAGTGTT	AG	AA
>ref-991	8	ACTTCAGCCACCAATCCTCCCAAAAAG	CT	CT
>ref-991	21	ACTTCAGCCACCAATCCTCCCAAAAAG	CT	CT
>ref-994	1	AAACAACCAACAACTTCTCCATCTTCA	AG	AG
>ref-999	21	ACTTCATAAACAAAATCTCCATACCGG	AG	AA
>ref-1004	2	CGCACTCGAACACCTCCTCCAAGACCA	CG	CG
>ref-1004	7	CGCACTCGAACACCTCCTCCAAGACCA	CT	CT
>ref-1039	6	GAGGGCGTTACAGTTACTCCAACTTTA	CC	CT
>ref-1041	22	GATATCCCTACCTCAACTCCGAAGCCC	AG	GG
>ref-1042	4	TATGGATCCACTTTGGCTCCATTATCT	GG	AG
>ref-1055	7	AAACACATTACCTCAACTCCTCAGTGA	AG	AA
>ref-1062	3	TCCTTTTACACCCCCCCTCCCACTGCT	CT	CC
>ref-1062	7	TCCTTTTACACCCCCCCTCCCACTGCT	TT	AT
>ref-1089	26	AATTATAACACTCCCCCTCCCCCTCCC	CT	CT
>ref-1101	13	TTGGGTGGTACTATATCTCCAAACAAA	AG	AA
>ref-1107	8	AAAACTACCACATTGTCTCCCCTCTCT	AC	AC
>ref-1107	9	AAAACTACCACATTGTCTCCCCTCTCT	CT	CC
>ref-1107	22	AAAACTACCACATTGTCTCCCCTCTCT	CT	CT
>ref-1118	3	TCTCTAAAAACCCTTTCTCCCTTTTTC	CT	TT
>ref-1118	6	TCTCTAAAAACCCTTTCTCCCTTTTTC	AC	AC
>ref-1118	26	TCTCTAAAAACCCTTTCTCCCTTTTTC	CT	CT
>ref-1126	16	ACATATGAGACAAAATCTCCCTTGTTA	TT	GT
>ref-1132	3	ACGCAGCAAACACTACCTCCATAGATT	GG	AG
>ref-1132	23	ACGCAGCAAACACTACCTCCATAGATT	AC	AC
>ref-1135	1	TACGCTCGAACCACAACTCCCACGCTC	CT	CT
>ref-1135	12	TACGCTCGAACCACAACTCCCACGCTC	CT	CT
>ref-1136	6	AGCCTGACAACGAGCTCTCCAACTATC	GG	AG
>ref-1136	21	AGCCTGACAACGAGCTCTCCAACTATC	AA	AG
>ref-1146	9	TGACTTTTGACCATCTCTCCAAAATAG	AG	AG
>ref-1146	12	TGACTTTTGACCATCTCTCCAAAATAG	AC	AC
>ref-1152	3	GTACGAAACACAGCTTCTCCACATGCG	AC	AA
>ref-1165	13	GTAAATTATACTGCGGCTCCAAACTTG	AG	GG
>ref-1165	14	GTAAATTATACTGCGGCTCCAAACTTG	CT	CC
>ref-1165	26	GTAAATTATACTGCGGCTCCAAACTTG	CT	CT
>ref-1169	21	GAAACCCAAACAGAGACTCCAAAAGCT	AG	AG
>ref-1176	12	AAAACTAAAACGTCATCTCCCAAACAA	AG	AG
>ref-1176	16	AAAACTAAAACGTCATCTCCCAAACAA	AT	AT
>ref-1194	14	AGGCCGGCCACCTCTCCTCCCCTCAAA	CT	CT
>ref-1194	24	AGGCCGGCCACCTCTCCTCCCCTCAAA	CT	CC
>ref-1198	3	AGGTGGTCGACCATCCCTCCTGGGTGG	AG	CG
>ref-1198	6	AGGTGGTCGACCATCCCTCCTGGGTGG	CG	CG
>ref-1198	22	AGGTGGTCGACCATCCCTCCTGGGTGG	GG	CG
>ref-1201	8	AAACCCATCACTCGAACTCCATCTCTC	CT	TT
>ref-1201	22	AAACCCATCACTCGAACTCCATCTCTC	GT	TT
>ref-1209	4	CTAGCATTGACCCTTACTCCAATGACT	AG	AG
>ref-1209	12	CTAGCATTGACCCTTACTCCAATGACT	CT	CT
>ref-1219	23	TAATCTGTCACCGACTCTCCTACTTTC	AC	AC
>ref-1225	3	ATTATCACCACTACCACTCCCACCACC	CT	TT
>ref-1239	16	ATAAACACCACCACCTCTCCCCATTTG	AT	TT
>ref-1244	24	CTCAGAAGCACGAGGGCTCCTGGTGTA	CT	TT
>ref-1252	12	GGTATGGGAACTTTGTCTCCAGAGACT	GT	GT
>ref-1254	5	TACTTTACTACCGCCACTCCACCGCCA	TT	CT
>ref-1254	23	TACTTTACTACCGCCACTCCACCGCCA	CC	CT
>ref-1256	21	ACCCACAACACAAATCCTCCCCCACCA	CC	AC
>ref-1267	7	ACTAAAACTACACCCGCTCCAACACCT	AC	AA
>ref-1270	2	CACAAACTCACCCCCACTCCATCTCTC	AG	AG
>ref-1293	24	ACATTTTTTACACATTCTCCAACGCTA	AG	GG
>ref-1297	22	CGCAAACGCACTCATCCTCCTCCTCAT	CG	CC
>ref-1298	1	CAATGTTTGACCACTCCTCCAATTAGA	CC	CT
>ref-1307	24	GTCTCAACAACACTCTCTCCCTATCCT	AT	AT
>ref-1319	2	CTAGTCACAACAATTGCTCCAATTCAA	CT	TT
>ref-1326	13	AATCCATAGACTGGTCCTCCATGATTT	GT	GG
>ref-1333	13	TTTCGATCCACCACCTCTCCTCTTCTT	AG	AG
>ref-1342	23	GGTGTCTACACCTATTCTCCAATAGGG	CT	CT
>ref-1347	2	GCGGCTTCAACCTAACCTCCGGCGAAG	CC	CT
>ref-1347	23	GCGGCTTCAACCTAACCTCCGGCGAAG	CT	CC
>ref-1350	23	AGGAAATTGACTTCAACTCCTCCATCA	CT	CC
>ref-1354	7	AACCTATCGACCGGTCCTCCCCTGAAC	CT	CC
>ref-1354	12	AACCTATCGACCGGTCCTCCCCTGAAC	CT	TT
>ref-1358	7	CCGTGTCAAACAGCATCTCCATTTCAT	CT	CT
>ref-1363	9	GGTGTAAACACTTTTTCTCCTCAAGGC	AC	AC
>ref-1363	23	GGTGTAAACACTTTTTCTCCTCAAGGC	AG	AG
>ref-1368	4	GGGGTTTCAACCCTTCCTCCTTCCAGT	AG	GT
>ref-1368	26	GGGGTTTCAACCCTTCCTCCTTCCAGT	GT	GT
>ref-1368	27	GGGGTTTCAACCCTTCCTCCTTCCAGT	CT	CT
>ref-1379	7	ATCTCAACAACCTGTACTCCTTTAGAT	AG	AG
>ref-1380	5	TACGAGTAAACCGATTCTCCGTTGAAC	AT	AT
>ref-1380	23	TACGAGTAAACCGATTCTCCGTTGAAC	AT	AT
>ref-1384	6	TCCTACAGGACAGAATCTCCCGGCCGG	CC	CT
>ref-1384	22	TCCTACAGGACAGAATCTCCCGGCCGG	GG	CG
>ref-1384	23	TCCTACAGGACAGAATCTCCCGGCCGG	AG	GG
>ref-1388	12	GAATGGGTTACAGATTCTCCATTTGTC	AG	AG
>ref-1399	2	TTAACAAATACAGCCACTCCAAGTCTA	TT	CT
>ref-1399	23	TTAACAAATACAGCCACTCCAAGTCTA	AG	GG
>ref-1400	16	GAAGGGGCTACAGAACCTCCTTTTTAA	CG	CG
>ref-1400	26	GAAGGGGCTACAGAACCTCCTTTTTAA	AG	AG
>ref-1412	12	ATTATTACTACTCAAACTCCTTTCTAG	TT	CT
>ref-1417	24	CTCCCAATGACTTTTCCTCCAAACGAC	CG	CG
>ref-1423	26	GTGAATTCAACCCTAGCTCCGGCCACC	CC	AC
>ref-1425	3	ATGCACACTACATTCCCTCCTTTAGTT	GG	AG
>ref-1436	22	GCTGCAATGACGCCAACTCCTGTTGTA	AG	AG
>ref-1438	5	TCATGAAGAACTTAGGCTCCGTTTGGT	AG	GG
>ref-1438	15	TCATGAAGAACTTAGGCTCCGTTTGGT	AG	GG
>ref-1440	2	GACTACTATACTTGGCCTCCCTCCAAG	AA	AG
>ref-1457	16	GGGGCTAAAACAAAATCTCCATCCACA	TT	AT
>ref-1461	5	ATTGCCAACACCACTACTCCACCACCA	CT	CC
>ref-1474	16	TAATTGCTAACTGCTGCTCCTTCAGGC	AG	AG
>ref-1475	25	GTCTTTTGCACATATCCTCCATATCCA	CC	CG
>ref-1476	4	GGCGAGGTCACATTTTCTCCAATGAGC	AG	AG
>ref-1494	2	ACGATTGCTACTTGTCCTCCCTTGGAA	AC	AC
>ref-1496	2	CTAGAACAAACGAGCACTCCTAGAAAC	CT	CT
>ref-1496	22	CTAGAACAAACGAGCACTCCTAGAAAC	AG	AG
>ref-1511	9	TATGCTAATACGTTTTCTCCTGCCTGC	AT	TT
>ref-1511	22	TATGCTAATACGTTTTCTCCTGCCTGC	AG	GG
>ref-1513	23	AAGCACAAAACTCAACCTCCAAAGCTT	AG	AG
>ref-1516	14	TTTTTCAAAACTTCTTCTCCCATATTC	CC	CT
>ref-1520	15	AAATTTCTTACAAGCTCTCCTTTTAGT	CT	CC
>ref-1520	21	AAATTTCTTACAAGCTCTCCTTTTAGT	CT	TT
>ref-1524	24	AATTGAAGTACTCGGACTCCACTAGGG	AA	AG
>ref-1540	15	GCACAACCGACTCCAACTCCGCATCTT	AG	AG
>ref-1553	22	CAAATACTCACAATTTCTCCGTGTAGG	CT	CT
>ref-1554	24	CTAATTACTACCCCACCTCCTGACGTT	CT	CC
>ref-1578	8	CAACACTTAACTTTCACTCCTTTTATT	CT	TT
>ref-1578	25	CAACACTTAACTTTCACTCCTTTTATT	AG	AA
>ref-1590	27	TTACCTGGGACGCTCCCTCCGCGCCAC	CC	CT
>ref-1593	3	ATCAGGTCTACTTCATCTCCCTTCCCT	CT	CT
>ref-1594	24	AATGTCAAAACCTTTTCTCCTTGCATA	CT	CT
>ref-1598	7	TGGGAGCCGACCGACTCTCCATAGCGA	CT	CT
>ref-1600	15	TGTAAAGTTACTCCGGCTCCGAAGAAA	AG	AG
>ref-1603	13	GAAAGGCAAACATGTGCTCCTATTGAC	CT	CT
>ref-1606	8	CTCCCATACACTATGCCTCCGTTTGGC	AG	AG
>ref-1627	3	TAGGGACTGACATCTCCTCCCTTAAAA	GG	AG
>ref-1627	9	TAGGGACTGACATCTCCTCCCTTAAAA	AG	GG
>ref-1627	15	TAGGGACTGACATCTCCTCCCTTAAAA	CT	CT
>ref-1628	8	TCATGTTCGACATGTTCTCCAAGAGAG	CT	CC
>ref-1632	2	TGCCCAGGCACAAGACCTCCAAAGGGT	GT	GG
>ref-1632	7	TGCCCAGGCACAAGACCTCCAAAGGGT	AG	GG
>ref-1634	4	CTCCACTTCACCCCGTCTCCGATCTGG	CT	CT
>ref-1634	7	CTCCACTTCACCCCGTCTCCGATCTGG	CT	CT
>ref-1644	22	AAACTCTTTACGGAACCTCCTTGGGAG	CT	TT
>ref-1644	25	AAACTCTTTACGGAACCTCCTTGGGAG	AG	GG
>ref-1645	21	CTTTCTGTTACTAAGCCTCCCCTTTGA	CT	CC
>ref-1645	22	CTTTCTGTTACTAAGCCTCCCCTTTGA	CG	CT
>ref-1654	3	TCCTCACCAACGCTTCCTCCTCAGACT	CT	CC
>ref-1654	14	TCCTCACCAACGCTTCCTCCTCAGACT	CT	TT
>ref-1670	22	AGAAAAGAAACAATTCCTCCATTGTCC	TT	CT
>ref-1682	7	GCCAAATCTACCTAGGCTCCCCTAGGA	CT	CT
>ref-1683	25	AGCTGTGTTACTTAAACTCCTCTTGGA	GG	CG
>ref-1688	22	GAACAACATACACTCTCTCCCACAATT	AA	AG
>ref-1690	26	CCACCTACTACACCTACTCCACCAGAT	AC	AA
>ref-1692	1	TTTACAATTACAGCAACTCCTGAGCTT	GT	CT
>ref-1692	13	TTTACAATTACAGCAACTCCTGAGCTT	AG	GG
>ref-1692	22	TTTACAATTACAGCAACTCCTGAGCTT	CG	CG
>ref-1711	6	CTTGACTCTACTTCCTCTCCAGCCAAG	CG	CG
>ref-1711	21	CTTGACTCTACTTCCTCTCCAGCCAAG	AT	AT
>ref-1711	27	CTTGACTCTACTTCCTCTCCAGCCAAG	AG	AG
>ref-1712	4	CTTATTTTGACCCCCTCTCCATGTTTC	AG	AG
>ref-1712	15	CTTATTTTGACCCCCTCTCCATGTTTC	CT	CC
>ref-1715	21	AGTAATTTCACACCCCCTCCGCATAAT	GG	AG
>ref-1715	26	AGTAATTTCACACCCCCTCCGCATAAT	AA	AT
>ref-1715	27	AGTAATTTCACACCCCCTCCGCATAAT	TT	CT
>ref-1723	1	CTTCCTCTTACCAAAACTCCAATTTAT	CT	CT
>ref-1723	4	CTTCCTCTTACCAAAACTCCAATTTAT	CC	CT
>ref-1734	15	GTGGACCTAACATGGACTCCATACGTG	AG	AG
>ref-1734	24	GTGGACCTAACATGGACTCCATACGTG	CT	CT
>ref-1748	1	TCTTTTCAAACTCCAACTCCAAATGGA	CT	CT
>ref-1748	2	TCTTTTCAAACTCCAACTCCAAATGGA	AC	AC
>ref-1757	9	CATTCTTCAACCCCAGCTCCCTGTGGT	AA	AG
>ref-1764	4	AAACCAAGAACCAATTCTCCAATACAT	CT	CT
>ref-1765	8	CAGATTCCGACTCAACCTCCAATGTAT	CT	CC
>ref-1765	15	CAGATTCCGACTCAACCTCCAATGTAT	AG	AA
>ref-1765	24	CAGATTCCGACTCAACCTCCAATGTAT	GG	GT
>ref-1776	14	CTCGATAACACTCTCCCTCCTCGCCAT	GT	TT
>ref-1782	5	TAAGCCGTAACAAAGACTCCTTGAATT	CT	CT
>ref-1787	4	AATTCTTGAACTTAAACTCCCAATTCT	GT	GT
>ref-1788	14	TTCCAACTAACGTTTTCTCCTGAAGTT	TT	AT
>ref-1788	22	TTCCAACTAACGTTTTCTCCTGAAGTT	AG	GG
>ref-1816	25	TGATCTGATACGAATACTCCAATCGTT	CG	CG
>ref-1819	5	TGAACTGAGACTACAACTCCATTATTT	AC	CC
>ref-1824	26	GATAGTTCTACTTGATCTCCAATTGGA	GT	GG
>ref-1824	27	GATAGTTCTACTTGATCTCCAATTGGA	AG	AA
>ref-1839	13	TAACATTTAACATAGACTCCTAAGTAT	GT	GT
>ref-1839	22	TAACATTTAACATAGACTCCTAAGTAT	AT	AT
>ref-1841	12	TGTGATACTACAAGACCTCCCTCACCC	AG	AG
>ref-1841	21	TGTGATACTACAAGACCTCCCTCACCC	CT	CT
>ref-1850	16	TTCTCTCACACACTTCCTCCATTCTCT	CT	CC
>ref-1853	22	AAAAGGCACACCAAAACTCCATTGCCA	CT	TT
>ref-1853	26	AAAAGGCACACCAAAACTCCATTGCCA	CT	CC
>ref-1857	23	CATGCCTTCACATGCTCTCCCAGTTAC	GT	GG
>ref-1862	24	CCGTTGGCAACTCGGTCTCCTCAGTCA	CG	CG
>ref-1863	2	AATTTTTTTACTTTTTCTCCACCACAC	AG	AA
>ref-1872	6	AACCCTAACACCACATCTCCAATATAA	AT	AT
>ref-1872	13	AACCCTAACACCACATCTCCAATATAA	AG	AG
>ref-1872	22	AACCCTAACACCACATCTCCAATATAA	AG	AG
>ref-1874	5	GAAATGTAAACGAGTGCTCCACTCGCC	CT	CT
>ref-1876	21	CACAACCAAACCACCTCTCCGCCACCG	AG	GG
>ref-1891	1	ACCACACCAACAAATGCTCCGCCTCTA	AG	AA
>ref-1891	26	ACCACACCAACAAATGCTCCGCCTCTA	CT	TT
>ref-1894	5	ACGTGCGACACCCTTGCTCCAAGACCA	GG	GT
>ref-1898	6	TCTTTCGAAACCTAAACTCCAACCCAT	CC	CT
>ref-1898	7	TCTTTCGAAACCTAAACTCCAACCCAT	AG	AG
>ref-1898	23	TCTTTCGAAACCTAAACTCCAACCCAT	AC	AC
>ref-1911	4	GTACTATCAACCCTTTCTCCGTCAAGA	CT	CT
>ref-1911	21	GTACTATCAACCCTTTCTCCGTCAAGA	AG	AG
>ref-1944	7	TTTACCTGCACCAAATCTCCATAGGGG	AT	AT
>ref-1944	16	TTTACCTGCACCAAATCTCCATAGGGG	AT	AT
>ref-1952	22	GTTGGTTTAACTTGGACTCCTGTCATA	GG	AG
>ref-1958	3	TTACCTCCTACTTCAACTCCCCCTTAG	AG	AG
>ref-1958	8	TTACCTCCTACTTCAACTCCCCCTTAG	CT	CT
>ref-1959	9	CTTACATCTACTTAGACTCCACACTTG	CT	TT
>ref-1961	1	TTCCTTGCCACCTGGTCTCCTCCACCA	CT	TT
>ref-1961	2	TTCCTTGCCACCTGGTCTCCTCCACCA	AT	TT
>ref-1963	2	GGCACCGGCACAATACCTCCAGATGCC	AG	AG
>ref-1963	8	GGCACCGGCACAATACCTCCAGATGCC	AG	AG
>ref-1963	27	GGCACCGGCACAATACCTCCAGATGCC	CT	CC
>ref-1977	22	GCCCTCCTCACCGTGGCTCCTCAAATA	AC	CC
>ref-1982	14	AATAGGCACACAAGCACTCCTTACCAT	AG	AG
>ref-1984	2	TCTCTGTATACACTTGCTCCGCACATT	CC	CT
>ref-1984	7	TCTCTGTATACACTTGCTCCGCACATT	TT	CT
>ref-2003	22	ATAATCATTACACTTTCTCCACAAAAA	CC	AC
>ref-2005	24	TCTGTGCGTACACCTTCTCCACCAACG	AG	AA
>ref-2012	8	TTCCCTTAGACTTGGTCTCCTAATGTA	AG	AG
>ref-2012	16	TTCCCTTAGACTTGGTCTCCTAATGTA	GT	GT
>ref-2017	5	CTTGCATACACAAATCCTCCTCCATCT	CT	CT
>ref-2017	26	CTTGCATACACAAATCCTCCTCCATCT	CT	CC
>ref-2018	21	AAATACTAAACATTGACTCCGTGTATA	GT	GT
>ref-2020	9	CGCGAAGGCACTTATCCTCCATCACGG	CT	CC
>ref-2020	27	CGCGAAGGCACTTATCCTCCATCACGG	AG	GG
>ref-2028	5	TCATCATTAACTAATCCTCCAAAAAAT	CT	CC
>ref-2037	12	TCCTTTGGGACAAGAACTCCAATCACA	AT	AT
>ref-2037	14	TCCTTTGGGACAAGAACTCCAATCACA	AG	AG
>ref-2041	15	GTTTCTTTTACAAACCCTCCGCAAGGC	CT	CC
>ref-2060	6	TACCATTGAACTGAGGCTCCTAGAGGA	TT	AT
>ref-2081	23	CTTGTCCATACCCTGCCTCCCTACTAG	AG	AA
>ref-2083	8	GACCTTCCTACTTTGCCTCCACCTTCT	CC	CT
>ref-2096	7	AACCCTTGAACCCGAGCTCCTCTCTCT	TT	AT
>ref-2104	1	CTTTCAGTAACTATGACTCCCTCTTAA	AC	CC
>ref-2107	27	GATCTGCCTACTCTTCCTCCTCCTCCA	AA	AT
>ref-2109	23	GATGGCTCCACATGTGCTCCTTCAGAA	CC	CT
>ref-2139	12	TTCACTTCCACTCTACCTCCACCACTA	CT	CT
>ref-2146	22	AGGACAACAACTATCACTCCTTACGTC	TT	CT
>ref-2148	9	TTGAATAAAACGAATACTCCATTTGCA	AT	AT
>ref-2148	12	TTGAATAAAACGAATACTCCATTTGCA	AG	AG
>ref-2159	6	AACTTGCCCACCAAGTCTCCAAGTCAA	AG	AG
>ref-2159	25	AACTTGCCCACCAAGTCTCCAAGTCAA	CC	CT
>ref-2163	14	TCATGACCCACCACATCTCCTCTTAAT	CT	CT
>ref-2163	16	TCATGACCCACCACATCTCCTCTTAAT	AT	AT
>ref-2169	1	AATATATGGACACCAACTCCATTTAAA	AT	AT
>ref-2169	7	AATATATGGACACCAACTCCATTTAAA	CT	TT
>ref-2169	16	AATATATGGACACCAACTCCATTTAAA	AT	AT
>ref-2183	22	GAGAGTGGGACAGCCCCTCCATTCACT	CT	TT
>ref-2187	12	GTGCACAGAACTCCTCCTCCTAGCTCT	TT	GT
>ref-2190	15	ACTACAACAACCACGTCTCCAACTACT	GG	AG
>ref-2192	14	CTTTAAATTACTCACACTCCTAGAAAT	AG	GG
>ref-2211	24	ATAATAAAGACTTGAGCTCCCTAGTGA	GG	GT
>ref-2211	26	ATAATAAAGACTTGAGCTCCCTAGTGA	GG	AG
>ref-2223	6	CTCTCTCTCACTTGATCTCCATCAAAC	TT	AT
>ref-2223	8	CTCTCTCTCACTTGATCTCCATCAAAC	TT	AT
>ref-2234	7	AAATCTATAACTCCTTCTCCTGTTAAA	AT	AT
>ref-2234	12	AAATCTATAACTCCTTCTCCTGTTAAA	CT	CT
>ref-2249	15	AGCCTACTCACACTCCCTCCAATGTCC	CT	CT
>ref-2253	25	GTTTTATAAACTTAATCTCCCAACTAA	GT	TT
>ref-2263	13	AAAATGGAAACAGGTCCTCCCTAGAAG	AG	GG
>ref-2266	24	CCAACGCCGACCACGCCTCCTTTTCAA	CT	CT
>ref-2268	7	GCACTAACAACTTCTACTCCTCTTGAT	AG	AA
>ref-2268	23	GCACTAACAACTTCTACTCCTCTTGAT	CT	TT
>ref-2275	24	AAGCCCTCAACTGGTTCTCCTTTCTTA	CT	CT
>ref-2275	27	AAGCCCTCAACTGGTTCTCCTTTCTTA	AC	AT
>ref-2276	14	ACAAATTGCACTGAAACTCCCAATCTT	AG	AG
>ref-2276	25	ACAAATTGCACTGAAACTCCCAATCTT	CT	CT
>ref-2276	27	ACAAATTGCACTGAAACTCCCAATCTT	CT	CT
>ref-2282	25	AGTGTTCAAACTTTGTCTCCAAACGGC	GG	AG
>ref-2284	24	ACAGCAACAACACAACCTCCATACCTG	AC	AC
>ref-2292	4	CCACATCATACCCAACCTCCAGATCAG	CT	CT
>ref-2292	22	CCACATCATACCCAACCTCCAGATCAG	AG	AG
>ref-2292	23	CCACATCATACCCAACCTCCAGATCAG	AG	AG
>ref-2297	12	CTTTTGAGTACCAAATCTCCCATTTAC	AC	AA
>ref-2297	26	CTTTTGAGTACCAAATCTCCCATTTAC	AT	TT
>ref-2299	2	TGCCACATCACTAGAGCTCCAAAATTA	CG	AG
>ref-2299	3	TGCCACATCACTAGAGCTCCAAAATTA	CC	CT
>ref-2309	15	AGAACCAGCACACTTCCTCCCATCAGT	CT	CT
>ref-2310	12	CCATCAACTACATTACCTCCACCTCCT	AG	AG
>ref-2322	7	CACATTCGCACTACGACTCCTCCTCCA	CC	CT
>ref-2322	15	CACATTCGCACTACGACTCCTCCTCCA	GG	GT
>ref-2325	23	ATGAAGTTCACCTATCCTCCTCCGTAG	AC	AC
>ref-2325	25	ATGAAGTTCACCTATCCTCCTCCGTAG	GT	CT
>ref-2335	21	TTCAACTTAACTAATACTCCAAATCAC	AG	AG
>ref-2345	15	ATTTCTCCAACATCTTCTCCAATACAT	GT	GT
>ref-2345	27	ATTTCTCCAACATCTTCTCCAATACAT	AT	AT
>ref-2348	21	TTAGAGTTCACCTTCTCTCCCCTCAAT	CT	CT
>ref-2350	9	GTTTGCTGCACATCCTCTCCACTGTGA	CT	CT
>ref-2360	23	AAGAGTCCAACACTGACTCCATGAAAG	CG	AG
>ref-2360	24	AAGAGTCCAACACTGACTCCATGAAAG	AA	AT
>ref-2362	26	AAATCCCTAACTCTCTCTCCCTACCTA	CT	CT
>ref-2362	27	AAATCCCTAACTCTCTCTCCCTACCTA	AT	AC
>ref-2381	5	AGTACAACAACCACCTCTCCTCATAAT	CT	CT
>ref-2381	7	AGTACAACAACCACCTCTCCTCATAAT	AG	AG
>ref-2383	8	TCAAACAGTACACTTACTCCAGCAATA	AG	GG
>ref-2387	3	GAGGCCAAGACATTGACTCCGAACTCA	GT	GT
>ref-2391	7	CCCCTTTGCACAGGCACTCCGAGCCAT	AT	TT
>ref-2391	22	CCCCTTTGCACAGGCACTCCGAGCCAT	AT	AA
>ref-2393	8	TTCGAACCAACTGCATCTCCGCGAACT	CT	CC
>ref-2422	1	TAACTGCCAACTCCCTCTCCCACTCTC	CT	CT
>ref-2422	2	TAACTGCCAACTCCCTCTCCCACTCTC	AG	AA
>ref-2422	14	TAACTGCCAACTCCCTCTCCCACTCTC	CT	CC
>ref-2429	24	GTCGCATCCACCTCACCTCCGCAGCCA	AG	GG
>ref-2436	9	AACCCCTCCACCATCACTCCAAGCATC	AC	CC
>ref-2438	13	TTTTGGACTACCTTAGCTCCGTTTTTG	CT	CT
>ref-2438	21	TTTTGGACTACCTTAGCTCCGTTTTTG	AG	AG
>ref-2443	2	GAATCCTCAACGTCTACTCCCTCCTGG	AC	AC
>ref-2443	26	GAATCCTCAACGTCTACTCCCTCCTGG	CG	CG
>ref-2445	21	TTGTGAGCGACTCACTCTCCCTCTTTC	CT	CT
>ref-2448	6	AGGCGACTTACTCAAGCTCCCTGCATA	AA	AG
>ref-2448	16	AGGCGACTTACTCAAGCTCCCTGCATA	AG	AG
>ref-2454	14	TCCATTGTCACATTCCCTCCCACATTT	TT	CT
>ref-2457	2	AGAAAAATGACTTAGACTCCCACCACC	GG	CG
>ref-2459	15	CATATTTGAACTCACGCTCCATTTGTT	CT	CC
>ref-2459	16	CATATTTGAACTCACGCTCCATTTGTT	AG	AG
>ref-2459	21	CATATTTGAACTCACGCTCCATTTGTT	AG	AG
>ref-2462	5	GAGCAAACAACACGAACTCCAGACCAA	AG	AG
>ref-2462	14	GAGCAAACAACACGAACTCCAGACCAA	GT	GT
>ref-2462	21	GAGCAAACAACACGAACTCCAGACCAA	AT	AT
>ref-2469	2	CTTGATGCAACTTGACCTCCCACTGCT	TT	CT
>ref-2481	7	AGAACTAAAACTTACTCTCCTTGAGAA	AG	AA
>ref-2481	9	AGAACTAAAACTTACTCTCCTTGAGAA	AG	AA
>ref-2486	9	ATTCACAGTACCGATCCTCCACAAAGT	TT	CT
>ref-2502	23	AGTGTGATCACTGATGCTCCTGTGATG	CT	TT
>ref-2508	1	GAGTACATGACCTAACCTCCTTCCTAT	GT	AG
>ref-2508	9	GAGTACATGACCTAACCTCCTTCCTAT	AG	GG
>ref-2509	23	AGTTTTGAGACTCATCCTCCTCTCCTA	CT	CT
>ref-2509	25	AGTTTTGAGACTCATCCTCCTCTCCTA	CT	CT
>ref-2512	7	GAAGTTGATACATTGTCTCCGTGAAAA	AG	GG
>ref-2513	1	CCATCTCCAACCACCTCTCCTTCGTTC	CG	CG
>ref-2513	24	CCATCTCCAACCACCTCTCCTTCGTTC	AG	GG
>ref-2516	27	TTCAAAAGGACCAAAACTCCTCTTTAC	CC	CT
>ref-2519	1	AAGAAGGTAACTGAACCTCCAAATATT	AA	AT
>ref-2533	25	ATCAAATCTACTAATCCTCCAATCTTA	AT	AT
>ref-2539	3	GTTTTCATGACCCAACCTCCTGGTTTT	CT	CT
>ref-2539	12	GTTTTCATGACCCAACCTCCTGGTTTT	CT	AC
>ref-2577	5	CTTCTAAGGACCCGTTCTCCATGTAAT	CT	CT
>ref-2577	14	CTTCTAAGGACCCGTTCTCCATGTAAT	AG	AG
>ref-2577	25	CTTCTAAGGACCCGTTCTCCATGTAAT	AA	AG
>ref-2590	12	CTAGTCAATACATTTCCTCCAAAGTGC	AG	AG
>ref-2592	25	GCTCCCCAAACACTTCCTCCTCTATTT	CT	CT
>ref-2598	24	ATTCCCAGAACCTAAGCTCCCACGACT	AG	AG
>ref-2603	13	TACCATTCTACACTGTCTCCATGTTTC	CT	CT
>ref-2606	7	CTCCCTCCAACACAAACTCCAATTGTC	CC	CT
>ref-2606	8	CTCCCTCCAACACAAACTCCAATTGTC	CT	CT
>ref-2606	15	CTCCCTCCAACACAAACTCCAATTGTC	AG	AG
>ref-2608	26	GAGTGTTAGACATGGACTCCTAGGGTT	TT	CT
>ref-2613	24	CTAATATATACAGATGCTCCCGACAAT	CC	CT
>ref-2617	5	ATCGGCACCACCATCACTCCCACCCTA	CG	CG
>ref-2623	8	TCAATGTGGACTACTTCTCCGAATTGT	AG	AG
>ref-2638	16	CATCCACCCACACATCCTCCCAAAATT	CT	CC
>ref-2658	4	GGATGCGCGACTCCTCCTCCTCGCTGG	CT	CT
>ref-2658	9	GGATGCGCGACTCCTCCTCCTCGCTGG	AG	AG
>ref-2663	5	GATCAACGAACCTACCCTCCAAGGACA	AA	AG
>ref-2663	23	GATCAACGAACCTACCCTCCAAGGACA	GG	AG
>ref-2675	12	CACCCACTCACTCCATCTCCATTCTCT	TT	CT
>ref-2676	21	TTTAGAATGACTTAGGCTCCATTTGGC	AG	AG
>ref-2682	14	AATGTTGGAACCACATCTCCCAATCAA	CT	CC
>ref-2693	22	AACCAATGCACCACTTCTCCCATTCTA	AC	AA
>ref-2695	7	TCTAATACCACCTCACCTCCACCTCCT	AA	AG
>ref-2701	1	GCCACTCGAACAAGTTCTCCAGACAAA	AG	AG
>ref-2701	7	GCCACTCGAACAAGTTCTCCAGACAAA	AT	CT
>ref-2701	22	GCCACTCGAACAAGTTCTCCAGACAAA	AG	AG
>ref-2703	12	ATGAATAAAACTTGTTCTCCAACTCAA	AT	TT
>ref-2717	16	TCCCATTCAACTCTCTCTCCATGGCCT	TT	AT
>ref-2721	24	GGAAATTTAACGCAGACTCCACGCTCA	CT	CC
>ref-2725	5	GGTCGGTCGACCATATCTCCCTGCAGA	AG	GG
>ref-2725	21	GGTCGGTCGACCATATCTCCCTGCAGA	AC	AC
>ref-2725	23	GGTCGGTCGACCATATCTCCCTGCAGA	AG	GG
>ref-2733	2	GTGGCAGTCACCACTTCTCCACCTCCG	AT	AT
>ref-2733	15	GTGGCAGTCACCACTTCTCCACCTCCG	AT	AT
>ref-2733	26	GTGGCAGTCACCACTTCTCCACCTCCG	CT	CT
>ref-2734	13	ATTTCATCCACTGTTTCTCCCGCATAT	AG	GG
>ref-2735	7	CTAAAACTCACCTTCTCTCCAAGATTT	CT	CT
>ref-2735	12	CTAAAACTCACCTTCTCTCCAAGATTT	AC	AC
>ref-2735	26	CTAAAACTCACCTTCTCTCCAAGATTT	CT	CT
>ref-2753	4	TACATCTCGACCGTGTCTCCTAGGGGC	AT	AT
>ref-2753	9	TACATCTCGACCGTGTCTCCTAGGGGC	AG	AG
>ref-2764	3	CCCTGACTCACTCAATCTCCAGAGTTA	CC	CT
>ref-2764	27	CCCTGACTCACTCAATCTCCAGAGTTA	AA	AT
>ref-2768	27	CGGTTGATAACAAAACCTCCTACATAA	AA	AG
>ref-2769	9	AGATTGATGACTGCCACTCCATCGGAA	GG	AG
>ref-2771	2	AGCTCTCAAACTAGAACTCCCAAATAT	AG	AG
>ref-2771	14	AGCTCTCAAACTAGAACTCCCAAATAT	AG	AG
>ref-2772	6	TCTCGCTCCACTGCGACTCCATTCTTC	AC	AC
>ref-2772	14	TCTCGCTCCACTGCGACTCCATTCTTC	CT	CT
>ref-2772	27	TCTCGCTCCACTGCGACTCCATTCTTC	CT	CC
>ref-2777	1	CATCTATCAACATCTCCTCCCTACTTT	CT	CT
>ref-2777	5	CATCTATCAACATCTCCTCCCTACTTT	AT	AT
>ref-2804	12	TTTCCTCTGACTACCTCTCCAACCATT	AT	AT
>ref-2812	22	TCCTCTGCTACTCGTTCTCCATTGCTG	CT	CT
>ref-2812	24	TCCTCTGCTACTCGTTCTCCATTGCTG	AG	AG
>ref-2828	26	ATAATAAATACAAAATCTCCATGTGGT	GT	GT
>ref-2828	27	ATAATAAATACAAAATCTCCATGTGGT	GT	GT
>ref-2832	16	AGCTAGGGAACATAAACTCCAACCCAG	AG	AA
>ref-2832	23	AGCTAGGGAACATAAACTCCAACCCAG	CT	CC
>ref-2832	27	AGCTAGGGAACATAAACTCCAACCCAG	AG	GG
>ref-2840	12	CCATGCAGCACACGAGCTCCAAAGAAT	AT	AT
>ref-2850	1	GCGACTCCTACATCGGCTCCTGGTCCT	AG	AG
>ref-2850	2	GCGACTCCTACATCGGCTCCTGGTCCT	AC	CT
>ref-2850	14	GCGACTCCTACATCGGCTCCTGGTCCT	AC	AC
>ref-2874	2	TAGTTCCAAACACTCTCTCCAACCCAG	AG	AG
>ref-2874	27	TAGTTCCAAACACTCTCTCCAACCCAG	GT	GT
>ref-2878	2	ACAGGCCGAACAATATCTCCCAATCCG	CT	CT
>ref-2879	21	TCTCTTCAGACTTCGACTCCGCCACCA	GG	AG
>ref-2880	6	TGGCATCTCACAAGAACTCCCACACTT	CT	CT
>ref-2881	26	CTGCCCAAAACCAGAGCTCCCAAATGT	GG	AG
>ref-2886	2	TTGATTACTACAACATCTCCACATCAA	AT	AT
>ref-2886	8	TTGATTACTACAACATCTCCACATCAA	CT	CT
>ref-2893	22	GTTGGAAGCACTGCTGCTCCTACTCTA	AG	AG
>ref-2898	2	TGCAGATTCACTTGCACTCCTATGTTT	AG	AG
>ref-2898	3	TGCAGATTCACTTGCACTCCTATGTTT	CT	CT
>ref-2898	23	TGCAGATTCACTTGCACTCCTATGTTT	CT	CT
>ref-2907	1	TCTCCTCCAACCACCACTCCTCCTCCT	AT	AT
>ref-2907	3	TCTCCTCCAACCACCACTCCTCCTCCT	AT	AT
>ref-2910	2	CCGCTACCCACAACCCCTCCAAATATT	CC	CT
>ref-2910	8	CCGCTACCCACAACCCCTCCAAATATT	CC	CT
>ref-2910	9	CCGCTACCCACAACCCCTCCAAATATT	CC	CT
>ref-2917	1	TATCAAATGACAACAACTCCACTAAAT	GT	TT
>ref-2918	5	TAAGGTCTAACTGAAGCTCCTTGGCTG	AG	GG
>ref-2925	12	TCTCATCTCACTGTCTCTCCAAATTTA	CT	TT
>ref-2943	15	TGTTGCACGACTTTGGCTCCCGAAGGT	GG	GT
>ref-2948	8	ACCTCCAGCACTACTACTCCTACTCAA	AG	GG
>ref-2948	14	ACCTCCAGCACTACTACTCCTACTCAA	CC	CG
>ref-2948	22	ACCTCCAGCACTACTACTCCTACTCAA	AC	AA
>ref-2955	7	TACACCGCCACCTCTTCTCCCTCTCCC	GG	GT
>ref-2955	27	TACACCGCCACCTCTTCTCCCTCTCCC	CT	CC
>ref-2957	15	TTGCTGAAAACAAGGGCTCCCGCTCGA	AG	GG
>ref-2958	8	TTTGGGAGAACCAATGCTCCTGCAGTG	GT	GG
>ref-2961	24	GACAAACACACTTCTCCTCCCCCGCTG	GT	GT
>ref-2968	24	TCAAACTCCACAAATTCTCCACATATG	CT	TT
>ref-2970	5	GAACAAATTACAAATACTCCCTAAAAT	AG	AG
>ref-2978	8	TTTACAGAAACAGCCTCTCCAAAAGTG	AG	AA
>ref-2991	13	TTGGTTGTAACTGTCCCTCCCAGGCGA	AG	GG
>ref-2994	21	TGCCATAAAACAACTTCTCCTGTAAAG	CT	CT
>ref-2994	23	TGCCATAAAACAACTTCTCCTGTAAAG	CT	CT
>ref-3004	2	AGTAGAACAACATATCCTCCATTAGTT	GG	AG
>ref-3004	5	AGTAGAACAACATATCCTCCATTAGTT	GT	GT
>ref-3005	9	TCAGTCCAGACCTACACTCCTTGAGCT	GG	AG
>ref-3005	12	TCAGTCCAGACCTACACTCCTTGAGCT	CG	CG
>ref-3005	21	TCAGTCCAGACCTACACTCCTTGAGCT	TT	GT
>ref-3010	5	ATCTGGAGGACCTCTACTCCTTCAAGG	AG	AG
>ref-3010	6	ATCTGGAGGACCTCTACTCCTTCAAGG	AG	AG
>ref-3010	24	ATCTGGAGGACCTCTACTCCTTCAAGG	AG	AG
>ref-3045	6	TGCCCGATGACAATGCCTCCAGATTAA	GG	AG
>ref-3048	1	GACTTCTCCACTTCACCTCCATCATCA	GT	GT
>ref-3067	6	GTAGACAGAACCAAAACTCCCCATACC	CC	CT
>ref-3069	25	ATTATTTTAACAAACGCTCCGTGAGAG	GG	CG
>ref-3070	2	GTTCTCACAACCTATCCTCCTTAAAAT	GT	GT
>ref-3070	3	GTTCTCACAACCTATCCTCCTTAAAAT	CT	CT
>ref-3090	5	CACTACACAACAGTGACTCCAAATCCT	AG	AG
>ref-3090	22	CACTACACAACAGTGACTCCAAATCCT	AT	AT
>ref-3093	27	ATCAAACTCACACTCGCTCCATCGCCG	GG	CG
>ref-3099	22	CGCACTTCAACTTTCACTCCGGGACGA	GG	AG
>ref-3103	22	AGACCCATCACCAATGCTCCATTTACA	CT	CT
>ref-3104	8	GTATTTCATACAAACCCTCCACACAAA	AG	AG
>ref-3120	5	AGTATTTTAACCTGTCCTCCATTCTTG	AT	TT
>ref-3123	7	CTCCAATGTACAATCTCTCCAACCACC	CT	CT
>ref-3125	14	CTAGGCCAAACAGCATCTCCAACCAAT	CC	CT
>ref-3133	5	ATTAACCGAACTAACACTCCTCTTTTT	AG	AA
>ref-3146	15	TTTCTGTTCACTTCATCTCCACCCATC	AG	AG
>ref-3146	27	TTTCTGTTCACTTCATCTCCACCCATC	CT	CC
>ref-3155	2	CGAAGAACCACCACAACTCCAATTACT	AG	AG
>ref-3155	9	CGAAGAACCACCACAACTCCAATTACT	CT	CT
>ref-3161	8	TGTACAAGCACGGTTTCTCCCGGCCAT	AG	AG
>ref-3161	14	TGTACAAGCACGGTTTCTCCCGGCCAT	CT	CT
>ref-3162	2	TCAATAAACACGCCCCCTCCCTCTTTG	CC	CT
>ref-3180	21	TAGGTGACGACAAATTCTCCCTGTGAA	CC	CT
>ref-3189	1	CCAAATTGAACTAGGTCTCCATAAATT	CT	CT
>ref-3189	13	CCAAATTGAACTAGGTCTCCATAAATT	AG	AG
>ref-3191	8	GTATTCGGCACTATTTCTCCACCCCGG	AG	AG
>ref-3194	4	CTTCTACATACCCTAACTCCCCTGCCC	CC	CT
>ref-3198	21	CCTTCACACACCCCTCCTCCCCACCTC	CT	CT
>ref-3198	27	CCTTCACACACCCCTCCTCCCCACCTC	CC	CT
>ref-3229	5	ACTGCAAGGACGAGTCCTCCAAATGAA	CT	CC
>ref-3229	7	ACTGCAAGGACGAGTCCTCCAAATGAA	AG	AA
>ref-3229	8	ACTGCAAGGACGAGTCCTCCAAATGAA	AG	AG
>ref-3233	5	CCTTCTTTGACAAACACTCCATTCCTG	CG	CG
>ref-3233	6	CCTTCTTTGACAAACACTCCATTCCTG	GT	TT
>ref-3249	12	CCATTACTAACAATCTCTCCCACCATC	AC	AC
>ref-3249	14	CCATTACTAACAATCTCTCCCACCATC	AT	AT
>ref-3264	1	TTTAACACCACTTGTCCTCCTTCAGTG	CT	TT
>ref-3264	23	TTTAACACCACTTGTCCTCCTTCAGTG	CG	CC
>ref-3266	12	AGGTGATACACAACTTCTCCTATCTGT	AA	AG
>ref-3266	25	AGGTGATACACAACTTCTCCTATCTGT	TT	CT
>ref-3271	21	AGATGATCGACGGTCCCTCCACTGTTT	AA	AG
>ref-3276	2	ACTTTGAATACATGAACTCCATTACAA	AC	AC
>ref-3276	9	ACTTTGAATACATGAACTCCATTACAA	CT	CT
>ref-3306	22	CTCAGCGTCACTCACTCTCCGCCAGCC	CC	CT
>ref-3310	12	TTGTCCCACACCGCCCCTCCTCTCCCG	CC	CT
>ref-3318	23	TCCCATCCAACGAAGCCTCCTCTAGCA	TT	GT
>ref-3331	21	GAGAGAAAGACATCCTCTCCATCCACC	AC	AC
>ref-3333	9	GCAGGTTCGACTGCAGCTCCAGCTTTC	AG	GG
>ref-3344	27	TTCTGCCCTACTCTTTCTCCCACCGCA	AC	AA
>ref-3350	2	ACTTTTCTAACAATCCCTCCCTTAAAC	CT	CT
>ref-3350	26	ACTTTTCTAACAATCCCTCCCTTAAAC	AT	AT
>ref-3351	6	TCTTCGAACACCAACTCTCCCTTTCCT	AG	GG
>ref-3389	21	CTCATGACAACGATTGCTCCACTCAAC	AA	AG
>ref-3390	25	CATTGACCGACAGGTGCTCCCTACGGT	GT	GT
>ref-3404	9	ATGTTCCCCACTCCCACTCCCACTCTC	AC	AC
>ref-3404	12	ATGTTCCCCACTCCCACTCCCACTCTC	AT	TT
>ref-3409	9	GAAATCAATACCCAATCTCCACCAAAA	AT	AT
>ref-3409	25	GAAATCAATACCCAATCTCCACCAAAA	AT	AT
>ref-3413	9	TAAGGTAAAACTCTCTCTCCTATCTTT	AC	AC
>ref-3419	3	GCAGTCTACACCAAGTCTCCCTCATCA	AG	AA
>ref-3419	14	GCAGTCTACACCAAGTCTCCCTCATCA	AT	AT
>ref-3427	21	TGATCAACGACCATCCCTCCGTCCTAT	AG	AG
>ref-3431	27	ATCTCTGCCACCCCTACTCCTTCTCCC	CC	CG
>ref-3441	9	CCAGCAGCCACATCCCCTCCCCCTCCA	CT	CC
>ref-3441	13	CCAGCAGCCACATCCCCTCCCCCTCCA	CT	CT
>ref-3441	27	CCAGCAGCCACATCCCCTCCCCCTCCA	AT	AT
>ref-3476	24	AATCTAAAGACCCCACCTCCACTGTCA	AG	AG
>ref-3483	1	CTTCCTTTCACCAATACTCCTAATCTC	CT	CC
>ref-3483	5	CTTCCTTTCACCAATACTCCTAATCTC	CT	CT
>ref-3483	12	CTTCCTTTCACCAATACTCCTAATCTC	CT	CT
>ref-3484	14	AAGTTTCTCACTGCATCTCCTCCTCTG	CT	CT
>ref-3495	9	AATCTTCAGACCTTGCCTCCCGAAGAA	AG	GG
>ref-3500	3	GAAATAACCACGAACCCTCCATCAAGG	AA	AG
>ref-3507	7	TATAGGTGGACCAACCCTCCCTCCTAA	TT	CT
>ref-3511	13	GGTATTTCAACCACAACTCCTTCAGAT	AG	AG
>ref-3511	26	GGTATTTCAACCACAACTCCTTCAGAT	AG	AG
>ref-3515	4	AACGAAGAGACAAAAACTCCACCGAAC	AG	GG
>ref-3515	27	AACGAAGAGACAAAAACTCCACCGAAC	CG	CC
>ref-3519	13	TGGTAGAGAACATCTTCTCCATGTGAA	GT	TT
>ref-3519	21	TGGTAGAGAACATCTTCTCCATGTGAA	AT	AT
>ref-3529	13	ATCATTAACACGTCAACTCCATAGTTG	CT	CT
>ref-3532	6	TTATACACGACCAGATCTCCTTCCATT	CT	CC
>ref-3532	8	TTATACACGACCAGATCTCCTTCCATT	CT	CC
>ref-3532	13	TTATACACGACCAGATCTCCTTCCATT	AG	AA
>ref-3533	1	CGATGTGGGACTCTACCTCCACACATG	CC	CT
>ref-3533	8	CGATGTGGGACTCTACCTCCACACATG	AG	AG
>ref-3533	21	CGATGTGGGACTCTACCTCCACACATG	AG	AG
>ref-3534	14	GGAAATCATACTTCAGCTCCGTTTCAA	CT	CC
>ref-3535	14	TAGTTTTGAACGTAATCTCCGTTTCAA	AG	AA
>ref-3535	25	TAGTTTTGAACGTAATCTCCGTTTCAA	AC	GG
>ref-3541	1	CACCCTATAACAATAGCTCCCACACGG	CT	CC
>ref-3541	22	CACCCTATAACAATAGCTCCCACACGG	AC	AC
>ref-3541	25	CACCCTATAACAATAGCTCCCACACGG	CT	CC
>ref-3557	8	AAGATAGGAACACCTTCTCCTACACAT	CG	GG
>ref-3562	2	TGATCAAGCACCAAGGCTCCCGACGCA	GT	CG
>ref-3562	24	TGATCAAGCACCAAGGCTCCCGACGCA	CT	CT
>ref-3566	24	AAATTATCAACGGCCTCTCCCCACGGA	CT	CC
>ref-3571	6	GTCTCCAAGACTTTTGCTCCTCTAAAG	CT	CC
>ref-3578	15	CATGAAGGAACTACTTCTCCAGGAAGA	CT	CT
>ref-3582	25	GGCTGCTTGACCCTTCCTCCTCCTCAA	AC	CC
>ref-3583	2	AAGAGAGACACCACTACTCCAAATACA	AG	AG
>ref-3583	7	AAGAGAGACACCACTACTCCAAATACA	AG	AG
>ref-3589	8	GATCGTTTTACCACAACTCCATCTTAA	AT	AT
>ref-3594	8	CGTGGTCGAACGCCACCTCCGGGGCCT	GG	AG
>ref-3594	12	CGTGGTCGAACGCCACCTCCGGGGCCT	AG	AG
>ref-3594	23	CGTGGTCGAACGCCACCTCCGGGGCCT	AA	AC
>ref-3600	21	CTTTCTCCAACCATTTCTCCCATTTGT	CT	CC
>ref-3600	25	CTTTCTCCAACCATTTCTCCCATTTGT	CT	CT
>ref-3600	27	CTTTCTCCAACCATTTCTCCCATTTGT	GT	AT
>ref-3602	3	CTGACATTAACATTCACTCCAACATTG	AG	GG
>ref-3602	22	CTGACATTAACATTCACTCCAACATTG	AG	AA
>ref-3602	27	CTGACATTAACATTCACTCCAACATTG	CG	GG
>ref-3604	12	ATTGAAACCACAATCACTCCCATGCAT	AT	AT
>ref-3604	15	ATTGAAACCACAATCACTCCCATGCAT	CT	CT
>ref-3604	21	ATTGAAACCACAATCACTCCCATGCAT	CT	CT
>ref-3610	13	CCCCCATCCACTGAATCTCCAATAACA	GT	GG
>ref-3610	27	CCCCCATCCACTGAATCTCCAATAACA	AG	AG
>ref-3613	9	AATAACCTTACTATTACTCCATTGAAT	TT	GT
>ref-3613	16	AATAACCTTACTATTACTCCATTGAAT	AT	AT
>ref-3613	26	AATAACCTTACTATTACTCCATTGAAT	AC	AC
>ref-3614	23	ATCTGCTCTACTCAAACTCCTCATAGA	AG	AG
>ref-3627	7	AAAACTGAGACGCCAACTCCTCAACTC	AG	GG
>ref-3627	12	AAAACTGAGACGCCAACTCCTCAACTC	AG	GG
>ref-3627	16	AAAACTGAGACGCCAACTCCTCAACTC	AG	AG
>ref-3646	7	GTTGATAGCACGGCAGCTCCAACAGGC	AG	AA
>ref-3654	6	TTTCAGACAACTTGCTCTCCAGGTTTA	AG	GG
>ref-3662	21	ATAAGAGAAACATTTTCTCCATGAAAT	AC	CC
>ref-3662	23	ATAAGAGAAACATTTTCTCCATGAAAT	AG	AA
>ref-3675	5	AGTGTGCAGACCACCTCTCCACGTGTA	TT	CT
>ref-3675	22	AGTGTGCAGACCACCTCTCCACGTGTA	CC	CT
>ref-3686	24	ACATCAACTACATCGTCTCCCTAACAT	AC	AC
>ref-3686	27	ACATCAACTACATCGTCTCCCTAACAT	AT	AT
>ref-3698	12	TGATTTTAAACCAAAACTCCAGATTTG	CT	CT
>ref-3701	6	GTTATCCAAACCTCTTCTCCTATGCTC	CC	CG
>ref-3733	24	TGAACAACGACCTCCCCTCCCTCCTCT	CT	CC
>ref-3741	23	CCACAAACGACAAAACCTCCTGGTTTC	GT	GG
>ref-3741	26	CCACAAACGACAAAACCTCCTGGTTTC	CT	TT
>ref-3761	14	CATAGCTCTACCTTAACTCCAAAGAGC	TT	CT
>ref-3772	8	TCAAATTAGACATCAACTCCTCAATCA	AG	AG
>ref-3772	9	TCAAATTAGACATCAACTCCTCAATCA	AG	AG
>ref-3773	24	GATTAGTAAACTTACACTCCTTACCCC	CT	CT
>ref-3778	2	CTTAGAGCCACAAAGCCTCCACTCACA	TT	CT
>ref-3786	24	GAATTTTTCACGCCAACTCCCAATGCA	TT	CT
>ref-3786	26	GAATTTTTCACGCCAACTCCCAATGCA	CT	CT
>ref-3796	2	CGCTATACAACTAATACTCCATCGACT	GT	AG
>ref-3796	27	CGCTATACAACTAATACTCCATCGACT	CT	CT
>ref-3800	7	TTCAAAGTCACACACCCTCCGCCGAGA	AG	AG
>ref-3800	22	TTCAAAGTCACACACCCTCCGCCGAGA	AC	AC
>ref-3807	8	GCTAAATCAACCAACACTCCATAGTTC	CT	CT
>ref-3818	4	ATGGCTACAACCATATCTCCCGGACAA	CG	CG
>ref-3818	21	ATGGCTACAACCATATCTCCCGGACAA	CT	CT
>ref-3829	7	ACGTGCGGCACACTCTCTCCGCACCTG	AG	GG
>ref-3829	21	ACGTGCGGCACACTCTCTCCGCACCTG	AG	AG
>ref-3829	27	ACGTGCGGCACACTCTCTCCGCACCTG	CG	CG
>ref-3844	1	AGGGTGTATACCCATTCTCCTGTAGCA	AG	AA
>ref-3844	3	AGGGTGTATACCCATTCTCCTGTAGCA	AG	GG
>ref-3872	8	GCCTTGCGAACGGCTCCTCCTCCTCTG	AG	GG
>ref-3874	2	ATGGAAACAACCACACCTCCAAATAAT	CT	CT
>ref-3874	3	ATGGAAACAACCACACCTCCAAATAAT	AG	AG
>ref-3874	21	ATGGAAACAACCACACCTCCAAATAAT	AC	AC
>ref-3876	7	ATTAACGTCACCCAAGCTCCATGCTTA	CG	GG
>ref-3879	2	TCCCTAATAACCAAAGCTCCTTGTAAA	CT	CT
>ref-3882	3	TCCAGTTGAACGACTTCTCCCCAAATG	AC	AC
>ref-3882	4	TCCAGTTGAACGACTTCTCCCCAAATG	AT	AT
>ref-3883	14	CCGTGCCGTACTCAATCTCCAAGACAG	AG	AG
>ref-3884	22	ATATTCTCAACCATTTCTCCCGTGCAT	CG	GG
>ref-3886	9	TTGGTTAGGACCTTTCCTCCATTCACA	GG	AG
>ref-3886	25	TTGGTTAGGACCTTTCCTCCATTCACA	AA	AG
>ref-3893	8	AAAAGTTCAACTCATTCTCCAATAACT	CT	CC
>ref-3893	22	AAAAGTTCAACTCATTCTCCAATAACT	AT	AT
>ref-3935	5	CTCCTGATAACAGTATCTCCAATGCTA	CT	CT
>ref-3935	14	CTCCTGATAACAGTATCTCCAATGCTA	CT	CT
>ref-3942	25	AGGGAAGCCACCACCCCTCCCCCCAAA	AC	AA
>ref-3948	14	TCATGCAAAACATTATCTCCACGTGGA	CT	CC
>ref-3954	2	CAAGGTTCCACACCTCCTCCTTGCCGA	AG	AG
>ref-3954	7	CAAGGTTCCACACCTCCTCCTTGCCGA	CT	CT
>ref-3964	12	TCACTAACTACTGGACCTCCAATTCAA	AT	AT
>ref-3964	16	TCACTAACTACTGGACCTCCAATTCAA	AC	AC
>ref-3989	6	ATTTAGGATACTACATCTCCCCTCCTA	GG	AG
>ref-3993	1	CCCACCATTACTACCTCTCCCTTTGCT	CC	CG
>ref-3994	23	GGAACACATACACAACCTCCTTCAGAC	CT	CT
>ref-3994	25	GGAACACATACACAACCTCCTTCAGAC	AG	AG
>ref-3997	7	ATATATAAAACATTTTCTCCCATCAAT	AC	AC
>ref-4006	9	AGATGAATAACAAATCCTCCAAAGTTG	AA	AG
>ref-4006	13	AGATGAATAACAAATCCTCCAAAGTTG	AA	AG
>ref-4009	13	AAACCCCAAACCGATTCTCCGTTACCT	AG	AG
>ref-4011	7	CGTGACGTTACTCTACCTCCACACTAT	AG	AG
>ref-4016	13	CATGCATCTACAATCACTCCCCAAAAA	AA	AG
>ref-4016	25	CATGCATCTACAATCACTCCCCAAAAA	AG	AG
>ref-4021	2	CACTCTATTACAACCACTCCAACCACA	AG	AA
>ref-4021	8	CACTCTATTACAACCACTCCAACCACA	CT	TT
>ref-4032	21	TCACCAATAACTAACTCTCCAAGACCT	AT	AA
>ref-4032	23	TCACCAATAACTAACTCTCCAAGACCT	AG	GG
>ref-4036	26	CAAGAACCCACAATAACTCCCAGCAAC	AG	AG
>ref-4051	24	CCCTCTTCTACTGCTTCTCCTTCAGTT	AC	AC
>ref-4053	1	GTAAGAAACACCACATCTCCAACCACG	AG	AG
>ref-4053	26	GTAAGAAACACCACATCTCCAACCACG	CT	CT
>ref-4072	9	TTCAATTATACAAAAACTCCTTGAAGA	TT	GT
>ref-4075	23	GCCGGATTTACTAATCCTCCATTAGAT	CT	CT
>ref-4094	21	CCTAGGGTAACGTATACTCCGGGCATC	AG	GG
>ref-4096	4	TCGAGAGCGACGACTCCTCCCTGACTA	AG	AG
>ref-4096	25	TCGAGAGCGACGACTCCTCCCTGACTA	CG	CG
>ref-4099	6	TTAGCGGAAACAAAGTCTCCAACATCT	GG	AG
>ref-4104	6	TTACTCTCAACCTCTTCTCCAACCTTC	CT	CC
>ref-4104	9	TTACTCTCAACCTCTTCTCCAACCTTC	AC	AA
>ref-4121	9	GGCTTCACCACCACCACTCCTCCCTCC	CT	CC
>ref-4121	26	GGCTTCACCACCACCACTCCTCCCTCC	CT	CC
>ref-4143	1	GAGCACCAAACGCCTCCTCCAGACCGA	GG	AG
>ref-4145	7	TCTGTTCCGACTGTCACTCCGTGACCT	CT	CT
>ref-4155	5	AACTGGAACACCCACTCTCCTGCATTC	AG	GG
>ref-4155	22	AACTGGAACACCCACTCTCCTGCATTC	AG	AG
>ref-4159	27	AGAAAGAACACATTCTCTCCCATGTTT	TT	AT
>ref-4167	4	AGACGGTACACTGCCCCTCCATTCTCA	CT	CT
>ref-4168	5	GAAAATGGGACCCCCACTCCTCTCTAT	AG	AG
>ref-4168	15	GAAAATGGGACCCCCACTCCTCTCTAT	CT	CT
>ref-4176	13	CACTCTATTACACATCCTCCTTGCAAA	CT	CT
>ref-4176	26	CACTCTATTACACATCCTCCTTGCAAA	AG	AG
>ref-4188	22	TTCTCACGAACTCGTACTCCCGTCGAC	AG	GG
>ref-4197	8	AGAAAAACCACATTTTCTCCTTTCCAT	CT	CT
>ref-4197	27	AGAAAAACCACATTTTCTCCTTTCCAT	CT	CT
>ref-4198	1	CTGAAGTCAACACCCTCTCCATTTAGC	CT	CT
>ref-4198	6	CTGAAGTCAACACCCTCTCCATTTAGC	AG	AG
>ref-4206	6	ATGCTAAAAACCAATTCTCCACATCTC	AG	AG
>ref-4215	8	GGGAGGTGTACTAGCGCTCCTAGAAAG	AG	GG
>ref-4215	9	GGGAGGTGTACTAGCGCTCCTAGAAAG	CT	TT
>ref-4216	16	ATATAAACAACACAACCTCCGTCTACC	CT	CT
>ref-4233	1	CTGTATTCTACACATTCTCCATGGGAA	CC	CT
>ref-4235	7	CCACTCGTAACTTTATCTCCTGGAAAA	AG	AA
>ref-4235	23	CCACTCGTAACTTTATCTCCTGGAAAA	AG	AG
>ref-4236	2	CGCTCGCCCACCCTCTCTCCCAACTCC	AG	GG
>ref-4250	5	GTCACTGTGACGCTGACTCCTCCACCT	CT	CT
>ref-4253	13	TCATCCGTAACATGCTCTCCCTGAGGA	CT	CT
>ref-4260	22	ATTGTATCAACATGTGCTCCTGAGAAA	AG	GG
>ref-4268	21	TGTGTTTAAACTGGATCTCCGTAACTG	GG	CG
>ref-4316	1	TGCTCCCTAACTCTATCTCCCTTTCTG	CT	TT
>ref-4330	14	CTGACCACCACAAGCACTCCTCTTTCA	CG	CG
>ref-4332	22	ATAAATCATACACATTCTCCAATGTAA	AG	AG
>ref-4351	15	GTTGGGATCACCAATCCTCCTATGCCG	CT	CT
>ref-4351	25	GTTGGGATCACCAATCCTCCTATGCCG	AC	AC
>ref-4355	5	AAATAGGACACACACACTCCCTTTATC	AA	AG
>ref-4355	24	AAATAGGACACACACACTCCCTTTATC	GT	GT
>ref-4361	16	ATATGGTGAACCCTCACTCCCTCACAC	AA	AC
>ref-4369	3	AACAGTATCACCAATTCTCCAAAATGT	CT	CT
>ref-4377	24	TCCTTTTTCACATTTTCTCCTTTCACA	CT	CT
>ref-4391	6	CAAAGCAATACCATTCCTCCTCTCATT	CT	CC
>ref-4391	16	CAAAGCAATACCATTCCTCCTCTCATT	CT	CT
>ref-4403	15	TACAAATCTACAACACCTCCTTCAATG	AT	AT
>ref-4403	16	TACAAATCTACAACACCTCCTTCAATG	CT	CT
>ref-4410	6	AATGTATCTACAAAGACTCCATTGCTT	AG	AG
>ref-4420	15	TTGTTTTTGACAATTACTCCTTCTTTT	AT	TT
>ref-4420	23	TTGTTTTTGACAATTACTCCTTCTTTT	CG	CC
>ref-4424	16	TGTGTGGTAACAAACTCTCCAGTGTTT	AT	TT
>ref-4424	21	TGTGTGGTAACAAACTCTCCAGTGTTT	AC	AA
>ref-4433	5	GTCTTGATGACATTGTCTCCAATGAGC	CT	CT
>ref-4433	13	GTCTTGATGACATTGTCTCCAATGAGC	TT	GT
>ref-4449	21	TTAATTTGAACTCAAACTCCACTTCTC	AT	AA
>ref-4456	1	ACATTGCCGACGCGAACTCCAGTCAAG	AG	AA
>ref-4456	27	ACATTGCCGACGCGAACTCCAGTCAAG	AG	GG
>ref-4468	22	ACTAGATTGACTTGCCCTCCGTGTACT	GT	TT
>ref-4469	21	TGAAACTCAACAAGTACTCCTGCATTC	AT	TT
>ref-4471	3	TTTGACTCCACCTTTACTCCTAGATTT	AT	AA
>ref-4471	22	TTTGACTCCACCTTTACTCCTAGATTT	AG	AG
>ref-4480	2	CTGTCCACTACGCCTGCTCCGCCACCC	TT	CT
>ref-4480	21	CTGTCCACTACGCCTGCTCCGCCACCC	GG	AG
>ref-4494	21	AGTTTCCCTACTCCTTCTCCTCATAGA	CT	TT
>ref-4497	21	CCATGTGTTACCTCCACTCCCATTCAT	CT	CC
>ref-4498	9	GATCCTCTAACATTTTCTCCGCCTATA	AG	AA
>ref-4508	6	ACTCTCTTCACATCTCCTCCATGAGTT	CG	CC
>ref-4512	27	TACAATTCTACAAGTTCTCCAAGTAAT	TT	CT
>ref-4532	26	ACAACTTGCACAATGGCTCCCACCACA	CT	CC
>ref-4539	5	TAGCCGCAAACTCCACCTCCAATTTCT	CT	CC
>ref-4539	24	TAGCCGCAAACTCCACCTCCAATTTCT	GT	TT
>ref-4544	7	ACAAAATCCACAGTTTCTCCTGTTTTC	TT	CT
>ref-4550	2	ATAGTTACAACTACACCTCCAGTTACA	CT	CT
>ref-4552	2	CCAGGTGAAACAACTCCTCCCTAGAGC	AC	AC
>ref-4553	6	TTCACCTTCACATGCTCTCCCTCTCTC	CT	TT
>ref-4553	14	TTCACCTTCACATGCTCTCCCTCTCTC	GT	TT
>ref-4555	21	AATCATTTCACATCGCCTCCCATTTGA	CT	CC
>ref-4555	24	AATCATTTCACATCGCCTCCCATTTGA	CT	TT
>ref-4565	4	TCCTATACAACTGTTACTCCTCTGACC	AT	TT
>ref-4581	21	CATCACACTACTACAACTCCTCCTGCT	AT	TT
>ref-4581	25	CATCACACTACTACAACTCCTCCTGCT	AG	AG
>ref-4603	12	CAAAACACCACGTAATCTCCATCTAAC	GG	AG
>ref-4609	2	CAGACTCATACTCAGCCTCCCTTCTTC	AG	AG
>ref-4609	21	CAGACTCATACTCAGCCTCCCTTCTTC	CC	AC
>ref-4609	27	CAGACTCATACTCAGCCTCCCTTCTTC	CC	CT
>ref-4612	1	CATCAACCAACGCTTACTCCATTTTGA	CT	CT
>ref-4623	26	TTTAAATCCACCCCTCCTCCGCAGCCC	AC	AC
>ref-4626	16	AGAGCACAAACAAGTGCTCCGAGTCGG	CG	CG
>ref-4626	22	AGAGCACAAACAAGTGCTCCGAGTCGG	AG	AG
>ref-4644	8	AGGCATTCGACAGGTGCTCCACAGGGC	CT	CT
>ref-4644	22	AGGCATTCGACAGGTGCTCCACAGGGC	GT	CT
>ref-4659	13	CCAGGCTATACAGCACCTCCTCCTATG	AG	GG
>ref-4666	5	CCCAGATCAACCTTATCTCCTTAACCG	AG	AG
>ref-4666	14	CCCAGATCAACCTTATCTCCTTAACCG	CT	CT
>ref-4676	25	ATTTTTGGTACATGGTCTCCATCAGTT	AG	AG
>ref-4702	9	CTTTGCCTGACGTATTCTCCATTGATG	GG	AG
>ref-4705	1	TTGCCCCACACTTGTCCTCCTCTATTA	TT	CT
>ref-4708	5	CATCGTTGAACGCTAACTCCCTCCAGC	GG	AG
>ref-4708	6	CATCGTTGAACGCTAACTCCCTCCAGC	TT	GT
>ref-4711	13	TGGAAGCCCACTCCCACTCCCACGCTC	CG	CG
>ref-4713	16	ATTTGTGGCACTACTTCTCCTAGAATC	AT	AT
>ref-4714	26	TAGCACCCAACAAACTCTCCATCTGCG	CT	CT
>ref-4717	5	AGAGCTGTAACTCTCCCTCCCCTCCCC	CT	CC
>ref-4727	22	TTGCCCAGAACACATTCTCCCTCAAGG	TT	GT
>ref-4733	21	TTTGAGCCCACTTTCACTCCCTTGATC	CT	CT
>ref-4733	24	TTTGAGCCCACTTTCACTCCCTTGATC	AG	GG
>ref-4742	4	CTCTTCGTCACTCTCCCTCCACGATTT	TT	CT
>ref-4742	15	CTCTTCGTCACTCTCCCTCCACGATTT	CC	CT
>ref-4754	3	GGACATTAAACCCCTTCTCCACATCTG	AG	AG
>ref-4756	22	TAAGGTGACACGGGCACTCCGGCAAGT	GG	AG
>ref-4760	16	TATCGCCACACGATCTCTCCCCATCTC	CT	TT
>ref-4777	21	AAGAGAGTCACAGTTACTCCCACCGTT	CT	CT
>ref-4777	22	AAGAGAGTCACAGTTACTCCCACCGTT	AG	AG
>ref-4782	23	TCGGTTGAGACTTGTGCTCCGCGAAGC	GG	AG
>ref-4805	21	ACAAATTCTACAATATCTCCCTTCATA	CC	CT
>ref-4805	24	ACAAATTCTACAATATCTCCCTTCATA	CT	CT
>ref-4809	21	GATCACCTCACCTCACCTCCTTCACTT	AT	AT
>ref-4814	1	TATTTGACAACAATAACTCCATGAATT	CT	CT
>ref-4814	2	TATTTGACAACAATAACTCCATGAATT	AC	AC
>ref-4820	16	AATGAAATTACTTCACCTCCTCTCTTC	CT	CC
>ref-4822	12	CGAGCACTCACACACTCTCCTAGTAGT	AC	AA
>ref-4833	24	ACGACAGGAACTTTTACTCCCTCACCT	AA	AG
>ref-4845	8	TTTTGTCAAACGGCTGCTCCAATTTGT	AG	AA
>ref-4851	16	CAAAGCCAAACCTTGCCTCCATTCTAG	CT	CT
>ref-4851	27	CAAAGCCAAACCTTGCCTCCATTCTAG	AG	GG
>ref-4858	2	AATTTTTCAACTTCCTCTCCAATTATC	AT	AT
>ref-4860	1	GGCCAATTCACAACAGCTCCAATCTTA	AG	AG
>ref-4860	14	GGCCAATTCACAACAGCTCCAATCTTA	CT	CC
>ref-4860	15	GGCCAATTCACAACAGCTCCAATCTTA	AG	AA
>ref-4863	5	ATAATACGAACGACAACTCCAAAGTGG	CT	CT
>ref-4875	3	AAATCTAAAACACAGTCTCCACTTCAT	AG	AG
>ref-4875	13	AAATCTAAAACACAGTCTCCACTTCAT	CT	CT
>ref-4875	27	AAATCTAAAACACAGTCTCCACTTCAT	CT	CT
>ref-4876	25	GCACGCACAACCATAGCTCCCATGTGC	TT	CT
>ref-4886	8	TTTTTCTGAACCTTAACTCCACATATC	AG	GG
>ref-4894	13	TTGAAGAAAACCCCATCTCCATCAGTG	CT	CT
>ref-4912	13	CACATAAATACCGCATCTCCCCAATGT	AG	AG
>ref-4916	14	GTTTGTCGCACTCGGCCTCCGCCGCTT	GG	AG
>ref-4916	21	GTTTGTCGCACTCGGCCTCCGCCGCTT	AG	AG
>ref-4916	26	GTTTGTCGCACTCGGCCTCCGCCGCTT	CT	CT
>ref-4918	22	CCTTGTTGAACTTCTTCTCCCTTAGTT	CT	CT
>ref-4918	26	CCTTGTTGAACTTCTTCTCCCTTAGTT	CT	CT
>ref-4924	13	AAAATTTTTACGTTGACTCCTCAAATT	AT	TT
>ref-4939	8	GCGTCACCCACTGCACCTCCCACCAAT	CT	CC
>ref-4939	13	GCGTCACCCACTGCACCTCCCACCAAT	AG	AG
>ref-4939	14	GCGTCACCCACTGCACCTCCCACCAAT	CT	CT
>ref-4945	1	GGCTACCACACAACAGCTCCGACCTTG	AG	AG
>ref-4945	15	GGCTACCACACAACAGCTCCGACCTTG	AT	AA
>ref-4955	24	AGCTGAAAAACCCTCACTCCCCCATAT	AG	AA
>ref-4968	7	CAAACATAAACAAAACCTCCAAATATT	TT	AT
>ref-4983	2	TTAACCAAAACTGTAACTCCAAAATGA	AT	AT
>ref-4983	13	TTAACCAAAACTGTAACTCCAAAATGA	AG	GT
>ref-4989	26	GTAATAGACACATCTTCTCCATATAAC	AG	AA
>ref-4994	9	CTATGCAGCACATCAACTCCCAGCTTT	CC	CT
>ref-5000	3	ACATGAGGAACCTTCTCTCCAGGCCCA	AA	AT
>ref-5000	8	ACATGAGGAACCTTCTCTCCAGGCCCA	GG	AG
>ref-5006	5	GAGAATTGGACAACCCCTCCATTCCCT	AG	AG
>ref-5007	27	AAGTAAAGTACTCCAACTCCAAATCAC	CC	CT
>ref-5008	12	AAAGTGATTACTTCATCTCCACATACT	GT	TT
>ref-5008	21	AAAGTGATTACTTCATCTCCACATACT	AG	AA
>ref-5019	14	CTGCCTCCAACGTCGACTCCTCTTCCC	CT	CC
>ref-5033	8	TGTCACTACACCAAACCTCCCCAAGTG	AG	AA
>ref-5036	27	ACCATTGCCACGTCATCTCCTCATGCA	AA	AT
>ref-5037	14	CTCCCCACTACCATTACTCCTACTCTT	GT	GT
>ref-5037	22	CTCCCCACTACCATTACTCCTACTCTT	AT	AT
>ref-5040	23	CCGGCCAGTACCCTCCCTCCTCTAGTT	CT	TT
>ref-5050	1	TCAACAAAAACAAAAACTCCAAAACCA	CT	CT
>ref-5050	5	TCAACAAAAACAAAAACTCCAAAACCA	CT	CC
>ref-5050	6	TCAACAAAAACAAAAACTCCAAAACCA	AG	AA
>ref-5075	22	TTCTGTTCCACTCTCCCTCCTCCACTC	CG	CG
>ref-5076	15	TCAAGGACTACTTTATCTCCACCAATA	AG	AG
>ref-5076	16	TCAAGGACTACTTTATCTCCACCAATA	CT	CT
>ref-5086	23	CCCCCCTCCACTCTCTCTCCTCCGTCC	CT	CT
>ref-5087	13	ACCTCTTGTACTGATACTCCTGCCCAA	AG	AG
>ref-5087	23	ACCTCTTGTACTGATACTCCTGCCCAA	CC	CT
>ref-5090	6	CCACCGTCTACACTAGCTCCGGCTGCC	AG	GG
>ref-5105	13	TCTTCATGTACATATACTCCACAACAG	GT	GG
>ref-5105	27	TCTTCATGTACATATACTCCACAACAG	AG	AA
>ref-5106	1	AACTATTGGACAGAACCTCCCTAAGCT	AG	AG
>ref-5114	1	TCTTAAAAAACCCTTACTCCAGTTCCA	CT	CT
>ref-5122	26	TGGCGAGGCACGTGGGCTCCTTGGCTT	GT	TT
>ref-5129	12	GAATTTTCTACCATTGCTCCAATTGTT	CT	CT
>ref-5129	14	GAATTTTCTACCATTGCTCCAATTGTT	AT	AT
>ref-5129	22	GAATTTTCTACCATTGCTCCAATTGTT	AT	AT
>ref-5154	15	AAACTAGCAACAATTCCTCCATTCTTA	TT	CT
>ref-5154	27	AAACTAGCAACAATTCCTCCATTCTTA	AA	AG
>ref-5157	24	CCTTTCTTGACATAGCCTCCAGAAAAT	AC	AA
>ref-5159	23	CTTGTTAGTACATACCCTCCACCAGTA	CT	CT
>ref-5166	22	ATCTCAGCAACACCAGCTCCATCGCTT	CT	TT
>ref-5175	27	CTTTCCTTTACCCTCACTCCTGCCGCA	AT	AA
>ref-5178	1	GCTGCTTCCACCTCACCTCCTTCCTCC	AG	GG
>ref-5180	1	ATTTAAAAAACTGCAGCTCCCCCAGCC	AA	AT
>ref-5191	6	ACCAGCTACACTCCTACTCCTGACCCA	CT	CT
>ref-5191	22	ACCAGCTACACTCCTACTCCTGACCCA	GG	AG
>ref-5194	2	TCGTAGGATACATAGCCTCCTACCATG	CG	CC
>ref-5202	3	CACGCGTCAACTTTCCCTCCAAAAAAA	CT	CC
>ref-5202	27	CACGCGTCAACTTTCCCTCCAAAAAAA	AC	AC
>ref-5204	7	AAGAAACAAACCTCTCCTCCAAAGGAT	CC	CG
>ref-5204	16	AAGAAACAAACCTCTCCTCCAAAGGAT	CC	CT
>ref-5204	25	AAGAAACAAACCTCTCCTCCAAAGGAT	AG	GG
>ref-5205	15	GTACCCAAAACATCACCTCCGCCGCCC	AT	AA
>ref-5208	3	AGCTGCTACACGAAATCTCCACGAGAT	CT	CT
>ref-5208	6	AGCTGCTACACGAAATCTCCACGAGAT	CC	AC
>ref-5216	6	CTTTATTTCACATTTCCTCCAAAAATG	AT	AT
>ref-5217	7	TCATGAAGGACTCCACCTCCCACTCTT	AG	AA
>ref-5221	8	GTTACAATTACCTGAACTCCAGCTGAT	GT	TT
>ref-5225	21	GGGCATGAAACTAGTTCTCCATATCCA	AT	AA
>ref-5241	27	CAAAAAAACACAGTACCTCCACTACAA	AG	AG
>ref-5243	5	AACCGGTTAACTCTCTCTCCTCCTATT	AG	AG
>ref-5257	13	CCACACCCCACAGCAACTCCTTCATTC	AG	AG
>ref-5257	22	CCACACCCCACAGCAACTCCTTCATTC	AT	AT
>ref-5257	24	CCACACCCCACAGCAACTCCTTCATTC	AA	AG
>ref-5265	22	GTCTATTACACTCTTGCTCCTGTCTAA	AG	GG
>ref-5266	2	TTAAATTATACGTGCTCTCCTCTTTAT	TT	AT
>ref-5266	12	TTAAATTATACGTGCTCTCCTCTTTAT	GT	GT
>ref-5267	7	CCAAAGGCGACCACCACTCCAAGTTCA	CT	GT
>ref-5267	14	CCAAAGGCGACCACCACTCCAAGTTCA	CT	CT
>ref-5267	23	CCAAAGGCGACCACCACTCCAAGTTCA	AG	AG
>ref-5268	5	ATGTCTTCCACCTTACCTCCCACAATC	CT	CT
>ref-5268	15	ATGTCTTCCACCTTACCTCCCACAATC	AG	AG
>ref-5276	4	AATTGATTCACTCTCTCTCCTAGGGAG	TT	GT
>ref-5278	1	TTTGGGTCCACATAACCTCCATGTGAT	GT	TT
>ref-5278	4	TTTGGGTCCACATAACCTCCATGTGAT	GT	GG
>ref-5279	7	ATTTCACACACCAAACCTCCTCACGCA	AC	CC
>ref-5295	3	TCGGATCTCACCTCGCCTCCCTCAACC	AG	AG
>ref-5295	12	TCGGATCTCACCTCGCCTCCCTCAACC	AC	AC
>ref-5295	16	TCGGATCTCACCTCGCCTCCCTCAACC	CC	CT
>ref-5309	8	AAGCATAGCACTTTTGCTCCTGAGAAT	GG	AG
>ref-5316	9	ATGGTCTACACGACCTCTCCCTCCCTC	CC	CT
>ref-5316	27	ATGGTCTACACGACCTCTCCCTCCCTC	CT	CT
>ref-5325	9	CTCAAAATTACCACCACTCCGTTTAAT	CT	CT
>ref-5325	16	CTCAAAATTACCACCACTCCGTTTAAT	AG	AG
>ref-5327	14	CCGGCCTCCACTGCAGCTCCGTCGCAA	CT	CT
>ref-5329	6	ATTCATTCCACAAAATCTCCAAAACAA	AT	AT
>ref-5333	15	GAGGGCCGTACTGGAACTCCCAATCCT	AT	AT
>ref-5348	5	TACACTGACACATGGTCTCCTCATTGA	CT	CT
>ref-5348	6	TACACTGACACATGGTCTCCTCATTGA	CT	CT
>ref-5351	5	CTTGCGACGACCATTGCTCCGTCCGGT	CT	CC
>ref-5351	9	CTTGCGACGACCATTGCTCCGTCCGGT	GT	GT
>ref-5351	26	CTTGCGACGACCATTGCTCCGTCCGGT	AG	AG
>ref-5353	2	GAGTTTTCAACTTCATCTCCTTTGAGT	AA	AG
>ref-5353	9	GAGTTTTCAACTTCATCTCCTTTGAGT	AC	AC
>ref-5358	5	CACTGATTCACCTATCCTCCGTCACAG	GT	TT
>ref-5358	14	CACTGATTCACCTATCCTCCGTCACAG	AG	GG
>ref-5377	15	TAGAGACTTACTCGGGCTCCGACTTGA	AG	AG
>ref-5377	21	TAGAGACTTACTCGGGCTCCGACTTGA	AG	AG
>ref-5382	14	AACCCACAAACCAGACCTCCTCATCTA	GG	GT
>ref-5384	2	TTAATAATCACCTCTACTCCCTCACAG	GT	TT
>ref-5389	3	GCGACCCTTACTATCGCTCCAATTATG	AG	GG
>ref-5390	22	AATTTTTATACAAAATCTCCACAAGCA	CT	CT
>ref-5399	13	TTAATTTACACTTTGCCTCCCTTATTT	AT	AT
>ref-5399	16	TTAATTTACACTTTGCCTCCCTTATTT	CG	CG
>ref-5399	21	TTAATTTACACTTTGCCTCCCTTATTT	CT	CC
>ref-5401	9	ATTTTCAAGACCCTCTCTCCCCTTATG	GT	GT
>ref-5402	3	CTCTTTTTCACCCTTTCTCCCTTTGAG	CT	CT
>ref-5414	6	AGCTAGATGACTGTTACTCCAGAAAAC	AG	AG
>ref-5414	9	AGCTAGATGACTGTTACTCCAGAAAAC	AG	AG
>ref-5414	16	AGCTAGATGACTGTTACTCCAGAAAAC	AA	AG
>ref-5425	3	GCGTTGTTCACTGCTCCTCCTACATAC	AG	AG
>ref-5428	6	GTACCTGAAACTCCTGCTCCCATAGCT	CT	TT
>ref-5432	16	AAGCAAAAAACACCTTCTCCTAGAAGT	TT	CT
>ref-5437	26	GCCAACGAAACCCTAGCTCCATATTCT	AC	CC
>ref-5438	8	CTACAAACCACCAATTCTCCTCAGATT	CT	CC
>ref-5441	22	CCGTCTTGCACCGCATCTCCTCGTCGC	CT	CC
>ref-5448	12	AAATTTTGCACCAATCCTCCCTAAGTC	CT	CC
>ref-5448	26	AAATTTTGCACCAATCCTCCCTAAGTC	CT	CT
>ref-5456	7	GAAAAATGAACAGACCCTCCCCCTCTT	TT	CT
>ref-5459	27	AAACCACACACTCAACCTCCAAAATTC	AC	CC
>ref-5462	1	CCTTTATGGACAAAGCCTCCATTCAAG	CC	CT
>ref-5475	5	TTCTGTCTCACTTTTTCTCCTTCATTT	GG	AG
>ref-5480	21	ACATAGATAACTATTACTCCTTTTGTC	TT	CT
>ref-5483	14	CCAATATAAACCCTAACTCCATGGCAA	CT	TT
>ref-5510	9	CTCTCCCTCACTGTTTCTCCTTGCTCA	CC	CT
>ref-5517	6	ATCTCGAGTACAATGACTCCAAAACTA	GT	GT
>ref-5522	6	CTGAACTACACCGCGCCTCCCTCCAGC	CT	CC
>ref-5522	16	CTGAACTACACCGCGCCTCCCTCCAGC	CG	CC
>ref-5529	13	TCTCCAAAAACGACTCCTCCGTCTTCC	AT	AA
>ref-5530	2	CGTCCAACCACTACGCCTCCCAAGGAG	CG	GG
>ref-5530	14	CGTCCAACCACTACGCCTCCCAAGGAG	CT	CC
>ref-5530	24	CGTCCAACCACTACGCCTCCCAAGGAG	AG	GG
>ref-5542	3	ACTGCTACCACCCGATCTCCCTTTTCC	CT	CT
>ref-5544	14	CATAGAAGTACCAGACCTCCGATGTTC	AG	AG
>ref-5547	3	GAGTGTCACACTGAAACTCCCAAACCA	AG	AG
>ref-5547	6	GAGTGTCACACTGAAACTCCCAAACCA	CT	TT
>ref-5551	1	TGGGTGTCTACACCGGCTCCAGTTTAT	GT	TT
>ref-5553	15	ACAATGTACACACAGTCTCCCACGAAT	AG	AG
>ref-5553	22	ACAATGTACACACAGTCTCCCACGAAT	AC	AC
>ref-5557	2	ATTGCTGCAACATCAACTCCAATTCCT	CT	CT
>ref-5557	21	ATTGCTGCAACATCAACTCCAATTCCT	AT	AT
>ref-5559	12	GGGCATGAAACACTTCCTCCATTTGTT	AG	AG
>ref-5559	14	GGGCATGAAACACTTCCTCCATTTGTT	CT	CT
>ref-5562	14	GAGTTAAAAACCACAACTCCAGCAGGT	CT	CC
>ref-5572	2	GATGTAAGCACTTGCACTCCTTCATAT	AG	AG
>ref-5572	22	GATGTAAGCACTTGCACTCCTTCATAT	CT	CT
>ref-5579	9	CCGGCCCCTACCTTTCCTCCTTCATCT	TT	CT
>ref-5582	25	CTTTGATCAACCCAACCTCCCTATGTA	GT	GT
>ref-5584	9	TTCCCATAAACATCAGCTCCTGAAATT	AC	AC
>ref-5587	14	ATTACAAATACATGGCCTCCTGTAGTT	CG	CG
>ref-5587	25	ATTACAAATACATGGCCTCCTGTAGTT	GG	AG
>ref-5595	7	AAAAGTCCTACTTTTCCTCCCTCTCTC	AC	CC
>ref-5595	15	AAAAGTCCTACTTTTCCTCCCTCTCTC	CT	TT
>ref-5595	16	AAAAGTCCTACTTTTCCTCCCTCTCTC	CT	CT
>ref-5645	12	ACAAGGCAGACACAGCCTCCATGATAA	AG	AG
>ref-5673	22	TGAGAAAGGACCTGATCTCCCCTCCCC	CT	CC
>ref-5673	27	TGAGAAAGGACCTGATCTCCCCTCCCC	CG	CG
>ref-5687	5	CTGATAGAGACGACGGCTCCGATCTTG	CT	TT
>ref-5687	22	CTGATAGAGACGACGGCTCCGATCTTG	AG	AG
>ref-5691	22	AACACCTCGACCAAGGCTCCGACACCG	AG	AG
>ref-5694	7	GGGTGCGTTACCGATTCTCCACCTTGC	AG	GG
>ref-5703	4	TATGCAACCACGATCGCTCCATGATGA	AG	AG
>ref-5703	13	TATGCAACCACGATCGCTCCATGATGA	AA	AT
>ref-5718	9	GATATTCAGACTCCTGCTCCAGTTCAT	AG	GG
>ref-5718	12	GATATTCAGACTCCTGCTCCAGTTCAT	GT	GT
>ref-5718	15	GATATTCAGACTCCTGCTCCAGTTCAT	AT	TT
>ref-5725	23	GGAATGGCCACTGCACCTCCACCGCAC	CT	CC
>ref-5729	24	GCCACCACCACTGCAACTCCACAACCG	AG	AG
>ref-5733	15	TGGGGGCTGACCCTCCCTCCCAAGATC	CT	CT
>ref-5733	21	TGGGGGCTGACCCTCCCTCCCAAGATC	CT	CT
>ref-5757	15	CTACTGGCCACGCTACCTCCACTAGGC	AG	AG
>ref-5767	9	CAAAATCTAACTTTAGCTCCACACATG	AC	AC
>ref-5778	26	AAAGCTCCAACAACTACTCCACACAGA	GG	AG
>ref-5808	16	ATGTAATAGACCTCACCTCCACATTCA	CT	CT
>ref-5814	1	TCAAATCCAACTCAACCTCCCCAAAAC	TT	CT
>ref-5814	8	TCAAATCCAACTCAACCTCCCCAAAAC	CC	CT
>ref-5817	12	GGCCCATCCACCGCACCTCCCATTGTA	CC	CT
>ref-5819	22	ACAAGAACAACAGCAACTCCACTCAAC	CT	CT
>ref-5825	14	TTCTTCAATACTACATCTCCAAGAAAA	CC	CT
>ref-5835	7	CGGCCGCGTACTGAGACTCCTCTCCTA	AC	AC
>ref-5852	24	GAGGGAAGAACTGGTACTCCTCCAATA	AT	AA
>ref-5860	26	AAAATTTATACCAAACCTCCCTAGCAT	AA	AC
>ref-5861	3	GTCTGGAAAACACTTCCTCCAAGACCT	CT	CC
>ref-5876	21	ATATCGTTTACAGATTCTCCGTCCTCA	AG	AG
>ref-5877	14	TAACCCATTACCTACTCTCCCTCTCTT	AG	AA
>ref-5881	12	TGATACCAAACCTGTCCTCCATGTCCA	AC	CC
>ref-5906	21	TCACTCGCTACTCATTCTCCAGTTAAC	AC	AC
>ref-5906	22	TCACTCGCTACTCATTCTCCAGTTAAC	AG	AG
>ref-5913	14	AGAGGGTCGACGCTGCCTCCGCCTCCG	CT	CT
>ref-5913	27	AGAGGGTCGACGCTGCCTCCGCCTCCG	AG	AG
>ref-5928	13	ACTCCAAGCACAGCCGCTCCAAGTGAT	AG	GG
>ref-5929	1	ATGTCCTTCACATCCACTCCACAGCGC	AC	AA
>ref-5929	26	ATGTCCTTCACATCCACTCCACAGCGC	AG	GG
>ref-5935	12	CTGAAATCAACAATGGCTCCTAGCGAG	AC	CC
>ref-5935	22	CTGAAATCAACAATGGCTCCTAGCGAG	AG	GG
>ref-5944	15	TCAACACGAACCACGACTCCCTTTTCT	GG	AG
>ref-5944	26	TCAACACGAACCACGACTCCCTTTTCT	CC	CG
>ref-5949	7	GGGCCACTAACTTTACCTCCTTTATTC	CT	CT
>ref-5949	24	GGGCCACTAACTTTACCTCCTTTATTC	AC	AC
>ref-5950	5	GAGACAAGGACTGGTACTCCTCAGGCC	CC	CG
>ref-5950	25	GAGACAAGGACTGGTACTCCTCAGGCC	GG	AG
>ref-5977	1	TAGTTATTCACATATTCTCCTGCTGGA	CT	CC
>ref-5996	5	ATACTAACCACTATTACTCCTCCTATC	CT	CC
>ref-5997	5	GAACTCTTGACATTCGCTCCAAAGAAT	TT	AT
>ref-5997	14	GAACTCTTGACATTCGCTCCAAAGAAT	TT	CT
>ref-6011	25	GCAAAAGGCACATACACTCCACCCTCC	GT	GT
>ref-6019	16	AGCAAGTGAACACATCCTCCATGAACT	CC	AC
>ref-6023	13	TTTTGAAAAACACTAACTCCCAACTTG	CG	CG
>ref-6023	25	TTTTGAAAAACACTAACTCCCAACTTG	CT	CT
>ref-6054	4	TATAAACAAACTCATTCTCCACTGGGT	GG	AC
>ref-6054	13	TATAAACAAACTCATTCTCCACTGGGT	CC	CT
>ref-6062	14	CCACCCTCTACATCAACTCCACTGACA	CT	CT
>ref-6062	15	CCACCCTCTACATCAACTCCACTGACA	AG	AG
>ref-6062	27	CCACCCTCTACATCAACTCCACTGACA	AA	AG
>ref-6071	5	TGGCGCACAACCTTCTCTCCTGGAGAG	AG	AG
>ref-6087	14	GCTTTGAGTACTCAAACTCCAATGATT	AA	AG
>ref-6094	1	AAATGTCAAACTTCAACTCCTATACAG	AG	AG
>ref-6094	23	AAATGTCAAACTTCAACTCCTATACAG	CT	CT
>ref-6094	26	AAATGTCAAACTTCAACTCCTATACAG	AC	AC
>ref-6098	8	TAAAGTGCAACAAACACTCCTAATGAT	AC	CC
>ref-6098	21	TAAAGTGCAACAAACACTCCTAATGAT	TT	AT
>ref-6098	25	TAAAGTGCAACAAACACTCCTAATGAT	GG	AG
>ref-6099	3	TTGCCATCTACAAATACTCCCTCAAAT	GT	GT
>ref-6099	16	TTGCCATCTACAAATACTCCCTCAAAT	AG	AG
>ref-6100	12	GTTCATCACACCTTTGCTCCTTTTATA	AC	AC
>ref-6106	2	ACAGCACACACTATGGCTCCGTTTGGG	CT	CC
>ref-6110	6	ACCATTGCCACTCCTTCTCCAGTTCGA	AA	AT
>ref-6113	25	CTCTGTTTTACTTTTTCTCCCTCTCCT	CT	CT
>ref-6128	7	GCACTCCCAACCCACACTCCCACCCAC	AC	CC
>ref-6129	12	CCAATCCAAACGTGCACTCCTCTTGAA	AG	AG
>ref-6137	25	TTCGGCCTTACCTCATCTCCGATGGTG	GG	AG
>ref-6142	4	TCGCCAGCAACTGGAGCTCCTCCTCTT	CT	CC
>ref-6142	12	TCGCCAGCAACTGGAGCTCCTCCTCTT	CT	TT
>ref-6150	16	ATAAATTATACTAACACTCCCCTTATT	AG	AA
>ref-6150	22	ATAAATTATACTAACACTCCCCTTATT	CT	CC
>ref-6163	1	CACGTAGACACTTATTCTCCTGCAAAT	CG	CG
>ref-6164	1	CGGCATGTTACGTTTTCTCCTGAACAG	CC	CT
>ref-6178	14	ATATTTGAAACAAGCCCTCCAAAATTT	AG	AG
>ref-6179	2	CACGCACCAACCCCCACTCCATTTATT	AG	AA
>ref-6181	3	CAACGTACAACCTCTACTCCTTCCAGA	AG	GG
>ref-6205	2	GTTCCAACAACCTTTCCTCCTACCCGT	CT	CT
>ref-6207	3	TCACAAACAACCCCAACTCCTACTCCC	AT	AT
>ref-6208	7	ACTAGTCCGACCATGACTCCATCATTC	CC	CG
>ref-6208	9	ACTAGTCCGACCATGACTCCATCATTC	GG	AG
>ref-6209	3	TTGACTAAAACAAGAACTCCGTGTCAG	AG	GG
>ref-6209	14	TTGACTAAAACAAGAACTCCGTGTCAG	AG	GG
>ref-6212	3	GCGTCATCCACCTCTTCTCCTACTTCC	AG	AG
>ref-6218	13	AATCGTGTGACAATTACTCCAGATACT	AG	AA
>ref-6223	5	TGTGGTGCCACAACCCCTCCATCCCTT	AG	GG
>ref-6227	13	TCAATTATTACCTTAACTCCTATGTTC	TT	GT
>ref-6227	23	TCAATTATTACCTTAACTCCTATGTTC	TT	CT
>ref-6250	2	ACCAGCACCACACTAGCTCCACACCTT	AC	AC
>ref-6250	26	ACCAGCACCACACTAGCTCCACACCTT	AT	AT
>ref-6259	1	AGTGGAGCAACATGTTCTCCTTGCCTT	AA	AG
>ref-6259	13	AGTGGAGCAACATGTTCTCCTTGCCTT	CT	CT
>ref-6259	23	AGTGGAGCAACATGTTCTCCTTGCCTT	GG	AG
>ref-6266	14	TGGCTTAAAACCCTCTCTCCCTCCCTC	CT	TT
>ref-6275	1	GGGTTTTTGACTTTTACTCCTTGGGTT	GG	GT
>ref-6277	2	GAAATCAAAACTCAAACTCCATGAATT	AA	AC
>ref-6290	5	GCCCCTCACACTTCGGCTCCAAGAGAG	CG	CG
>ref-6292	6	TCTTATATCACTCTCCCTCCAAATGCT	CT	CT
>ref-6297	9	TGGTCGGCGACGGCTCCTCCCTCACCA	GT	GT
>ref-6297	27	TGGTCGGCGACGGCTCCTCCCTCACCA	AG	AG
>ref-6302	3	GAGCGTCGGACACAGACTCCCGCTCGA	GT	GT
>ref-6302	4	GAGCGTCGGACACAGACTCCCGCTCGA	CT	CT
>ref-6302	8	GAGCGTCGGACACAGACTCCCGCTCGA	CT	CT
>ref-6314	5	CCATCTGCCACCATCCCTCCATACTTA	CT	CC
>ref-6314	13	CCATCTGCCACCATCCCTCCATACTTA	AT	AA
>ref-6325	4	AAATATATAACCTCCCCTCCACGTTTT	CT	TT
>ref-6335	5	ACTCCAAGCACCAAAACTCCTTAAGTT	CG	CC
>ref-6339	13	CCACAAGACACTACCCCTCCTACAGAC	AG	AG
>ref-6345	25	GCCGGACCTACCTTCACTCCGCTGCCA	CC	CT
>ref-6349	6	TCTTCCAACACAATTGCTCCAAATTTT	CG	CG
>ref-6364	14	CACTATATAACAGCATCTCCAACCCTC	CT	CC
>ref-6373	1	ACTGAAACAACCCAACCTCCTCCAAAT	AG	AG
>ref-6386	16	TGCCCCTCTACCTCTACTCCGAACCTA	AG	AG
>ref-6386	24	TGCCCCTCTACCTCTACTCCGAACCTA	CT	CT
>ref-6388	21	TGTTTGTTCACACCACCTCCCCTCCTC	CG	CG
>ref-6392	21	AGATCAAGCACCTTGTCTCCTTTTCTG	GT	TT
>ref-6401	15	CTTTTGATCACCAACGCTCCGTCAATC	CT	CT
>ref-6403	7	ATGTAGCGAACACTTGCTCCTTCTTGG	AC	AC
>ref-6413	21	GCACGGCTCACTCAGCCTCCATGGTTT	AG	AA
>ref-6423	2	TGTTTTGCAACAACAACTCCTGAGCTT	GG	CG
>ref-6423	25	TGTTTTGCAACAACAACTCCTGAGCTT	CC	CT
>ref-6431	2	GTGCGCGGCACCAAACCTCCAAGGCTC	GT	GG
>ref-6431	3	GTGCGCGGCACCAAACCTCCAAGGCTC	CG	CC
>ref-6446	23	CCCAAAACCACGATCTCTCCCATGAGA	CT	CT
>ref-6469	2	GATCAGCCAACGCTAGCTCCGCCCAAA	AT	AA
>ref-6469	13	GATCAGCCAACGCTAGCTCCGCCCAAA	CT	CC
>ref-6473	12	CTATCTTGTACTATGGCTCCAGAAAAT	GT	TT
>ref-6476	3	TCTATATTCACTTCTGCTCCACTGTTG	AT	GT
>ref-6476	5	TCTATATTCACTTCTGCTCCACTGTTG	CT	CT
>ref-6476	25	TCTATATTCACTTCTGCTCCACTGTTG	TT	CT
>ref-6481	1	GCTACTGAAACTAATGCTCCAACAAGT	GG	AG
>ref-6481	12	GCTACTGAAACTAATGCTCCAACAAGT	TT	AT
>ref-6491	13	TTATTTATGACGTTTGCTCCTTCCAAA	CT	TT
>ref-6491	16	TTATTTATGACGTTTGCTCCTTCCAAA	GT	GG
>ref-6491	21	TTATTTATGACGTTTGCTCCTTCCAAA	CT	TT
>ref-6503	8	CTTTACAAGACAAAAGCTCCTATATAG	AG	AA
>ref-6503	24	CTTTACAAGACAAAAGCTCCTATATAG	AT	AA
>ref-6504	16	ATAATTTGCACAAAAACTCCACAGATG	AA	AG
>ref-6507	3	CGCACAGGTACTGTATCTCCCGAGTGA	CG	CG
>ref-6508	3	GATGCTGGAACATATGCTCCGTATGTG	CT	CC
>ref-6518	8	TTCACACACACTCCACCTCCTCATTCT	AC	AC
>ref-6524	21	AAAATCTTTACTTTAACTCCCTATGGT	CG	CG
>ref-6528	23	AACATACATACTCCAACTCCTGCTATG	CT	CC
>ref-6533	2	CAGGGTGTTACACAAACTCCTCCTCCC	AG	AA
>ref-6533	3	CAGGGTGTTACACAAACTCCTCCTCCC	AG	GG
>ref-6569	13	CTCCAAGATACAGCTCCTCCAGCAAGA	AG	GG
>ref-6569	16	CTCCAAGATACAGCTCCTCCAGCAAGA	CT	CT
>ref-6569	23	CTCCAAGATACAGCTCCTCCAGCAAGA	CT	CT
>ref-6576	16	TATTTTAGCACTACTACTCCTAAACAC	AC	AC
>ref-6576	22	TATTTTAGCACTACTACTCCTAAACAC	AC	AA
>ref-6581	12	CCCAATCACACGGACTCTCCCTTTGAG	AG	GG
>ref-6581	24	CCCAATCACACGGACTCTCCCTTTGAG	CT	TT
>ref-6588	23	TCCCTGTCAACCAATTCTCCTTGTAAA	AG	AG
>ref-6588	27	TCCCTGTCAACCAATTCTCCTTGTAAA	AT	AT
>ref-6592	6	ATAGCAGTAACCCCAACTCCGGATGAG	AA	AG
>ref-6592	27	ATAGCAGTAACCCCAACTCCGGATGAG	GG	CG
>ref-6595	1	AGCCATTTCACCCGACCTCCAAGCTGT	AG	AA
>ref-6598	26	CATCTTCCTACAGTTTCTCCCTACAGT	AG	GG
>ref-6601	13	AAGATCGACACCTACCCTCCTGGCTGC	CT	CT
>ref-6601	22	AAGATCGACACCTACCCTCCTGGCTGC	AG	AG
>ref-6609	27	TGAGTTAGAACAAATTCTCCGTAGCCT	CT	CT
>ref-6610	26	CTATGGGAAACAACTCCTCCAAGCCAT	AG	GG
>ref-6614	4	CACTAAGATACCTTTTCTCCAATATTT	CT	CT
>ref-6614	12	CACTAAGATACCTTTTCTCCAATATTT	CC	CT
>ref-6616	23	ACATCAGGTACTCCCTCTCCTTCTTCT	AC	AC
>ref-6628	26	TCAAACACCACACATCCTCCATTTTGA	AG	AG
>ref-6630	1	AATTAGATTACTTATCCTCCCTGTATC	AC	AC
>ref-6632	3	ATGTTGATGACCTCCACTCCACCCCAA	AG	GG
>ref-6632	25	ATGTTGATGACCTCCACTCCACCCCAA	CT	CT
>ref-6635	15	ACTTCCCAAACCAATCCTCCATCTTCT	TT	GT
>ref-6635	27	ACTTCCCAAACCAATCCTCCATCTTCT	TT	AT
>ref-6649	13	GTGTGTGTGACACGATCTCCGCCAATT	CT	CT
>ref-6653	12	AAAAAGGTCACACAAACTCCGGAAAGA	AG	AG
>ref-6667	7	TGCATGTTTACTAGTACTCCACATTTT	TT	CT
>ref-6669	12	TCTTGGTTGACAAACACTCCATCCCAT	AC	AA
>ref-6670	5	ACATGGAAGACTCCCTCTCCTCCAATG	AG	GG
>ref-6670	23	ACATGGAAGACTCCCTCTCCTCCAATG	AC	CC
>ref-6693	13	ATTTTAAAAACTGAGGCTCCGTTTGAA	GG	AG
>ref-6698	4	TCACTACAAACCTTTACTCCACTCTTA	CG	CC
>ref-6699	5	CAATCGAGCACCTTAACTCCCAGCACG	CC	CT
>ref-6704	25	TGAAACTGGACAACCACTCCTGCAAAA	AA	AG
>ref-6711	26	CATTGCACGACACATCCTCCAGCAACT	CT	CT
>ref-6720	3	TGGTCTTGCACGCTAACTCCTCCTTCA	GG	AG
>ref-6720	8	TGGTCTTGCACGCTAACTCCTCCTTCA	GG	AG
>ref-6740	15	CCAAGCAGCACGATAACTCCTCCAGGT	AT	AA
>ref-6745	2	TAAAGTCTTACTTACCCTCCCAACATA	AT	AA
>ref-6752	7	CCAGCATTGACAGCGCCTCCTTCAGCG	CT	CT
>ref-6752	13	CCAGCATTGACAGCGCCTCCTTCAGCG	AG	GG
>ref-6755	5	AAAAATAGAACACCTTCTCCAACTTCT	AC	AC
>ref-6755	26	AAAAATAGAACACCTTCTCCAACTTCT	CT	CT
>ref-6759	2	ACACATGCCACATGTCCTCCACCGCAC	CT	CT
>ref-6759	5	ACACATGCCACATGTCCTCCACCGCAC	AT	AT
>ref-6761	24	CTCTTTCTCACTCTCTCTCCCTCCGGT	CT	CC
>ref-6767	16	TCTGAAAGGACGCGATCTCCGCTCGAG	CT	CT
>ref-6775	14	TCAAAGCATACACTCTCTCCCTCGTTG	CT	CT
>ref-6775	24	TCAAAGCATACACTCTCTCCCTCGTTG	AG	AG
>ref-6797	14	TTGAAAAGTACCCAAACTCCGGAGGCA	AG	AA
>ref-6800	6	GACTTCAGTACTTGAGCTCCTTTGTTA	CG	CC
>ref-6804	24	TGGTGCCCAACAGACGCTCCACACCCA	CG	CC
>ref-6805	21	TCTTGATGAACTACGACTCCGAGGTTC	GT	GG
>ref-6808	8	ATTTTTAAAACTACAACTCCCTGCATA	AT	AT
>ref-6808	16	ATTTTTAAAACTACAACTCCCTGCATA	AC	AC
>ref-6813	3	CCACCAGAAACCATCTCTCCCACCCAG	AG	AA
>ref-6818	8	AGAATTCCGACCAATACTCCGTTTGAA	CT	CT
>ref-6818	15	AGAATTCCGACCAATACTCCGTTTGAA	CT	TT
>ref-6818	21	AGAATTCCGACCAATACTCCGTTTGAA	GG	AG
>ref-6830	6	TCGACGACGACGTGGACTCCGTGATTG	GG	AG
>ref-6832	2	AGTGGATCCACTACTTCTCCTCTTCTC	AG	GG
>ref-6832	22	AGTGGATCCACTACTTCTCCTCTTCTC	CT	CC
>ref-6835	13	AGGACTGAGACCCAGTCTCCCGAATAA	CT	CC
>ref-6847	3	TCGATTTTGACACAGACTCCCTTCACA	AG	AG
>ref-6855	1	CTCACACACACTTGATCTCCAAGATGA	CT	CT
>ref-6855	3	CTCACACACACTTGATCTCCAAGATGA	CT	CT
>ref-6857	21	ACTTCCTTCACGGGATCTCCCATCACA	AC	AC
>ref-6870	26	CATTGGAGAACCCTTTCTCCTCAAAGC	CG	GT
>ref-6874	23	GCGAACTCCACGGCCACTCCGGTATTG	CT	CT
>ref-6874	26	GCGAACTCCACGGCCACTCCGGTATTG	CT	CT
>ref-6886	12	ATCAACGTCACCTGTACTCCCCCATTA	CT	CT
>ref-6886	13	ATCAACGTCACCTGTACTCCCCCATTA	CT	CT
>ref-6886	23	ATCAACGTCACCTGTACTCCCCCATTA	CT	CT
>ref-6891	27	AATAAAGACACTCAAACTCCCTCCCTA	AG	AA
>ref-6895	9	TTGTTGCTTACTGTAGCTCCGCTACTG	TT	CT
>ref-6897	26	CCGTCAATGACGACAACTCCGTCGTCG	CG	CG
>ref-6904	2	TATTGAGTGACTCACTCTCCCTTTGCA	AA	AG
>ref-6906	2	TTGTGGATGACACGCTCTCCTTTGTAG	GT	GT
>ref-6911	14	AAACACACCACCAGCACTCCCTGCAAG	AG	GG
>ref-6911	16	AAACACACCACCAGCACTCCCTGCAAG	AT	AA
>ref-6912	24	CTGAATTACACGTTGGCTCCTAATTAT	CT	TT
>ref-6915	4	CTCTGGCGCACTTCTACTCCGTCAAGC	TT	CT
>ref-6915	9	CTCTGGCGCACTTCTACTCCGTCAAGC	CC	CG
>ref-6934	2	GTTGGAGGAACGTCGACTCCCAAGATA	CT	TT
>ref-6948	4	CATATGGAGACTCTTACTCCTTTGTTA	AG	AA
>ref-6957	9	GAGTTCCCCACACAAACTCCCAAATTT	CC	CT
>ref-6958	3	CTGAGACAAACCCGAACTCCGACAAGC	GG	AG
>ref-6958	8	CTGAGACAAACCCGAACTCCGACAAGC	AA	AG
>ref-6960	21	TGTCTAAATACTCTTACTCCTCCCGTT	TT	AT
>ref-6960	23	TGTCTAAATACTCTTACTCCTCCCGTT	CC	CT
>ref-6963	6	ATTCCTACTACCTGTCCTCCTATTCTT	AT	TT
>ref-6963	15	ATTCCTACTACCTGTCCTCCTATTCTT	CT	CT
>ref-6963	16	ATTCCTACTACCTGTCCTCCTATTCTT	CC	CT
>ref-6966	22	CTTTACTTCACTTCAACTCCAATATCT	AC	AA
>ref-6968	22	CCAATGTTGACCATTACTCCCCCACCC	CT	CT
>ref-6968	27	CCAATGTTGACCATTACTCCCCCACCC	CG	CG
>ref-6979	5	TGTGAAGGCACTCACGCTCCTCTCTCT	AG	AG
>ref-6979	22	TGTGAAGGCACTCACGCTCCTCTCTCT	CT	CT
>ref-6982	21	AATAGCACAACTCTTTCTCCTATAATT	AT	TT
>ref-6984	2	AGAGGCTAGACAGAGGCTCCTCCTCCT	AG	AA
>ref-6984	16	AGAGGCTAGACAGAGGCTCCTCCTCCT	AG	AA
>ref-6987	9	CCGCCACCGACTTTAACTCCGGCAAAA	AG	AG
>ref-6994	4	TTCCATGGAACATCTGCTCCAAACCCA	AC	AC
>ref-6994	22	TTCCATGGAACATCTGCTCCAAACCCA	AA	AT
>ref-6996	23	CTCTTGGCTACAGGCTCTCCCTCCGTG	AC	CC
>ref-6996	27	CTCTTGGCTACAGGCTCTCCCTCCGTG	AG	GG
>ref-7002	5	AACAAAGTTACGGGCTCTCCTTTTCTT	AA	AC
>ref-7006	25	CAGTTTTGAACTTTGTCTCCAACGGAT	AG	GG
>ref-7008	6	GGAGCCTCCACTGAAGCTCCAGTGGAA	CT	CC
>ref-7010	23	TCAACCTTCACTCGGACTCCACGACCC	CG	GG
>ref-7014	27	GCAAATCCAACCTCCTCTCCCGATTCC	AC	AC
>ref-7022	23	CAAAAACCAACTTTTGCTCCCCTTTCT	CT	TT
>ref-7029	27	CTCCCACCAACAATTTCTCCAAGTACT	AT	TT
>ref-7030	13	TCTACAGACACAGCTTCTCCCTCATAT	GG	AG
>ref-7030	23	TCTACAGACACAGCTTCTCCCTCATAT	CC	CT
>ref-7031	23	ACCAGCCGAACTTGCTCTCCTTTCAGA	CT	TT
>ref-7041	5	TTTTCCCATACGTCACCTCCAGTTAAT	CT	CT
>ref-7049	4	CTCGCTTCCACCATTCCTCCGTACTCT	GT	GT
>ref-7049	9	CTCGCTTCCACCATTCCTCCGTACTCT	CT	CT
>ref-7054	8	TTTCCGACAACTATAACTCCCTTTTTC	AT	CC
>ref-7056	23	TAGAACCCCACTCCCGCTCCCGCTCCC	CT	CT
>ref-7062	2	TAGTGAACTACAAGTCCTCCAAGTCCA	AC	AA
>ref-7065	3	GAACTACTTACAGGACCTCCTTGGAGC	AA	AG
>ref-7065	13	GAACTACTTACAGGACCTCCTTGGAGC	AG	AG
>ref-7065	15	GAACTACTTACAGGACCTCCTTGGAGC	AA	AG
>ref-7066	13	ACCTTTCTAACATCATCTCCACACTAG	CT	TT
>ref-7072	8	CATTCATAAACCTTTTCTCCTTTAGTA	AA	AG
>ref-7073	1	TAGATCAATACACTTGCTCCCACTAAT	TT	CT
>ref-7073	3	TAGATCAATACACTTGCTCCCACTAAT	GG	AG
>ref-7082	6	TTCTCCTGAACAACCTCTCCAAGCTGA	CT	CT
>ref-7082	14	TTCTCCTGAACAACCTCTCCAAGCTGA	CT	CT
>ref-7082	15	TTCTCCTGAACAACCTCTCCAAGCTGA	CG	CG
>ref-7090	9	AACCCACTAACCTCTCCTCCCATCCTA	AG	AG
>ref-7090	15	AACCCACTAACCTCTCCTCCCATCCTA	CT	CT
>ref-7093	8	GAACTGTGAACTGTTGCTCCTGCAGAT	GG	AG
>ref-7107	21	GGATGGATGACATAGACTCCCTTACTT	CC	CG
>ref-7107	25	GGATGGATGACATAGACTCCCTTACTT	CT	CT
>ref-7110	7	AGTGCAACAACTAATGCTCCAACACAC	AG	AG
>ref-7110	8	AGTGCAACAACTAATGCTCCAACACAC	CT	CT
>ref-7110	13	AGTGCAACAACTAATGCTCCAACACAC	AG	AG
>ref-7111	4	TTGTGCAGTACCCAATCTCCATCTTGA	TT	CT
>ref-7111	9	TTGTGCAGTACCCAATCTCCATCTTGA	TT	CT
>ref-7111	13	TTGTGCAGTACCCAATCTCCATCTTGA	CT	CC
>ref-7112	24	AATCACACTACAAACCCTCCAAAGGAA	AG	AG
>ref-7112	26	AATCACACTACAAACCCTCCAAAGGAA	AG	AG
>ref-7114	3	AACCCGCTAACTGAAGCTCCTAGTGAA	CC	CG
>ref-7127	12	CAGGCACTGACAGTCTCTCCACGTCAA	AT	AA
>ref-7131	12	CAGCGTGCTACACATGCTCCGTCGTAT	AT	AA
>ref-7131	27	CAGCGTGCTACACATGCTCCGTCGTAT	GT	GT
>ref-7132	8	ACTTGGGCGACCCTGGCTCCACCAAGT	CT	CT
>ref-7132	23	ACTTGGGCGACCCTGGCTCCACCAAGT	CT	CT
>ref-7139	22	CGAACCCAAACACCAACTCCAAAACAG	AG	AA
>ref-7152	4	CCGTCTTCAACGACGTCTCCGGCGGGG	CT	CT
>ref-7152	9	CCGTCTTCAACGACGTCTCCGGCGGGG	AG	AG
>ref-7153	25	GCACCCTCTACCCTCTCTCCATGAGAC	CG	CG
>ref-7154	12	TATTTTCTCACTCCATCTCCATTTCAC	GT	GT
>ref-7154	27	TATTTTCTCACTCCATCTCCATTTCAC	CT	CT
>ref-7162	9	ATTCCCATTACTAATACTCCTAGGACT	GT	GT
>ref-7162	26	ATTCCCATTACTAATACTCCTAGGACT	CT	CC
>ref-7165	1	ACGACGACGACGAGAACTCCGCCACAT	AG	AG
>ref-7165	12	ACGACGACGACGAGAACTCCGCCACAT	AG	AG
>ref-7169	9	ATCATCAGAACTCTCTCTCCCTCTCTC	AA	AC
>ref-7172	3	AAAGTCTTTACCCCAACTCCTTTCTGG	AT	AA
>ref-7181	3	ACCACTCTTACCAAATCTCCTCAAACC	CT	CT
>ref-7181	5	ACCACTCTTACCAAATCTCCTCAAACC	CT	CT
>ref-7181	13	ACCACTCTTACCAAATCTCCTCAAACC	AG	AG
>ref-7187	25	TGGGCTTGCACCTCCACTCCTTTTTTC	CT	CT
>ref-7187	27	TGGGCTTGCACCTCCACTCCTTTTTTC	CT	CT
>ref-7190	14	CCAAGATTAACCCTCGCTCCTCTCGAA	CT	TT
>ref-7190	16	CCAAGATTAACCCTCGCTCCTCTCGAA	AG	GG
>ref-7190	27	CCAAGATTAACCCTCGCTCCTCTCGAA	AC	AA
>ref-7216	8	TAAAGAGTAACCTATTCTCCACAAGAA	CT	TT
>ref-7219	21	AAATTGCATACTTCGGCTCCTTTGGCC	CT	CT
>ref-7223	5	GGGGTTATAACAAAAGCTCCTTCTAGC	GT	GT
>ref-7223	6	GGGGTTATAACAAAAGCTCCTTCTAGC	GT	GT
>ref-7228	21	ATATTCCAAACCATCACTCCGGTGTGT	AG	GG
>ref-7237	22	CCTCTATAAACCTCCTCTCCAGTTCTA	AG	AG
>ref-7237	25	CCTCTATAAACCTCCTCTCCAGTTCTA	CT	CT
>ref-7241	14	CTGTTATCAACCCCCTCTCCTAATCAA	CT	CC
>ref-7243	25	ATTATCTTCACTAATGCTCCATTAGTC	AG	AG
>ref-7258	7	AGACCTAATACACGTGCTCCAGGTGTC	AG	AG
>ref-7258	14	AGACCTAATACACGTGCTCCAGGTGTC	AG	AG
>ref-7276	15	TTTGGAAGAACATCCGCTCCAAAGGAA	CT	CT
>ref-7281	2	CCTCTCCTAACTTCGGCTCCGTCGACT	AC	AC
>ref-7281	8	CCTCTCCTAACTTCGGCTCCGTCGACT	CT	CT
>ref-7284	21	GCATTACTAACTCTAACTCCAACCAAA	AA	AT
>ref-7289	1	CATAGAGAGACCTGCTCTCCAGTCCCA	CT	CT
>ref-7289	3	CATAGAGAGACCTGCTCTCCAGTCCCA	GT	GT
>ref-7289	12	CATAGAGAGACCTGCTCTCCAGTCCCA	CT	AC
>ref-7329	14	CTAATAGCAACACCATCTCCTTCAATT	CT	CT
>ref-7337	22	TTTTGATCAACACTGGCTCCAGATTAT	CG	GG
>ref-7371	9	GGCTGGTCTACCACCACTCCACTACTC	GT	GT
>ref-7376	9	CTGTTGCTTACCGCCGCTCCTCCTTTG	CT	CT
>ref-7378	27	TGTCGTCTTACTATTCCTCCTCTTCCT	AT	AT
>ref-7384	13	ATTGAACGGACTCGATCTCCAGCTAGA	CT	CT
>ref-7384	14	ATTGAACGGACTCGATCTCCAGCTAGA	GG	GT
>ref-7384	26	ATTGAACGGACTCGATCTCCAGCTAGA	GG	GT
>ref-7389	15	CCCACACCCACAACACCTCCACCAAAC	AC	AA
>ref-7389	21	CCCACACCCACAACACCTCCACCAAAC	AA	AC
>ref-7397	15	CAACACCTCACTGCCTCTCCTCTCACA	CG	CC
>ref-7397	16	CAACACCTCACTGCCTCTCCTCTCACA	CT	TT
>ref-7398	24	CAAGCCCCCACTCACGCTCCTCTTTCT	CT	TT
>ref-7406	8	CAAGAAACGACCGTAGCTCCGTCTTAT	CC	CG
>ref-7406	27	CAAGAAACGACCGTAGCTCCGTCTTAT	TT	GT
>ref-7407	1	ATCTTGAACACAAACCCTCCCTCCCTC	AT	AA
>ref-7431	4	TGGCACAAGACATGATCTCCAATTAGA	CT	CT
>ref-7435	22	GAGATCTCTACCTTGCCTCCTCCTAGT	CT	CT
>ref-7440	8	GCCATTATCACCACCCCTCCTAGTACT	CT	CT
>ref-7440	24	GCCATTATCACCACCCCTCCTAGTACT	CT	CT
>ref-7449	3	ACTTTATAGACATGATCTCCATCTTCT	CT	CT
>ref-7451	2	AGCGGGGCCACCAAGTCTCCGATCTGC	AG	GG
>ref-7451	5	AGCGGGGCCACCAAGTCTCCGATCTGC	AG	GG
>ref-7451	21	AGCGGGGCCACCAAGTCTCCGATCTGC	AG	AG
>ref-7460	12	CACCATTGGACTGCATCTCCCTTGAGA	CT	TT
>ref-7473	1	CTACACCTTACCAACACTCCGCTGAGA	CT	CT
>ref-7473	24	CTACACCTTACCAACACTCCGCTGAGA	AG	AG
>ref-7477	5	AAGGCCGAAACACATTCTCCTTGCTCC	AC	AC
>ref-7477	7	AAGGCCGAAACACATTCTCCTTGCTCC	AG	GG
>ref-7477	12	AAGGCCGAAACACATTCTCCTTGCTCC	AT	AT
>ref-7486	15	ATTTCTCTGACCTTCCCTCCTCTCCAG	CT	CC
>ref-7500	1	GCAACACCGACCTCAACTCCTCCACCG	CG	CG
>ref-7509	21	TGTATTCTCACTACCACTCCCTTGCTT	CT	CT
>ref-7520	8	TTATATGCTACTTTTCCTCCTTTGTCG	CT	CT
>ref-7531	8	ATAGTCCCTACATGTGCTCCAGCCAAA	CG	CG
>ref-7531	24	ATAGTCCCTACATGTGCTCCAGCCAAA	AC	AC
>ref-7543	5	TGGGGCATTACAGAAGCTCCCTTAATT	GG	AG
>ref-7552	1	CCTTTGGCCACCAAGTCTCCCCTAAGG	CT	CT
>ref-7552	9	CCTTTGGCCACCAAGTCTCCCCTAAGG	CT	CT
>ref-7554	9	TTGACTAGCACCAAGTCTCCAACTTGA	CT	CT
>ref-7554	21	TTGACTAGCACCAAGTCTCCAACTTGA	AG	AG
>ref-7554	26	TTGACTAGCACCAAGTCTCCAACTTGA	AG	AG
>ref-7555	7	GGACACCCAACCCCACCTCCAACTCCA	AC	CC
>ref-7567	8	TACTTGCTCACCAAAGCTCCTTAATTC	TT	CT
>ref-7567	22	TACTTGCTCACCAAAGCTCCTTAATTC	CT	CT
>ref-7570	9	TGCTCACCCACGCCAACTCCTCCCTGC	CT	CT
>ref-7570	16	TGCTCACCCACGCCAACTCCTCCCTGC	AT	AT
>ref-7584	9	AGGTCTAGTACACAAGCTCCCAACATA	CT	TT
>ref-7584	21	AGGTCTAGTACACAAGCTCCCAACATA	CT	CC
>ref-7595	26	AGACCAAAGACCAACTCTCCTCCATGG	AG	AG
>ref-7600	24	AATTTGATGACAATGACTCCAATCATT	CT	CT
>ref-7600	25	AATTTGATGACAATGACTCCAATCATT	AG	AG
>ref-7616	14	AGGTTGAAGACTCCTACTCCATCTAGT	CT	CC
>ref-7624	21	AGTAAAAAGACAAATCCTCCACCCCCC	AC	AC
>ref-7624	22	AGTAAAAAGACAAATCCTCCACCCCCC	AC	AC
>ref-7625	14	TGTGGTGCCACCTTAACTCCTCCTTCA	CT	TT
>ref-7654	26	TTTACCCAAACATTGCCTCCACCTCTT	CT	TT
>ref-7655	14	TCTCCATTCACCGCTACTCCTCTCATT	CT	CT
>ref-7656	16	ACCCATTACACCTCCACTCCTCCAGTG	AT	AC
>ref-7660	2	ATGACGACAACTTGTCCTCCGGCAGAG	CT	CT
>ref-7660	3	ATGACGACAACTTGTCCTCCGGCAGAG	AG	AG
>ref-7662	15	TCTAATGAAACTGACTCTCCTTCTCTC	AC	AC
>ref-7662	26	TCTAATGAAACTGACTCTCCTTCTCTC	CT	CT
>ref-7674	7	TTCTCGTCAACTCTGCCTCCATGAAAA	GT	TT
>ref-7674	16	TTCTCGTCAACTCTGCCTCCATGAAAA	AC	CC
>ref-7681	2	CCATCTGCTACAACTCCTCCAACCTCC	CT	CC
>ref-7681	6	CCATCTGCTACAACTCCTCCAACCTCC	CT	CT
>ref-7702	9	TGTATATTGACTGTACCTCCTGATGCT	GG	AG
>ref-7702	25	TGTATATTGACTGTACCTCCTGATGCT	GG	AG
>ref-7705	13	AAGGGTGTAACCTGACCTCCGCCTGGT	TT	CT
>ref-7709	7	TGATTTAAAACAGATCCTCCATTCTAA	AG	AG
>ref-7711	3	TACGCTACGACTGCAACTCCTGCAAGG	CT	CT
>ref-7731	22	AAGTCTAACACTTACACTCCCCCGATA	CC	CT
>ref-7734	4	AAACAAATTACACTCACTCCCTCTAAA	CT	CT
>ref-7734	13	AAACAAATTACACTCACTCCCTCTAAA	CG	CG
>ref-7743	2	CACAGCATGACAGCCCCTCCTAACGCA	AC	AC
>ref-7752	4	TTACATGAGACTAGTTCTCCTGCTTTT	CG	CC
>ref-7767	9	CAACTTTCTACGTCGTCTCCCTAACCA	AT	TT
>ref-7771	27	ACTTAAACAACTATTACTCCACTCTGA	AA	AG
>ref-7794	24	AACAAAAATACTAATTCTCCTCGCGGG	CT	CC
>ref-7796	3	GCAAGGTTGACCGCCACTCCTTTCTCC	AG	AG
>ref-7796	7	GCAAGGTTGACCGCCACTCCTTTCTCC	CT	CT
>ref-7796	27	GCAAGGTTGACCGCCACTCCTTTCTCC	CC	CT
>ref-7814	4	AAAAAATAAACAATATCTCCAACCTAA	AC	AA
>ref-7816	15	AAAAACCAAACCCCCTCTCCTCTCTTC	CC	CT
>ref-7821	3	CTTAAAGGTACGATCTCTCCGGACTTT	AT	AT
>ref-7835	22	GAAGACTTGACTTAAGCTCCGTTTGGA	TT	CT
>ref-7850	1	GCTTATTTAACAAACACTCCTCAACAA	GG	AG
>ref-7850	15	GCTTATTTAACAAACACTCCTCAACAA	CT	CT
>ref-7850	24	GCTTATTTAACAAACACTCCTCAACAA	AG	AG
>ref-7851	4	TTACAATAAACTTAAACTCCAACTTCA	CT	CC
>ref-7851	6	TTACAATAAACTTAAACTCCAACTTCA	AG	AG
>ref-7857	2	GCTGAAATGACTCCAACTCCTTCCAGT	CC	CT
>ref-7861	3	TCCGCTAAAACAATTTCTCCAAGGTGG	CT	CT
>ref-7861	4	TCCGCTAAAACAATTTCTCCAAGGTGG	AG	AG
>ref-7873	7	TCGTGCGTTACGATTGCTCCACTGCAG	GG	AG
>ref-7878	5	TGCTAGTATACCTGGTCTCCTAGGACT	AG	AA
>ref-7884	14	AGGATATGAACACAGACTCCAAATTAT	AT	AA
>ref-7886	8	AATTTTTGTACGCCTTCTCCACCAATT	GT	GT
>ref-7886	12	AATTTTTGTACGCCTTCTCCACCAATT	AG	AG
>ref-7893	6	CTTCCACTTACTAGAGCTCCATTTAAA	AG	AG
>ref-7894	6	CCACGATCAACATAATCTCCCATAAAC	AG	AG
>ref-7894	24	CCACGATCAACATAATCTCCCATAAAC	AG	AG
>ref-7904	2	ATAAAGGTTACACAAACTCCGCTGGTG	CT	CT
>ref-7918	9	ATTTGTTGCACGAAGGCTCCTCCTTTC	CT	CT
>ref-7918	25	ATTTGTTGCACGAAGGCTCCTCCTTTC	CT	CT
>ref-7936	21	ACAGACGCCACAGTGACTCCGCCGGAC	AG	GG
>ref-7936	24	ACAGACGCCACAGTGACTCCGCCGGAC	AG	GG
>ref-7949	21	AAGCCCTAAACATATACTCCGTTGCCT	AG	AG
>ref-7951	16	TGGGCTTTCACTCACGCTCCTTCATGT	AG	GT
>ref-7952	23	TCTCTTCCAACGTTCGCTCCGCTGGAG	CT	CT
>ref-7965	15	ATGAATTCGACCACCCCTCCTGATGTT	AC	CT
>ref-7970	24	CTTTAATGCACTGTCACTCCTGGCACG	CG	AC
>ref-7981	21	AGTTGATTGACTAGTCCTCCCGTGTCA	CC	CT
>ref-7982	14	AAAAATCACACAAAGTCTCCATTAGAG	AT	AT
>ref-7982	23	AAAAATCACACAAAGTCTCCATTAGAG	CT	CT
>ref-7983	26	CAATTAACAACTAACACTCCAATAAAT	AA	AG
>ref-7985	23	TTAAGTGCAACTCCAACTCCAAGACCA	GT	GG
>ref-7992	6	CAAAAGCAAACATTCTCTCCATTCCAT	AG	AG
>ref-8002	2	TAAGAGCTCACTTCATCTCCTTTCATT	AG	AG
>ref-8002	23	TAAGAGCTCACTTCATCTCCTTTCATT	CT	CT
>ref-8018	5	AGCCTCTCTACATTTTCTCCCAACTTG	CT	TT
>ref-8018	6	AGCCTCTCTACATTTTCTCCCAACTTG	CT	CC
>ref-8018	21	AGCCTCTCTACATTTTCTCCCAACTTG	CC	CT
>ref-8021	22	CTTTTCTGAACCTTAACTCCATATACC	CT	CT
>ref-8024	27	GACTTCTCTACTTTGCCTCCTTTATTA	AG	AG
>ref-8034	13	TGCCATACAACCGCATCTCCTAAGAGC	AG	GG
>ref-8039	24	TTAGTCTCAACATTTGCTCCATACGTA	CT	CC
>ref-8042	22	ACAAGCCCTACCCTGCCTCCCAAAGGC	AC	AC
>ref-8044	16	TCAAGACTTACCATGGCTCCTCAAAAT	AG	AG
>ref-8045	5	AGAACAGACACATAGCCTCCATGAAAT	CG	CC
>ref-8045	13	AGAACAGACACATAGCCTCCATGAAAT	CT	TT
>ref-8045	23	AGAACAGACACATAGCCTCCATGAAAT	AG	GG
>ref-8046	23	ACCATTATAACATGAGCTCCTTAATAG	AG	AG
>ref-8049	25	CGTCTCCAAACTTCCTCTCCATTAGAA	CG	CG
>ref-8049	27	CGTCTCCAAACTTCCTCTCCATTAGAA	AG	AG
>ref-8063	23	AAGAGTCGTACTACATCTCCACCAAAG	AC	AC
>ref-8071	5	TTAAACTTTACTCTATCTCCTTTCTAA	AG	AG
>ref-8071	7	TTAAACTTTACTCTATCTCCTTTCTAA	AT	AT
>ref-8071	12	TTAAACTTTACTCTATCTCCTTTCTAA	CT	AT
>ref-8077	1	GAGGCATCTACTTCACCTCCAATACAT	AG	AG
>ref-8078	14	AACTCGAGAACACGCTCTCCACTATCA	CG	CG
>ref-8082	1	AGAAAGAGTACAAAATCTCCAAAGAAA	AA	AG
>ref-8095	14	CCCACCACCACCACTGCTCCACCAACC	CT	CT
>ref-8098	8	CTAGGTCAAACGCAAACTCCCTAGCTC	AG	AA
>ref-8103	25	ACATAGCTCACATTAACTCCAAAACAA	CT	CT
>ref-8111	4	AATTGTTGAACTGCTCCTCCACGATCA	TT	CT
>ref-8115	5	ATGGCTACCACAGAAGCTCCACTAGTA	CT	CT
>ref-8117	1	TTCTGACCAACTTCTCCTCCAAATCCT	CT	CT
>ref-8117	3	TTCTGACCAACTTCTCCTCCAAATCCT	CT	CT
>ref-8123	14	AGATGTACAACCCTGACTCCAAAGATC	AT	AT
>ref-8123	21	AGATGTACAACCCTGACTCCAAAGATC	AG	AG
>ref-8137	13	GGTTCATGAACTGGAACTCCGAATAAC	GG	AG
>ref-8143	12	ATAACTCAAACTATGACTCCACACTCA	CT	CT
>ref-8143	13	ATAACTCAAACTATGACTCCACACTCA	AG	AG
>ref-8143	16	ATAACTCAAACTATGACTCCACACTCA	AT	AT
>ref-8152	2	TATGATCAAACCCTCCCTCCAAATGGA	AC	AC
>ref-8158	1	GCTCGGCCGACTTGCGCTCCCAGCATC	CG	GG
>ref-8178	14	ACAGCCACCACAAGCCCTCCTCTCTCC	GG	CG
>ref-8187	24	GAAGCTTAAACCTAAGCTCCTTGTTGA	CT	CT
>ref-8187	26	GAAGCTTAAACCTAAGCTCCTTGTTGA	AG	AG
>ref-8190	12	TCTACTCTCACTCTCTCTCCTCGCGGA	AT	AT
>ref-8205	3	AATTGGAGCACTTTATCTCCCTATGGC	CT	CT
>ref-8207	9	TGCTCTCAGACTCTCTCTCCGTCCGTG	CG	CG
>ref-8207	21	TGCTCTCAGACTCTCTCTCCGTCCGTG	AG	AG
>ref-8216	5	GGTCACAACACCTCAGCTCCCCCACCT	AA	AG
>ref-8216	22	GGTCACAACACCTCAGCTCCCCCACCT	CC	CT
>ref-8222	9	TCTCAAGGGACACTTTCTCCATATCGT	AG	AG
>ref-8222	27	TCTCAAGGGACACTTTCTCCATATCGT	AT	AT
>ref-8223	6	CGTCCTCGAACCTCTCCTCCGATATCC	CT	TT
>ref-8241	24	CATATCTATACCCTACCTCCACTGGCT	GG	AG
>ref-8248	6	TCACCAAAGACCTTGTCTCCATGTTTC	AG	AG
>ref-8259	6	AAGAGTTTCACCATGGCTCCAATGGTT	GT	GT
>ref-8265	3	GCCGCCACTACAAGGCCTCCATAATCT	CT	CC
>ref-8265	7	GCCGCCACTACAAGGCCTCCATAATCT	AA	AT
>ref-8266	1	CTACTAAAGACTCAAACTCCTCTAGTA	AC	CC
>ref-8277	4	TTTCATTTTACCGATTCTCCCTCAAGA	CT	CT
>ref-8277	26	TTTCATTTTACCGATTCTCCCTCAAGA	AG	AG
>ref-8286	2	CCTCCATAAACTCCATCTCCCTCATCT	CT	CT
>ref-8286	12	CCTCCATAAACTCCATCTCCCTCATCT	CT	CT
>ref-8286	24	CCTCCATAAACTCCATCTCCCTCATCT	AC	AC
>ref-8288	9	CAGTCATCAACAGCCTCTCCAACAACA	AA	AG
>ref-8313	9	ATGAAACTAACATATACTCCACAAAAG	AG	AG
>ref-8323	26	CTTCAGTGTACCCACACTCCTCTTCGT	GG	AG
>ref-8332	2	ATTCGCATCACACACACTCCTAATTTA	CT	TT
>ref-8332	3	ATTCGCATCACACACACTCCTAATTTA	CT	TT
>ref-8333	6	ACATATATGACAGATGCTCCAGAAAGA	TT	AT
>ref-8341	14	TCTCAAACCACTCCCACTCCTCTACCT	CC	AC
>ref-8341	23	TCTCAAACCACTCCCACTCCTCTACCT	TT	CT
>ref-8341	24	TCTCAAACCACTCCCACTCCTCTACCT	AA	AG
>ref-8344	4	ACTATGTCGACTGGAACTCCATCTAGA	AT	AT
>ref-8345	3	AATGGTGACACATTTACTCCATGAAAT	GT	GT
>ref-8346	21	TGATAGAACACGTGAGCTCCACGTGCA	AG	AG
>ref-8346	23	TGATAGAACACGTGAGCTCCACGTGCA	AG	AG
>ref-8361	16	ACCATATGTACTCTCTCTCCCTCTCTC	CT	TT
>ref-8371	5	TTCTCATCCACAAATCCTCCACCATTC	CT	CT
>ref-8371	23	TTCTCATCCACAAATCCTCCACCATTC	CT	AC
>ref-8371	27	TTCTCATCCACAAATCCTCCACCATTC	AC	CC
>ref-8373	1	ATATCTGGTACATAAGCTCCTCAACCA	CC	AT
>ref-8374	16	GCCTCAGTGACTCCATCTCCACCTCCA	CT	CT
>ref-8389	15	GCACCTCACACTAAGACTCCAACTTCT	AG	AG
>ref-8396	2	GAAAAGTAAACCAATCCTCCTTTTTTC	AG	AA
>ref-8413	12	CTTCCCTTAACTCATTCTCCTTGTATT	CT	TT
>ref-8413	15	CTTCCCTTAACTCATTCTCCTTGTATT	CT	TT
>ref-8415	14	CTCTCACCAACTAGTACTCCGTGAAAA	GG	CG
>ref-8421	2	GCCTCAGTCACAGCTACTCCAGCTTCT	CT	CT
>ref-8421	4	GCCTCAGTCACAGCTACTCCAGCTTCT	TT	CT
>ref-8421	16	GCCTCAGTCACAGCTACTCCAGCTTCT	AG	AA
>ref-8425	27	GCGCAATTTACCATCGCTCCATGATTT	TT	CT
>ref-8427	4	CAGAAACTTACCTCATCTCCATCTCCT	AA	AC
>ref-8427	21	CAGAAACTTACCTCATCTCCATCTCCT	AA	AG
>ref-8427	23	CAGAAACTTACCTCATCTCCATCTCCT	CG	CC
>ref-8431	3	CTGTTTGAAACAAAACCTCCAACCACC	GT	GT
>ref-8431	16	CTGTTTGAAACAAAACCTCCAACCACC	CT	CT
>ref-8431	26	CTGTTTGAAACAAAACCTCCAACCACC	CC	CT
>ref-8437	16	GAATAAGAAACTTTCTCTCCCCCCAAA	AT	AT
>ref-8439	27	GGTGGGCCAACCTCCACTCCACTGTAT	CT	CT
>ref-8453	15	TCCTATCCAACCAAAACTCCCTTTGAT	AA	AT
>ref-8453	16	TCCTATCCAACCAAAACTCCCTTTGAT	AG	AG
>ref-8463	1	CGACGTCTAACTTTAGCTCCTGTGACT	CT	CT
>ref-8463	8	CGACGTCTAACTTTAGCTCCTGTGACT	TT	CT
>ref-8463	23	CGACGTCTAACTTTAGCTCCTGTGACT	CT	CT
>ref-8465	9	CGGGACATTACAATCTCTCCCCCTTTA	TT	CT
>ref-8469	1	TAATTTGGCACGTTTCCTCCAGTATCA	CT	TT
>ref-8469	24	TAATTTGGCACGTTTCCTCCAGTATCA	AG	AA
>ref-8473	27	TAAGTGCAAACAAGTTCTCCAGACCAG	AG	GG
>ref-8475	5	GCTGTTGGAACCAAGTCTCCCATCTTG	TT	CT
>ref-8485	3	CAACTCTAAACCCTCGCTCCGAAGAGA	AG	AA
>ref-8499	9	TTGTTCTCCACTTTTGCTCCTTCAATT	CT	CT
>ref-8510	15	GTTGTAAAAACAATCTCTCCAAGAATA	CC	AC
>ref-8512	12	GAGGTATTTACCTCATCTCCTGTATTT	CT	CT
>ref-8512	23	GAGGTATTTACCTCATCTCCTGTATTT	CT	CT
>ref-8513	23	GAAGCCGAAACCCTAGCTCCTCCGCCA	CG	CG
>ref-8513	26	GAAGCCGAAACCCTAGCTCCTCCGCCA	AC	AC
>ref-8515	24	ATGTATACAACTATATCTCCTATATAA	AG	AG
>ref-8516	5	TCTAGTAGTACTATCTCTCCAAAACCC	AG	AG
>ref-8516	27	TCTAGTAGTACTATCTCTCCAAAACCC	CT	CT
>ref-8527	3	CTGGGTTTGACACTTCCTCCTTTTGAG	GG	GT
>ref-8543	5	CATTCATAAACTATGCCTCCACAGTAA	CC	CT
>ref-8543	24	CATTCATAAACTATGCCTCCACAGTAA	GG	AG
>ref-8556	13	GAGATCTTCACTGATTCTCCAATTTAC	AG	GG
>ref-8568	7	GTGGTCGCTACACCAACTCCGTATCTC	CG	CG
>ref-8570	5	GAATTCAAAACAAGAACTCCTAAATAA	GT	GT
>ref-8576	1	TGTCGGGCCACCCAAACTCCCACTAAA	TT	CT
>ref-8596	9	ATCACCATAACAACATCTCCCTTACAT	AG	AG
>ref-8596	26	ATCACCATAACAACATCTCCCTTACAT	AG	AA
>ref-8599	2	CTTTGTGTAACTACTACTCCAACAATG	CT	TT
>ref-8602	4	ACACAACAAACATTAACTCCATAAATT	CC	CT
>ref-8612	21	TCAGAACTAACAAACTCTCCGAATTAT	GT	GG
>ref-8623	21	GTAGGAGCTACCTTATCTCCTAAATTA	TT	AT
>ref-8632	4	TTACAACACACTCTGTCTCCATGGTTG	CC	CT
>ref-8632	9	TTACAACACACTCTGTCTCCATGGTTG	CT	CC
>ref-8632	13	TTACAACACACTCTGTCTCCATGGTTG	CT	CT
>ref-8644	24	GAAGTTAACACTAGTACTCCAAAAGGG	AA	AG
>ref-8644	27	GAAGTTAACACTAGTACTCCAAAAGGG	GG	CG
>ref-8648	27	GCTTCGTTGACCTTGTCTCCAAACTCA	AC	AC
>ref-8650	2	GGACCACTTACAACATCTCCAAACATA	AG	AG
>ref-8650	27	GGACCACTTACAACATCTCCAAACATA	AG	AG
>ref-8652	14	CAAGATTCAACTTATGCTCCTCCCACA	AG	AA
>ref-8654	21	ATGGTCATCACAATGTCTCCCAACAAG	CC	CT
>ref-8676	5	TTAGAGACAACAACAACTCCACTGAAT	AA	AT
>ref-8681	8	TTAAAACAAACTCAATCTCCTTACCTC	AT	AT
>ref-8681	21	TTAAAACAAACTCAATCTCCTTACCTC	CT	CT
>ref-8682	8	TGCCTGCATACTACAACTCCATCATTA	AC	AC
>ref-8682	26	TGCCTGCATACTACAACTCCATCATTA	CT	CT
>ref-8686	22	GTCTGGTAGACCTCAGCTCCACCATAA	AC	CC
>ref-8687	7	TACAACGTTACTAAAACTCCAACCAAA	AG	GG
>ref-8698	13	CATAATCCCACCCCCTCTCCAGTAAAC	CT	CT
>ref-8700	24	TCCACCCCTACGATGACTCCGACGAGT	AG	AG
>ref-8702	2	CGCTTAAATACAACTTCTCCTAAACTT	AG	GG
>ref-8709	27	CCCAACCCAACTCGCCCTCCATCTCTG	AG	AG
>ref-8735	21	AGAAAAAGAACTTACCCTCCGTTTGTT	GG	AG
>ref-8744	13	ACGGCGAAAACCGGTCCTCCTCCTCCT	AG	AG
>ref-8748	12	CCTCTAGGGACAGTGGCTCCCTCCCGT	AT	AT
>ref-8748	26	CCTCTAGGGACAGTGGCTCCCTCCCGT	GG	AG
>ref-8751	25	CATCTGGGAACAAGAACTCCAAGCAAC	AA	AC
>ref-8755	3	ATCTGAACCACACCAACTCCAACATCT	CT	CT
>ref-8756	27	GACTCCCAAACAAAACCTCCCTTAGGG	AG	AG
>ref-8759	2	ACTTTCTCCACTTCCACTCCATCAAAA	CT	CC
>ref-8759	4	ACTTTCTCCACTTCCACTCCATCAAAA	TT	AT
>ref-8759	8	ACTTTCTCCACTTCCACTCCATCAAAA	CC	CT
>ref-8760	23	ATACTTCAAACTCCATCTCCACTGGCA	TT	CT
>ref-8761	13	CTCATGGCCACACCTCCTCCTCCACCG	AC	CC
>ref-8763	9	GCATCATTCACACCATCTCCAGTCATT	CC	CG
>ref-8763	12	GCATCATTCACACCATCTCCAGTCATT	AC	AC
>ref-8763	21	GCATCATTCACACCATCTCCAGTCATT	AT	AT
>ref-8764	8	CACACACACACGCTCACTCCACTTCGG	AG	AA
>ref-8767	23	CGTCGCAGCACCTTTGCTCCTCGCCGA	AG	AG
>ref-8776	8	AGGTTCTCTACTTTTGCTCCAAAAGTG	CT	CC
>ref-8783	15	ATTAAAGCAACCCAACCTCCATCCAAT	AG	AG
>ref-8783	24	ATTAAAGCAACCCAACCTCCATCCAAT	CT	CT
>ref-8792	21	ACAGTTGTGACTATCTCTCCTCATCTC	CT	CT
>ref-8797	6	ACAGAGTCAACAAAGACTCCTAGTGTA	CG	CG
>ref-8801	3	CTACCCCCCACCTGCCCTCCTGTATTA	AC	AC
>ref-8801	8	CTACCCCCCACCTGCCCTCCTGTATTA	CG	CC
>ref-8848	1	GAGTTATTTACTCTTTCTCCAACTTTA	AG	AG
>ref-8850	25	ACAGCTGAAACAAAAGCTCCTCTGTCC	CT	CT
>ref-8852	5	CCATCGATGACAGAACCTCCGAAACGT	AC	AC
>ref-8852	13	CCATCGATGACAGAACCTCCGAAACGT	GG	AG
>ref-8857	15	CTCACACCCACATGAACTCCAATGAAA	AT	AT
>ref-8858	2	AATTAAAAAACCCCTCCTCCATATCCT	AT	AT
>ref-8858	4	AATTAAAAAACCCCTCCTCCATATCCT	AT	AT
>ref-8865	3	ACAGAGACGACCAGTCCTCCTGGCAGC	AG	AG
>ref-8867	26	TAACTTGATACCTTCTCTCCAATGCCA	CC	CT
>ref-8878	14	GATTGCCCCACACACACTCCCAAGGAA	AA	AG
>ref-8890	27	ACCACAGCCACCTCCACTCCACGCTTC	CT	CC
>ref-8895	3	TACGGAAAAACGAGTGCTCCTACCATG	CG	CC
>ref-8895	23	TACGGAAAAACGAGTGCTCCTACCATG	CT	CC
>ref-8898	26	AATTCTTCTACCATCACTCCTGGTGGT	AG	AG
>ref-8916	2	TTATTTTCCACTCTCTCTCCATTTCCA	CT	CT
>ref-8916	8	TTATTTTCCACTCTCTCTCCATTTCCA	CT	CT
>ref-8919	2	AATAACTCAACATTTTCTCCAAAATCC	AC	AA
>ref-8919	12	AATAACTCAACATTTTCTCCAAAATCC	AC	AC
>ref-8921	1	CACTGATAGACTAAGCCTCCCCACTGA	CG	CG
>ref-8923	9	GTAGTCCCGACGCCACCTCCTTCGCAT	AG	AG
>ref-8923	23	GTAGTCCCGACGCCACCTCCTTCGCAT	CT	CT
>ref-8928	13	GGGTCTTTGACAAAATCTCCCCTTTTC	AT	AT
>ref-8943	6	GCATTGCCTACTCAGACTCCTTCTTCA	AG	AG
>ref-8944	3	CAGCAAAGGACACCAACTCCAGCAGCC	AG	AG
>ref-8983	13	CCAATCTTGACGTTAACTCCGTACCAG	GT	GT
>ref-8983	15	CCAATCTTGACGTTAACTCCGTACCAG	AG	AG
>ref-8988	26	AGAGAACACACAGTAACTCCAATTCAC	AG	AG
>ref-8991	1	GTCAGGCCAACCCAAGCTCCGCAAGGC	AG	AG
>ref-8995	16	CAACTCAAAACCCTAACTCCCATTATA	AA	AG
>ref-8995	25	CAACTCAAAACCCTAACTCCCATTATA	AT	AT
>ref-8998	2	CTCCTATACACCAAGGCTCCTTAAACT	CT	CT
>ref-8998	26	CTCCTATACACCAAGGCTCCTTAAACT	CT	CT
>ref-9000	14	AACTCCTATACCACATCTCCCAGGCAG	CT	CT
>ref-9000	25	AACTCCTATACCACATCTCCCAGGCAG	CT	CT
>ref-9002	4	CCATTGGAAACATTGGCTCCTCTTCTT	TT	CT
>ref-9015	4	CCATGCATGACATGTGCTCCAGCTGAA	CT	TT
>ref-9018	21	ATCGAGAACACAGGTCCTCCTTGCCCA	CT	CT
>ref-9034	5	GGGTATTGAACGTCCCCTCCACTTACA	AA	AG
>ref-9034	8	GGGTATTGAACGTCCCCTCCACTTACA	AG	AG
>ref-9034	26	GGGTATTGAACGTCCCCTCCACTTACA	CT	CC
>ref-9036	1	TCCATTCACACACACACTCCCTATCTT	CC	CT
>ref-9036	4	TCCATTCACACACACACTCCCTATCTT	CC	AC
>ref-9039	13	GCAAATTACACTATTACTCCCTGTATT	AA	AG
>ref-9045	21	GAGCATCAAACCCTCCCTCCAACTCCT	AG	AA
>ref-9051	12	CCCTATCAGACCGACTCTCCAGATGAC	CT	CC
>ref-9063	21	TTATGGTAGACTTGTGCTCCGTATAAT	GG	AG
>ref-9068	12	CGACTTAAAACCAGAACTCCTAGACTT	AC	AC
>ref-9070	2	TTCTTCTACACTATCACTCCAACCTCT	CT	TT
>ref-9071	16	CATCTTGAAACTAGCGCTCCACTTAGT	AG	GG
>ref-9092	1	ACGTGCGTCACAAATGCTCCTGCATTT	AC	AA
>ref-9092	16	ACGTGCGTCACAAATGCTCCTGCATTT	GT	GG
>ref-9102	14	GTTTGGACTACACCTACTCCAAACACA	CC	CG
>ref-9109	12	CCTATAGTGACCAGATCTCCAAGTAAA	CT	CC
>ref-9110	8	CTGGCCGTTACTCACCCTCCTCCTCTT	GT	GT
>ref-9110	14	CTGGCCGTTACTCACCCTCCTCCTCTT	AT	CT
>ref-9126	1	ACAACTTGAACAAGAGCTCCAACGAGC	AC	AC
>ref-9126	16	ACAACTTGAACAAGAGCTCCAACGAGC	AG	AG
>ref-9137	24	AAGCTGCTAACACGTTCTCCGCTCGAG	CT	CC
>ref-9139	8	CTCTAGGTAACAACCTCTCCCTCTAGA	CT	CT
>ref-9139	13	CTCTAGGTAACAACCTCTCCCTCTAGA	AG	AA
>ref-9139	14	CTCTAGGTAACAACCTCTCCCTCTAGA	CG	CC
>ref-9144	6	TAAGGGGGAACAACCCCTCCTTCTGGT	AG	AG
>ref-9145	2	CCTTGGCCGACGGCCTCTCCTCTTGCT	CT	CT
>ref-9145	22	CCTTGGCCGACGGCCTCTCCTCTTGCT	CT	CT
>ref-9145	26	CCTTGGCCGACGGCCTCTCCTCTTGCT	CT	CT
>ref-9168	5	ACTCAAACCACCCCTTCTCCATCTGAG	AC	AA
>ref-9168	14	ACTCAAACCACCCCTTCTCCATCTGAG	CT	CC
>ref-9173	1	GATAAGCATACTACTCCTCCTACAGTT	AG	AG
>ref-9173	3	GATAAGCATACTACTCCTCCTACAGTT	CT	CT
>ref-9179	21	ACTCTTGGTACTGTGGCTCCACAATTC	AG	AA
>ref-9179	27	ACTCTTGGTACTGTGGCTCCACAATTC	CT	CT
>ref-9195	9	TGGTGTCCGACTATCTCTCCATCAGGG	CG	CC
>ref-9195	12	TGGTGTCCGACTATCTCTCCATCAGGG	CT	CT
>ref-9195	22	TGGTGTCCGACTATCTCTCCATCAGGG	CT	CT
>ref-9211	5	TCACGAACAACGGGTCCTCCTCGCTCT	AG	AG
>ref-9211	13	TCACGAACAACGGGTCCTCCTCGCTCT	CG	CG
>ref-9212	12	GCCTTCCCCACTCTGTCTCCATTATCC	CT	TT
>ref-9237	8	ACATCTCTTACCCCTACTCCTTAAGGC	CT	CT
>ref-9237	14	ACATCTCTTACCCCTACTCCTTAAGGC	CT	CT
>ref-9237	27	ACATCTCTTACCCCTACTCCTTAAGGC	AC	AC
>ref-9274	12	CTGTCCAAGACCCATACTCCCAATCAC	CT	CT
>ref-9274	22	CTGTCCAAGACCCATACTCCCAATCAC	AG	AA
>ref-9274	24	CTGTCCAAGACCCATACTCCCAATCAC	CT	CT
>ref-9280	9	TGCATGACAACTCCCCCTCCCCCGGGT	AC	AA
>ref-9283	21	AATATGGACACAAAACCTCCCCAACAA	CT	CC
>ref-9297	1	CGACCATCGACCTCGTCTCCCTCTCTG	CC	CT
>ref-9299	3	TGTTCCTCAACTGTATCTCCAATTATC	TT	CT
>ref-9299	13	TGTTCCTCAACTGTATCTCCAATTATC	GG	GT
>ref-9302	6	CCTCCGTGCACCATCTCTCCCTCCCGA	AG	AG
>ref-9314	26	ACAACAACCACAGCTTCTCCTGATTAG	AA	AT
>ref-9319	22	CCACCACCAACAAAATCTCCAAAGACA	AT	AA
>ref-9324	12	TATTTAATTACGACTTCTCCCAAAACA	GT	GG
>ref-9327	3	ACTAAAAAAACCAACTCTCCAAGGCCA	CT	CT
>ref-9327	4	ACTAAAAAAACCAACTCTCCAAGGCCA	AG	AG
>ref-9327	5	ACTAAAAAAACCAACTCTCCAAGGCCA	AG	AG
>ref-9335	3	ACTGGTAATACAGTTGCTCCATTTCTA	AT	AT
>ref-9335	8	ACTGGTAATACAGTTGCTCCATTTCTA	AG	AG
>ref-9344	3	GGGACTACCACCAAATCTCCTAATTTA	AG	GG
>ref-9356	12	TTAAAAGATACAGCTACTCCCATTACC	AT	AT
>ref-9356	16	TTAAAAGATACAGCTACTCCCATTACC	AC	AC
>ref-9360	8	CTCATTTGCACTTTGTCTCCGTTAGCT	AG	GG
>ref-9360	21	CTCATTTGCACTTTGTCTCCGTTAGCT	CG	GG
>ref-9367	1	TCTCTTATCACTATTTCTCCATCTCTC	TT	CT
>ref-9369	7	TCATCAATCACCTTCCCTCCAAGCCTT	AA	AG
>ref-9381	16	CTTTAACCAACCCCAACTCCTTTGCTC	AA	AT
>ref-9385	23	TAGTGCAATACTTGAACTCCGGATTTT	AG	AG
>ref-9389	7	ATTACTTTGACACATACTCCCCGGTTA	GT	GT
>ref-9389	22	ATTACTTTGACACATACTCCCCGGTTA	CT	CT
>ref-9389	23	ATTACTTTGACACATACTCCCCGGTTA	AG	AG
>ref-9390	6	CACACAGTAACCACAACTCCACACAGT	AG	AA
>ref-9390	7	CACACAGTAACCACAACTCCACACAGT	GT	GG
>ref-9390	8	CACACAGTAACCACAACTCCACACAGT	GT	TT
>ref-9391	7	TTATCTCAAACACCATCTCCATTTTCC	CT	CC
>ref-9391	13	TTATCTCAAACACCATCTCCATTTTCC	AC	CG
>ref-9391	26	TTATCTCAAACACCATCTCCATTTTCC	AC	AC
>ref-9396	6	CCCGCGCCCACTCTTACTCCACGTGAA	AG	AG
>ref-9396	14	CCCGCGCCCACTCTTACTCCACGTGAA	CT	CT
>ref-9398	13	GTAGATGACACAGGTTCTCCAGTATTG	GT	GG
>ref-9404	12	TCTCTCTTGACCACATCTCCTACCTAC	CT	CT
>ref-9404	13	TCTCTCTTGACCACATCTCCTACCTAC	AG	AA
>ref-9404	27	TCTCTCTTGACCACATCTCCTACCTAC	CG	AC
>ref-9424	6	AAGTACCTAACCACGGCTCCAGTTATC	CT	CT
>ref-9424	7	AAGTACCTAACCACGGCTCCAGTTATC	CC	CT
>ref-9426	13	TTGAATGGGACCAACTCTCCCATTCTA	AG	AA
>ref-9432	6	ACCTGCACAACCAAAACTCCAATTAGT	AC	CC
>ref-9433	4	GACGCCTTTACTGTGCCTCCAGATTTG	AG	AG
>ref-9433	5	GACGCCTTTACTGTGCCTCCAGATTTG	CT	CT
>ref-9433	9	GACGCCTTTACTGTGCCTCCAGATTTG	TT	CT
>ref-9440	16	TTGAGGAGAACCACAACTCCATAACTT	AG	AG
>ref-9445	2	ATGCAATGGACGCCACCTCCCCCGCAC	AT	AC
>ref-9445	5	ATGCAATGGACGCCACCTCCCCCGCAC	AG	AG
>ref-9453	9	AGTTCACAGACAAGCTCTCCTTTTGCA	GG	AG
>ref-9455	3	CCGCTAGGTACCCTTTCTCCATCAGCC	GT	GG
>ref-9455	15	CCGCTAGGTACCCTTTCTCCATCAGCC	GT	TT
>ref-9460	1	ATGGAGCATACATTCACTCCACCTGCA	AG	AG
>ref-9460	27	ATGGAGCATACATTCACTCCACCTGCA	AT	AT
>ref-9462	15	GTCAGTGCCACGTCGGCTCCACGTCAT	AG	GG
>ref-9466	25	TGCAAAACCACAACATCTCCCACCATG	AT	AA
>ref-9469	24	ACAAATGTTACAGTGACTCCCTATATA	TT	CT
>ref-9472	4	AGTCATCGAACCACTACTCCCCATAGC	CC	CT
>ref-9472	7	AGTCATCGAACCACTACTCCCCATAGC	CT	CT
>ref-9472	8	AGTCATCGAACCACTACTCCCCATAGC	GG	AG
>ref-9487	1	GATCTACATACAAGTACTCCTTCAATT	GG	AG
>ref-9502	2	CTACTCTGTACCTTTTCTCCATTAGGG	CT	CT
>ref-9516	5	GCCTCAATCACTTTATCTCCCATTTTC	CT	CT
>ref-9516	21	GCCTCAATCACTTTATCTCCCATTTTC	CT	CC
>ref-9516	25	GCCTCAATCACTTTATCTCCCATTTTC	CT	CT
>ref-9521	3	CTTGATAGCACTTTACCTCCTGTCTTT	CT	CT
>ref-9521	14	CTTGATAGCACTTTACCTCCTGTCTTT	AT	AT
>ref-9532	14	CCATGGACCACGACTTCTCCACCCCAC	CT	CC
>ref-9542	21	TTTTGTATCACAATTACTCCTAAATAT	AT	TT
>ref-9547	5	CACAAAAAAACCCAAACTCCTGCACAC	AG	AG
>ref-9549	8	TCACCACACACCATCTCTCCTCCCCTC	AG	AG
>ref-9549	27	TCACCACACACCATCTCTCCTCCCCTC	CT	CT
>ref-9560	6	CCTACTCTAACTCTAGCTCCCATCTCA	CT	CT
>ref-9560	9	CCTACTCTAACTCTAGCTCCCATCTCA	AG	AG
>ref-9565	21	GATTTGGCCACGTCACCTCCTAACAAA	AT	TT
>ref-9565	23	GATTTGGCCACGTCACCTCCTAACAAA	AC	AA
>ref-9570	13	ACTGACCGAACTGAATCTCCGAAGTGG	CG	GG
>ref-9570	14	ACTGACCGAACTGAATCTCCGAAGTGG	AG	AA
>ref-9586	3	TCTTTTAAGACATGGACTCCTGATATG	TT	AT
>ref-9586	14	TCTTTTAAGACATGGACTCCTGATATG	AG	AG
>ref-9594	4	ACCACCACCACCACATCTCCTTCTTTC	AG	AA
>ref-9616	22	AGCCCCCAAACTGTTGCTCCTGGAGGA	AG	AG
>ref-9623	13	TAAAGACCAACAGCAACTCCGTTTGCA	AG	AG
>ref-9623	21	TAAAGACCAACAGCAACTCCGTTTGCA	AG	AG
>ref-9623	26	TAAAGACCAACAGCAACTCCGTTTGCA	AC	AC
>ref-9634	26	CCCACTCCTACCCCATCTCCATTACAA	AG	AA
>ref-9636	15	ATTTACACCACAAAATCTCCTTCTTAC	AA	AG
>ref-9645	7	ACAACAGTCACCCCAACTCCACCCCTT	CG	GG
>ref-9668	23	TCGACCACTACATGGACTCCCTCGGCC	CT	CT
>ref-9687	25	CAACAAAGAACAAAAACTCCACTCAAA	AT	AT
>ref-9690	9	TTATGTCCGACTCTCACTCCCTGATCA	CG	GG
>ref-9705	21	GAACTTTAAACTAAAACTCCGAAAATT	GT	GT
>ref-9730	1	CACCACACCACACCCTCTCCTTTCACA	AC	AC
>ref-9730	5	CACCACACCACACCCTCTCCTTTCACA	AG	AG
>ref-9734	15	TGCTTCCCCACCCTTCCTCCCAACCAA	AT	AT
>ref-9734	22	TGCTTCCCCACCCTTCCTCCCAACCAA	AT	AT
>ref-9742	5	TTATCTAGCACAAGGGCTCCTGTGATG	AC	AC
>ref-9747	1	AACCAAAACACATGTACTCCGGCTGGC	AG	AG
>ref-9756	1	TCTTTTAATACATATTCTCCCTTGATG	GT	GT
>ref-9760	14	TTCGGATCTACTCTTCCTCCATCGAAA	CT	CT
>ref-9764	8	TTTGCCTGGACTATTACTCCTACATGT	GG	AG
>ref-9770	3	AGCAAACCAACAAAAACTCCCCCTTAC	CC	CT
>ref-9775	14	ACCATTGTGACCAGCCCTCCCCCAAAG	CG	CG
>ref-9777	3	TTCATTGCAACTTATCCTCCATGTCAA	CT	CT
>ref-9788	25	CCACTAAAAACAAGCACTCCAGTTGAA	GG	AG
>ref-9790	14	GGCAGTACAACACTTACTCCAACTATG	GT	TT
>ref-9790	24	GGCAGTACAACACTTACTCCAACTATG	AT	TT
>ref-9802	21	TAGGGAGGCACGTGACCTCCTTGGTCC	AT	TT
>ref-9808	8	TTCACAACAACTCACCCTCCCCAAAGA	CT	CC
>ref-9861	13	ATAAATCCAACTGTGTCTCCCACGAAA	GG	AG
>ref-9861	23	ATAAATCCAACTGTGTCTCCCACGAAA	CC	CT
>ref-9870	8	AGAGCTCCGACAATGCCTCCACCGCCG	CT	CC
>ref-9870	26	AGAGCTCCGACAATGCCTCCACCGCCG	CT	CC
>ref-9871	22	CTACAATCTACCTCGTCTCCTGTGTAT	AG	AG
>ref-9873	5	TCACCTTCAACTTGGGCTCCGTGTTCA	CT	CT
>ref-9873	12	TCACCTTCAACTTGGGCTCCGTGTTCA	CT	TT
>ref-9873	16	TCACCTTCAACTTGGGCTCCGTGTTCA	AG	GG
>ref-9876	2	AGCAAATTCACTTTGTCTCCAATGCTT	GG	AG
>ref-9876	15	AGCAAATTCACTTTGTCTCCAATGCTT	GG	AG
>ref-9881	21	CCTAGATCTACTTACTCTCCCTCTAGA	CG	GG
>ref-9887	9	CATCATCAGACACTGTCTCCATTTGTG	AG	AG
>ref-9887	13	CATCATCAGACACTGTCTCCATTTGTG	CC	CT
>ref-9887	22	CATCATCAGACACTGTCTCCATTTGTG	CT	CT
>ref-9889	8	TTCTTTCCGACCAAACCTCCCCTCTTG	CC	CT
>ref-9899	22	CGTGGCAGCACGTATCCTCCCCCAGAT	AC	AC
>ref-9902	14	CACGGAACAACTCCATCTCCTTCAGAA	AC	CC
>ref-9902	15	CACGGAACAACTCCATCTCCTTCAGAA	AT	AA
>ref-9909	2	TAAAAGTCAACTAAGTCTCCATAACGG	AG	AA
>ref-9909	13	TAAAAGTCAACTAAGTCTCCATAACGG	AG	AA
>ref-9917	3	ACGCAGAGCACCCTCACTCCTGGACTC	GG	AG
>ref-9917	9	ACGCAGAGCACCCTCACTCCTGGACTC	CC	CG
>ref-9918	12	CTAATAAGGACATTTCCTCCTTAGATA	AG	AA
>ref-9920	8	AACGACTGGACTCATCCTCCTTGGAGA	GG	AG
>ref-9920	14	AACGACTGGACTCATCCTCCTTGGAGA	AG	AG
>ref-9928	1	CGAGACCTCACTGCCTCTCCCCGATGT	CT	CC
>ref-9936	2	CCGGCTTCTACCACCTCTCCCGTTCAC	CT	CT
>ref-9940	9	ACCTTCATCACTTTGACTCCAAAGAAG	CT	CC
>ref-9941	6	GGTCTGCCAACTTGTTCTCCATCCCTT	GT	GG
>ref-9941	24	GGTCTGCCAACTTGTTCTCCATCCCTT	CT	CC
>ref-9947	6	ATGAAATGAACTGTACCTCCCAGATGC	AG	AA
>ref-9949	23	CATAATTTGACATTTTCTCCATAGAAT	AG	AG
>ref-9952	23	ATTACCACCACCATTTCTCCTCATTCT	AC	AA
>ref-9953	9	ATGTGGATTACATTATCTCCATCATCA	CT	CT
>ref-9965	24	TCGAGCACAACCTTGACTCCACCCCTT	CT	CC
>ref-9967	12	TTATATAGCACCAGTGCTCCCAGAAAG	CT	CT
>ref-9967	21	TTATATAGCACCAGTGCTCCCAGAAAG	CC	CT
>ref-9972	26	CCGCCGACGACCTCGCCTCCGCCATCG	CT	CC
>ref-9978	8	TTCGACACGACAGTTTCTCCATAAGAC	CT	CT
>ref-9978	12	TTCGACACGACAGTTTCTCCATAAGAC	AG	AG
>ref-9983	26	ATGATTCAGACTGTATCTCCCAATACT	CT	CT
>ref-10003	12	AAGTCACCCACCGAGTCTCCAATATAA	CT	CT
>ref-10012	24	GATGTCCCTACTCCGGCTCCAGCCGCA	CC	CT
>ref-10030	3	TCGCTAATGACATTGACTCCAATCCAC	GG	GT
>ref-10030	27	TCGCTAATGACATTGACTCCAATCCAC	CT	CC
>ref-10032	5	TTAAGGTAAACATTTACTCCACTCAAT	CG	GG
>ref-10037	7	AGTTGCAGCACCAATTCTCCTCACAAG	AA	AG
>ref-10039	12	TAATACAAAACCAAAACTCCAGAGAAA	CT	CT
>ref-10056	2	GCCTTTCAAACATCAACTCCAATGTTT	CT	CT
[truncated: 44,933 more rows]
