# Supplementary material for: High-density SNP linkage map construction and QTL mapping for flavonoid-related traits in a tea plant (Camellia sinensis) using 2b-RAD sequencing
Source: BMC Genomics. 2018 Dec 22;19:955. doi: 10.1186/s12864-018-5291-8 (PMC6304016; doi:10.1186/s12864-018-5291-8)
Supplement: Supplementary file 4 — Table S4. The genotyping in the F1 population. (XLSX 15834 kb) [file 12864_2018_5291_MOESM4_ESM.xlsx]

## Sheet: 10816 Co-dominance
ref	ref sequence	position	LJ43	BHZ	0002	0003	0005	0102	0103	0104	0105	0106	0107	0108	0202	0203	0204	0205	0206	0207	0208	0209	0210	0211	0212	0213	0301	0302	0303	0304	0306	0308	0309	0310	0311	0312	0313	0315	0316	0401	0403	0405	0406	0407	0409	0410	0411	0412	0413
>ref-123	GAAACCCTAACAGCACCTCCATCTGAA	23	CT	CT	--	CT	CT	CC	CC	CT	CT	CT	TT	CT	TT	CT	CT	CT	TT	CT	TT	CT	--	CC	TT	TT	TT	TT	CC	CC	CT	TT	CT	TT	TT	TT	CT	CT	TT	--	CC	CT	CT	--	CT	TT	CT	CT	CC
>ref-285	CAGTGTTTGACTGTGACTCCATATGCA	5	AG	AG	AG	AG	--	AG	AG	AG	GG	GG	AG	AG	AG	AG	--	--	GG	AG	AG	AG	AG	AG	AG	AG	AG	AG	GG	AG	AG	--	AG	AG	AG	AG	AG	GG	AG	AG	AG	GG	--	--	AG	AG	AG	GG	GG
>ref-330	GAGAGAGAGACCAGTTCTCCTACAACT	7	AG	AG	GG	AG	AA	GG	AG	AG	AG	AG	AG	AG	AA	AG	GG	AG	AG	AA	AA	GG	--	--	AA	AG	AG	AA	AA	AG	AG	GG	GG	GG	AG	GG	AA	AG	AG	GG	--	AG	AG	AA	AG	AG	AG	AG	AG
>ref-688	TGCCGAATGACAGGGACTCCAAGGTTA	15	CG	CG	CG	CG	GG	GG	CG	--	CG	CG	CG	CG	GG	CG	CG	CG	CG	CG	CG	CG	CG	GG	GG	GG	GG	CG	CG	CG	CG	CG	CG	CG	CG	CG	CG	CG	CG	CG	CG	CG	GG	--	GG	--	CG	GG	CG
>ref-722	GGCCTACCTACTAAGGCTCCGTTTGCA	27	AC	AC	--	AC	--	AC	AC	AC	AC	--	AC	AC	AC	--	AC	AA	AA	AC	AC	AC	AC	AC	AC	AA	AC	--	AA	AA	AA	AC	AC	AA	AA	AC	AC	--	AA	--	AC	AA	AC	AA	AA	AA	AC	AC	AC
>ref-740	GTGCGGCCAACCTTTGCTCCATGGTTC	22	CT	CT	CT	--	TT	CT	--	CT	CT	CT	CT	CT	TT	CT	CT	CT	CT	CT	CT	CT	TT	CT	CT	CT	CT	TT	TT	CT	CT	CT	CT	CT	CT	CT	CT	TT	--	CT	--	CT	--	CT	CT	CT	CT	TT	CT
>ref-1360	CAGCTAACCACTGTGCCTCCCAAGGAG	25	AG	AG	AG	AG	GG	GG	--	AG	AG	GG	AG	GG	AG	GG	--	AG	GG	AG	--	GG	GG	GG	GG	AG	GG	--	AG	GG	--	AG	GG	AG	GG	GG	AG	AG	AG	GG	GG	AG	--	--	AG	AG	AG	GG	GG
>ref-1782	TAAGCCGTAACAAAGACTCCTTGAATT	5	CT	CT	CC	CT	CT	CC	CC	CT	CC	CT	CT	CT	CC	CT	CT	CT	TT	TT	TT	CC	CC	CT	CC	CC	CC	CT	CC	CC	CT	TT	CT	TT	CC	CT	TT	CC	CC	CT	CT	CT	CT	CC	CC	CC	TT	TT	CT
>ref-2234	AAATCTATAACTCCTTCTCCTGTTAAA	7	AT	AT	--	AT	AT	AT	AT	AT	AT	AT	AT	AT	AT	AT	AT	AT	--	AA	AT	AA	AA	AT	AA	AT	AA	--	AA	AA	AT	AT	AT	AT	AT	AT	AA	--	AT	--	AT	AT	AT	AT	--	--	--	AT	AT
>ref-2234	AAATCTATAACTCCTTCTCCTGTTAAA	12	CT	CT	--	CT	CT	CT	CT	CT	CT	CT	CT	CT	CT	CT	CT	CT	--	TT	CT	TT	TT	CT	TT	CT	TT	--	TT	TT	CT	CT	CT	CT	CT	CT	TT	--	CT	--	CT	CT	CT	CT	--	--	--	CT	CT
>ref-2350	GTTTGCTGCACATCCTCTCCACTGTGA	9	CT	CT	CC	CC	--	--	--	CT	CT	CC	CC	CT	CT	CT	AC	CT	CT	CC	CT	CT	CT	--	--	CT	CT	CC	CT	CT	CC	CT	CC	CC	--	CT	CT	CC	CT	--	CT	CT	CT	--	CT	CC	CT	CT	CT
>ref-2444	ACTCCAAAGACGTCCTCTCCGTCGCTT	25	CT	CT	TT	CT	CT	TT	CT	TT	--	--	CT	TT	TT	--	TT	TT	CT	CT	--	CT	--	TT	CT	TT	--	TT	CT	--	--	CT	TT	TT	--	CT	--	CT	CT	--	TT	CT	--	--	CT	TT	CT	TT	CT
>ref-2961	GACAAACACACTTCTCCTCCCCCGCTG	24	GT	GT	GT	GT	TT	TT	GT	GT	TT	GG	TT	TT	TT	GG	TT	GT	GG	GT	GT	GG	--	GG	GT	GT	TT	GG	GT	TT	GT	GG	GG	GG	GG	GT	GG	GT	TT	--	GT	GG	--	--	GT	GT	GT	GT	TT
>ref-3004	AGTAGAACAACATATCCTCCATTAGTT	5	GT	GT	GT	GT	GG	GG	GT	GT	GT	GT	GG	GT	GT	GT	GT	GT	GG	GG	GT	GT	--	GT	GT	GG	GT	GT	GT	GT	GG	GT	GT	GT	GT	GT	--	GG	GG	GG	GT	GT	GT	GT	GT	GT	GG	GT	GT
>ref-3111	GCTAGCAGAACATCACCTCCTCCAGCA	25	AG	AG	--	GG	--	AG	GG	AG	AG	AG	GG	GG	AG	--	AG	GG	AG	AG	AG	AG	--	AG	GG	--	AG	AG	--	AG	AG	AG	AG	GG	AG	GG	GG	GG	GG	--	GG	AG	--	--	AG	AG	AG	AG	--
>ref-3479	CAATGATCGACTCTTTCTCCCCGATGT	22	CT	CT	CT	TT	CT	CT	CT	CT	CT	--	CT	TT	TT	TT	CT	CT	--	CT	TT	CT	--	--	CT	TT	CT	TT	CT	--	--	CT	CT	CT	--	CT	--	--	CC	--	TT	--	CT	--	--	CT	CT	CT	CT
>ref-3492	TCCCAAACCACCGCACCTCCACCTCCC	2	CT	CT	CT	CT	CC	CT	CT	CT	CC	CT	CC	CT	--	CC	CT	CT	CC	CC	CC	CT	CC	CC	CT	CT	CC	CT	CT	CT	CC	CT	--	--	CT	CT	CT	CC	CT	CT	--	CC	CC	CT	CT	CT	CC	CT	CT
>ref-3529	ATCATTAACACGTCAACTCCATAGTTG	13	CT	CT	TT	CC	CC	--	CT	CT	CT	CT	CT	CC	CC	CT	CT	CT	CT	CT	CC	TT	CT	CC	CC	CT	CT	CT	CC	CT	CT	TT	TT	TT	CT	TT	CT	CT	CT	--	CC	CT	CT	--	CC	CT	--	CT	CT
>ref-3637	CCAACCTCCACTACTTCTCCTGCTATA	27	AG	AG	AA	AG	AG	AA	--	AG	AA	AA	AG	AA	AG	AA	AG	AG	AG	AG	AA	AG	AA	AA	AA	AA	AG	AA	AA	AA	--	AG	--	AA	AG	--	AG	AG	AG	AA	AG	AA	AG	AG	AG	AG	AA	AG	AA
>ref-3733	TGAACAACGACCTCCCCTCCCTCCTCT	23	CT	CT	CT	CT	CC	CT	CC	CC	CC	--	CT	CT	CT	CC	CT	CT	CC	CT	--	CT	CT	CC	CT	CT	CC	CT	CT	CC	CT	CT	CC	CT	--	CC	CT	CT	CC	CT	CT	CC	CT	--	CT	CT	CT	CT	CT
>ref-3773	GATTAGTAAACTTACACTCCTTACCCC	24	CT	CT	CC	CT	CT	--	CT	CT	CT	CT	--	CT	CC	--	CT	--	CC	CT	CC	CC	CT	CT	CT	--	CT	CT	CT	CC	CT	CT	CT	CC	CT	CT	--	CT	CT	CC	CT	CT	CC	CT	CC	CC	CT	CC	CC
>ref-3855	CCGAGCCCCACGCCAACTCCACAACAT	7	CT	CT	CT	--	CC	CC	CC	CC	--	CC	--	CC	--	CC	CC	CC	CC	CC	--	CC	--	CC	CT	CC	CC	CC	CC	CC	CC	--	CC	CC	CC	CT	CC	CC	CT	--	CT	CC	CT	CC	CC	CC	CC	CC	--
>ref-4206	ATGCTAAAAACCAATTCTCCACATCTC	14	AT	AT	AA	AT	AT	AT	AT	AA	AA	AA	AA	AT	AA	AA	--	AA	AA	AT	AA	AA	--	AT	AA	AT	AA	AA	AA	AA	AA	AT	AT	AA	AT	AA	AT	AA	AT	AA	AT	AT	AA	AA	AT	AA	AT	AT	AT
>ref-4206	ATGCTAAAAACCAATTCTCCACATCTC	23	AC	AC	AA	AC	AC	AC	AC	AC	AA	AA	AA	AC	AA	AA	--	AA	AA	AC	AA	AA	--	AC	AA	AC	AA	AA	AA	AA	AA	AC	AC	AA	AC	AA	AC	AA	AC	AA	AC	AC	AA	AA	AC	AA	AC	AC	AC
>ref-4216	ATATAAACAACACAACCTCCGTCTACC	16	CT	CT	--	CC	CT	CC	TT	CT	CC	--	TT	--	--	CT	CT	CT	CT	CT	CT	CT	TT	CT	CT	TT	CT	CT	TT	CT	CC	CT	TT	TT	CT	CT	CC	CT	CT	TT	--	TT	CC	--	CT	CT	CT	CT	CC
>ref-4283	CAATCATACACACCCCCTCCAGAACAG	14	CG	CG	CG	CG	CC	CG	CC	CG	CG	CG	CG	CC	CC	CC	CG	CG	--	CG	CC	CG	CC	CG	CG	CG	CG	CG	CC	CG	CG	CC	CG	CG	CG	CG	CG	CG	CG	CG	CG	CG	CG	CC	--	--	CG	CG	CG
>ref-4283	CAATCATACACACCCCCTCCAGAACAG	22	AG	AG	GG	AG	AG	GG	--	GG	GG	GG	GG	AG	GG	GG	GG	GG	GG	GG	AG	AG	--	AG	GG	GG	GG	GG	GG	GG	GG	AG	--	AG	GG	AG	GG	GG	GG	--	GG	--	GG	--	--	--	GG	GG	AG
>ref-4330	CTGACCACCACAAGCACTCCTCTTTCA	14	CG	CG	GG	GG	CG	GG	GG	CG	GG	CG	CG	CG	GG	CG	GG	CG	GG	GG	GG	GG	--	CG	GG	CG	CG	CG	CG	CG	CG	GG	CG	CG	--	GG	GG	CG	--	GG	GG	CG	CG	CG	CG	--	CG	--	GG
>ref-4381	CAATCCGTGACAGGATCTCCAACGGGA	23	CT	CT	CT	CT	CT	--	CT	CT	CT	CT	--	CC	CC	CC	CC	CT	CC	CT	CT	CC	CT	CC	CT	CT	CT	CT	CC	CC	CT	CC	CT	CC	CT	--	CC	--	CT	--	CT	CT	CT	CT	CT	CT	CT	--	CT
>ref-4459	CATTTACTGACCATTTCTCCTTCTGTG	24	CT	CT	TT	TT	CT	TT	CT	CT	CT	CT	CT	CT	CT	CT	CT	CT	CT	TT	TT	TT	CT	CT	CT	CT	TT	CT	CT	CT	CT	TT	CT	CT	CT	CT	TT	TT	CT	TT	TT	CT	--	CT	CT	TT	CT	CT	CT
>ref-4746	CAATAATTGACACCCCCTCCCCCTTAC	3	AG	AG	AA	AG	AA	AA	AG	AG	AA	AG	--	AA	AG	AA	AG	AG	AG	AA	AG	--	AA	AG	--	AG	AG	AG	AG	AG	AG	AA	--	AA	AG	AG	AA	AA	AA	AG	AG	AG	AG	AG	AG	AG	AG	AG	AG
>ref-4746	CAATAATTGACACCCCCTCCCCCTTAC	15	CT	CT	CC	CT	CC	CC	CT	CT	CC	CT	--	CC	CT	CC	CT	CT	CT	CC	CT	--	CC	CT	--	CT	CT	CT	CT	CT	CT	CC	--	CC	CT	CT	CC	CC	CC	CT	CT	CT	CT	CT	CT	CT	CT	CT	CT
>ref-4817	CGACTCCCTACCCGGACTCCCATGCTA	1	CT	CT	--	CT	CC	CC	CT	CT	CT	CC	--	CC	--	CT	CC	CT	CC	--	CT	CC	CC	CC	CC	CT	CT	CT	CT	CT	CT	CC	CT	CT	CT	CC	CT	CT	CT	--	CT	CT	CC	--	CT	CT	CC	--	CT
>ref-5037	CTCCCCACTACCATTACTCCTACTCTT	14	GT	GT	TT	GT	GT	GT	TT	GT	TT	GT	GT	GT	GT	GT	GT	GT	TT	GT	GT	GT	GT	GT	TT	GT	TT	GT	TT	GT	GT	GT	GT	GT	TT	GT	GT	GT	TT	--	GT	TT	GT	GT	GT	TT	GT	TT	TT
>ref-5037	CTCCCCACTACCATTACTCCTACTCTT	22	AT	AT	AT	--	AT	AT	AT	AT	AT	AT	AT	AA	AT	AT	AT	--	TT	AT	AT	AT	AA	AA	AT	AT	AT	AT	AT	--	--	AT	AA	AA	--	AT	AT	AT	AA	--	AT	AA	AT	AA	AT	AT	AT	AT	AT
>ref-5091	CTGTCCAAAACAGTTCCTCCTCCGGTC	13	AG	AG	--	AG	GG	--	AG	GG	--	--	AG	GG	AG	AG	AG	GG	GG	--	GG	GG	AG	--	--	GG	GG	AG	--	AG	AG	GG	AG	AG	GG	GG	AG	AG	GG	--	GG	GG	--	--	GG	GG	AG	AG	AG
>ref-5091	CTGTCCAAAACAGTTCCTCCTCCGGTC	15	GT	GT	--	TT	GT	GT	--	GT	GT	TT	GT	TT	TT	--	GT	GT	GT	--	GT	GT	TT	TT	GT	GT	GT	TT	GT	GT	--	GT	GT	GT	TT	--	TT	--	GT	--	GT	GT	--	--	GT	GT	TT	GT	--
>ref-5129	GAATTTTCTACCATTGCTCCAATTGTT	22	AT	AT	AT	AT	AA	AT	AT	AT	AT	AT	AT	--	--	AA	AA	AA	AA	--	AA	AA	AA	AA	AA	AA	AA	AA	--	AA	AA	AA	AA	AA	AA	AA	AA	--	AT	--	AA	AT	AA	--	AA	AA	AA	AA	AT
>ref-5272	GTGTCCAGCACCATTTCTCCACTGCCC	6	CG	CG	CG	CG	CG	CG	CC	CG	CT	CG	CG	CT	CG	CG	CG	CG	CG	CT	CT	CG	CG	CG	CG	CC	CG	CG	CC	CC	CG	CG	CC	CT	CT	--	CG	CG	CG	CC	CG	CG	CG	--	CG	CC	CT	CG	CC
>ref-5351	CTTGCGACGACCATTGCTCCGTCCGGT	9	GT	GT	--	GT	GT	--	--	GT	--	--	GT	GT	GT	GG	GT	GT	--	GT	GT	GT	GG	GT	GT	GT	--	GT	GT	GT	GT	GT	GT	GT	GT	GT	--	--	GT	GG	GT	GT	GG	GT	GG	GT	GT	GT	GT
>ref-5351	CTTGCGACGACCATTGCTCCGTCCGGT	26	AG	AG	--	AG	AG	--	--	AG	--	--	AG	AG	AG	GG	AG	AG	--	AG	AG	AG	GG	AG	AG	AG	--	AG	AG	AG	AG	AG	AG	AG	AG	AG	--	--	AG	GG	AG	AG	GG	AG	GG	AG	AG	AG	AG
>ref-5399	TTAATTTACACTTTGCCTCCCTTATTT	13	AT	AT	AT	AT	TT	AT	TT	AT	AT	TT	AT	AT	AT	AT	TT	AT	--	AT	AT	AT	TT	TT	AT	AT	AT	AT	AT	TT	AT	AT	AT	AT	AT	AT	AT	AT	AT	AT	AT	AT	AT	--	AT	AT	TT	AT	AT
>ref-5557	ATTGCTGCAACATCAACTCCAATTCCT	2	CT	CT	CT	TT	CT	--	CT	CT	CT	--	CT	CT	CT	CT	CT	TT	CT	--	CT	CT	TT	TT	TT	CT	TT	CT	TT	CT	CT	CT	--	CT	CT	CT	CT	CT	CT	CT	--	TT	TT	CT	TT	CT	CT	--	CT
>ref-5557	ATTGCTGCAACATCAACTCCAATTCCT	21	AT	AT	AT	AA	AT	--	AT	AT	AT	--	AT	AT	AT	AT	AT	AA	AT	--	AT	AT	AA	AA	AA	AT	AA	AT	AA	AT	AT	AT	--	AT	AT	AT	AT	AT	AT	AT	--	AA	AA	AT	AA	AT	AT	--	AT
>ref-5582	CTTTGATCAACCCAACCTCCCTATGTA	25	GT	GT	GT	GT	GG	GT	GT	GT	--	--	GT	GT	GG	GG	GG	GT	GT	GT	GT	GG	GT	GT	GT	GT	GT	GG	GT	--	GG	GT	GT	GT	GT	GT	GT	--	GT	--	GT	GT	GG	--	GT	GT	GT	GG	GT
>ref-5808	ATGTAATAGACCTCACCTCCACATTCA	16	CT	CT	CC	CC	CC	--	CT	--	CC	--	CT	CC	CC	CC	--	CC	CC	CC	CC	CC	CC	CC	CC	CC	CC	CC	CT	CC	CC	CT	CC	CC	CC	CC	CC	CC	--	--	--	--	CC	--	CC	CC	--	CC	CC
>ref-6163	CACGTAGACACTTATTCTCCTGCAAAT	1	CG	CG	--	CG	CG	CG	CC	GG	CG	CG	CG	CG	CG	CC	CC	CG	--	GG	GG	CG	GG	CG	CG	GG	CG	CC	GG	CG	GG	CG	CG	CG	CG	CG	CG	CG	CC	CG	--	--	CC	--	GG	GG	GG	GG	--
>ref-6212	GCGTCATCCACCTCTTCTCCTACTTCC	3	AG	AG	GG	AG	AG	GG	AG	AG	GG	AG	AG	AG	GG	AG	AG	GG	AG	AG	AG	GG	--	AG	AG	AG	AG	GG	GG	AG	AG	AG	AG	GG	GG	AG	AG	--	AG	--	AG	AG	AG	GG	AG	AG	AG	--	AG
>ref-6282	TGGTCAACTACTTGGGCTCCAAAAAAA	25	AT	AT	AA	AT	TT	AT	AT	AT	AT	AT	AT	AT	AA	AT	AT	AT	TT	AA	AT	AT	--	AT	AT	AA	AT	AT	--	AA	AA	AT	AT	AT	AT	AT	AT	AT	AT	--	AA	AT	AT	--	AA	AT	AT	AT	AT
>ref-6387	ATTAAAATCACACTCCCTCCCTATCAC	2	AT	AT	AT	TT	--	TT	AT	AT	AT	TT	AT	TT	AT	TT	AT	AT	AT	AT	AT	AT	TT	TT	TT	AT	TT	TT	AT	AT	TT	AT	AT	TT	TT	TT	--	TT	AT	AT	TT	TT	TT	--	AT	TT	TT	TT	AT
>ref-6387	ATTAAAATCACACTCCCTCCCTATCAC	9	CT	CT	--	CC	--	CT	CT	CT	CT	CT	CT	CT	CT	CT	CC	CT	CT	--	CT	CT	CT	CT	CT	CT	CT	CT	CT	CT	CT	CT	CT	CT	CC	CC	CT	CT	--	CC	CT	CT	CT	--	CT	CT	CT	CT	CT
>ref-6407	CCTCGAGACACGCACCCTCCCCAGAGA	1	CT	CT	--	--	CT	CC	--	CG	--	CC	CT	CG	CC	--	CC	CT	CT	--	CT	CT	CC	CT	CT	CT	CC	CT	CT	CT	CT	CT	CT	CT	CT	CT	CG	CT	CT	--	CG	CT	CC	--	CT	CT	CC	CC	CT
>ref-6484	AATAATAATACATAATCTCCATGTCAG	21	AC	AC	--	AC	CC	CC	AC	AC	AA	CC	CC	AC	AC	AA	AC	AA	AC	AA	AA	AA	AC	AC	AC	AC	AC	CC	AA	AC	AC	AA	CC	AA	AA	AC	AC	AC	CC	AA	AC	AA	AA	AC	AC	CC	AC	AC	AC
>ref-6886	ATCAACGTCACCTGTACTCCCCCATTA	12	CT	CT	CT	CT	CT	CT	CT	CC	CT	CT	CT	CC	CC	CT	CC	CT	CC	CT	CC	CT	CT	CT	CC	CT	CT	CT	CT	CT	CT	CT	CT	CT	CT	CC	CT	CT	CT	--	CC	CC	CT	CT	CT	CC	CT	CT	CT
>ref-6956	GTAAGATAAACCAGACCTCCCTAAGTA	6	AG	AG	--	GG	GG	AG	AA	AG	AG	--	AG	GG	AG	GG	AA	GG	--	AG	AG	GG	AG	AG	AG	GG	GG	AA	AG	AG	AG	AA	AA	GG	GG	GG	GG	AA	AG	AG	GG	AA	AG	--	GG	AG	AG	AG	AG
>ref-7131	CAGCGTGCTACACATGCTCCGTCGTAT	27	GT	GT	GT	GG	GT	GT	GT	--	GT	TT	TT	GT	--	GT	GG	GT	GG	GT	GG	GT	GT	GT	GG	GT	GT	TT	GT	GT	GT	GT	TT	GT	TT	GG	GT	TT	GT	GG	GG	GG	--	--	GT	GG	TT	GT	GT
>ref-7234	TAAAAATTGACTTACTCTCCATAGAAG	9	AG	AG	AG	AG	AG	GG	AG	AG	--	AG	AG	AG	--	GG	AG	AG	AG	AG	AG	AG	AG	GG	GG	AG	GG	GG	GG	AG	AG	AG	--	AG	AG	AG	AG	AG	AG	AG	AG	GG	GG	--	GG	AG	--	AG	AG
>ref-7329	CTAATAGCAACACCATCTCCTTCAATT	14	CT	CT	TT	TT	CC	TT	TT	CT	CT	CC	TT	CT	CC	CC	CT	CC	CT	TT	TT	CT	TT	CT	CT	CC	CT	CT	CT	CT	CC	CC	TT	CC	CC	TT	CT	CT	TT	--	TT	CT	CT	CC	CT	TT	CC	TT	CT
>ref-7464	CTGCCCACAACAAGATCTCCTCGCCCT	15	AG	AG	--	AG	AA	AG	AG	AG	AG	AG	AA	AA	AA	AG	AG	AG	AG	AG	AG	AG	AG	AG	AA	AG	AG	AG	AA	AA	AG	AG	AG	AA	AG	AG	AG	AG	AG	AG	AA	AA	--	--	AG	AA	AA	AG	AA
>ref-7464	CTGCCCACAACAAGATCTCCTCGCCCT	26	CG	CG	--	CG	CC	CG	CG	CG	CG	CG	CC	CC	CC	CG	CG	CG	CG	CG	CG	CG	CG	CG	CC	CG	CG	CG	CC	CC	CG	CG	CG	CC	CG	CG	CG	CG	CG	CG	CC	CC	--	--	CG	CC	CC	CG	CC
>ref-7655	TCTCCATTCACCGCTACTCCTCTCATT	14	CT	CT	CT	CT	CT	CT	CT	CT	CT	CC	CC	CC	CC	CC	CC	CC	CC	CC	CT	CC	CT	CC	CT	CT	CT	CT	CT	CC	CT	CC	CC	CT	CT	CC	CT	--	CT	--	CT	CT	--	--	CT	CT	CT	CC	CT
>ref-7743	CACAGCATGACAGCCCCTCCTAACGCA	2	AC	AC	--	--	AC	--	AC	AA	AC	AC	AA	AC	AC	AC	AC	--	AA	AC	AA	AA	AA	--	AC	AA	AC	AC	AA	AA	AC	AA	AA	AC	AA	AA	AA	AC	--	--	AA	AA	AA	--	AC	AC	AC	AC	AC
>ref-7985	TTAAGTGCAACTCCAACTCCAAGACCA	5	AG	AG	--	AA	AG	AG	GG	GG	AA	GG	AA	AG	AG	AA	AG	AA	--	AA	AG	AG	--	AG	AG	AA	GG	AA	AG	GG	AA	AG	AG	AG	AA	AG	AA	AA	AA	--	AG	AA	GG	--	AA	GG	AA	AA	GG
>ref-8346	TGATAGAACACGTGAGCTCCACGTGCA	23	AG	AG	AG	AG	GG	GG	AG	GG	AG	GG	AG	AG	AG	--	GG	AG	GG	AG	GG	GG	AG	GG	AG	AG	AG	GG	GG	AG	AG	GG	GG	GG	AG	GG	GG	--	GG	--	AG	AG	GG	GG	AG	GG	--	GG	GG
>ref-8749	TGAAGTCGAACTATCTCTCCAATGTAC	7	CT	CT	CC	CT	CC	CC	CC	CC	CT	CT	CC	CC	CC	CC	CC	CC	CC	CC	CC	CC	CT	CC	CT	CC	CC	CT	CT	CC	CT	CC	CT	CC	CT	CT	CC	CT	CT	CT	CT	CT	CC	CC	CC	CT	CT	CT	CT
>ref-8857	CTCACACCCACATGAACTCCAATGAAA	15	AT	AT	--	AA	TT	AT	TT	AT	TT	TT	AT	TT	AT	TT	TT	AT	AT	TT	AT	AT	--	AA	AT	AA	TT	TT	AT	AA	AA	AA	TT	TT	AT	AT	AT	AT	AA	--	AT	AT	--	TT	AT	TT	AA	AT	AA
>ref-8908	TAACCCATTACTAATCCTCCCATTGCT	6	CT	CT	CC	CT	CC	--	CT	CT	CT	CC	CT	CT	--	CT	CT	CC	CT	CT	CT	CT	CC	--	CT	CT	CT	CT	CT	CT	CT	CT	CT	CT	CC	CT	CT	CT	CT	--	CT	CT	--	--	CT	CC	CT	CT	CT
>ref-8913	AAATCACTTACCAACACTCCAAATAAC	23	AG	AG	AG	AA	AA	AG	AG	AA	AG	--	AG	AG	AG	AG	AA	AG	AG	AG	AG	AG	AA	AA	AA	AG	AA	--	AG	AG	AG	AA	--	AG	AG	AG	AG	AA	AG	--	AA	AG	AG	AG	AG	AA	AA	AG	AA
>ref-8940	ACTCACTTCACAGCACCTCCTCCCCTT	26	CT	CT	CT	CT	CT	CT	CT	CT	TT	TT	TT	CT	TT	CT	CT	TT	CT	TT	--	CT	--	TT	CT	TT	CT	CT	TT	CT	--	TT	CT	CT	TT	TT	TT	CT	--	CT	CT	CT	--	--	CT	CT	TT	TT	--
>ref-9219	GAAGACTAAACTCAAGCTCCAAAACAG	2	AC	AC	AA	AA	AA	--	AC	AA	--	--	AC	AA	--	--	AA	AA	AA	AA	AA	AA	AC	--	AA	AC	AA	AA	AC	AA	AA	AC	AA	AA	AA	AA	AA	AA	AA	AA	AC	AC	AA	--	AA	AC	AA	AA	AA
>ref-9219	GAAGACTAAACTCAAGCTCCAAAACAG	13	CT	CT	CT	CT	CT	--	CT	CT	CT	CT	CT	CT	CT	--	CC	CT	CT	CT	CT	CT	CC	CT	CT	--	CT	--	--	CT	CT	CT	CC	CT	CT	CT	CT	CT	CT	--	--	CT	CT	--	CT	CT	CC	CT	CT
>ref-9219	GAAGACTAAACTCAAGCTCCAAAACAG	16	GT	GT	GG	GG	GG	--	GT	GG	--	--	GG	GG	--	--	GG	GG	GG	GG	GG	GG	GT	--	GG	GT	GG	GG	GT	GG	GG	GT	GG	GG	GG	GG	GG	GG	GG	GG	GT	GT	GG	--	GG	GT	GG	GG	GG
>ref-9219	GAAGACTAAACTCAAGCTCCAAAACAG	27	AG	AG	AG	AG	AG	--	GG	AG	--	AG	GG	--	--	--	AG	--	AG	AG	--	AG	GG	--	--	--	AG	AG	--	GG	AG	AG	AG	AG	AG	AG	AG	GG	AG	--	AG	AG	AG	--	AG	AG	AG	GG	AG
>ref-9302	CCTCCGTGCACCATCTCTCCCTCCCGA	13	AG	AG	AG	AA	AG	AG	AG	AG	AG	AG	AG	AG	AA	AG	AG	AG	AG	AG	AG	AA	AA	AA	AG	AA	AA	AG	AG	AA	AA	AA	AG	AG	AG	AG	AG	AA	AA	--	AG	--	AA	AA	AG	--	AA	AG	AA
>ref-9327	ACTAAAAAAACCAACTCTCCAAGGCCA	5	AG	AG	AG	AG	AG	AG	AG	AG	AG	AG	AA	AA	AG	AG	AG	--	AA	--	AA	AG	AG	AA	AA	AG	AG	AA	AA	AG	AG	AA	AA	AA	AA	AG	AA	--	AG	AG	AA	AA	AA	--	AA	AG	--	AG	AA
>ref-9586	TCTTTTAAGACATGGACTCCTGATATG	14	AG	AG	AA	AG	GG	AA	AG	AG	AG	AG	AG	GG	AA	AA	AA	GG	AG	AG	AG	AG	AA	AG	GG	AA	GG	--	GG	AG	AA	AG	GG	AG	AG	AG	AA	AG	AG	--	AG	GG	--	GG	AG	GG	AG	GG	AG
>ref-9681	TGATGAGATACGGATCCTCCTGGTTGG	26	CG	CG	--	CG	GG	CG	CG	CG	CG	--	--	GG	CG	CG	GG	GG	--	CG	GG	CG	CG	GG	CG	GG	--	CC	--	CG	GG	CG	CG	GG	CG	CG	--	--	CG	CG	CG	--	CC	GG	CG	GG	GG	CG	CG
>ref-10056	GCCTTTCAAACATCAACTCCAATGTTT	14	CT	CT	--	CC	--	CC	CC	CC	CC	--	CC	CC	CT	CC	CT	CC	CC	CC	CC	CC	CC	CC	CC	CC	--	CC	CC	CC	CC	CT	CC	CC	CC	CC	CT	CC	CT	CC	--	CC	CT	CT	CT	CC	CC	CT	CC
>ref-10169	TAGTCTAAGACTATACCTCCCAAGACT	8	AG	AG	AG	AG	AG	--	AA	AG	AG	AA	AA	GG	GG	AA	GG	AA	GG	AA	GG	GG	AG	AG	GG	AG	AG	AG	AA	AG	AA	AA	--	GG	AA	GG	AA	AA	AG	GG	GG	AG	AG	AA	AG	GG	AA	GG	AG
>ref-10203	TTGCTGTCAACTTCAACTCCTTACCCT	3	AG	AG	AG	AG	AG	AG	AG	AG	AG	AG	AG	AG	--	AG	--	AG	GG	GG	GG	AG	--	AG	--	AG	AG	AG	AG	AG	AG	AG	AG	AG	AG	GG	AG	GG	AG	AG	AG	AG	GG	AG	--	AG	AG	AG	AG
>ref-10220	ACTTATTCAACAAAATCTCCATCAAGA	1	AG	AG	AG	AG	AG	AA	AA	AG	AG	AG	AG	AA	AA	AA	AG	AA	AG	AA	AA	AG	AG	AA	AG	AA	AG	AG	--	AG	AG	AG	AG	AG	AG	AG	AA	AG	AG	--	AG	AG	AG	--	AG	AA	AG	AA	AA
>ref-10618	ATGATTTTGACTTGGTCTCCAAAAAAT	27	AT	AT	TT	--	TT	AT	TT	AT	TT	AT	TT	AT	AT	AT	--	AT	TT	AT	AT	AT	TT	AT	TT	AT	AT	TT	AT	AT	AT	TT	AT	--	--	TT	AT	TT	AT	AT	AT	AT	TT	TT	AT	AT	AT	AT	TT
>ref-10760	ACCATAAATACCTACACTCCTGACCTA	16	AG	AG	GG	AA	AA	AA	AG	AG	AA	AG	AG	AG	AG	AA	AG	AG	AG	AG	AG	AG	GG	GG	AG	GG	GG	GG	AG	GG	AG	AG	AG	AG	AG	AG	AG	AG	GG	--	AG	GG	GG	--	AA	AG	AG	AG	GG
>ref-10794	CAACAGAATACAGAAGCTCCCTAGCTG	24	AG	AG	--	AA	AG	AG	AG	AG	GG	AG	AG	AG	AA	AG	AG	AG	GG	AG	GG	GG	AG	AG	GG	AG	GG	AA	AA	AG	AG	AG	AG	AG	GG	AG	AG	AG	AG	--	GG	AG	AG	--	AG	AG	AG	AA	AA
>ref-10796	CTTGGCCCTACTGATTCTCCAAATACA	27	AG	AG	--	AG	AG	AG	AG	AG	AG	--	GG	GG	AA	AG	GG	AG	AA	GG	--	AG	AA	GG	AG	AG	--	AA	AA	GG	AG	AG	AG	GG	GG	GG	AG	AG	GG	--	AA	AA	--	--	AA	AA	AG	AG	AG
>ref-10901	GAAAATATCACTTATGCTCCTTCAAGA	14	AC	AC	--	AA	AC	--	AA	--	AC	AC	AC	AA	AC	AA	AC	AC	AC	AC	AC	AA	AC	AA	AC	AC	AA	AC	AA	AC	AA	AC	AC	AA	AA	AC	AC	AC	AC	--	AA	AA	AC	AC	AC	AA	AC	AC	AC
>ref-11030	ATTCTCACAACTGGACCTCCAACAGCT	25	AG	AG	--	GG	AG	GG	GG	AA	AA	--	AG	AG	AG	GG	AG	AG	AG	AG	AA	GG	AA	AG	AG	GG	AG	AG	AG	AG	AG	AA	AA	--	GG	GG	AG	GG	AG	--	AG	AG	AG	AG	AG	AG	GG	AG	GG
>ref-11114	CACACACACACTCACACTCCATATATA	14	AG	AG	AG	AG	AA	--	AG	AA	AA	AA	AG	AG	AA	AG	AG	AG	AG	AA	AA	AA	AG	AG	AG	AA	AA	AG	AA	AG	AG	AG	AG	AG	AA	AA	AG	AG	AG	--	AA	AG	AG	AA	AG	AA	AA	AG	AG
>ref-11197	ATATTTCTGACTTCACCTCCATCCTGG	26	AG	AG	--	GG	AG	--	GG	AG	GG	GG	GG	GG	--	AG	AG	GG	--	AG	AG	AG	--	--	AG	AG	AG	AG	GG	AG	AG	GG	GG	AG	AG	AG	GG	GG	AG	--	AG	GG	AG	--	GG	GG	--	GG	AG
>ref-11321	TTTTAACTAACTCCCTCTCCTTCTCCA	8	AT	AT	--	AT	TT	AA	AT	AT	AT	AT	AT	TT	AT	--	AA	TT	AT	AT	AT	AT	AA	AT	AA	AA	AT	AA	TT	AA	AA	AT	TT	AT	AT	AT	--	--	AT	--	AT	TT	AT	--	AT	TT	AT	TT	AT
>ref-11374	AATCCAAAAACCATGGCTCCTCCCCTC	23	CT	CT	CT	--	--	CT	CC	CC	CT	CT	CT	CC	CC	CT	--	CC	CT	--	CT	CC	CT	CT	CT	CT	CT	CT	CC	--	CT	CT	--	CT	CT	CT	--	CT	--	CC	CT	--	CT	CC	CC	CT	CT	CT	CT
>ref-11529	CCAAGGGAAACAACCCCTCCATACCTT	25	AC	AC	AC	AC	AC	--	AC	AC	AC	AC	AC	--	--	AC	AC	AC	--	AC	--	AC	AC	--	CC	AC	AC	AC	AC	AC	AC	AC	AC	AC	--	CC	AC	AC	AC	--	AC	AC	AC	--	AC	AC	CC	AC	AC
>ref-11723	TCTCAACCAACTTTCCCTCCATTTCAT	16	CG	CG	GG	CG	CC	--	CG	--	CG	CC	CG	CG	CG	CG	CG	CG	CC	CG	CG	CG	--	CC	CG	CG	CC	CG	CC	CG	CG	CC	CC	CC	CG	CG	CC	CG	CG	--	CG	CG	CC	CC	CG	CC	CG	CC	CC
>ref-11908	TTCAAGAAGACTAAAACTCCAAGTAAT	3	AC	AC	AA	--	AA	AA	AA	AC	--	--	AA	--	AA	AA	AC	AA	AA	AA	AC	AA	AC	AC	AC	AA	AC	AA	AC	--	AA	AC	AA	AA	--	AA	AA	AA	AA	AC	AC	AC	AC	AA	--	AA	--	--	AC
>ref-11993	CCATTAACAACTCTCCCTCCTCTGTTT	16	CT	CT	CT	CC	CT	CT	--	CC	CC	CC	CC	CC	CC	CT	CT	--	CC	CC	CT	CT	CC	CC	CT	CC	--	CT	CT	CT	CC	CT	CT	CC	CC	CT	CT	CT	CT	CC	CT	CC	CC	CC	CT	CC	CC	--	CT
>ref-12173	CCCACACACACTCACACTCCCTTTCCC	24	GT	GT	GG	GT	GG	GG	GT	GG	GG	--	GG	GT	GG	GT	GG	GG	GT	GG	GG	GT	--	GT	GG	GT	GT	GG	GT	GT	GT	GT	GG	GT	GT	GT	GG	GG	GG	--	--	GT	GT	--	GT	GT	GG	GG	GG
>ref-12235	CTCACACTCACCCCTTCTCCTCCACCG	26	CT	CT	--	CC	CT	CC	CC	CT	CT	CT	CT	CT	CT	CC	CT	CC	CT	CT	CT	CC	CT	CC	CT	CT	CC	CT	AC	CC	CC	--	CT	CC	CT	CC	CC	AC	CT	CT	--	AC	CC	--	CT	AC	CT	CT	CT
>ref-12444	TGAAAATCAACTCTCACTCCCACCGTT	8	CT	CT	TT	TT	TT	TT	CT	CC	CT	TT	CC	CT	TT	TT	CT	TT	--	CC	CT	TT	--	--	CC	CT	TT	CT	CT	CT	CT	CC	CT	TT	TT	TT	TT	CC	CC	--	--	CC	CC	--	TT	CT	CT	CT	CT
>ref-12687	AAAAGGGAGACCCTCTCTCCCTTCTCC	5	GT	GT	GT	--	GT	GG	--	GT	GT	--	--	GT	GG	GT	--	GG	--	GG	GT	GT	GG	GT	GT	GT	GG	GG	GG	GG	GG	GT	GT	GG	GG	GG	GG	GT	GG	GG	GG	--	GG	GT	--	GT	GT	GG	GG
>ref-13032	ATGGTGGCTACAATTGCTCCAACCCCT	7	AG	AG	AG	AG	AG	GG	AG	AG	AG	AG	AG	GG	AG	AG	GG	AG	GG	GG	AG	AG	AG	AG	AG	AG	--	AG	--	AG	AG	GG	AG	AG	GG	GG	AG	AG	AG	--	AG	AG	AG	AG	AG	AG	GG	AG	--
>ref-13110	CAGTAGCGCACCATGCCTCCTCGGTGT	1	CT	CT	TT	CT	CT	CT	CT	CT	TT	TT	TT	CC	TT	TT	CT	CT	TT	CT	CT	TT	CT	CT	TT	CT	TT	CT	CT	TT	TT	CC	CT	CT	CT	TT	CT	TT	CC	--	CT	CC	TT	--	CT	TT	CT	CT	CT
>ref-13583	TAACCTGCGACTAATTCTCCTTCTACT	9	CG	CG	CG	CG	CC	CG	GG	CG	GG	CC	CG	CC	CC	CC	CG	CG	GG	CG	CG	CG	CC	CG	CG	CG	GG	CC	GG	CC	CG	CC	CC	GG	GG	CC	CC	CC	GG	GG	CC	GG	CG	--	GG	GG	CG	GG	GG
>ref-13925	TAAGGCGCAACTTGTGCTCCTTCAGGA	23	CT	CT	CC	CT	CT	CT	CC	CT	CT	CT	CT	CT	CC	CT	CT	CT	--	CC	CT	CT	CC	CC	CT	CC	CC	CT	CT	CC	CT	CT	CT	CT	CT	CC	CT	CT	CC	CC	CT	CC	CC	CT	CT	CT	CT	CT	CC
>ref-13937	GACTTTCAAACAAAAGCTCCTTCTCCT	26	CT	CT	--	CT	CT	CT	CT	CC	--	CC	CC	CC	CT	CT	CC	CT	CT	CC	CC	CT	CT	CC	CC	--	CC	CT	CT	CC	CC	CC	CC	--	CC	--	CC	CT	CC	--	CT	CT	CT	CT	CT	CT	CT	CT	CT
>ref-14003	TGGCCCTAAACTTCTCCTCCATTTCGA	13	CT	CT	CC	CC	TT	CT	CT	CT	--	CT	TT	CT	CT	CT	--	CC	--	CC	CT	CC	--	CC	--	CT	CC	CT	TT	TT	CC	CT	CT	CT	CT	CC	CC	CT	CT	--	CT	CT	CT	--	CC	CT	CC	TT	--
>ref-14368	TCAACTCCCACTTCTTCTCCATTGGTA	13	GT	GT	GT	GT	TT	TT	GT	TT	--	TT	--	GT	GT	TT	TT	GT	GT	GT	GT	TT	TT	GT	GT	GT	TT	--	GT	TT	--	GT	GT	TT	--	GT	TT	GT	TT	--	GT	GT	GT	GT	TT	--	TT	TT	--
>ref-14580	ACTACCGGAACCCATCCTCCATTTCTA	5	CT	CT	CT	CT	CT	CT	CC	CT	CC	CT	CT	CT	CT	CT	CT	CC	CT	CT	CT	CT	CT	CT	CC	CT	CT	--	CT	CT	CT	CT	CT	CT	CT	CC	CT	CC	--	CT	CC	CT	CC	--	CT	CT	CT	CT	CT
>ref-14703	CAGAACAGAACTTTAGCTCCTGGCCTT	3	AG	AG	--	GG	AG	AG	AG	AG	GG	GG	AA	GG	AG	AA	AG	AG	AA	AA	AA	AG	AG	AA	GG	AG	AG	GG	AA	AA	AG	AG	AG	GG	GG	AG	AA	AA	GG	--	AG	AG	AA	AG	AA	AA	GG	AG	GG
>ref-14925	CATGACGAAACTTTTGCTCCTGCGCCC	25	CT	CT	--	CC	TT	CT	TT	CT	CC	CT	TT	CT	CT	CT	CT	CT	CT	CT	TT	CT	TT	CT	CT	TT	CT	CT	TT	CT	CC	TT	TT	TT	CT	CT	CC	CT	CT	TT	CT	CT	--	CT	CT	CT	CT	CT	CC
>ref-15384	TAGAAAAATACGCATGCTCCTAATTAA	12	AG	AG	--	AG	AG	--	AG	AG	GG	AG	GG	AG	AG	AG	AG	AG	AG	AG	AG	GG	AG	GG	--	GG	AG	AG	AG	AG	AG	--	AG	AG	--	GG	--	GG	AG	--	AG	AG	--	--	AG	--	AG	AG	AG
>ref-15537	TTTCTAGGAACTTTTTCTCCTTCAGCT	5	CT	CT	TT	TT	CT	CT	CT	CT	--	TT	TT	CT	CT	CT	CT	CT	TT	TT	CT	--	CT	CT	CT	TT	TT	CT	CT	CT	TT	CT	CT	CT	CT	CT	TT	TT	CT	CT	--	TT	CT	--	CT	TT	CT	CT	CT
>ref-15537	TTTCTAGGAACTTTTTCTCCTTCAGCT	6	AT	AT	AA	AA	AT	AT	AT	AT	--	AA	AA	AT	AT	AT	AT	AT	AA	AA	AT	--	AT	AT	AT	AA	AA	AT	AT	AT	AA	AT	AT	AT	AT	AT	AA	AA	AT	AT	--	AA	AT	--	AT	AA	AT	AT	AT
>ref-15588	CAATTATTGACTGCACCTCCGTTTATG	26	AT	AT	TT	TT	TT	TT	AT	TT	TT	AA	TT	AA	TT	AT	AT	AA	AT	AT	AT	AA	TT	AT	AT	AT	AT	AT	TT	AT	TT	AT	AT	AA	AT	AA	AA	AT	AA	--	AT	AT	TT	--	TT	AT	AT	AT	TT
>ref-15919	ATCATGATGACACATCCTCCTGATCAT	22	AG	AG	--	AG	AG	GG	GG	AG	AG	AG	AG	GG	AG	AG	GG	AG	GG	GG	AA	AG	AA	AA	AG	AA	AG	GG	AA	AA	AA	AG	GG	AG	AG	AG	AG	--	AA	AG	AG	GG	AG	--	--	AG	--	AA	AA
>ref-15990	ATTATTAGGACTACCTCTCCACCACCA	6	GT	GT	GT	TT	GT	GT	GT	GT	TT	TT	GT	TT	GT	GT	GT	GT	GT	GT	GT	GT	GT	GT	TT	GT	GT	TT	GT	GT	GT	GT	GT	TT	TT	GT	GT	GT	TT	TT	GT	GT	GT	--	GT	GT	TT	GT	TT
>ref-16267	TCTGAGAGGACACCTTCTCCTGCCCCC	12	AG	AG	AA	AA	AA	AA	AA	AA	AG	AA	AA	AA	AG	AA	AA	AA	AA	AG	AA	AG	AA	AA	AA	AA	AA	AA	AG	AA	AA	AA	AA	AA	AA	AA	AA	AG	AG	--	AA	AA	AA	AG	AG	AG	AA	AG	AA
>ref-16407	TGCTTAAGGACTGCTGCTCCACTTTCT	21	AC	AC	--	AA	AC	AC	AC	AC	--	AC	AC	AC	AC	AC	AC	AC	--	AC	AC	AA	AC	AC	AC	AC	AC	AC	AA	AC	AC	AC	AC	AC	AC	--	AC	AC	AC	--	AC	AC	--	--	AC	AC	AC	AC	--
>ref-16750	TTAAATACAACAAGGACTCCCATAACT	8	CT	CT	CC	CC	CC	CC	CT	CC	CC	CC	--	CC	--	CC	CC	CC	CC	CC	CC	CT	CC	CT	CC	CC	CC	CC	CC	CC	CC	CC	CC	CC	CC	CC	CC	CT	CC	CT	CC	CC	CT	CT	CT	CT	CC	CT	CC
>ref-16800	ATCTGTCCAACATTACCTCCGGATAAA	1	AC	AC	--	AC	AC	AC	AC	AA	AA	--	AA	AA	AA	AA	AA	AA	AC	--	AC	AA	--	AC	AC	AA	AC	AC	AC	AA	AC	AA	--	AC	AC	AA	AC	AA	AC	AA	AC	AC	AC	--	AC	AC	AC	AC	AC
>ref-17099	GCCTCATCTACTGTTACTCCCAAAGCC	5	CT	CT	--	CC	CC	CT	CT	CT	CT	CT	CC	--	CC	--	CT	CC	--	CC	CC	CC	CC	CC	CC	CC	CC	CC	CC	CC	CC	CT	CT	CT	CT	CT	CT	CC	CT	--	CC	CC	CC	--	--	CT	--	--	CT
>ref-17099	GCCTCATCTACTGTTACTCCCAAAGCC	13	AG	AG	AG	AG	AG	AG	AG	AG	AG	AG	AG	AG	AG	GG	AG	AG	AG	GG	GG	GG	AG	AG	AG	AG	AG	AG	AG	AG	AG	AG	AG	GG	AG	AG	AG	AG	GG	--	AG	AG	AG	--	--	AG	AG	--	AG
>ref-17099	GCCTCATCTACTGTTACTCCCAAAGCC	26	CT	CT	CT	CT	CT	CT	CT	CT	CT	CT	CT	CT	CT	CC	CT	CT	CT	CC	CC	CC	CT	CT	CT	CT	CT	CT	CT	CT	CT	CT	CT	CC	CT	CT	CT	CT	CC	--	CT	CT	CT	--	--	CT	CT	--	CT
>ref-17443	ACTCAACAAACTTCTTCTCCTTTGGGA	7	CT	CT	CT	CC	CT	CT	CT	CT	CT	CT	CT	CT	CT	CT	CT	CC	CT	CT	CT	CC	CC	CT	CC	CT	CT	CT	CT	CC	CT	CT	CC	CT	CC	CT	CT	CT	CC	CT	--	CC	CT	CC	CT	CT	CT	CC	CT
>ref-17494	CTCTCGCAGACCCACCCTCCGGCCTCC	27	CT	CT	--	CC	--	--	CT	CT	CC	CT	CC	CC	--	CC	CT	CC	CC	CT	CT	CT	CT	CC	CC	CT	CT	CT	CT	--	CC	CC	--	CC	CC	CT	CT	--	CC	--	CT	CC	CC	--	CC	CT	CC	CC	CT
>ref-17593	TGATTTTGTACCGACACTCCAACAGTT	12	CT	CT	CT	CT	--	CT	CT	CT	CT	--	CT	TT	TT	CT	TT	TT	CT	CT	TT	CT	CT	CT	TT	CT	CT	CT	TT	TT	TT	CT	CT	TT	TT	CT	CT	TT	TT	--	CT	CT	CT	--	TT	TT	TT	TT	CT
>ref-17660	TTCCTAAAGACAGCTTCTCCGACAAGA	4	CT	CT	CT	CT	CC	CT	--	TT	TT	--	CC	CC	CT	CT	CT	--	--	CT	CT	TT	--	CT	CC	CT	CT	CT	CC	CC	CT	CT	CT	CC	CT	CT	TT	--	TT	--	CC	CC	--	CC	TT	CC	CC	CT	CC
>ref-17957	ATCTTTTGAACAATTTCTCCAGTTTGT	5	CT	CT	--	CC	CT	CT	CT	CC	CC	--	CT	CC	--	--	CT	CT	CT	CT	--	CT	--	CT	CT	CC	CC	CC	CT	CT	CT	--	CT	CT	CT	CT	CT	CT	--	CT	CT	--	CT	--	CT	--	CT	CT	CT
>ref-18157	CTCAGTCCTACTTTCTCTCCTCCCCGG	22	CT	CT	CT	CT	CC	CT	CT	CT	CT	CC	--	CT	CT	CT	CC	CT	--	--	CT	--	CT	--	CC	CT	CC	CT	CC	CT	CT	CC	CC	CT	CC	CT	CT	--	CC	CT	CT	CT	CT	--	CT	CT	CT	CC	--
>ref-18325	TTATTCTTTACAGCCGCTCCTCAATCT	9	GT	GT	TT	TT	GT	GT	GT	TT	TT	TT	GT	GT	GT	GT	GT	GT	GT	GT	GT	GT	GT	GT	GT	--	--	GT	GT	GT	TT	GT	TT	GT	GT	TT	TT	TT	GT	--	TT	TT	GT	TT	GT	--	TT	GT	GT
>ref-18540	CCACCGGTCACCGTACCTCCGACTGTC	13	CG	CG	CG	CG	CG	GG	CG	CG	GG	CG	CG	CG	GG	GG	CG	CG	CG	CG	GG	CC	CG	CG	GG	CC	CG	CG	CG	CC	CC	CG	CG	CG	CG	CG	CC	GG	CG	--	CC	CG	CG	CG	CG	CG	CG	GG	CG
>ref-18540	CCACCGGTCACCGTACCTCCGACTGTC	14	AT	AT	AT	AT	AT	TT	AT	AT	TT	AT	AT	AT	TT	TT	AT	AT	AT	AT	TT	AA	AT	AT	TT	AA	AT	AT	AT	AA	AA	AT	AT	AT	AT	AT	AA	TT	AT	--	AA	AT	AT	AT	AT	AT	AT	TT	AT
>ref-18622	ATAATGGCAACATTAGCTCCTCCACTT	23	CT	CT	CT	TT	TT	CT	TT	CT	CT	CT	TT	TT	CT	CT	CT	TT	CT	CT	CC	CC	CT	TT	CT	CC	CC	CT	CT	TT	CT	TT	TT	CT	CT	CC	TT	TT	TT	TT	CT	TT	CT	--	TT	CT	CT	TT	CT
>ref-18646	AGTGTGAGAACTGGAGCTCCAACGAGA	15	AG	AG	AG	AA	AA	AA	AA	--	AA	AG	AA	AA	AA	AG	AA	AG	AA	AG	AG	AG	AA	AG	AG	--	AG	AG	AA	AA	AG	--	AG	AG	AG	AG	AG	AG	AG	AA	AG	AG	AA	AG	--	AG	AG	AA	AA
>ref-18719	GCATATTATACATGTTCTCCAAACATA	22	AT	AT	--	AA	AT	--	AT	AT	AT	AT	TT	AT	AT	AT	TT	AA	--	AA	AA	AA	--	AA	TT	TT	AT	AT	AT	AT	TT	AT	AT	AT	AT	AT	AT	AT	AT	--	--	AT	TT	--	AT	AT	AA	AT	AT
>ref-18797	GCTGCAACTACTCCATCTCCGGTTCCC	21	AG	AG	AA	GG	AG	AG	AG	AG	AG	AG	AG	AG	AG	AG	AG	GG	GG	AG	AG	AG	--	GG	AG	AG	AG	GG	GG	AG	GG	--	AG	AG	AG	AG	AG	GG	--	--	AG	AG	GG	AG	GG	AG	AG	AG	AG
>ref-18862	TCTACCCCTACCAAACCTCCATCCAAT	14	AG	AG	AG	GG	AG	AA	AG	AG	AG	AG	AG	GG	AA	AG	AA	AG	GG	AG	AG	AG	GG	GG	AA	AA	AG	AG	AG	GG	GG	AG	AG	AG	AG	GG	GG	AG	GG	--	AG	AG	AG	AA	AG	AG	GG	AA	GG
>ref-19104	GCCTCCGCAACTTGGCCTCCGCAACTT	15	AG	AG	--	AA	AA	AA	AA	AG	AA	AG	AG	AG	AG	AG	AA	AG	AA	AG	AG	AG	AG	AG	--	AG	AA	AA	AA	AG	AA	AG	AG	AG	AA	AG	AA	AG	AA	--	AA	AA	--	AG	AA	AA	AG	AA	AA
>ref-19162	GAAAAACTTACCTCATCTCCTTGCAAG	6	AG	AG	AG	AG	AG	AG	AA	AG	AG	AG	AG	AG	AG	AG	AA	AG	AA	AG	AG	AG	AG	AG	AA	AG	AG	AG	AG	AA	AG	AG	AG	AG	AG	AA	AG	AA	AG	--	AA	AG	AG	AG	AG	AG	AG	AG	AG
>ref-19164	TAATATTGGACACCCACTCCCACCCCC	24	CT	CT	CT	--	CC	AC	CC	CT	CT	CT	CT	CC	CT	AC	CT	CT	CC	CT	CT	CC	CT	CC	CT	AC	CT	CT	CC	CC	CC	CC	CT	CC	AC	CC	CT	CT	CT	--	CT	CC	CC	AC	--	CT	CT	CT	CC
>ref-19164	TAATATTGGACACCCACTCCCACCCCC	26	CT	CT	CC	CT	CT	CC	--	CC	CC	CC	CC	CC	--	CT	CT	CC	CT	CC	CC	CT	CC	CC	CC	CT	CC	CT	CT	CT	CT	CC	CC	CC	--	CC	CC	CT	CT	CC	CT	CC	CC	--	CT	CT	CC	CC	CT
>ref-19164	TAATATTGGACACCCACTCCCACCCCC	27	CT	CT	CT	CT	--	CT	CT	CT	CT	CC	CT	CT	CT	CT	CT	CT	CC	CT	CT	CT	CT	CC	CT	CT	CT	CT	CT	CT	CT	CT	--	CT	CT	CC	CC	CC	CC	CT	CC	CC	CT	CT	CT	CT	CT	CT	--
>ref-19394	ACAAGGAACACGTTACCTCCACCCCAA	14	CT	CT	TT	TT	CT	CC	TT	--	CT	CT	TT	CT	TT	CC	CT	TT	CT	CC	CC	TT	CC	CC	CT	TT	TT	CC	CC	CT	CC	CT	CT	TT	CT	TT	CT	CT	CT	CT	CC	CT	CT	CT	CT	CC	CC	CC	CC
>ref-20080	CACCAAGTGACAGGGGCTCCAGATTAT	16	AG	AG	--	GG	GG	--	GG	GG	GG	AG	GG	--	GG	GG	AG	GG	AG	--	GG	GG	GG	GG	--	GG	GG	GG	GG	AG	GG	GG	--	GG	GG	GG	GG	GG	AG	--	AG	AG	--	--	AG	--	AG	GG	GG
>ref-20080	CACCAAGTGACAGGGGCTCCAGATTAT	27	GT	GT	GT	TT	GT	TT	--	--	TT	TT	TT	TT	TT	TT	TT	TT	TT	TT	GT	GT	--	TT	TT	TT	TT	TT	GT	GT	--	TT	TT	TT	TT	--	TT	TT	GT	--	GT	TT	GT	CT	TT	--	GT	GT	TT
>ref-20175	TTCCTGACTACACTGACTCCTTGTGCA	3	CT	CT	CT	CT	CT	CT	TT	CT	TT	CT	TT	CT	CT	CT	TT	CT	--	CT	CT	CT	CT	CT	--	CT	TT	TT	TT	CT	TT	CT	CT	CT	TT	CT	CT	CT	TT	--	CT	TT	--	CT	TT	TT	CT	TT	--
>ref-20175	TTCCTGACTACACTGACTCCTTGTGCA	15	AG	AG	AG	AG	AG	AG	AA	AG	AA	AG	AA	AG	AG	AG	AA	AG	--	AG	AG	AG	AG	AG	--	AG	AA	AA	AA	AG	AA	AG	AG	AG	AA	AG	AG	AG	AA	--	AG	AA	--	AG	AA	AA	AG	AA	--
>ref-20217	TGCCTCATAACATTTTCTCCATTTTTA	3	CT	CT	CT	CC	CC	CC	CC	CT	CC	CC	CT	--	CT	CC	CC	CT	CT	CT	CC	CT	CT	CT	CT	CT	CT	CT	CC	CC	CC	CT	CC	CT	--	CT	CT	CT	CC	CC	CT	CT	CT	CT	CT	CC	CC	CC	CT
>ref-20217	TGCCTCATAACATTTTCTCCATTTTTA	26	CT	CT	CT	CT	TT	--	TT	TT	CT	TT	TT	CT	TT	CT	TT	CT	CT	--	CT	CT	CT	CT	TT	TT	TT	CT	CT	CT	CT	TT	CT	TT	CT	TT	CT	TT	TT	TT	CT	CT	TT	--	CT	CT	CT	CT	CT
>ref-20332	TCGCACAACACCTCAGCTCCGATATTA	16	AG	AG	AG	--	AG	GG	GG	AG	AG	AG	AG	GG	AG	--	AG	GG	AG	AG	AG	AG	AG	AG	GG	GG	AG	AG	AG	AG	AG	AG	AG	AG	AG	GG	AG	GG	--	--	AG	AG	--	AG	AG	AG	AG	GG	AG
>ref-20343	GGCTCGCTGACACTGACTCCAGGGCAG	5	CT	CT	--	CT	CT	CT	CT	CT	CT	CT	CT	CT	CC	CC	CT	CT	CT	CT	CT	CT	CC	CC	CT	CT	CT	CT	CT	CT	CT	CT	CT	CC	CC	CC	CT	CC	CT	CC	CT	CT	CT	--	CC	CT	CT	CT	CT
>ref-20367	ATGAGTTCAACCAACTCTCCTTGGGGT	14	AT	AT	AT	AT	AT	--	AT	AA	--	AA	AA	AT	AA	AT	--	AT	AT	AT	AA	AT	AT	AA	AT	AA	AT	AT	AT	AA	AA	AA	--	AA	AT	AT	AA	AT	AA	AA	AT	AT	AT	--	AT	AT	AT	AA	AT
>ref-20430	TTGAGAGGTACTGCCTCTCCTACCCCG	5	AG	AG	--	GG	AG	AG	AA	AG	GG	GG	AA	AG	AA	AG	--	--	AA	AA	AA	AA	AG	GG	AG	AG	--	GG	AG	AG	AG	AA	AG	GG	GG	GG	AG	AG	GG	GG	GG	AG	AA	--	AA	--	GG	AG	GG
>ref-20533	AAGGTGAAAACAAATTCTCCATAATGA	6	AG	AG	GG	GG	AG	AG	AG	GG	AG	AG	AG	AG	AG	GG	GG	--	AG	AG	--	GG	AG	AG	GG	GG	AG	--	AG	GG	GG	GG	--	AG	--	AG	AG	AG	AG	GG	AG	AG	--	GG	GG	AG	AG	AG	AG
>ref-20594	GGTCTTCCTACTTCGTCTCCTTCGACT	24	AG	AG	GG	AG	GG	GG	AG	GG	AG	AG	AG	AG	AG	GG	--	--	AG	GG	GG	GG	GG	GG	AG	GG	AG	AG	GG	AG	GG	--	AG	GG	AG	AG	AG	AG	GG	AG	AG	AG	AG	AG	GG	GG	GG	GG	GG
>ref-20672	TCTCATTCTACTGAATCTCCGTTGGTC	21	AG	AG	--	AG	AG	AG	GG	AG	GG	GG	GG	AG	GG	GG	GG	GG	GG	AG	GG	GG	AG	AG	GG	GG	GG	GG	GG	AG	GG	AG	AG	AG	GG	GG	GG	GG	AG	GG	GG	AG	GG	--	GG	GG	GG	--	GG
>ref-20833	AAGGAGAGTACTAACTCTCCACAAAAT	1	AG	AG	AG	AG	--	AG	AG	AG	AG	AG	AG	AG	AA	AA	AG	AG	AG	AG	AG	AG	AG	AG	AG	AG	AG	AA	AA	AG	AG	AG	AG	AG	GG	AG	AG	AG	AG	--	AG	AG	--	AG	AG	AG	AG	AA	AG
>ref-20833	AAGGAGAGTACTAACTCTCCACAAAAT	14	AG	AG	AG	AG	--	AG	AG	AG	AG	AG	AG	AG	AA	AA	AG	AG	AG	AG	AG	AG	AG	AG	AG	AG	AG	AA	AA	AG	AG	AG	AG	AG	GG	AG	AG	AG	AG	--	AG	AG	--	AG	AG	AG	AG	AA	AG
>ref-21435	TCGTCTTCAACTTCCTCTCCTTCTTCT	27	CT	CT	--	CT	TT	--	CT	TT	CT	CT	CT	CT	CT	CT	TT	CT	TT	TT	TT	CT	CT	CT	TT	CT	CT	TT	CT	TT	CT	CT	--	CT	CT	CT	TT	CT	TT	TT	CT	CT	CT	TT	TT	CT	TT	CT	CT
>ref-21583	GGAGAGGGGACCACCCCTCCTATTTTG	26	GT	GT	GT	TT	TT	GT	TT	TT	--	TT	TT	TT	TT	TT	GT	TT	TT	TT	TT	GT	GT	GT	--	TT	TT	TT	TT	TT	TT	TT	TT	TT	TT	TT	TT	TT	TT	--	TT	TT	--	--	TT	TT	TT	TT	--
>ref-21593	ACAATGGCAACAATGGCTCCAAAACCC	1	AT	AT	TT	AT	AT	AT	AT	TT	--	AT	AT	AT	AT	AT	TT	AT	AT	AT	AT	AT	AT	TT	AT	AT	AT	AT	--	AT	AT	AT	AT	AT	AT	AT	AT	AT	AT	--	AT	--	AT	--	AT	TT	--	TT	AT
>ref-21593	ACAATGGCAACAATGGCTCCAAAACCC	3	AC	AC	CC	AC	AC	AC	AC	CC	--	AC	AC	AC	AC	AC	CC	AC	AC	AC	AC	AC	AC	CC	AC	AC	AC	AC	--	AC	AC	AC	AC	AC	AC	AC	AC	AC	AC	--	AC	--	AC	--	AC	CC	--	CC	AC
>ref-21655	CCTAATACGACTGTTTCTCCTAATGGA	13	AG	AG	GG	GG	GG	GG	GG	GG	AG	GG	GG	AG	--	GG	AG	AG	AG	AG	AG	GG	AG	AG	AG	GG	GG	AG	GG	AG	AG	GG	AG	AG	--	AG	AG	AG	GG	--	--	AG	AG	--	AG	AG	GG	GG	AG
>ref-21661	ACTTCTGAAACTTCAACTCCATTTCTA	27	AG	AG	--	AG	AG	GG	AG	AG	GG	AA	AA	GG	GG	AG	--	GG	GG	AA	AG	GG	GG	AG	GG	GG	AG	AG	AG	GG	AG	--	AA	AA	AG	AG	AG	AA	--	--	AG	AG	AG	--	GG	AA	--	AG	AG
>ref-21881	GGTTATTACACTCTCCCTCCCTTAAAT	15	CT	CT	CT	--	CC	CT	CC	CT	CT	CT	CT	CT	CC	CT	CT	CC	--	CT	CC	--	CC	CT	CC	CT	CT	CT	--	CC	CT	CC	CT	--	CT	CT	CC	CT	CT	--	CC	CC	CT	CT	CT	CT	CT	CC	CT
>ref-22124	TTAGAAAAGACTCTTACTCCTCGTAAT	16	AG	AG	AG	AA	AG	AG	AG	AG	AG	AG	AG	AG	AG	AG	AG	--	AG	AG	AA	AA	AA	AA	AG	AG	AA	AA	AG	AG	AG	AG	AG	AA	AA	AG	AG	AG	--	--	AA	AA	AG	--	AA	AG	AG	AG	AG
>ref-22543	AACTTTCAAACTGAGTCTCCCAGATTG	1	AG	AG	GG	GG	AG	AG	--	AG	AG	GG	AG	AG	GG	GG	AG	GG	--	GG	GG	GG	AG	AG	AG	GG	GG	GG	--	GG	AG	--	GG	GG	GG	GG	GG	GG	AG	--	--	AG	AG	GG	AG	GG	GG	GG	AG
>ref-22543	AACTTTCAAACTGAGTCTCCCAGATTG	2	AG	AG	AA	AA	AA	AG	--	AA	AA	--	AG	--	AA	AA	AA	AA	AA	AA	AA	AA	AG	AG	--	AG	AG	AG	AG	AA	AA	AG	AG	AG	AG	AG	AA	AA	AA	--	--	AA	AA	AG	AG	AG	AG	AG	AA
>ref-23012	ATCTTCACCACACAATCTCCCAAACCA	13	CT	CT	CT	CC	CT	CT	CT	CC	CC	CC	CT	CC	CC	CT	CT	CC	CC	CT	CC	CC	CT	CT	CT	CT	CT	CT	CC	--	CC	CT	CT	CT	CC	CC	--	CT	CC	CT	CC	CC	CC	--	CT	CT	CT	CT	CC
>ref-23515	AGTGGAAGGACATTTGCTCCTAGACAG	3	GT	GT	GT	TT	TT	GT	TT	GT	--	GT	GT	GT	GT	GT	GT	GT	TT	GT	GT	GT	GT	GT	TT	GT	TT	TT	TT	GT	GT	GT	GT	GT	TT	GT	GT	GT	TT	--	TT	TT	TT	TT	TT	TT	GT	GT	GT
>ref-23573	GTAGCGCCAACTACTGCTCCAGCTGTG	23	CT	CT	--	CT	--	--	--	--	--	--	CC	--	CT	CC	CT	--	CT	CT	CC	CC	CT	CC	CT	CT	--	--	CT	--	CT	CT	CT	CT	CT	CT	CT	CC	CT	--	CT	--	CT	CT	--	CT	CT	CC	CT
>ref-23746	TAATACAAAACCATAACTCCAACCCAT	12	CT	CT	CT	CT	CT	--	CT	CT	CT	CC	CT	CT	CT	CT	--	CT	CT	CC	CT	CT	CC	CT	CT	CT	CT	CT	CT	CT	CT	CT	CT	CT	CT	CT	CT	CT	CT	--	CT	CT	CC	CT	CT	CT	CT	CT	--
>ref-23783	ACAAGAATGACGTGATCTCCTACAAAT	14	AG	AG	GG	AG	--	AG	AG	AG	AG	--	AG	AG	GG	AG	AG	AG	AG	AG	GG	GG	AG	GG	AG	AG	AG	--	AG	GG	--	AG	GG	GG	AG	AG	--	AG	AG	--	AG	--	AG	AG	--	GG	AG	AG	--
>ref-24107	GTACAGAACACGACTCCTCCATCTCTT	13	AC	AC	--	AC	AC	AA	CC	AC	AA	AA	AC	AC	AA	AC	CC	AC	CC	AA	AC	CC	AC	AC	AC	AA	AC	AC	AC	CC	AA	AC	AC	AC	AA	AC	AA	CC	AC	--	AA	AC	CC	AA	AC	AC	AA	AC	AC
>ref-24130	AGGACTTGCACTTTTGCTCCTTAGGGA	9	CT	CT	CT	CT	TT	CC	CC	CT	CT	CT	CC	TT	CT	CT	--	TT	CC	CT	TT	CT	CT	TT	CT	TT	CC	CC	TT	CT	TT	CC	CC	TT	CT	CC	CC	CT	CT	CT	CC	--	CC	CT	CT	TT	--	CT	CT
>ref-24223	GTCCCCATCACCTCTTCTCCAAGCCTG	27	AG	AG	AG	AG	GG	--	AG	AG	GG	AG	AG	GG	AG	GG	GG	GG	GG	GG	GG	GG	GG	AG	AG	AG	AG	AG	AG	AG	AG	AG	AG	AG	GG	AG	AG	AG	AG	AG	AG	AG	GG	AG	GG	AG	AG	AG	AG
>ref-24282	GTTATTCCGACCAAACCTCCTGCAGCC	7	CT	CT	CC	CC	CC	CC	--	CT	CC	CC	CT	--	CC	CC	CT	CC	--	--	CC	CC	CC	--	CT	CC	--	CC	CC	CT	CT	CC	CC	CT	CT	CC	--	CC	CC	--	CC	CT	CC	CC	CT	CC	CT	CT	CC
>ref-24349	GATCAGGATACCCTATCTCCAGAACAA	27	AC	AC	AA	AA	AA	AC	AA	AC	AA	AA	AC	AC	AA	--	AA	AC	AC	AA	AC	--	AC	AC	AC	AC	AA	--	--	AC	AC	AC	AC	AA	AC	AC	--	AC	AC	AC	AC	AA	AC	AA	AC	--	AC	AC	AC
>ref-24689	TCGTGCGCCACCTGTTCTCCTCTGCTA	7	AG	AG	GG	AG	GG	GG	AG	AG	AG	AG	AG	GG	AG	GG	AG	GG	AG	AG	GG	GG	AG	AG	AG	AG	AG	GG	AG	AG	AG	AG	AG	--	AG	GG	--	AG	AG	GG	AG	AG	--	GG	AG	AG	AG	AG	AG
>ref-24712	TTTTAGACAACTTGCTCTCCTCTTCTC	3	CT	CT	TT	CT	CT	CT	CT	CT	TT	--	TT	CT	TT	TT	CT	TT	TT	CT	CT	TT	TT	CT	TT	CT	TT	CT	CT	TT	TT	CT	CT	CT	CT	TT	CT	CT	CT	--	CT	CT	TT	--	CT	TT	CT	CT	CT
>ref-25188	TGATATAATACAGAGCCTCCCAAGCTT	25	CT	CT	--	--	CT	--	CT	CT	TT	CT	CT	CT	TT	CT	CC	CT	CC	CT	TT	CC	CT	CT	--	CC	CT	CT	TT	CT	CC	CT	CT	CT	TT	CC	CC	TT	CT	TT	CC	CT	CT	--	CT	CT	CT	TT	CC
>ref-25580	ACCTCGCCGACATCATCTCCATCGATG	23	CT	CT	TT	CT	CC	CT	CT	CT	CT	TT	CT	CT	CT	CT	--	CT	--	TT	CT	CT	--	TT	CT	CC	TT	CT	CC	CT	CT	CC	CT	CT	CT	CC	TT	TT	TT	TT	CT	CT	CT	--	--	CT	TT	TT	--
>ref-25615	TGTTGCCGCACCTCTGCTCCCATATCT	1	AT	AT	TT	TT	TT	TT	TT	--	AT	AT	TT	TT	AT	TT	TT	TT	TT	AT	AT	TT	AT	TT	AT	AT	AT	TT	AT	TT	AT	TT	TT	TT	TT	AT	AT	TT	TT	--	TT	TT	TT	--	TT	AT	AT	TT	TT
>ref-25632	CCACCTCCTACTCAAGCTCCTCTTAAC	13	CT	CT	CC	CC	CT	CC	CT	CT	CT	CC	CT	CT	CC	CC	CC	CT	--	CC	CT	--	CT	CT	CT	CT	CT	CT	CT	CT	CC	CT	CT	CT	--	CT	CT	CT	CT	CT	CT	CT	CC	CT	--	CT	CT	CT	CC
>ref-25738	GATGTATTTACTGTATCTCCTATCAAG	5	CT	CT	TT	CT	CT	CT	CT	TT	TT	TT	CT	TT	CT	--	TT	CT	TT	CT	CT	TT	TT	CT	CT	TT	CT	TT	CT	TT	--	CT	CT	--	CT	CT	TT	TT	CT	--	CT	CT	CT	--	CT	CT	CT	CT	TT
>ref-25773	TGGACGTAAACCCTTTCTCCACTCGCG	14	CT	CT	CT	CT	CT	TT	CT	TT	CT	TT	CT	CT	CT	CT	CT	--	--	--	--	CT	TT	CT	TT	TT	TT	TT	CT	CT	CT	--	CT	CT	CT	CT	CT	--	TT	--	TT	CT	CT	CT	TT	CT	CT	CT	--
>ref-25777	TCAGAGCCAACACAAGCTCCTACGAGC	23	CT	CT	CT	CT	CC	CT	CT	CT	CT	CT	CT	CC	CT	CT	CC	CC	CT	CT	CC	CT	CT	CT	CT	CC	CT	CT	CC	CT	CC	CT	CT	CC	CT	CT	CT	CT	CT	CC	CT	CT	CT	CT	CT	CC	CC	CT	CT
>ref-26060	ACAAGCCTAACACCAACTCCCCTAATC	7	CG	CG	CG	CG	--	CG	CG	GG	CG	CC	GG	GG	GG	GG	GG	GG	GG	GG	GG	GG	--	GG	--	--	CC	CC	CG	GG	CG	CG	CG	CG	CC	CG	CG	GG	CG	--	CC	GG	CG	--	CC	CC	CC	GG	--
>ref-26161	AGAAATACTACATGTACTCCAAAATTA	12	AG	AG	--	GG	GG	AG	GG	AG	AG	AG	AG	AG	AG	AG	AG	AG	AG	AG	AA	AG	AG	AG	AG	AG	AG	GG	GG	GG	AG	AG	GG	AG	AG	AG	GG	AG	AG	--	AG	GG	AG	AG	GG	AG	AG	AG	AG
>ref-26161	AGAAATACTACATGTACTCCAAAATTA	26	GT	GT	--	TT	TT	GT	TT	--	GT	GT	GT	GT	GT	GT	GT	GT	GT	GT	GT	GT	GT	GT	GT	--	GT	TT	TT	TT	GT	GT	TT	GT	GT	GT	TT	TT	GT	--	GT	TT	GT	GT	TT	GT	GT	GT	GT
>ref-26268	CCTGGGGGAACGCTTCCTCCGTCAGAC	2	CT	CT	CC	CC	CC	CT	CT	CT	--	CC	CC	CC	--	CT	CT	CT	CT	CT	CT	CT	CT	CC	CT	CC	CC	CT	CC	CC	CT	CC	CC	CT	CC	CT	CT	CC	CT	--	CT	CT	CT	CC	CC	CT	CT	CT	CT
>ref-26332	CATTACTCTACTCACACTCCGCTCGAG	15	CT	CT	CC	CT	CT	CT	CT	CC	CT	CT	CT	CC	CC	CT	CC	CT	CC	CC	--	CC	CT	--	CC	CT	CC	CT	CT	CT	CT	--	CT	CC	--	CC	CT	CT	CT	--	CT	--	CC	CT	CT	CT	CC	CT	CT
>ref-26451	TTCTTTAAAACCAACTCTCCTAGTACA	22	AG	AG	GG	AA	AA	--	AG	AG	AG	AG	AG	AG	AG	AG	AG	AG	--	--	AG	AG	--	AA	AA	AG	AG	AG	AG	AA	AG	AG	AA	AA	AG	AG	AG	AG	--	--	AG	AG	AG	--	AG	AG	AG	AA	AG
>ref-26502	TTTTCCCAAACCTGAGCTCCCTATGGT	1	AT	AT	AT	TT	TT	AT	AT	TT	--	TT	--	TT	TT	TT	TT	AT	TT	TT	TT	AT	TT	TT	TT	AT	AT	--	TT	AT	TT	TT	--	--	AT	TT	TT	TT	TT	--	AT	TT	--	TT	TT	--	TT	TT	AT
>ref-26514	CTTTCTCAAACATTGTCTCCGCCACCC	23	CT	CT	CT	CT	CC	--	CC	CT	--	CT	--	CC	CT	CC	CC	CT	CT	CT	CT	CT	CT	CT	CT	CT	CT	--	CT	CT	CT	CT	CT	CT	CT	CT	CC	CT	CC	--	--	--	CT	--	CT	CT	CT	CT	CT
>ref-26571	TCAGCATATACTCATTCTCCCCCATAC	4	GT	GT	GG	GT	GT	GT	GG	GT	GT	GT	GG	GT	GG	GG	GG	GT	GG	GG	GG	GT	GT	GT	GT	GT	GT	GG	GT	GT	GT	GT	--	GG	--	GT	GT	GT	GT	GT	GT	GG	GT	GT	GG	GT	GT	GT	GT
>ref-26571	TCAGCATATACTCATTCTCCCCCATAC	12	GT	GT	TT	GT	GT	GT	TT	GT	GT	GT	TT	GT	TT	TT	TT	GT	TT	TT	TT	GT	GT	GT	GT	GT	GT	TT	GT	GT	GT	GT	--	TT	--	GT	GT	GT	GT	GT	GT	TT	GT	GT	TT	GT	GT	GT	GT
>ref-26576	ACCACTAAAACAATGGCTCCCAGTTTA	4	AG	AG	AA	AA	AA	AG	AG	GG	GG	AG	GG	AA	GG	AA	GG	AA	--	AG	GG	AA	AG	AG	--	AA	AG	AG	AG	AA	AG	GG	AA	AA	AA	AA	AA	GG	AG	--	AA	AG	AG	--	AA	GG	AG	AG	GG
>ref-26579	TGTCCTTGAACAAGATCTCCTAAAATA	13	AT	AT	AA	AT	AT	AT	AA	AT	AT	AA	AT	AT	AA	AT	--	AA	AT	AA	--	AA	AA	AT	AT	AA	AA	AT	AT	AA	AA	AA	AT	AT	AT	--	AA	AA	AA	--	AT	AT	AA	AA	AT	AT	AT	AT	AA
>ref-26663	TTCTGGCCCACTAACACTCCTAATGAA	7	CT	CT	CC	CT	--	--	CC	CT	CT	CT	CT	CT	CT	CT	CC	CT	--	CT	CC	--	CT	CT	CT	CT	CT	CT	CT	CC	CT	--	CT	CT	CT	CT	CT	CC	CT	--	CT	CT	--	TT	CT	--	CT	CC	CC
>ref-26886	GGGCTTGAGACTCCTTCTCCTTGGCTT	23	AG	AG	AG	GG	GG	GG	--	GG	GG	--	AG	GG	--	AG	GG	AG	AG	AG	AG	AG	AG	--	AG	AG	AG	AG	AG	--	GG	AG	AG	AG	AG	AG	--	GG	--	--	GG	AG	AG	--	AG	--	GG	AG	AG
>ref-27088	AAAACCTTGACTTGTCCTCCCCAGGAT	22	CT	CT	CT	CT	CT	CT	--	CC	CT	CT	CT	CT	CC	CT	CC	CT	CT	CT	CC	CC	CT	CT	CC	CT	CT	--	CT	CC	CT	CT	CT	CC	CT	CC	CC	CC	CT	--	CT	CT	CT	CT	CT	CT	CT	CT	--
>ref-27170	CTCATTTGCACACCCTCTCCATCAGTG	15	AC	AC	CC	AC	CC	AC	CC	CC	AC	CC	CC	CC	CC	AC	AC	CC	CC	CC	CC	CC	CC	CC	CC	--	AC	--	CC	CC	AC	CC	CC	CC	--	CC	CC	--	--	--	AC	CC	--	CC	CC	CC	CC	AC	CC
>ref-27310	ATGATCCGAACGAAATCTCCTTTAATT	21	CT	CT	TT	CT	CT	CT	TT	CT	CT	TT	CT	CT	CT	TT	TT	TT	TT	TT	CT	TT	CT	TT	TT	TT	TT	TT	TT	CT	CT	CT	TT	TT	CT	TT	TT	TT	TT	TT	TT	TT	CT	CT	CT	CT	CT	CT	CT
>ref-27313	TAGTGGTTCACTCTTGCTCCGACTACT	21	AG	AG	GG	AG	--	AG	GG	AG	GG	AG	GG	GG	AG	GG	GG	AG	GG	GG	AG	AG	GG	AG	--	GG	AG	AG	AG	AG	GG	GG	AG	GG	AG	AG	GG	AG	AG	--	GG	GG	AG	--	AG	GG	AG	GG	AG
>ref-27320	TAGTTGATTACTTCTTCTCCTTATTTA	14	AC	AC	--	AA	AC	AC	CC	AC	AA	AC	CC	AC	AC	AC	AC	AC	--	AC	AC	AC	CC	AC	AC	CC	AC	AC	CC	AC	AA	CC	CC	CC	AC	--	AA	AC	AA	--	AC	CC	AA	AC	AC	AC	AC	CC	AA
>ref-27378	GCGAGCTATACGGCGACTCCGGCGTCT	21	AG	AG	GG	GG	GG	AG	AG	AG	--	AG	GG	GG	GG	AG	AG	AG	GG	AG	--	GG	AG	GG	AG	GG	AG	AG	GG	GG	GG	GG	AG	AG	GG	GG	AG	GG	GG	GG	GG	GG	GG	AG	GG	AG	GG	--	GG
>ref-27378	GCGAGCTATACGGCGACTCCGGCGTCT	22	AG	AG	--	GG	AG	AG	AG	AG	--	AG	--	GG	GG	--	AG	AG	GG	AG	AG	GG	--	AG	GG	GG	AG	AG	AG	--	AG	GG	AG	AG	GG	GG	AG	GG	GG	GG	AG	--	GG	AG	AG	AG	GG	AG	GG
>ref-28017	AGTTCATGGACTCACACTCCTATGTTT	4	CT	CT	TT	CT	CC	--	CC	CT	CT	CC	CT	CT	TT	CT	CT	CT	CT	TT	CT	CT	TT	CT	CT	TT	CT	CT	CC	TT	CT	CC	CC	CC	CT	--	CC	CT	CT	--	TT	CT	--	CT	TT	CC	CT	CC	CC
>ref-28272	CTGAGGCTCACGAGCTCTCCAGTACAC	1	CT	CT	--	CT	CT	CC	CC	CT	CC	CT	CC	CT	CT	CT	CC	CT	CT	CT	--	CT	CT	CT	CC	CT	CC	--	--	CT	CC	--	CT	CT	CC	--	CC	--	CT	CC	CT	CC	CT	CC	--	CT	CT	CC	CC
>ref-28289	TACAAAATAACAGGTCCTCCATTTTAG	22	CT	CT	TT	CT	CT	CT	TT	CT	CT	CT	CT	CT	TT	--	CT	TT	CT	CT	--	CT	TT	CT	TT	CT	CT	CT	CT	CT	CT	CT	CT	CT	CT	CT	CT	CT	TT	CT	--	CT	CT	--	CT	CT	CT	--	CT
>ref-28541	TCATGACCCACCGAAACTCCTGAAATT	12	CT	CT	CC	CC	CC	CT	CT	CC	CT	CT	CC	CT	CT	CC	CC	CT	CT	CT	CT	CT	CT	CT	CT	CT	CT	--	CT	CT	CT	CT	CC	CT	CT	CT	CC	CT	CT	--	CT	CT	CT	CC	CT	CT	CC	CT	CT
>ref-28674	TGGCACAGTACAATCCCTCCGTCCCCA	7	AG	AG	AG	AG	AG	AG	--	AG	AG	AG	AG	--	AA	AA	AG	AA	AG	AG	AA	AG	AG	AG	AG	AG	AG	AG	--	AG	AG	AG	AG	AA	AA	AG	AA	AG	AG	AG	AA	AG	AG	--	AA	AG	AG	AA	AG
>ref-28761	GTTTACCGCACCCAACCTCCCTTATTT	1	AG	AG	AG	--	AG	AG	AG	GG	AG	--	AG	AG	AG	GG	AG	AG	AG	AG	GG	AG	GG	AG	AG	AG	GG	--	AG	AG	--	GG	AG	AG	AG	AG	AG	GG	GG	--	GG	GG	AG	--	AG	AG	GG	GG	GG
>ref-28845	GTCCAACCCACATCGCCTCCCTCACAG	16	CT	CT	CT	CT	CT	CT	CC	CC	CT	CT	CT	CT	CC	CC	CT	CC	CC	CC	CC	CT	CT	--	--	CT	CT	CC	--	--	CT	CT	CT	CC	CC	CT	CC	CT	CC	CC	CT	CT	CC	--	CC	CT	CC	CC	CT
>ref-28928	CAGCTCGCAACTATTTCTCCCGACGAC	9	AG	AG	AG	AG	AG	--	--	AG	AA	AA	AG	--	--	AA	AG	AA	AA	--	--	AA	AA	AG	AG	AG	AG	AG	AG	AG	AG	AG	AG	AA	--	AG	AA	AG	AG	--	AA	AG	AG	AG	AA	AG	AG	AG	AG
>ref-28928	CAGCTCGCAACTATTTCTCCCGACGAC	21	CT	CT	CT	CT	CT	--	CC	CT	CT	CT	CT	--	CT	CT	CT	CT	CT	CT	CT	CT	CT	CT	CT	CT	CT	CT	CC	CT	CT	CT	CT	CT	CT	--	CT	CT	--	--	--	CT	CT	CC	CT	CC	CT	CC	CT
>ref-28967	ATGTCACATACCTGACCTCCCAGGTCC	2	CT	CT	--	TT	CT	CT	CT	TT	TT	--	TT	CT	TT	CT	--	CT	CT	CT	CT	CT	TT	CT	CT	CT	TT	CT	TT	CT	TT	CT	CT	CT	--	CT	--	--	CT	--	TT	TT	TT	--	--	CT	CT	CT	TT
>ref-29200	TGAGGATAAACTTAGGCTCCCAGAGAT	12	CT	CT	--	TT	CT	CT	CC	CT	CC	--	TT	CC	CT	CT	TT	CC	CT	CT	TT	CT	TT	CT	TT	CT	TT	CC	CC	CT	TT	CT	CT	CT	CC	CT	TT	CT	TT	--	CT	CC	CT	--	CC	CT	CT	CC	CT
>ref-29202	CATTTCCTTACATTAACTCCATGCTTA	6	CT	CT	CT	CT	CT	CT	CT	CT	CC	--	CT	CC	CC	CT	CT	--	CC	CC	CC	CC	CC	CT	CC	CC	CT	CT	CT	CT	--	CC	CT	CC	CC	CT	CT	--	CC	CT	CC	CT	CC	CT	--	--	CC	--	CT
>ref-29249	GTCAAACCCACCTCACCTCCTTCATCT	8	CT	CT	--	CT	CT	--	CT	CT	CT	CT	CC	CT	CC	CC	CT	CT	CT	CC	CT	CC	--	CT	--	--	CC	CT	CT	CC	CT	CT	CT	CT	--	CT	CT	CT	CC	--	CT	CT	CC	CT	CC	CT	CT	CT	CT
>ref-29482	ATTGAGGTTACTACTTCTCCTACTGGG	7	AG	AG	AG	AG	AG	GG	AG	AG	GG	AG	AG	AG	AG	AG	GG	AG	AG	AG	AG	AG	GG	GG	AG	AG	GG	--	AG	AG	AG	GG	AG	AG	AG	AG	AG	AG	AG	--	AG	--	AG	--	AG	--	GG	AG	--
>ref-29580	AAAACACGAACCCTTCCTCCCACACAG	25	CG	CG	CC	CG	CG	CG	GG	CC	CG	CG	CG	CG	CG	CC	CG	GG	CG	CC	CC	CG	CG	CG	GG	CC	CC	CC	CG	CG	CC	CC	CG	CG	CC	GG	CG	GG	GG	--	GG	CG	GG	--	CC	CC	CC	CC	CG
>ref-29695	GCAATTCTCACACAAACTCCAAGTTCC	4	AG	AG	AG	AG	AG	AA	AG	AG	GG	AG	GG	AG	GG	AG	AG	AG	GG	AA	AA	GG	GG	AG	GG	GG	GG	AG	GG	GG	AG	AA	AG	AG	GG	GG	AG	AG	GG	--	AG	AA	AG	--	AG	GG	AA	AG	AA
>ref-29741	TACGTAAAAACAATAACTCCTTTCATA	4	AG	AG	--	GG	GG	AG	GG	AG	AG	AG	GG	--	AG	AG	AG	GG	--	AG	AA	AA	AG	GG	AG	--	AA	AG	AG	GG	AG	GG	GG	GG	AG	AA	GG	GG	GG	--	AG	AG	AG	--	GG	AA	AG	GG	AG
>ref-29952	TCTTTATACACTCATTCTCCTTCACTC	4	CT	CT	--	CT	CT	CT	CT	CT	CT	CC	CC	CC	TT	CT	CC	CT	TT	CC	CC	CT	TT	CC	CT	CT	CC	CT	TT	CC	CT	CT	CT	CC	CC	CC	CT	CT	CT	--	TT	TT	CC	--	TT	TT	CT	CT	CT
>ref-29952	TCTTTATACACTCATTCTCCTTCACTC	16	CT	CT	--	CT	CT	CT	CT	CT	CT	CC	CC	CC	TT	CT	CC	CT	TT	CC	CC	CT	TT	CC	CT	CT	CC	CT	TT	CC	CT	CT	CT	CC	CC	CC	CT	CT	CT	--	TT	TT	CC	--	TT	TT	CT	CT	CT
>ref-30034	ATATAATGTACCTACACTCCAATCATC	8	AG	AG	AG	GG	AG	--	GG	AG	AG	GG	AG	AG	GG	AG	AG	AG	AG	AG	AG	AG	AG	AG	AG	AG	AG	AG	AG	AG	AG	GG	GG	GG	AG	AG	AG	GG	AG	GG	AG	GG	AG	AG	AG	AG	AG	AG	AG
>ref-30043	AACTATTAAACACCTTCTCCTCAATGA	24	AC	AC	--	AC	AA	--	AA	AC	AC	AC	AA	CC	AC	AA	CC	CC	--	CC	CC	AA	AC	CC	AC	CC	AA	AA	CC	AC	CC	AC	AA	CC	AC	AA	AA	AA	AC	--	AA	AA	AC	--	AC	CC	CC	AC	AC
>ref-30284	AATAATTCAACATGAACTCCCCAAATT	25	AT	AT	AT	--	AA	--	AT	AT	AT	AT	AT	AA	AT	AT	AT	AT	AT	AA	AT	AT	AT	AT	AT	AA	AA	AT	AT	AT	AT	AT	AA	AA	AA	AA	--	AA	--	AA	AT	AT	AA	AA	AT	AA	AT	AT	AT
>ref-30284	AATAATTCAACATGAACTCCCCAAATT	27	GT	GT	TT	TT	TT	TT	TT	TT	TT	GT	--	TT	TT	TT	TT	--	TT	TT	TT	--	TT	TT	TT	TT	--	TT	GT	TT	TT	TT	TT	TT	TT	TT	TT	TT	TT	AT	TT	TT	GT	TT	TT	TT	GT	TT	TT
>ref-30343	GGGTGGGAGACCAGTTCTCCCCCTTGG	1	AG	AG	GG	--	GG	AG	--	--	--	GG	--	AG	AG	GG	GG	GG	GG	AG	GG	GG	--	GG	AG	AG	GG	GG	--	GG	GG	GG	GG	AG	GG	GG	GG	GG	GG	GG	AG	AG	AG	GG	GG	AG	GG	GG	GG
>ref-30343	GGGTGGGAGACCAGTTCTCCCCCTTGG	14	AG	AG	GG	AG	GG	GG	--	AG	AG	GG	GG	AG	--	GG	GG	GG	GG	AG	GG	GG	AG	AG	GG	GG	GG	AG	GG	AG	GG	AG	AG	AG	AG	AG	AG	--	GG	GG	GG	AG	AG	GG	GG	GG	GG	GG	GG
>ref-30359	TAGTTAGTGACTACAACTCCACTTTAT	1	CT	CT	--	CT	CT	TT	TT	CT	CT	TT	CT	TT	CC	CT	TT	CT	--	CT	CT	CT	CT	CT	TT	CC	TT	CT	--	CT	CC	CC	CT	CT	TT	CC	TT	CT	CC	--	TT	CC	TT	--	CC	CC	TT	CT	CT
>ref-30487	CACCTCTCAACCTCACCTCCGTCATCG	1	CT	CT	CC	CC	--	CT	CC	CC	CC	CC	CC	CC	--	CC	CT	--	CC	CC	CC	CC	CT	CC	CC	CC	CC	CC	CT	CT	CT	CC	CC	CC	CC	--	CC	CT	CT	--	CC	CC	--	--	CC	CC	CC	CC	CC
>ref-30487	CACCTCTCAACCTCACCTCCGTCATCG	23	CT	CT	CT	CC	CT	CT	CC	CC	--	CT	CT	CT	CT	CC	CT	--	--	CC	CT	CC	CT	CC	CT	CC	CC	--	CT	CT	CT	CT	--	CT	CT	CT	CC	CT	CT	--	CC	CT	--	--	CC	CC	--	CT	CC
>ref-30741	ATGTCAGTGACCCTGACTCCCCACCGG	5	CT	CT	CT	CT	CC	CT	CT	CT	CC	CT	--	--	CC	CT	CT	CC	CT	CT	CT	CT	CT	CT	CT	CT	CT	CC	CT	CT	CC	CT	CT	CT	CC	CT	CC	CT	CT	CT	CT	CT	CT	--	CT	CT	CT	CC	CT
>ref-30741	ATGTCAGTGACCCTGACTCCCCACCGG	24	CT	CT	CT	CT	CC	CT	CT	CT	CC	CT	--	--	CC	CT	CT	CC	CT	CT	CT	CT	CT	CT	CT	CT	CT	CC	CT	CT	CC	CT	CT	CT	CC	CT	CC	CT	CT	CT	CT	CT	CT	--	CT	CT	CT	CC	CT
>ref-30769	GTTAGAAGAACATACACTCCTTTTGCG	14	AT	AT	AA	AT	AT	AT	AT	AT	AA	AA	AA	AT	AA	AA	AT	AT	AA	AT	AT	AA	--	--	AT	AT	AA	AT	AT	AT	AT	AT	AT	AA	AT	AA	AT	AA	AT	--	AT	AT	AA	--	AT	AA	AA	AT	--
>ref-30928	GGTTCAGCAACTTTCTCTCCCGGGGTC	23	AG	AG	GG	GG	--	--	--	AG	GG	AG	AG	GG	AG	GG	GG	GG	AG	AG	AG	AG	--	--	AG	AG	AG	GG	GG	GG	GG	GG	AG	GG	AG	GG	GG	AG	--	--	AG	GG	GG	AG	AG	AG	--	AG	GG
>ref-31364	TAGAATAGAACTCGGACTCCGGCCAAG	12	CT	CT	CC	CT	--	TT	CT	CT	TT	--	CC	TT	TT	CT	TT	TT	--	CT	CT	CT	CT	CC	--	CT	TT	CC	CT	CT	CT	CC	CC	CC	CC	CT	CC	TT	TT	--	--	CC	--	--	CT	CT	CT	CT	CT
>ref-31398	TCTACTGGGACCCTAACTCCATTTCCA	3	CT	CT	TT	TT	CT	TT	--	CT	CT	TT	--	TT	TT	TT	CT	TT	TT	TT	CT	TT	TT	CT	CT	TT	TT	CT	TT	CT	TT	CT	CT	TT	TT	CT	CT	CT	TT	--	CT	TT	CT	CT	CT	TT	TT	CT	CT
>ref-31490	TGATTTCTCACATTCCCTCCAAAGAAG	15	CT	CT	--	CT	CT	CT	CT	CT	CT	CC	CT	CT	CT	CC	CC	CT	CC	CT	CT	CT	CC	CC	--	CC	CC	CC	CT	CC	CT	CT	CC	CC	CT	CC	CC	CC	CT	CC	CT	CC	CT	CT	CT	CT	CC	--	--
>ref-31584	GCAATTGCCACCACCCCTCCACTACCA	14	CG	CG	GG	GG	GG	--	CG	CG	GG	GG	CC	CG	GG	GG	CG	GG	CG	CC	CG	GG	CG	CG	CC	CG	GG	CG	CG	CG	CG	CC	CG	GG	GG	GG	GG	CG	CC	--	GG	CC	CC	--	GG	CG	CG	CG	CG
>ref-31916	ATACGCAACACATGGACTCCAATTTTG	12	AG	AG	--	--	AG	--	AA	AA	AG	AA	AG	AG	AA	AG	AG	AG	--	AG	--	AA	--	AG	AG	AG	AA	AA	AG	AG	AA	AA	AA	AG	AG	AA	AG	AA	--	--	AA	AA	AA	--	AG	AG	AG	AG	AG
>ref-31959	TCGGAAACCACAACAGCTCCACCGCCA	1	AT	AT	TT	TT	TT	--	TT	AT	AT	TT	AT	AT	TT	AT	AT	AT	AT	AT	AT	AT	AT	AT	AT	AT	AT	TT	TT	AT	TT	TT	AT	AT	AT	AT	TT	AT	--	TT	TT	--	--	TT	TT	TT	AT	TT	AT
>ref-31959	TCGGAAACCACAACAGCTCCACCGCCA	3	AG	AG	AG	AG	AG	AG	AG	AG	AG	AG	GG	AG	AG	--	AG	AG	AG	GG	AG	GG	AG	AG	AG	GG	AG	--	AG	AG	AG	AG	--	AG	AG	GG	AG	AG	GG	AG	AG	AG	AG	AG	AG	AG	AG	AG	AG
>ref-31959	TCGGAAACCACAACAGCTCCACCGCCA	16	AG	AG	GG	GG	GG	--	GG	AG	AG	GG	AG	AG	GG	AG	AG	AG	AG	AG	AG	AG	AG	GG	AG	AG	AG	GG	GG	AG	GG	GG	AG	AG	AG	AG	GG	AG	--	GG	GG	GG	--	GG	GG	GG	--	GG	AG
>ref-32097	CAATAGTGAACGCAATCTCCCGATGGG	23	AG	AG	AG	AA	AG	AG	AG	AA	--	AG	AG	--	AG	--	AA	--	--	AG	AG	AG	AA	AG	AG	--	AG	--	AG	AG	AA	--	--	AA	AG	AG	AA	AA	AG	--	--	AG	AG	AA	AG	--	AA	AG	--
>ref-32185	ATAAGTTTCACCCTAACTCCGGATACA	21	AG	AG	AG	GG	GG	AG	--	AG	AG	AG	AG	--	AG	GG	AG	AG	AG	GG	AG	AG	GG	AG	AG	GG	AG	GG	GG	AG	AG	AG	AG	AG	GG	AG	GG	GG	GG	AG	AG	GG	AG	AG	AG	AG	GG	GG	AG
>ref-32240	CCAGAGGTAACTAAGACTCCTTCTAAA	14	AG	AG	AG	AG	AG	AG	AG	AA	AG	--	AG	AG	AG	--	AA	AA	--	--	--	AG	--	AG	AG	AG	--	AG	AG	AG	AG	AG	AG	AG	--	AG	AA	AG	AG	--	AG	AA	AA	--	AG	AA	AG	AA	AG
>ref-32240	CCAGAGGTAACTAAGACTCCTTCTAAA	25	AT	AT	AA	AT	AT	AT	AA	AT	AT	--	AT	AT	AT	AT	AT	AT	--	AT	AA	AT	AA	AA	AT	AT	AT	AT	AA	AT	AA	AA	AT	AT	AA	AT	AT	--	AT	--	AA	AT	AT	AA	AT	AA	AA	AA	AA
>ref-32258	AAGTTTTCAACGAACACTCCATATATT	6	GT	GT	GG	GT	GT	GT	GT	GG	GT	GT	GT	GT	GT	--	GG	GT	GG	GT	--	GG	GG	GT	--	GG	--	GG	GT	GT	GG	GT	GT	GT	GT	--	GT	--	GT	--	GT	GT	GG	GT	GT	GG	GT	GT	GT
>ref-32386	ACTTCATGTACTAAAACTCCTAAACAA	22	AG	AG	--	AA	AA	AA	AA	AG	AG	AA	AG	AA	AG	AA	AA	AA	AA	AG	AG	AA	AG	AG	AG	AA	--	AA	AA	AA	AG	AG	AA	AA	AA	AA	AA	AG	AA	--	AA	AA	AA	AA	AA	AG	AG	AG	AG
>ref-32798	ACAACTCAAACTTACACTCCTCTATAT	7	CT	CT	--	CT	CT	CT	CT	CT	CT	CT	TT	CT	CT	CT	CT	CT	CT	CT	CT	CT	CT	CT	CT	CT	CT	CT	CT	CT	CT	TT	CT	CT	CT	CT	CT	TT	CT	--	CT	CT	--	CT	--	--	CT	CT	CT
>ref-33088	GGAGTTTCAACAGCTCCTCCACTCATT	12	AC	AC	AC	AC	CC	CC	AC	AC	CC	AA	CC	CC	CC	AA	CC	CC	AA	AC	AC	AC	AC	AA	AC	AC	CC	AA	AC	CC	AC	AA	AA	AA	AA	AC	AA	CC	CC	AA	AC	AA	AC	AA	AC	AC	AC	AC	CC
>ref-33197	CCGGGTTGGACAACCACTCCGAAAAGA	2	CT	CT	CC	CC	CC	--	--	CC	CT	CC	CC	CT	CC	CT	--	CT	CC	--	CT	CC	CC	CC	CT	--	CT	CT	CT	CT	CT	CC	CC	CT	CT	CC	CT	CT	CT	--	CC	CT	CT	--	CT	CT	CT	--	CT
>ref-33461	ACACACACCACTCTAGCTCCAAGTCCG	12	GT	GT	--	GT	GT	TT	TT	GT	TT	--	GT	TT	TT	GT	TT	TT	GT	TT	GT	GT	TT	GT	GT	TT	--	GT	GT	TT	GT	GT	TT	GT	GT	TT	GT	GT	--	--	GT	--	GT	--	TT	GT	GT	TT	GT
>ref-33748	ACGCTCTACACCAACTCTCCCTATGCA	15	AC	AC	AC	CC	AC	AC	--	--	CC	AC	CC	CC	CC	CC	--	CC	AC	AC	--	AC	AC	CC	AC	AC	AC	AC	AC	AC	CC	AC	AC	CC	CC	AC	AC	CC	CC	CC	AC	CC	AC	CC	CC	AC	AC	CC	AC
>ref-33946	CTCAATTCAACCGACCCTCCGTCCACT	3	CT	CT	--	CT	CC	CT	CT	CC	CC	CT	CC	CC	CC	CT	CT	CC	CT	CT	CT	CT	CT	CT	--	CT	CT	CT	CT	CC	CC	CT	CT	CC	CT	--	CC	CT	CT	--	CT	CT	CT	CT	CT	CT	CT	CT	CT
>ref-34104	TCAGCGAAGACCAAATCTCCTAACGAG	2	CT	CT	CC	CT	CT	CT	CC	CT	CT	CC	CC	CT	CC	CT	--	CT	CT	CC	CT	CT	CC	CC	CT	CC	--	CT	CC	CC	CT	CC	CC	CC	CT	CT	CT	--	CT	CC	CT	CC	CT	--	CT	CT	CT	CC	CT
>ref-34262	CTTTTTATTACTCGGACTCCATTACCA	1	AC	AC	CC	AC	AC	AC	AC	AC	AC	AC	AC	AC	CC	AC	AC	AC	CC	AC	AC	AC	CC	AC	CC	AC	AC	AC	AC	--	AC	AC	--	AC	CC	AC	AC	CC	--	CC	AC	AC	AC	CC	CC	AC	AC	--	AC
>ref-34293	ACACACCATACCATACCTCCCTTATCT	24	AG	AG	--	AG	GG	AG	AG	AG	AG	AG	AG	GG	AG	AA	AA	GG	--	AG	AG	AG	AA	AG	AA	AA	GG	AG	GG	GG	AA	AG	GG	AG	AG	AG	AA	AG	AG	--	AG	GG	AG	GG	AG	GG	AG	GG	AG
>ref-34337	CAATGCGAGACAAAGCCTCCCTATCAG	6	CT	CT	TT	TT	CT	CT	CT	TT	CT	CC	CT	CC	CT	CC	CC	TT	TT	CT	TT	TT	--	CC	CC	CT	CC	CC	CT	CT	TT	CT	CT	CT	TT	CC	CC	TT	TT	CC	CT	TT	CT	--	CT	CT	TT	CT	CT
>ref-34348	GAGATTCTAACAAGAACTCCTTTCTGT	2	AG	AG	AG	AG	AG	GG	GG	AG	--	AG	AG	GG	GG	AG	GG	AG	AG	GG	GG	AG	AG	GG	GG	GG	GG	GG	AA	AA	AA	--	AG	AG	AA	GG	GG	AG	AA	--	GG	AG	GG	--	AA	--	--	GG	GG
>ref-34488	TGTTCATTAACACATACTCCAAACCAA	7	GT	GT	GG	GG	--	--	GT	GT	GT	GT	GT	GG	GG	GT	GG	--	--	GT	GT	GG	GT	GT	GT	GT	GG	GG	GT	GT	GT	GT	GT	GG	--	GG	GG	GT	GT	--	GG	GT	GT	--	GT	--	GT	GT	GT
>ref-34527	TACAAATGCACTCCAACTCCTTCATAT	26	AC	AC	AA	AC	AC	AA	AA	AC	--	AC	AA	--	AC	--	AA	AA	AA	AC	AA	AA	AA	--	AA	AC	AA	AC	AC	AA	AA	AA	AA	AC	--	AC	AC	AA	AC	AA	AC	AC	AA	AC	AC	AC	AC	AC	AA
>ref-34551	CAATTCTCAACCCCCTCTCCCTCTCAA	6	CT	CT	CT	CC	CC	CT	CT	CT	CT	CT	CT	CT	CC	CT	--	CC	CC	CT	CT	CT	CT	CT	CC	CT	CT	CT	CC	CT	CC	CT	CT	CT	CC	CT	CT	CT	CC	CC	CT	CC	CT	CC	CT	CC	CT	--	CC
>ref-34551	CAATTCTCAACCCCCTCTCCCTCTCAA	14	CT	CT	CC	CC	CT	CC	CC	CC	CC	CT	CT	CC	CC	CT	--	CC	CC	CT	CC	CC	CT	CT	CT	CT	CC	CT	CT	CT	CC	CT	CT	CT	CC	CT	CT	CT	--	CC	CC	CT	CC	CC	CT	CT	CC	CT	CT
>ref-34658	CTGCGCGCCACCGCTACTCCACCGCCG	12	AC	AC	AC	AC	AC	AC	CC	AC	CC	AC	CC	CC	CC	AC	AC	CC	--	CC	AC	CC	AC	AC	AC	AC	AC	AC	CC	AC	AC	AC	AC	CC	CC	AC	AC	AC	AC	--	AC	CC	AC	--	CC	AC	AC	CC	AC
>ref-34992	CTAAAATCAACTTTTGCTCCTCCTCCT	23	AC	AC	CC	CC	CC	CC	AC	--	AC	AC	CC	CC	--	--	--	CC	AC	AC	--	CC	AC	CC	--	CC	CC	CC	--	CC	CC	AC	AC	CC	CC	CC	--	AC	--	CC	AC	--	AC	AC	CC	CC	AC	AC	AC
>ref-35041	AATACTTCCACAATATCTCCATAAACC	6	CT	CT	CT	CT	CT	CT	CT	CT	CT	CT	--	CT	CT	--	CT	TT	--	TT	TT	CT	CT	TT	CT	CT	--	CT	CT	TT	CT	CT	TT	TT	CT	CT	CT	CT	CT	CT	CT	CT	TT	CT	TT	CT	CT	--	CT
>ref-35259	ATCATGTCTACCGATGCTCCATCATCT	21	AG	AG	AG	AG	AG	AA	GG	AA	AA	--	AG	AG	AG	AG	--	AG	GG	AA	AA	AG	AA	AA	--	AG	AG	GG	AA	AA	AA	AG	AG	AG	AG	AG	AG	--	AG	--	AG	GG	--	--	AG	AG	AA	AA	AA
>ref-35269	AGGTAAAAAACTTTCACTCCTAAAATT	15	CT	CT	--	CT	CT	--	CT	CT	CC	CT	CT	CT	CC	--	CT	CT	CT	CC	--	CT	CC	CT	CT	CT	CT	CT	CT	CT	CC	CT	CT	CT	CT	CT	CT	CT	--	CC	CT	CC	CT	--	CT	CC	CT	CT	CT
>ref-35269	AGGTAAAAAACTTTCACTCCTAAAATT	21	GT	GT	--	GT	GT	--	GT	GT	TT	GT	GT	GT	TT	--	GT	GT	GT	TT	--	GT	TT	GT	GT	GT	GT	GT	GT	GT	TT	GT	GT	GT	GT	GT	GT	GT	--	TT	GT	TT	GT	--	GT	TT	GT	GT	GT
>ref-35380	ATGAATCCTACACCATCTCCAAACCTC	5	AT	AT	AT	AA	AT	AA	AA	TT	TT	--	AT	AA	TT	AA	TT	AT	AT	AT	TT	AA	TT	AT	TT	AA	AT	TT	AT	TT	AA	AT	TT	AA	AA	TT	AT	--	--	--	AA	AA	AA	--	AT	AT	AA	AT	AT
>ref-35507	CTGCCCTCTACATGAGCTCCACATGCT	21	AG	AG	AA	AG	AG	AG	AG	AA	AA	AG	AG	AG	GG	AG	AG	AG	AA	AG	AA	AA	AG	AG	AA	AG	AA	GG	GG	AG	AG	AG	AG	AG	AA	AG	AG	AG	AG	--	AG	AG	AG	--	AG	AG	AG	GG	AG
>ref-35620	GCGCCACAAACTCCGCCTCCCAGTCAT	15	AG	AG	AG	AG	AG	AA	AA	AA	AA	AG	AG	AA	AA	AG	AA	AG	AG	AA	AG	AG	AG	AA	--	AG	AA	AA	GG	GG	GG	AG	AG	AG	AG	AG	AA	GG	GG	--	AA	GG	AA	GG	GG	GG	AA	AA	AA
>ref-35872	CTAGCTAGTACCTAGGCTCCTTACACT	2	CT	CT	--	TT	CT	CT	CT	TT	CT	CT	CT	CC	CT	CC	CC	TT	TT	CT	TT	TT	CT	CC	--	CT	CC	CC	CT	CT	TT	CT	CT	CT	TT	CC	CC	TT	TT	--	CT	TT	CT	TT	CT	CT	TT	CT	CT
>ref-36047	CGTTATTCTACCTTTTCTCCTACTCTG	3	GT	GT	--	GT	GT	--	GT	GT	GT	--	TT	GT	--	GG	GG	GG	GT	GT	--	GG	TT	TT	GT	TT	TT	GT	GT	GT	GG	GT	GT	GT	GT	TT	GT	--	GT	--	GT	GT	TT	--	GT	TT	GT	GG	GG
>ref-36128	CACATTTTTACACGCTCTCCACCAGAA	25	AG	AG	AG	AG	GG	GG	GG	--	AG	GG	GG	AG	GG	AG	GG	GG	--	GG	AG	AG	AG	AG	GG	AG	AG	AG	AG	AG	GG	GG	GG	GG	AG	AG	GG	AG	GG	AG	AG	GG	AG	GG	GG	AG	AG	GG	AG
>ref-36296	CATGTTTTGACTCATTCTCCAGCTATA	21	AG	AG	AG	AG	AG	AG	AG	--	AG	AG	AG	AG	GG	GG	AG	AA	AA	AG	AA	AA	GG	GG	AA	AA	AA	AG	GG	AG	AG	GG	AG	AG	AA	AG	AG	GG	AG	--	AG	AA	AG	--	AG	AA	GG	GG	AG
>ref-36296	CATGTTTTGACTCATTCTCCAGCTATA	25	AG	AG	AG	AG	AG	AG	AG	--	AG	AG	AG	AG	GG	GG	AG	AA	AA	AG	AA	AA	GG	GG	AA	AA	AA	AG	GG	AG	AG	GG	AG	AG	AA	AG	AG	GG	AG	--	AG	AA	AG	--	AG	AA	GG	GG	AG
>ref-36297	ATGGGCCAAACTAGACCTCCTATCCAA	26	AT	AT	AT	TT	TT	AT	TT	AT	AA	AT	AT	AA	AA	AT	AT	AT	AA	AA	AA	AT	AT	AT	AA	AT	AT	TT	TT	TT	AT	AA	TT	AA	AA	AT	TT	AT	AA	TT	AA	TT	AT	TT	TT	AT	AA	AT	AT
>ref-36357	TCCTCACCAACCTAAACTCCAAATGTA	27	AG	AG	AA	AG	AG	AA	GG	AA	--	AG	GG	AA	AG	AA	AA	AG	AG	--	AG	AA	GG	AG	--	--	AG	GG	GG	AG	AA	AG	GG	GG	AG	AG	AA	AG	AA	--	AA	--	AA	--	AA	AG	--	AG	AG
>ref-36492	TTCATCTTCACTTTCTCTCCAAGCTGC	24	CT	CT	CC	CT	CC	CC	CC	CT	CC	CT	CT	CC	CC	CC	CT	CC	CC	CC	CT	CC	--	CT	CC	CT	CT	CT	CC	CT	CT	CT	CT	CT	CC	CC	CC	CT	CC	CC	CC	CC	CT	CC	CC	CC	CC	CC	CC
>ref-36492	TTCATCTTCACTTTCTCTCCAAGCTGC	27	CT	CT	CT	CT	CT	CC	CT	CT	CT	CT	CT	CT	CT	CC	CT	CC	CC	CT	CT	CT	CC	CT	CC	CT	CT	CT	CT	CT	CC	CT	CC	CT	CC	CC	CC	CT	CT	CC	CT	CC	CT	CC	CC	CT	CC	CC	CT
>ref-36562	AACAGTGCAACACAAACTCCTCGGTTG	3	CT	CT	CC	CT	CT	CT	CT	CT	CT	CC	--	CT	CT	CC	CT	CT	CC	--	--	CC	CC	--	CT	CT	CT	CT	CT	CT	CT	CT	--	CC	CC	CT	CT	CT	CT	--	CT	CT	CT	--	CC	CC	CT	CT	CT
>ref-37047	AGCCTCGAGACTCGACCTCCTTTGCTT	13	CT	CT	--	CC	CC	--	--	CC	CC	CC	CC	CT	--	CC	CT	CT	CT	CC	CT	CT	CT	CT	--	CT	CT	CT	CT	CT	CT	CC	CC	CT	CC	CC	CT	CC	CT	--	CT	CT	CT	CC	CC	CT	CT	--	CT
>ref-37047	AGCCTCGAGACTCGACCTCCTTTGCTT	23	CT	CT	--	TT	TT	--	--	TT	TT	TT	TT	CT	--	TT	CT	CT	CT	TT	CT	CT	CT	CT	--	CT	CT	CT	CT	CT	CT	TT	CT	CT	TT	TT	CT	TT	CT	--	CT	CT	CT	TT	TT	CT	CT	--	CT
>ref-37167	ATAGACTAAACTAGACCTCCAATCTAG	16	CG	CG	--	CG	CC	CC	CC	CG	CG	GG	CC	GG	CG	CC	GG	GG	CG	GG	GG	CC	CG	GG	CG	GG	CC	CC	GG	CG	GG	CG	CC	GG	CG	CC	CC	CC	CG	CG	CC	CC	CG	CC	CG	GG	GG	CG	CG
>ref-37374	TAAAATATTACCCCTACTCCTACCAAA	14	CT	CT	CT	CT	CC	CT	CC	CT	CT	CC	CT	--	CT	CT	CT	CT	CT	CT	CT	CT	--	CC	CT	CT	CC	CT	CT	CT	--	CT	CT	CC	CT	CT	CT	CT	CT	--	CT	CT	CC	CT	CT	CT	--	CC	CC
>ref-37475	ACCAATCAAACTAAATCTCCTCCAAGG	7	CG	CG	CC	CG	CG	CG	CG	CC	--	CC	--	CC	CG	CG	CC	CG	CC	CC	CC	CC	--	CG	CC	CG	CG	CC	CC	CG	--	--	CG	CG	CC	CG	CG	CC	--	CG	CC	--	CC	CC	CG	CC	CG	CG	CG
>ref-37579	GACACCAATACACAAACTCCTCAAAAA	5	CG	CG	CC	CG	CG	CG	CG	CG	CG	CG	CG	CG	CC	CC	CC	CC	CG	CG	--	CC	CG	CG	CG	CG	CC	CC	CG	CC	CC	CG	CG	CG	CG	CG	CC	CC	CG	--	CG	CG	CG	--	CG	CG	CG	CC	--
>ref-37681	CCGCAAATAACCTATTCTCCAAACATG	2	CT	CT	CT	TT	CC	CT	CT	CT	CC	TT	CT	CC	CC	CT	CT	CC	CT	CT	--	CC	CT	CT	CT	CC	CT	CT	CT	CT	CT	CT	CT	CT	CT	CC	CT	TT	--	--	CT	--	CC	--	CT	CT	TT	CC	CT
>ref-37868	AGACATACGACCCACACTCCCCTCCAT	4	CT	CT	--	CT	CC	CT	CC	CT	CT	CT	CT	CT	CT	CT	CC	CT	CC	CT	CT	CT	CC	CC	CT	CT	CT	CC	CT	CT	CC	CT	CC	CC	CT	CT	CT	CT	CT	--	CT	CT	CC	--	--	CT	CT	CT	CT
>ref-37868	AGACATACGACCCACACTCCCCTCCAT	14	AG	AG	--	AG	AA	AG	AA	AG	AG	AG	AG	AG	AG	AG	AA	AG	AA	AG	AG	AG	AA	AA	AG	AG	AG	AA	AG	AG	AA	AG	AA	AA	AG	AG	AG	AG	AG	--	AG	AG	AA	--	--	AG	AG	AG	AG
>ref-37868	AGACATACGACCCACACTCCCCTCCAT	15	CT	CT	--	CC	CT	CT	CT	CT	CC	CT	CC	CC	CT	CC	CT	CC	CT	--	CT	CT	CT	CC	CT	CC	CT	CT	CT	CT	CC	CT	CT	CT	CC	CT	CT	CC	CC	--	CT	CC	CT	--	CC	CT	CT	CC	CT
>ref-37983	GGCTCTCCAACTCTCCCTCCTCACCCC	26	CT	CT	CC	CC	--	CC	CC	CT	CC	CT	--	--	CC	CT	CT	CC	CT	CC	CT	CC	CC	--	CC	CC	CT	CC	CC	CT	CC	CT	CC	CT	CT	--	CC	CT	CC	CT	CT	CC	CT	--	CC	CC	--	--	CT
>ref-38317	GCCATCCAAACAAGGACTCCTTTCGCA	15	AG	AG	AG	AG	GG	AG	AG	AG	GG	AG	AG	GG	GG	AG	GG	GG	AG	--	AG	AG	AG	AG	AG	AG	GG	AG	AG	AG	AG	AG	AG	AG	AG	AG	AG	GG	GG	--	AG	AG	AG	AG	AG	AG	AG	AG	AG
>ref-38317	GCCATCCAAACAAGGACTCCTTTCGCA	25	GT	GT	GT	GT	GG	GT	GT	GT	GG	GT	GT	GG	GG	GT	GG	GG	GT	--	GT	GT	GT	GT	GT	GT	GG	GT	GT	GT	GT	GT	GT	GT	GT	GT	GT	GG	GG	--	GT	GT	GT	GT	GT	GT	GT	GT	GT
>ref-38378	GCCACATGAACATATGCTCCATGTTAA	6	AC	AC	--	CC	AC	--	CC	AC	AC	AC	AC	CC	AA	--	AA	AC	--	AC	AC	AC	CC	CC	AA	AA	AA	AC	AC	CC	CC	AC	AC	AC	AC	CC	CC	AA	AC	--	CC	AC	AC	--	AA	AC	CC	AA	CC
>ref-38550	CTAAGTCTAACCTTGTCTCCCCTCTTT	23	CT	CT	TT	CT	--	--	CT	CT	CT	CT	CT	CT	CT	--	--	CT	CT	TT	CT	CT	CT	TT	CT	--	--	CT	--	CT	CT	CT	CT	CT	--	TT	--	CT	CT	CT	--	--	TT	--	CT	TT	CT	TT	CT
>ref-38894	TCAATTGCAACAAATTCTCCATTTTTC	9	AT	AT	AA	--	AT	AA	AT	--	AT	AT	AT	AA	AT	AT	AT	AT	--	AT	AT	AT	AA	AT	--	AT	AT	--	--	AT	AT	AT	AT	AT	--	AT	AT	AT	AT	--	AT	AT	AT	--	AT	AT	AT	AT	AT
>ref-38974	CAAATATCAACTTAAACTCCCATAGCC	8	CT	CT	--	AC	CT	CT	AC	CT	CT	CC	CT	CT	CT	CT	CT	CT	CT	CC	--	CC	CT	CT	--	CT	CC	--	AC	CT	CT	CT	CT	CC	CC	--	--	CT	CC	--	CT	CC	CT	CC	CT	CT	AC	CC	CT
>ref-39125	GAGGGAGCTACAGTAACTCCCTAAAAA	1	AG	AG	GG	GG	AG	AG	AG	AG	--	AG	AG	AG	GG	GG	AG	AG	AG	AG	--	GG	GG	AG	GG	AG	AG	AG	AG	AG	AG	AG	AG	--	AG	AG	--	AG	AG	GG	AG	GG	--	GG	AG	GG	GG	AG	AG
>ref-39164	CATTTGTGCACAACAACTCCTTCAGCA	21	CT	CT	TT	CT	TT	CT	TT	CT	TT	TT	CT	TT	CT	CT	TT	--	CT	CT	TT	TT	--	CT	CT	CT	TT	TT	CT	CT	CT	CT	TT	--	CT	TT	TT	TT	CT	--	CT	CT	CT	--	TT	--	CT	--	CT
>ref-39250	AATGCAGGCACAAGTTCTCCTAGTAGC	9	CT	CT	CT	CT	CC	CC	CC	CT	--	CC	CC	--	CC	CC	--	CC	--	CT	CT	CT	CT	CC	CC	CC	CC	CT	CT	CT	CC	CC	CC	--	CT	CT	CT	--	CC	CT	CT	CT	CC	--	CC	--	CC	CC	CT
>ref-39427	TCTATAGCTACCCCCTCTCCTGACACT	5	CT	CT	--	CC	CT	CT	CC	--	CT	--	CT	CT	CT	CT	CT	CC	CT	TT	TT	CT	--	--	CC	TT	CT	CT	TT	CT	TT	CT	CT	CT	CT	CC	CT	CT	CT	--	CC	CT	--	--	TT	TT	TT	TT	CT
>ref-39482	ACGTTTTGAACCGTTGCTCCAGCTTTC	23	CT	CT	--	CT	CT	CC	CT	CT	CT	CT	CT	CC	CT	CT	CT	CT	CT	CT	CT	CT	CT	CT	CT	CT	CT	CT	CT	CT	CT	CC	CT	CT	CT	CT	CT	CT	CC	CT	CC	CC	CT	--	CT	CT	CT	CT	CT
>ref-39493	TTTACACATACCTTCACTCCCCCTCTC	22	CT	CT	CT	CT	CT	CC	--	CC	CC	CC	CT	CT	CC	CT	CT	CT	CT	CT	--	CC	CC	CT	CC	CC	CT	CT	CC	CT	CT	--	CT	CT	CC	CC	CT	CT	CC	CC	CT	CT	CT	CC	CT	CC	CT	CT	CT
>ref-39678	AATCGGCAGACTTTATCTCCACAGCCT	15	AG	AG	AG	AA	AG	AG	GG	AG	AG	--	AG	GG	GG	AG	GG	GG	AG	AA	GG	AG	AA	AA	AG	GG	AG	GG	GG	AA	AA	AG	AG	AA	GG	AG	GG	AG	GG	--	GG	AG	GG	--	GG	AG	AG	AA	GG
>ref-39734	ACCAAGTAAACACACCCTCCAGAGCTC	7	CT	CT	TT	TT	TT	TT	TT	TT	TT	TT	TT	CT	TT	--	TT	CT	--	TT	CT	CT	CT	TT	TT	CT	TT	TT	TT	--	TT	TT	CT	TT	TT	CT	TT	CT	TT	TT	TT	TT	TT	TT	TT	TT	TT	TT	TT
>ref-39922	CCCCTGTCCACTATATCTCCCTCTCAC	14	GT	GT	--	TT	TT	--	GT	GT	GT	GT	GG	TT	GT	TT	GG	TT	GT	GT	GG	TT	TT	GG	GT	GT	GG	GG	GT	GG	GT	GG	TT	GT	TT	TT	GT	GG	GT	--	GG	GT	GG	--	GT	TT	GT	TT	--
>ref-39992	CCTGTTCACACGCTTCCTCCCGCAACC	23	CT	CT	CT	CT	CT	CC	CT	CT	CT	--	CT	CT	CT	CT	--	CT	CC	--	--	CT	CT	CT	CT	CT	CT	CT	--	CT	CC	CT	CT	CT	CT	CT	--	--	CT	CT	CT	CT	CT	--	CT	CT	CT	CC	--
>ref-40178	AAAAAAAAAACGGTGGCTCCATGTTTG	5	AG	AG	AG	AG	AA	AG	AG	AG	AA	AA	AA	AA	AG	AG	AG	AA	AA	AG	AA	AA	--	AG	AA	AG	AA	AA	AG	AG	AG	AG	AG	AA	AG	AA	AA	AG	AA	--	AG	AG	AA	AA	AG	AG	AG	AG	AG
>ref-40291	TGACCAAGGACAAAACCTCCAACATTT	25	GT	GT	GT	TT	GT	GT	GT	TT	GT	GT	GT	GT	GT	GT	GT	GT	TT	GT	GT	TT	TT	--	GT	GT	TT	GT	GT	GT	GT	GT	GT	GT	GT	TT	GT	TT	TT	TT	GT	GT	GT	TT	TT	GT	GT	GT	GT
>ref-40298	ATTGTAGAGACAGTCTCTCCAAAACAT	1	AG	AG	AG	GG	GG	--	GG	AG	GG	--	GG	GG	GG	GG	--	GG	AG	GG	GG	AG	--	--	AG	GG	GG	AG	GG	GG	AG	AG	GG	GG	GG	--	GG	GG	AG	--	AG	AG	GG	AG	GG	GG	GG	GG	--
>ref-40515	GTGGATGCAACCGAGGCTCCACGCCTA	6	CT	CT	TT	CT	CT	CT	CT	CT	TT	CT	CT	TT	CT	TT	TT	CT	CT	CT	CT	CT	TT	CT	TT	TT	CT	TT	CT	CT	CT	CT	--	TT	CT	TT	CT	CT	CT	CT	CT	CT	CT	CT	TT	TT	CT	CT	CT
>ref-40515	GTGGATGCAACCGAGGCTCCACGCCTA	23	AG	AG	GG	AG	AG	AG	--	GG	GG	GG	AG	GG	AG	GG	GG	AG	GG	GG	AG	AG	GG	GG	AG	GG	GG	GG	--	GG	--	AG	GG	GG	GG	GG	GG	--	GG	AG	GG	AG	--	GG	--	GG	AG	AG	AG
>ref-40515	GTGGATGCAACCGAGGCTCCACGCCTA	25	CT	CT	CC	CT	CC	CC	--	CT	CT	CT	--	CC	CT	CC	CC	CT	CT	CT	CT	CT	CC	CC	CC	CC	CC	CC	--	CC	CT	CT	CC	CC	CT	CC	CC	CT	CT	CC	CT	CT	CC	CC	CC	CC	CT	CC	CT
>ref-40612	GCTATACAAACTCTAACTCCCTCACTC	1	GT	GT	--	GG	TT	GT	GT	GG	GG	GT	GT	GT	GT	GT	GT	TT	GG	GT	GT	GG	GG	GT	TT	GT	TT	GT	TT	TT	GT	GT	GT	GT	GT	GT	GG	GG	GG	--	GT	TT	GT	--	GT	GG	TT	GT	GT
>ref-40754	AGAGCACTCACCGGAACTCCTTGCGTC	12	CT	CT	CC	CT	CT	CC	CC	CC	CT	CT	--	CC	CC	CC	CT	CT	CT	CT	CC	CC	CT	CC	CT	CT	CT	--	CT	CT	CC	CG	CT	CT	CC	CT	CC	CC	CT	CC	CT	CT	CT	CC	CT	--	CT	CC	CC
>ref-40864	TTGTTTAGAACACTAACTCCCTCTACA	12	AC	AC	AC	AC	AC	AC	CC	AC	AC	--	AA	AC	AA	AC	CC	AC	--	AC	AC	AC	AC	AC	AA	AC	AC	CC	AA	AC	AC	--	CC	AC	AC	AC	AC	AA	AA	--	--	--	AA	--	AC	AA	AC	AC	AC
>ref-40938	ACATCGCTAACCAACCCTCCAACCGAA	5	CT	CT	CT	CC	--	--	CT	CT	CC	--	TT	CC	CT	TT	CT	CT	TT	TT	TT	CT	CT	TT	CC	CT	CT	CC	TT	TT	CT	CT	CT	CC	CC	CT	CT	TT	CC	--	CT	CC	TT	--	TT	TT	CC	CT	CC
>ref-40991	ATCACAAATACTATTGCTCCGCTTGTA	21	AG	AG	AG	AG	GG	GG	GG	AG	AG	GG	GG	GG	GG	GG	GG	GG	GG	AG	AG	AG	--	AG	GG	AG	AG	AG	AG	--	GG	GG	GG	GG	GG	AG	GG	AG	GG	GG	AG	GG	AG	GG	GG	AG	AG	GG	AG
>ref-41067	GTTTGCACAACTTACCCTCCTTATCAT	23	AT	AT	AT	AA	AA	AA	AA	AT	AA	AT	AA	AA	AA	AA	AA	AA	AA	AT	AA	AT	AA	AT	AA	AA	AA	AA	AA	AA	AT	AT	AA	AA	AT	AA	AA	AA	AA	--	AA	AT	AA	--	AT	AT	--	--	AA
>ref-41159	AACTGTCCAACAGCATCTCCTTTCTTA	5	AG	AG	GG	AG	GG	GG	AG	AG	GG	GG	GG	AG	GG	AG	AG	GG	--	AG	AG	AG	AG	GG	GG	AG	GG	AG	GG	AG	GG	AG	--	AG	--	AG	AG	GG	GG	GG	--	GG	GG	GG	GG	GG	--	AG	GG
>ref-41666	ATTCGTCGCACGCGTACTCCTCGTGAT	5	AG	AG	AG	AG	AG	GG	AG	AG	AG	AG	AG	GG	--	AG	AG	AG	AG	AG	GG	AG	--	AG	--	GG	AG	AG	AG	AG	AG	AG	AG	GG	AG	AG	AG	GG	GG	--	--	AG	AG	--	--	AG	AG	GG	AG
>ref-41666	ATTCGTCGCACGCGTACTCCTCGTGAT	7	CT	CT	--	CT	CT	CC	CT	CC	CT	CT	CT	--	--	CT	CT	CT	CT	CT	CC	CC	CT	CT	CT	CT	CC	CT	CT	CT	CT	CT	CT	CT	CT	CT	CT	CC	CC	--	CT	CT	--	CT	CT	CT	CT	CC	CT
>ref-41686	GAAACACGAACCCCATCTCCCACTGAA	25	AG	AG	AG	AG	AG	AG	AG	AG	--	--	AG	GG	AG	AG	GG	AG	--	AG	GG	GG	AG	AG	AG	AG	AG	GG	AG	GG	AG	AG	AG	AG	--	AG	GG	GG	AG	GG	AG	AG	AG	--	AG	AG	AG	AG	GG
>ref-41929	CATTTTGCAACCAAACCTCCTTTCATC	3	AT	AT	AA	TT	TT	AT	TT	AT	AT	AT	AT	AT	TT	AT	--	AT	AT	AT	AT	AT	--	AT	AT	TT	AT	--	TT	TT	AT	AT	AT	AT	AT	AT	TT	--	AT	--	AT	TT	AT	--	AT	AT	AT	TT	TT
>ref-41929	CATTTTGCAACCAAACCTCCTTTCATC	14	AT	AT	TT	AA	AA	AT	AA	AT	AT	AT	AT	AT	AA	AT	--	AT	AT	AT	AT	AT	--	AT	AT	AA	AT	--	AA	AA	AT	AT	AT	AT	AT	AT	AA	--	AT	--	AT	AA	AT	--	AT	AT	AT	AA	AA
>ref-41947	TCACCGTCAACGATGACTCCAACACCG	21	AG	AG	--	GG	GG	--	GG	AA	AA	AG	AG	AG	AA	--	AG	--	AG	AG	AA	--	AA	AG	AA	GG	AG	GG	AG	AG	AA	AA	AA	AG	AG	AG	AA	GG	AG	--	AG	AG	AG	AG	AG	AG	GG	GG	--
>ref-42003	AAACATAAAACTAAGGCTCCTCTCCAC	1	AG	AG	GG	AG	AG	GG	AG	GG	GG	GG	AG	--	GG	AG	AG	AG	AG	AG	GG	GG	AG	GG	AG	AG	AG	AG	AG	AG	--	AG	AG	AG	AG	AG	GG	AG	AG	GG	GG	--	AG	GG	AG	AG	AG	AG	AG
>ref-42045	TCACTTAAGACCACAGCTCCTGCATAA	14	CT	CT	CT	CC	CT	CC	CT	--	CT	--	--	CC	CT	CT	--	CT	CT	CT	--	CT	CC	CT	CC	CT	--	CT	--	CT	CC	CT	CC	CT	CT	CT	CC	CT	CC	--	CC	CT	CC	CT	CC	CC	--	CC	CT
>ref-42053	CCAAAAACAACGGCTACTCCCTTCCCA	24	CT	CT	CT	CT	CC	CC	CC	CC	CT	CT	CC	CT	CC	CT	CT	CC	CT	CC	CT	CC	CT	CT	CT	CT	CT	CT	CC	CC	CT	CC	CC	CT	CT	CC	CT	CC	--	--	CT	CC	CT	CT	--	CT	CT	CC	CT
>ref-42146	CCTTTTTATACTTCTACTCCCTTCCAA	16	AG	AG	AG	--	AA	AA	AG	AG	--	--	--	--	AA	AG	AG	AG	--	AG	AG	AA	AA	AG	AA	AG	AG	--	--	AG	--	--	AG	AA	AA	--	AG	AG	--	--	AG	AG	--	AA	AG	AG	AG	AG	AG
>ref-42154	ATTATATATACATGACCTCCTCATTCA	15	AG	AG	AG	AG	AG	AG	AG	--	AG	AG	AG	AG	AG	AG	AG	AG	AG	AA	AG	AG	AA	AG	AG	AG	AG	AG	AG	AG	AG	AA	AA	AA	AG	AG	AG	AG	AA	--	AG	AA	AG	GG	AG	AG	AG	AA	AG
>ref-42309	CAGCCTCTAACATGATCTCCACATGAG	2	AG	AG	AG	AG	AG	AG	AG	AG	--	AG	AG	AA	AA	AG	AA	AG	AA	AA	AA	AA	AG	AG	AG	AG	AA	--	AG	AA	AA	AG	AG	AG	AG	AG	AA	AG	AG	--	AG	AG	AG	--	AG	AA	AA	AA	AA
>ref-42309	CAGCCTCTAACATGATCTCCACATGAG	5	CT	CT	CT	CT	CT	CT	CT	CT	--	CT	CT	TT	TT	CT	TT	CT	TT	TT	TT	TT	CT	CT	CT	CT	TT	--	CT	TT	TT	CT	CT	CT	CT	CT	TT	CT	CT	--	CT	CT	CT	--	CT	TT	CT	TT	TT
>ref-42358	ACTGAGTCAACAAAATCTCCATGCCTT	7	AT	AT	AT	AT	TT	TT	--	TT	TT	--	AT	TT	AT	TT	AT	TT	TT	AT	AT	AT	AT	AT	TT	AT	TT	AT	TT	AT	TT	TT	AT	AT	AT	AT	AT	AT	AT	AT	TT	TT	AT	--	AT	AT	AT	AT	AT
>ref-42384	CAAGGAGTAACATTTTCTCCCCTGTAA	1	CT	CT	--	TT	CT	CC	CC	CT	CT	TT	CT	CT	TT	TT	CC	TT	CT	CC	CC	CT	CT	TT	CT	TT	TT	TT	CT	CT	TT	TT	CC	CT	TT	CC	CT	CT	CT	--	CT	CT	--	--	CT	CT	CT	CC	CT
>ref-42432	GATGGCCCTACGCCTTCTCCAGCTCCG	12	AG	AG	AG	GG	--	--	AG	GG	GG	GG	GG	--	AG	GG	AG	AG	AG	GG	GG	AG	GG	AG	AG	AG	AG	--	GG	AG	GG	GG	AG	GG	--	AG	GG	AG	GG	--	--	GG	AG	--	GG	GG	--	GG	AG
>ref-42476	ACCCCGTGAACGTACTCTCCAACAAGC	5	AC	AC	--	AC	AC	AC	AC	AC	AC	--	AC	AC	AC	CC	CC	AC	AC	AC	AC	AC	CC	AC	AC	CC	--	CC	AC	CC	--	AC	AC	CC	AC	AC	CC	AC	AC	--	AC	CC	AC	--	AC	AC	CC	--	AC
>ref-42476	ACCCCGTGAACGTACTCTCCAACAAGC	14	AG	AG	--	AG	AG	AG	AG	AG	AG	--	AG	--	AG	AA	AA	AG	AG	AG	AG	AG	AA	AG	AG	AA	--	AA	AG	AA	--	AG	AG	AA	AG	AG	AA	AG	AG	--	AG	AA	AG	--	AG	AG	AA	--	AG
>ref-42685	GAGAACCTCACCTCTTCTCCCTTCACC	27	CT	CT	--	CC	CC	CC	CC	CC	CC	CC	--	CC	CT	CT	CC	CT	CC	--	CT	--	--	CC	CC	CT	CC	CT	CT	CT	CT	CC	CC	CT	CT	--	CC	CT	CT	--	CC	CT	CC	--	CT	CC	CC	CC	CT
>ref-42877	TTTTAAGAGACTGAAACTCCTTTGGTG	12	CT	CT	CT	TT	TT	--	TT	TT	TT	TT	TT	TT	TT	TT	CT	--	TT	--	TT	TT	CT	TT	--	TT	TT	CT	TT	TT	CT	TT	TT	TT	TT	TT	TT	TT	TT	TT	CT	TT	CT	TT	TT	TT	--	TT	TT
>ref-43020	CAATTGAAGACACAAACTCCTTTGCAA	16	AG	AG	AG	AG	AG	AG	AG	AA	AA	AG	AA	AG	AA	AG	AG	AG	AG	AG	AG	AG	AA	AG	AA	AG	AG	AG	AA	AA	AG	AA	AG	AG	AG	AG	AG	AA	AA	AG	AG	AA	AA	--	AG	AA	AG	AG	AA
>ref-43038	ATGCCCTCTACTATATCTCCAAACCAC	9	AT	AT	AT	AT	AT	AT	TT	AT	TT	TT	TT	TT	TT	TT	AT	AT	TT	--	TT	AT	TT	AT	TT	TT	AT	AT	TT	AT	TT	TT	TT	TT	--	--	AT	AT	AT	--	AT	AT	AT	--	--	--	AT	--	TT
>ref-43098	CAGGTCCTTACACGATCTCCCAAACAC	3	AG	AG	AA	AA	--	AA	AG	AA	AA	GG	AG	GG	AA	AG	AG	GG	AG	--	AG	GG	AA	AG	AG	AG	AG	AG	AA	AG	AA	AA	AG	GG	AG	GG	GG	GG	GG	--	GG	AA	AA	AG	AA	AG	AG	AG	AA
>ref-43108	GTATATCAGACCAAACCTCCTCGGAAG	24	AG	AG	AG	GG	GG	AG	AG	AG	AG	GG	GG	AG	GG	GG	AG	GG	AG	AG	GG	AG	AG	GG	GG	GG	GG	GG	GG	GG	GG	--	AG	GG	GG	AG	AG	AG	AG	AG	GG	GG	GG	AG	AG	AG	GG	AG	GG
>ref-43418	ATTCGTTGGACAGGATCTCCTTCTCTA	15	AG	AG	AG	AA	AG	AG	AG	AG	AG	AG	AA	AA	AG	GG	AG	AG	AA	AG	GG	GG	AG	AG	AA	GG	AG	AG	AG	AG	AG	AA	AG	AG	AG	AG	AG	AA	AG	AA	AG	AG	AG	AA	AA	AG	AG	AA	AA
>ref-43457	TCAATGGGAACAAAGACTCCTTCAAAG	16	AG	AG	--	AG	AG	AG	AG	AG	GG	GG	AG	AG	GG	AG	AA	AG	AA	GG	AG	AA	AG	AG	AG	GG	AG	AA	AG	AA	GG	AG	AG	AG	AG	AG	AG	AA	AG	--	GG	AG	AA	--	AG	AG	GG	AG	AA
>ref-43534	TCTTTGATTACTCTCTCTCCCTCTCCC	13	CT	CT	CT	TT	CT	TT	TT	--	--	TT	TT	--	TT	TT	CT	--	CT	CT	CT	TT	TT	CT	CT	CT	--	TT	TT	TT	CT	TT	TT	--	CT	TT	TT	CT	--	TT	TT	TT	TT	TT	CT	CT	CT	TT	CT
>ref-43534	TCTTTGATTACTCTCTCTCCCTCTCCC	26	CT	CT	CT	TT	CT	TT	TT	--	--	TT	TT	--	TT	TT	CT	--	CT	CT	CT	TT	TT	CT	CT	CT	--	TT	TT	TT	CT	TT	TT	--	CT	TT	TT	CT	--	TT	TT	TT	TT	TT	CT	CT	CT	TT	CT
>ref-43570	GTGCTAGGAACTGGACCTCCCATACCC	13	AG	AG	GG	AG	AG	GG	GG	AG	AG	--	AG	GG	AG	--	GG	AG	AG	GG	AG	AG	AG	GG	AG	AG	AG	AG	GG	GG	AG	AG	AG	AG	AG	AG	AG	GG	AG	GG	GG	AG	AG	--	AG	AG	AG	AG	GG
>ref-43659	TTCATCCCAACATTAACTCCGTCAAAA	3	CT	CT	--	CC	CC	CC	CT	CT	CC	CC	CC	CT	--	CT	--	CT	CC	CC	CT	CC	--	CC	CT	CC	--	CT	--	CC	CT	CC	CC	CT	CT	CC	CT	CT	--	--	CT	--	CT	CC	CT	CC	--	CT	CT
>ref-43678	CAGTACCCCACATGCACTCCTTCACTT	7	CT	CT	CC	CT	CT	CC	CT	--	CC	CT	CT	CT	CT	CT	CT	CT	CC	CT	CT	CT	CT	CT	CT	CT	CT	CT	CT	CT	CT	CC	CC	CC	CT	CC	CT	CT	CT	CC	CT	CT	CT	--	CT	CC	CT	CT	CT
>ref-43678	CAGTACCCCACATGCACTCCTTCACTT	22	CT	CT	TT	CT	CT	TT	CT	--	TT	CT	CT	CT	CT	CT	CT	CT	TT	CT	CT	CT	CT	CT	CT	CT	CT	CT	CT	CT	CT	TT	TT	TT	CT	TT	CT	CT	CT	TT	CT	CT	CT	--	CT	TT	CT	CT	CT
>ref-43699	TCCAATGCTACGGCTTCTCCATTCAAG	6	GT	GT	GT	GT	GT	TT	GT	GT	CT	TT	GT	GT	--	GT	GT	GT	GT	TT	GT	GT	--	--	--	GT	GT	GT	GT	GT	CT	GT	GT	GT	CT	GT	GT	CT	GT	--	GT	GT	--	--	--	GT	GT	GT	GT
>ref-43777	CCCCTGTCAACAATAGCTCCCCTTGTT	1	AC	AC	--	AC	AC	--	AC	AC	AC	CC	AA	AC	CC	CC	--	CC	AA	AC	AA	CC	--	AC	AA	AC	AC	AC	AA	AC	AC	AC	AC	AC	CC	CC	CC	--	AC	--	CC	AA	AA	--	CC	CC	AC	CC	AC
>ref-43777	CCCCTGTCAACAATAGCTCCCCTTGTT	23	CT	CT	--	CT	CT	--	CT	CT	CT	TT	CC	CT	TT	TT	--	TT	CC	CT	CC	TT	--	CT	CC	CT	CT	CT	CC	CT	CT	CT	CT	CT	TT	TT	TT	--	CT	--	TT	CC	CC	--	TT	TT	CT	TT	CT
>ref-43778	GTAGAAGCCACAACTGCTCCTCTGAAG	22	CT	CT	CT	CT	TT	CT	CT	CT	TT	CT	CT	TT	CT	TT	TT	TT	TT	TT	TT	TT	TT	CT	CT	CT	CT	CT	CT	CT	CT	CT	CT	CT	--	CT	CT	CT	CT	--	CT	CT	TT	CT	TT	CT	CT	CT	CT
>ref-43905	GGCAACTCAACCCGGACTCCATCACAC	6	AC	AC	AC	CC	--	CC	AC	AC	AC	AC	AC	AC	AC	AC	CC	AC	CC	AC	AC	AC	AC	AC	CC	AC	AC	AC	CC	AC	AC	AC	AC	AC	CC	AC	AC	AC	AC	AC	AC	AC	--	AC	AC	CC	AC	AC	AC
>ref-43905	GGCAACTCAACCCGGACTCCATCACAC	14	AG	AG	GG	AG	AG	AG	AG	AG	AG	AG	GG	AG	AG	AG	GG	AG	AG	GG	AG	AG	AG	GG	GG	GG	GG	AG	AG	GG	AG	GG	AG	AG	AG	AG	GG	AG	--	--	AG	AG	GG	AG	AG	AG	GG	AG	AG
>ref-44020	AGCAGCCCTACATCCACTCCAAGCACC	3	CT	CT	CT	CC	CT	CC	CT	CC	CT	CC	CT	CC	CT	CC	--	CC	CT	CT	CC	CT	CC	CC	CC	CC	--	CC	CC	CC	CC	CC	CT	--	CT	CC	CC	CT	CC	CC	CC	CC	CT	--	CC	CT	CT	CC	CC
>ref-44150	TTTGCACACACCATATCTCCTCTTCCC	9	CT	CT	--	CC	CT	CC	CT	--	CT	CC	CC	CT	CC	CT	CT	--	--	CC	CC	CC	--	CT	CC	CT	CT	CT	CT	CT	CT	CT	CT	CC	CT	CC	CT	CT	CC	--	CC	CT	CC	CT	CT	--	CT	CC	CT
>ref-44354	GGCTGTTCGACTCTCTCTCCTACCCGG	6	CT	CT	--	--	--	CT	--	--	TT	--	CT	CT	CT	TT	--	TT	CT	CT	CT	--	CT	TT	TT	CT	TT	--	CT	TT	TT	CT	CT	CT	--	--	CT	CT	CT	CT	CT	CT	CT	TT	CT	--	CT	TT	CT
>ref-44486	CACCGCAACACCTTTTCTCCCGCTCCT	21	CT	CT	CT	CT	CT	CT	CT	CT	CT	CT	CT	--	CT	CT	--	CT	CC	CT	CT	CT	CT	CT	CT	CT	CT	CT	CT	CT	CT	CT	CT	CC	CT	CT	CT	CC	CT	CT	CT	CT	CT	CC	CT	CT	--	CT	CT
>ref-44866	ATCCTATCGACCACCTCTCCTGACCTA	13	AG	AG	--	AA	AG	--	AA	--	AG	--	AG	AG	AG	AG	--	AA	AG	GG	GG	AG	GG	AG	--	GG	AG	AG	GG	AG	GG	AG	AG	AG	AG	AA	AG	AA	AG	--	AA	--	--	--	GG	GG	GG	GG	AG
>ref-44900	TTTTTCTCCACTCTCTCTCCTCCCCCT	5	CT	CT	TT	TT	CT	TT	--	CT	--	TT	--	--	TT	TT	TT	CT	CT	CT	CT	CT	TT	TT	TT	CT	TT	TT	TT	TT	CT	CT	TT	--	CT	TT	TT	TT	CT	--	--	TT	--	--	CT	TT	CT	CT	CT
>ref-44900	TTTTTCTCCACTCTCTCTCCTCCCCCT	25	CT	CT	CC	CC	CC	CC	--	CC	CC	CC	--	CC	CC	CC	CC	CT	CT	CT	--	CT	CC	CC	CC	CT	CC	CC	CC	CC	CT	CT	CC	CC	CT	CC	CC	CC	CT	--	CC	CC	CC	--	CT	CC	CC	CT	CC
>ref-45084	AACCTCTCTACACTGTCTCCCACTCAT	8	CT	CT	CT	CT	CC	CC	CT	CT	CC	CT	CT	CC	CC	CC	CC	CC	CC	CC	CC	CC	CC	CT	CT	CT	CT	CT	--	CT	CT	--	CT	CT	CC	CT	--	CT	CT	CC	CT	CT	CC	CC	CC	CT	CT	CT	--
>ref-45104	ACTTGTAGTACAAGTGCTCCTGCTTGC	14	AG	AG	GG	GG	AG	GG	GG	GG	--	--	--	GG	AG	GG	AG	AG	GG	GG	--	GG	AG	GG	GG	GG	AG	GG	AG	GG	GG	AG	AG	GG	--	GG	GG	--	AG	GG	GG	GG	AG	AG	--	GG	AG	GG	GG
>ref-45104	ACTTGTAGTACAAGTGCTCCTGCTTGC	16	AG	AG	GG	AG	AG	AG	AG	AG	GG	AG	AG	AG	GG	GG	GG	GG	--	AG	GG	AG	AG	AG	GG	GG	AG	GG	GG	GG	GG	GG	AG	GG	GG	AG	AG	GG	GG	GG	AG	GG	AG	GG	GG	GG	AG	AG	GG
>ref-45120	TCACAATGCACACCTCCTCCGACCAAG	6	AC	AC	--	AC	AA	AC	AC	AC	AC	CC	AC	AA	AA	AA	AA	AA	--	AA	--	AA	AC	AC	AC	--	AC	AC	AC	--	AC	AC	AC	AC	AC	AC	AC	AC	--	--	AC	AC	AA	--	--	AC	AC	AA	AC
>ref-45193	AACAAAAATACTAAAACTCCGCTGTTA	21	CG	CG	CG	GG	CC	GG	CG	CG	CC	CC	CC	GG	GG	GG	GG	CG	GG	GG	GG	GG	--	--	CC	CG	CC	CG	CG	GG	CG	CC	CG	CG	CC	CC	GG	CG	GG	GG	CG	GG	CG	--	CG	CC	CG	CG	--
>ref-45207	AGGGAGGCTACTTTGACTCCTCCGACC	25	AG	AG	AG	AG	GG	GG	AG	GG	AG	GG	--	GG	GG	GG	--	GG	GG	--	AG	GG	--	AG	GG	GG	GG	AG	AG	GG	AG	--	AG	AG	GG	GG	AG	AG	GG	--	GG	AG	--	AG	GG	AG	AG	--	AG
>ref-45426	TTGGCTAGTACCCCTTCTCCTTATCAC	9	CT	CT	CT	TT	CT	--	CT	--	TT	--	TT	TT	TT	CT	--	CT	TT	TT	CT	CT	CT	CT	CT	CT	CT	CT	CT	CT	CT	TT	--	CT	CT	CT	CT	CT	TT	--	CT	CT	--	--	CT	CT	CT	CT	CT
>ref-45500	TAAGTTTTAACAAAGACTCCATTATTG	22	CT	CT	TT	CT	CT	CT	CT	CT	CT	TT	TT	TT	CC	CT	TT	CT	CC	TT	TT	CT	--	TT	CT	CT	TT	CT	CC	TT	CT	CT	CT	TT	TT	TT	CT	CT	CT	--	CC	CC	TT	--	CC	CC	CT	CT	CT
>ref-45500	TAAGTTTTAACAAAGACTCCATTATTG	26	GT	GT	TT	GT	GT	GT	GT	GT	GT	TT	TT	TT	GG	GT	TT	GT	GG	TT	TT	GT	--	TT	GT	GT	TT	GT	--	TT	GT	GT	GT	TT	TT	TT	GT	GT	GT	--	GG	GG	TT	--	GG	GG	GT	GT	GT
>ref-45568	TGATCGTCTACATAGTCTCCTGCACAG	22	AG	AG	AG	GG	GG	AG	GG	GG	AG	AG	GG	GG	AG	GG	--	AG	GG	GG	GG	GG	GG	AG	GG	GG	--	GG	--	AG	AG	GG	GG	AG	AG	GG	GG	--	GG	--	GG	GG	GG	AG	GG	--	AG	GG	AG
>ref-45611	TGATCGGTGACGGACTCTCCTGCTTTC	9	GT	GT	--	GT	GG	GT	GT	GT	GT	GT	GT	GT	GG	GT	TT	GT	--	GG	GG	TT	GT	GT	GG	GT	GT	GG	GG	GT	GT	TT	TT	TT	GT	--	GG	GT	GT	--	GG	GT	--	--	GT	GT	GG	GT	GT
>ref-45703	TATGGGAGTACTGGTTCTCCCCCATCT	13	AG	AG	AG	GG	--	AG	GG	AG	AG	GG	AG	AG	GG	AG	AG	AG	AG	AG	AG	AG	GG	--	AG	AG	AG	GG	GG	AG	--	AG	--	AG	AG	--	AG	AG	AG	--	AG	--	AG	AG	GG	GG	AG	GG	GG
>ref-45703	TATGGGAGTACTGGTTCTCCCCCATCT	27	AT	AT	AT	TT	AT	TT	AT	AT	--	AT	AT	AT	TT	TT	AT	--	AT	--	TT	AT	AT	AT	AT	AT	AT	AT	AT	--	TT	AT	AT	AT	AT	AT	AT	AT	--	--	AT	AT	AT	TT	AT	AT	AT	AT	TT
>ref-45723	CGCCTTTGTACACAATCTCCTTTTAAT	8	AG	AG	AG	AA	AG	AG	AG	AG	AG	AA	AG	AA	AG	AG	GG	AA	AA	GG	AA	AG	AG	GG	AG	AG	AG	AG	AA	AG	AA	AG	GG	GG	AA	GG	AG	AG	AA	GG	AG	AA	AG	AG	GG	AG	AG	GG	AG
>ref-46362	TAAGTTTGAACGTGTACTCCCTAATCA	3	AT	AT	AA	AT	AT	AA	AT	--	AT	AA	AT	AT	AA	AT	AA	AT	AA	AT	--	AT	AT	AA	AT	AT	AT	AA	AA	AA	AT	AA	AA	AT	AT	AT	AT	--	AT	AA	AT	--	AT	--	--	AT	AT	AT	AA
>ref-46515	ATTGGCCTGACCATATCTCCTGTGCCT	12	CT	CT	--	CC	CC	CT	CT	CT	CT	CC	CC	CT	CT	TT	CT	--	CC	CT	TT	CC	CC	CC	CT	CT	CT	TT	CT	CT	CT	CC	CC	TT	TT	CC	CT	CT	CT	--	CT	CT	CT	--	CT	CT	CT	CT	CT
>ref-46559	GAAATTGTAACACACTCTCCAATTTTG	15	CG	CG	CG	GG	CG	CG	GG	GG	GG	--	GG	GG	GG	CG	GG	GG	GG	--	CG	GG	CG	CG	GG	--	GG	CG	CG	GG	CG	CG	CG	GG	GG	GG	GG	CG	GG	--	CG	CG	CG	--	CG	CG	CG	CG	CG
>ref-46587	GGTGAATTCACTAAGGCTCCAAACCAA	16	AG	AG	--	AG	AG	AG	AG	AG	GG	AG	GG	GG	AG	AG	AG	AG	AG	AG	--	GG	--	GG	GG	GG	AG	--	AG	AG	GG	AG	--	AG	GG	--	GG	AG	AG	--	AG	AG	AG	GG	--	GG	GG	AG	AG
>ref-46715	GTCACATGTACACTAGCTCCTCCTCCA	21	GT	GT	--	GT	TT	TT	GT	GT	TT	TT	TT	TT	GT	GT	GT	GT	TT	TT	GT	GT	GT	GT	GT	GT	TT	TT	--	--	GT	GT	TT	TT	TT	--	TT	TT	GT	GT	GT	GT	GT	GT	TT	GT	TT	TT	GT
>ref-46837	CTAGACAAAACATGATCTCCTAAACTA	4	AG	AG	--	GG	GG	AG	GG	AA	AG	AG	GG	GG	AG	AG	AG	GG	AG	--	AA	AG	--	GG	AG	AA	AA	AG	AG	GG	AA	GG	GG	GG	AG	AA	GG	AG	GG	--	AG	AG	AG	--	GG	AA	AG	--	AG
>ref-47029	GGGATTTTTACCATTCCTCCTTTCAGC	16	CT	CT	CT	CC	CT	CT	CT	CT	CT	CT	CT	CT	CT	--	CC	CT	CT	CT	CT	CC	--	CT	CT	CC	--	CT	CT	CC	CC	--	CT	CT	--	CT	CT	CT	CT	--	CT	CT	--	--	CC	CT	CT	--	CT
>ref-47029	GGGATTTTTACCATTCCTCCTTTCAGC	27	CT	CT	CT	CC	--	CC	CC	CT	CT	CT	CC	CT	CC	CT	--	CC	CT	CC	CT	CC	CC	CC	CT	CC	CT	CC	CT	CC	--	CC	CC	CT	CC	CC	CT	CC	CC	--	CT	CT	CC	--	CC	CC	--	CC	CC
>ref-47106	AATAGACTCACCATTTCTCCAAACAAA	26	AC	AC	AA	AA	AA	--	AC	AC	AC	--	--	AC	AC	CC	--	CC	AA	--	CC	AA	AA	AC	--	AA	AC	AC	--	AC	AC	AA	AA	CC	CC	AA	AC	AA	AC	AA	--	CC	AC	AA	AC	AC	AC	AC	AC
>ref-47223	GTAACTCACACACTTACTCCCCATCAT	9	CT	CT	CC	CT	CT	CC	--	CT	CC	CC	CT	CC	CT	CT	CT	CC	CT	CC	CC	CT	CT	CT	CC	CT	CC	CC	CT	CT	CT	CT	CT	CT	CT	CT	CT	CT	CT	CT	CC	CT	--	CC	CT	CT	CC	CT	CC
>ref-47267	GAAGGAAATACTCCAGCTCCATCAAAG	9	AT	AT	AT	TT	TT	AT	TT	AA	--	AT	AT	AA	TT	AA	AT	AA	AA	AT	TT	AT	AT	AT	AA	AT	AA	AT	AA	AT	AA	--	AT	AT	GT	AT	AT	AT	AA	AT	AA	AA	TT	GT	AT	TT	AT	AT	TT
>ref-47360	GGGGGTCGAACTCCCCCTCCTAGGCCT	1	GT	GT	GG	--	GG	--	GT	GT	GG	GG	GT	GT	GT	--	GT	GG	--	--	GG	GG	GG	GT	GG	GT	GG	GG	GT	GT	--	GG	GT	GG	GG	GG	GG	GT	GG	--	GT	GG	GG	GG	GG	GG	GT	GG	GT
>ref-47404	CCACCAGCCACTGTCCCTCCGATCACC	13	AG	AG	--	GG	GG	GG	GG	AG	AG	--	GG	AG	AG	AG	--	AG	AG	AG	AG	GG	--	AG	AG	--	GG	--	AG	GG	--	AG	--	GG	AG	AG	AG	AG	AG	--	AG	GG	--	--	AG	AG	AG	GG	AG
>ref-47404	CCACCAGCCACTGTCCCTCCGATCACC	27	CT	CT	--	CC	CC	CC	CC	--	CT	--	CC	CT	CT	--	CC	CT	CC	CT	CC	CC	CC	CT	CT	--	CC	--	--	CC	CC	--	--	CC	CT	CT	CT	CT	CT	--	CT	CC	--	--	CT	CT	CT	CC	--
>ref-47462	GAATCATTGACCTGGTCTCCAACCTCT	13	CT	CT	--	CC	TT	CC	CC	CT	CT	--	CC	CT	TT	TT	CT	CT	CT	CC	CC	CT	--	CT	CT	TT	CT	CT	CT	CT	TT	TT	CC	TT	TT	CC	CT	CT	CC	--	CC	CT	--	--	CT	CC	CT	CC	CT
>ref-47895	CTTATTTTCACGCGTACTCCTATACTA	14	AG	AG	AG	GG	--	GG	GG	AG	GG	GG	GG	GG	AG	GG	AG	--	AG	AG	GG	GG	--	GG	GG	GG	GG	GG	AG	AG	--	GG	GG	AG	GG	GG	GG	GG	AG	AG	GG	GG	GG	GG	GG	GG	AG	GG	GG
>ref-47949	CATGCAATCACTATAGCTCCACACTCT	12	CT	CT	TT	TT	TT	CT	CT	TT	TT	TT	TT	TT	TT	CT	CT	CT	TT	CT	CT	TT	TT	CT	TT	CT	CT	CT	CT	CT	TT	TT	TT	CT	TT	CT	TT	TT	TT	--	CT	CT	CT	TT	CT	TT	TT	TT	CT
>ref-48092	TTCCAATCCACTCCTTCTCCTTTCTTG	14	AC	AC	--	AC	AC	AC	AC	CC	CC	AC	AC	CC	AC	AC	AC	AC	AC	AC	CC	AC	--	AC	CC	AC	AC	AC	AC	AC	CC	CC	CC	AC	AC	AC	CC	AC	AC	--	AC	AC	CC	--	--	AC	AC	AC	AC
>ref-48092	TTCCAATCCACTCCTTCTCCTTTCTTG	21	CT	CT	--	CT	CT	CT	CT	TT	TT	CT	CT	TT	CT	CT	CT	CT	CT	CT	TT	CT	--	CT	TT	CT	CT	CT	CT	CT	TT	TT	TT	CT	CT	CT	TT	CT	CT	--	CT	CT	TT	--	--	CT	CT	CT	CT
>ref-48454	TTCTGGAGCACGCATCCTCCGACTCTT	5	AG	AG	GG	AG	AG	GG	GG	GG	AG	--	AG	AG	AG	AG	GG	AG	--	AG	AG	AG	GG	AG	AG	AG	GG	AG	GG	GG	AG	GG	GG	AG	AG	GG	AG	GG	AG	GG	--	AG	GG	--	--	GG	AG	AG	--
>ref-48454	TTCTGGAGCACGCATCCTCCGACTCTT	9	CT	CT	CT	CT	CT	CT	--	--	CT	--	CT	CT	CC	CT	CT	CC	CT	CT	CT	CT	--	CT	--	CT	CC	CT	CC	CC	CT	CT	CT	CT	CC	CT	CC	CT	CC	CT	CC	CC	CT	--	CC	CT	CT	--	CT
>ref-48600	GAACCATCGACACTTTCTCCTTCATTA	24	AG	AG	AG	AG	--	GG	GG	GG	GG	AG	AG	GG	GG	AG	GG	AG	AG	GG	AG	AG	--	GG	GG	AG	GG	GG	AG	AG	AG	AG	AG	AG	AG	GG	GG	--	AG	--	GG	AG	GG	--	AG	AG	GG	GG	GG
>ref-48754	TCACCTCTGACCGACTCTCCTCGCCCG	13	AG	AG	AG	AG	AG	GG	AG	--	AG	--	GG	GG	GG	AG	AG	AG	GG	GG	GG	AG	AG	AG	AG	GG	GG	AG	GG	GG	AG	AG	GG	AG	GG	AG	AG	--	AG	--	AG	GG	--	AG	AG	--	AG	GG	AG
>ref-49315	AGTTGGCATACCCACCCTCCGCAGTGA	4	CT	CT	TT	TT	TT	TT	CT	CT	--	TT	--	TT	TT	TT	TT	CT	CT	--	--	TT	--	CT	TT	TT	CT	TT	TT	CT	TT	CT	--	CT	--	CT	TT	TT	TT	TT	TT	CT	TT	--	--	CT	CT	--	--
>ref-49315	AGTTGGCATACCCACCCTCCGCAGTGA	7	CT	CT	CC	CC	CC	CC	CT	CT	--	CC	--	CC	CC	CC	CC	CT	CT	--	--	CC	--	CT	CC	CC	CT	CC	CC	CT	CC	CT	CT	CT	--	CT	CC	CC	CC	CC	CC	CT	CC	--	--	CT	CT	--	--
>ref-49380	ACAAATTGTACTAGCACTCCAAACAAT	2	CT	CT	CT	CT	CC	CT	CT	CC	CC	CC	CT	CC	CT	CC	CC	CC	CT	CC	CC	CC	CT	--	CT	CC	CT	CT	CT	CT	CC	CT	--	CC	CT	CT	CT	CT	CT	--	CT	CT	CT	--	CT	CC	CC	--	CC
>ref-49380	ACAAATTGTACTAGCACTCCAAACAAT	4	AG	AG	AG	AG	AA	AG	AG	AA	AA	AA	AG	AA	AG	AA	AA	AA	AG	AG	AA	AA	AG	AA	AG	AA	AG	AG	AG	AG	AA	AG	AG	AA	AG	AG	AG	AG	AG	--	AG	AG	AG	--	AG	AA	AA	--	AA
>ref-49501	GCAGTGCCTACAGGACCTCCTGCAGCC	9	CT	CT	CT	--	CT	CT	CT	CT	CT	CT	TT	TT	CT	CT	CT	--	TT	CT	CT	CT	CT	CT	CT	CT	CT	CT	CT	CT	CT	CT	CT	CT	CT	--	--	CT	CT	--	--	CT	--	TT	CT	CT	CT	CT	CT
>ref-49507	CAAACTCAAACCCTAACTCCCCAAAAC	21	CT	CT	CT	CT	CT	CT	CC	CT	CT	CT	CC	CC	--	CT	CT	--	CT	CC	CT	--	CT	CT	--	--	CT	CC	CT	CT	CC	CT	CT	CC	CT	CT	CC	--	CC	--	--	--	CT	CC	CT	CT	CC	CT	CT
>ref-49658	TCAGATTTAACAGAGACTCCCAGAATT	2	CT	CT	CT	CT	CT	CT	CC	CT	CT	CC	--	CT	CT	CT	CC	--	CT	CC	CT	--	--	CC	CT	CC	CT	CC	CT	--	CT	CT	--	--	CT	CC	CC	CT	CT	CT	CT	CT	CT	CT	CC	CC	CT	CC	CT
>ref-49658	TCAGATTTAACAGAGACTCCCAGAATT	23	GT	GT	GT	GT	GT	GT	GG	GT	GT	GG	--	GT	GT	GT	GG	--	GT	GG	GT	--	--	GG	GT	GG	GT	GG	GT	--	GT	GT	--	--	GT	GG	GG	GT	GT	GT	GT	GT	GT	GT	GG	GG	GT	GG	GT
>ref-49789	ACTCGCTCTACGCGCCCTCCTTTTCGG	6	CT	CT	--	CT	--	--	CC	--	CT	CT	CT	CT	CC	CT	CT	--	CT	CC	CT	CT	--	CT	CC	CC	CT	CC	--	CT	CT	CT	CT	CT	CT	CC	--	--	CT	--	CC	CT	CT	--	CT	CC	--	CT	CT
>ref-49831	TTCCTTCCAACTCTCTCTCCCTCACGT	8	AC	AC	AC	AC	CC	AC	AC	AC	CC	AC	AC	CC	AC	CC	CC	CC	AC	CC	AC	CC	AC	AC	CC	CC	CC	CC	AC	AC	AC	AC	AC	AC	AC	CC	AC	--	AC	AC	AC	AC	CC	--	CC	AC	AC	CC	AC
>ref-49831	TTCCTTCCAACTCTCTCTCCCTCACGT	26	AG	AG	AG	GG	AG	AG	GG	AG	AG	AG	GG	AG	GG	AG	AG	AG	GG	AG	AG	AG	AG	AG	AG	AG	GG	GG	AG	AG	AG	GG	GG	AG	AG	GG	GG	AG	AG	--	GG	GG	GG	GG	AG	AG	AG	AG	AG
>ref-49884	TTAGGTAAGACTTATACTCCTAAACTT	15	CT	CT	TT	CT	CT	TT	TT	CT	CT	CT	TT	CT	CT	CT	TT	CT	CT	--	TT	CT	CT	CT	CT	CT	CT	CT	CT	CT	CT	CT	TT	CT	CT	--	CT	CT	CT	CT	AT	CT	CT	--	--	TT	CT	--	CT
>ref-49906	CATGGAAGGACGAGACCTCCCCCACCC	25	CT	CT	--	CT	CT	CT	CT	CC	CC	--	CT	CT	CC	CT	CT	CT	CC	CT	CC	CT	CC	CT	CC	CT	CT	CT	CC	CT	CC	CC	CC	CT	CT	CT	CT	CT	CT	--	CC	CC	CT	CC	CC	CC	CT	CT	CT
>ref-50142	TATGATGATACTGTTCCTCCTCGAAAG	5	AT	AT	--	AT	AT	AT	--	--	AT	AT	AT	AT	AT	AT	AT	AT	AA	AT	AT	AA	AA	AT	AT	AT	AT	AA	AT	AT	AT	AA	AA	AT	AT	AT	AA	AT	AT	AA	AT	--	AT	--	AT	AT	AT	AT	AT
>ref-50142	TATGATGATACTGTTCCTCCTCGAAAG	9	CT	CT	TT	TT	CT	CT	--	--	--	TT	TT	--	TT	--	TT	CT	TT	CT	CT	CT	TT	CT	TT	TT	TT	CT	TT	CT	TT	TT	--	TT	TT	TT	TT	TT	TT	CT	--	--	TT	--	TT	TT	CT	--	TT
>ref-50142	TATGATGATACTGTTCCTCCTCGAAAG	13	AG	AG	AG	GG	GG	GG	--	AG	GG	GG	AG	AG	--	GG	AG	AG	AG	AG	--	AG	AG	AG	AG	AG	AG	--	GG	AG	AG	GG	GG	AG	AG	AG	AG	AG	AG	--	--	--	AG	--	AG	GG	AG	AG	AG
>ref-50171	TGAGGAGAGACTCTCCCTCCCTACCAG	2	AG	AG	--	GG	GG	AG	AG	AG	AG	AG	AG	AG	AG	AG	AG	AG	--	GG	AG	AG	--	GG	AG	AG	AG	AG	AG	AG	AG	AG	GG	GG	AG	AG	AG	--	--	--	AG	AG	--	AG	AG	AG	GG	GG	AG
>ref-50205	CATGTTTAAACATTTGCTCCACGCAAC	16	AG	AG	--	AA	--	--	AG	--	AG	AG	AG	--	AG	AG	AG	AG	AG	AA	AG	AG	AA	AA	AG	AG	AG	AG	AG	AG	AG	AA	AA	AA	AG	AG	AG	--	AA	--	--	AA	AG	--	AG	AG	--	--	AG
>ref-50318	TACGGCAGGACGTGGACTCCCAAAAAC	15	AG	AG	GG	GG	GG	AG	AG	AG	AG	--	AG	GG	GG	AG	--	AG	GG	AG	AG	GG	AG	AG	GG	AG	AG	AG	--	--	AG	AG	AG	AG	AG	GG	AG	GG	--	--	AG	AG	GG	--	AG	AG	AG	--	--
>ref-50318	TACGGCAGGACGTGGACTCCCAAAAAC	16	AG	AG	AG	--	AG	--	AG	AA	AG	--	AG	AG	AG	AG	AA	AA	AG	AA	--	AG	AA	AG	AG	AA	AA	AG	AG	AG	AG	AG	AG	AG	AG	AG	AA	AG	AG	--	AG	AG	AA	--	AG	--	AA	AG	AA
>ref-50330	AAAAGACAAACTTTAACTCCAGCTCCG	26	CT	CT	CC	CT	CT	CT	CC	CT	CT	CT	CT	CT	CT	CC	CT	CT	CT	CT	CC	CT	CT	CT	CT	CT	CT	CC	CT	CT	CT	CT	CT	CC	CC	CT	CC	CC	CT	CC	CT	CT	CT	CT	CT	CT	CC	--	CC
>ref-50383	GCGCCTTGAACTTCGACTCCGTTGCCC	14	CT	CT	--	CT	CT	CC	CC	CC	CC	--	CC	CT	CC	CT	CT	CC	CC	CT	CC	CT	CT	CT	CT	CT	CC	CC	CT	CC	CT	CC	CT	CC	CT	CC	CC	CC	CT	CC	--	CT	CT	CT	CT	CC	CC	CT	CT
>ref-50554	AAATGCGTAACTCACGCTCCAATAGCA	15	CT	CT	CT	CT	CT	CC	CC	CC	CC	CT	CT	CC	CC	CT	CC	CT	CT	CC	CT	CT	CT	CC	CC	CT	CC	CC	TT	TT	CT	CT	CT	CT	CT	CT	CC	CT	CT	CT	CC	CT	CC	--	CT	CT	CC	CC	CC
>ref-50838	AATCAATGGACTCTTCCTCCACTCTAC	22	CT	CT	TT	CT	CC	CC	CC	CT	CC	--	CC	CT	CC	CT	TT	CT	CT	CT	CC	CT	--	CT	CT	TT	CT	TT	CT	TT	CT	CC	CT	TT	CC	CT	TT	CT	CT	--	CT	CT	CC	--	CT	CC	TT	CT	CC
>ref-50902	TATATCTACACAAAACCTCCCAAATTC	9	CT	CT	CC	CT	CC	CC	CC	CT	CT	CT	CC	CT	CT	--	CC	CC	CT	CT	CT	CC	CT	CT	CC	--	CC	--	CT	CT	CC	CT	CC	--	CC	CC	CC	CT	CC	CC	CT	--	CC	CC	CT	CC	CT	--	CT
>ref-50943	TCCGAATGTACTCCGTCTCCATACAGC	14	CT	CT	--	CT	CT	CT	CT	CT	CC	CT	--	CT	CC	CT	CT	CC	CC	CT	CT	CC	CC	CT	CT	CC	CT	CC	--	CT	CC	CT	CT	CT	CT	CT	CC	CT	CT	CT	CT	CT	CT	CT	CT	CT	CT	CT	CT
>ref-50967	AATGTCGACACCAGCCCTCCTAACACT	14	AG	AG	AG	AG	GG	--	GG	GG	GG	GG	GG	GG	AG	GG	--	GG	GG	GG	GG	GG	GG	GG	--	GG	GG	GG	AG	GG	GG	AG	AG	GG	GG	AG	AG	GG	GG	--	AG	--	GG	AG	--	AG	--	GG	AG
>ref-51057	ATCAATGGAACAAAGTCTCCATAAATG	16	CT	CT	CT	CT	CT	CT	CT	CC	CT	CT	--	CT	CT	CT	CT	CT	--	CT	CT	CT	--	CT	--	CT	CT	CT	CT	CT	CT	CT	CT	CT	CT	CT	CT	--	--	CT	CT	CC	CT	CT	CT	CC	CT	--	--
>ref-51057	ATCAATGGAACAAAGTCTCCATAAATG	27	AG	AG	AG	AG	AG	AG	AG	AA	AG	AG	--	AG	AG	AG	AG	AG	--	AG	AG	AG	--	AG	--	AG	AG	AG	AG	AG	AG	AG	AG	AG	AG	AG	AG	--	--	AG	AG	AA	AG	AG	AG	AA	AG	--	--
>ref-51060	ATTTCAGCAACGCTTTCTCCAGAAGAA	13	CT	CT	--	CC	CT	CT	CT	CT	CT	CT	CT	CT	CT	--	CT	CT	CC	CT	CC	CT	CT	CT	CT	--	CT	CT	CT	CT	CC	CT	CT	CT	CT	--	CC	--	CT	--	CT	CT	CT	--	CT	CT	--	CT	CC
>ref-51179	TCGTACACAACTTGACCTCCAACCCTA	2	CT	CT	--	CT	CC	CT	CT	CC	CC	CC	CT	CT	CC	CT	CC	CC	CT	CC	CC	CT	CT	CT	CT	CT	CT	CT	CT	CT	CT	CT	CT	CT	CT	CT	CC	CT	CC	CT	CT	CT	CT	CT	CT	CC	CC	CT	CT
>ref-51314	AAGAGGAACACAAGCCCTCCATATCTT	14	AG	AG	GG	GG	GG	GG	GG	GG	GG	GG	GG	GG	GG	GG	GG	GG	GG	--	--	AG	AG	--	GG	GG	AG	GG	AG	GG	GG	AG	GG	GG	GG	GG	--	--	GG	GG	AG	GG	GG	AG	GG	--	GG	GG	--
>ref-51314	AAGAGGAACACAAGCCCTCCATATCTT	16	AC	AC	AC	CC	CC	AC	CC	CC	--	--	CC	CC	AC	CC	CC	AC	CC	CC	CC	CC	AC	CC	--	CC	CC	CC	CC	--	CC	AC	CC	CC	CC	AC	CC	AC	AC	CC	CC	CC	AC	CC	AC	AC	AC	CC	CC
>ref-51538	CTGAGCTGGACCTGACCTCCCTGGGTG	21	CT	CT	CT	TT	CT	CT	CT	CT	TT	CT	TT	TT	CT	TT	CT	TT	CT	CT	CC	CT	CC	TT	CT	CT	CC	CT	CC	CT	TT	CT	CT	TT	TT	CC	CT	CT	TT	--	CT	TT	CT	CT	TT	CC	CT	TT	CC
>ref-51634	CACATCCATACAACCACTCCCTAAGTC	27	CT	CT	--	CT	CC	CT	CT	CT	CT	CC	CC	CT	CT	CT	CC	CT	--	CT	CT	CT	CT	CT	CC	CC	CT	CC	--	CT	CC	CT	CT	CC	CT	CT	CT	CC	CT	--	--	CT	--	CT	CC	CT	CT	CT	CT
>ref-51787	TAAGTTGAGACTCTCTCTCCCTCTCTC	1	AT	AT	--	AA	AT	AA	--	AT	AT	AA	AT	AT	AT	AT	AT	AT	AT	AT	AT	AT	AT	AA	AT	AT	AT	AT	AA	AA	AA	AT	AA	AT	AT	AT	AA	AT	AT	--	AA	AA	--	--	AT	AA	AA	AT	AA
>ref-51787	TAAGTTGAGACTCTCTCTCCCTCTCTC	12	CT	CT	--	CC	CT	CC	CC	CT	CT	CC	CT	CT	CT	CT	CT	CT	CT	CT	CT	CT	CT	CC	CT	CT	CT	CT	CC	CC	CC	CT	CC	CT	CT	CT	CC	CT	CT	--	CC	CC	--	--	CT	CC	CC	CT	CC
>ref-52033	AATTTCTTCACACTCTCTCCTAAGTTT	22	AT	AT	AA	AT	AA	TT	AA	AT	AA	AA	AT	TT	AT	AT	TT	AT	AA	AT	AT	AA	--	AT	AT	AT	AA	AT	AT	TT	AT	TT	TT	AT	AT	AA	AT	--	AT	--	AT	AT	AT	--	AT	AA	AA	AA	AA
>ref-52033	AATTTCTTCACACTCTCTCCTAAGTTT	24	AG	AG	GG	AG	GG	AA	GG	AG	GG	AG	AG	AA	AG	AG	AA	AG	GG	AG	AG	GG	--	AG	AG	AG	GG	AG	AG	AA	AG	AA	AA	AG	AG	GG	AG	--	AG	--	AG	AG	AG	--	AG	GG	GG	GG	GG
>ref-52190	CCTATTTATACTTAAGCTCCCCATTTG	7	AT	AT	TT	TT	AT	--	AT	AA	AT	--	AT	--	--	TT	AT	TT	AT	AT	AT	--	--	AT	AT	TT	AT	TT	TT	AT	AT	AT	TT	TT	AT	TT	TT	AT	AT	AT	TT	TT	AT	--	TT	AT	AT	AT	AT
>ref-52696	AAGTTTTTAACTTTGACTCCAGGCCAC	3	AG	AG	AG	--	AG	GG	AG	GG	GG	AG	GG	GG	GG	GG	GG	GG	AG	GG	GG	AG	AG	AG	AG	GG	GG	GG	GG	AG	--	AG	AG	GG	AG	GG	GG	AG	AG	AG	GG	GG	AG	AG	AG	GG	AG	GG	AG
>ref-52758	TTCTATAAAACCACAACTCCAAAACAC	14	CT	CT	CT	CT	CT	--	--	CT	CT	CC	--	CC	CT	--	CT	--	CT	--	CT	CT	CT	CT	CT	CT	CT	CC	CT	CT	CC	CT	CT	CT	CT	--	CT	CT	CT	CC	CT	CT	CT	CC	CT	CT	--	CT	CT
>ref-52859	TTCACATGAACTTGATCTCCTCGGATC	21	CT	CT	--	TT	TT	CT	TT	CT	--	CT	CT	CT	CT	CT	TT	TT	CT	TT	CT	CT	TT	TT	TT	CT	TT	CT	TT	CT	CT	--	--	TT	CT	TT	CT	CT	CT	TT	CT	TT	TT	TT	CT	CT	TT	--	--
>ref-52886	TCACATTGAACGGTTGCTCCCACACTG	13	CG	CG	--	CG	GG	CC	CG	CG	GG	GG	GG	CC	CG	GG	CC	CG	GG	CG	CG	GG	CG	CG	CC	CG	GG	CG	CG	CC	CG	CC	CC	CG	CG	GG	CG	GG	CG	CG	CG	CG	CG	--	CG	GG	GG	GG	GG
>ref-53244	GTCAATCACACGAACCCTCCTCTCATT	24	CT	CT	CT	CT	CC	CT	--	CT	CT	CT	CC	CT	CC	CT	CC	CT	CT	CC	CC	CC	CT	CC	CT	CT	CT	CT	CT	CT	CT	CC	CC	CT	CC	CT	CT	CT	CT	CC	CC	CT	CC	CC	CC	CT	CT	CC	CT
>ref-53317	GCTACCCCAACTCTTACTCCTGCTACC	9	AT	AT	--	AT	AA	AT	--	--	AA	AA	AA	AA	AT	AA	--	AT	AA	AA	AA	AT	AT	AT	--	AT	AA	AA	AT	AT	AT	AT	AA	AA	AT	AA	AT	--	AT	--	AT	AT	AT	--	AT	AA	AT	AT	AT
>ref-53322	CTTTTGGACACCCTACCTCCCATACGG	23	CT	CT	TT	CT	CT	CT	CT	CT	CT	CT	TT	CT	TT	CT	CT	CT	--	CT	CT	--	CT	TT	CT	TT	TT	TT	TT	TT	CT	TT	CT	CT	CT	CT	--	TT	TT	--	CT	TT	TT	--	TT	CT	TT	TT	TT
>ref-53353	ATCTTCTCCACTTTCCCTCCCTACACC	15	CT	CT	--	CT	TT	TT	CC	CT	CT	CT	CT	CT	TT	CT	TT	CC	--	CT	CT	CC	TT	CT	--	TT	CC	CT	CT	CT	TT	CC	CC	CT	CT	TT	CC	CT	CT	--	CC	CC	--	--	CT	CT	--	CC	--
>ref-53372	TTGTCGGGGACTTGTTCTCCATTTCCG	25	CT	CT	CT	CT	CC	CC	CT	--	CC	CT	CT	CT	--	CC	CT	CT	CT	CT	CT	CC	CT	CT	CT	CT	CT	CT	CT	CC	CC	CC	CT	CT	CT	CC	CC	CT	CT	CC	CT	CC	CT	--	CC	CT	CT	CC	CC
>ref-53629	CTAGCTGCGACCCCAACTCCAGTGCCA	2	CT	CT	TT	TT	TT	TT	CT	TT	TT	--	CT	CT	CT	CT	CT	--	CT	CT	CT	CT	CT	TT	CT	CT	TT	TT	CT	CT	TT	CT	CT	CT	CT	CT	TT	TT	CT	--	CT	CT	TT	--	CT	--	TT	TT	TT
>ref-53670	CTTCCTCCTACCACTGCTCCAGTTTCC	16	AG	AG	AG	AG	GG	GG	AG	GG	GG	AG	GG	AG	AG	AG	--	--	--	GG	AG	--	AG	GG	GG	GG	--	GG	GG	GG	GG	GG	GG	GG	--	GG	GG	AG	GG	GG	--	GG	AG	GG	GG	AG	AG	--	AG
>ref-53670	CTTCCTCCTACCACTGCTCCAGTTTCC	26	CT	CT	CT	CT	CC	CC	CC	CC	CT	CT	CC	--	CT	CT	CC	--	--	--	CT	CT	CT	CT	CC	CC	--	CT	CC	CC	CC	CC	CT	CC	CT	CT	CC	CC	CT	CC	CC	CC	CT	CC	CT	--	CT	CT	CT
>ref-53990	TTCCCCATTACGATTACTCCTCTGTTT	6	CT	CT	CC	CC	CT	CC	CC	CC	CT	CT	CC	CC	CC	CT	CT	CT	CT	CC	CT	CT	CC	CC	CC	CC	CT	CC	CT	CT	CC	CT	CT	CC	CC	CT	CC	CT	CC	--	CT	CT	CC	CT	CC	CT	CT	CT	CC
>ref-53990	TTCCCCATTACGATTACTCCTCTGTTT	9	CT	CT	--	TT	CT	--	CT	CT	CT	CT	CT	TT	CT	TT	CT	CT	CT	TT	CT	CT	CT	CT	CT	CT	CT	CT	CT	CT	CT	TT	TT	--	CT	CT	TT	CT	CT	TT	CT	CT	CT	TT	CT	CT	CT	TT	CT
>ref-54031	TGAAAGGTCACGGATTCTCCTTGAATC	16	AT	AT	AT	--	AT	AT	TT	AT	AT	TT	AT	TT	AT	AT	AT	--	AT	AT	AT	AT	AT	AT	TT	AT	AT	TT	AT	AT	AT	AT	TT	AT	TT	--	AT	AT	AT	TT	TT	AT	AT	--	AT	TT	TT	AT	AT
>ref-54118	ATCACAGCAACACTGTCTCCTCCTGTT	3	CT	CT	CT	CT	CT	CT	CC	CT	CT	CC	CC	CT	CC	CC	TT	CT	CC	TT	CC	CC	CT	TT	CC	CT	CT	CT	CC	CT	TT	CT	CT	CT	CC	CC	CC	TT	CT	CT	CT	CT	CC	CC	CT	CT	CC	CT	TT
>ref-54118	ATCACAGCAACACTGTCTCCTCCTGTT	27	CT	CT	CT	CT	TT	TT	CT	TT	TT	TT	CT	TT	TT	TT	TT	TT	--	TT	TT	--	CT	TT	--	TT	TT	--	TT	CT	TT	TT	CT	TT	--	--	TT	TT	CT	TT	--	CT	TT	TT	CT	TT	TT	TT	TT
>ref-54145	TTGATAAATACAAATGCTCCATTTCTT	21	AC	AC	AC	AA	AA	AC	AA	AC	AC	--	AC	AC	AC	AC	AC	AC	AA	AC	AA	AC	AA	AC	AA	AC	AA	AA	AA	AC	--	AC	AC	AA	AA	AC	AC	--	AA	AC	AA	AA	AA	AA	AA	AA	AA	--	AC
>ref-54153	TTTTATATAACCTGTGCTCCCCATGAA	9	AT	AT	--	AA	AT	AT	AA	AA	AT	AT	--	--	AT	AT	AT	AT	AA	AT	AT	AT	AA	--	AT	AT	AT	--	AT	AT	AT	AT	--	AT	AT	AT	AT	AA	AT	--	AT	AA	--	--	--	AT	--	AT	--
>ref-54295	TATCCATTTACCCTGTCTCCCCCTTAA	21	CT	CT	CC	CT	CT	CC	CC	CT	CC	CT	CT	CT	CT	CT	CC	CT	CT	CC	--	CC	--	CT	CC	CC	CC	CT	CT	CT	CT	CT	CT	CT	CC	CT	CT	CC	--	CC	CT	CC	CT	CC	CC	CT	CT	CT	CC
>ref-54391	ATTTCACTTACCTTGTCTCCTCATTGG	12	CG	CG	CG	CC	CC	CC	CG	CG	--	CC	CC	CG	CG	--	CG	CG	CG	CG	CG	CC	CC	CG	--	CG	CG	CC	CG	CC	CG	CC	CG	CC	CC	CC	CC	CG	CG	--	CC	CC	CG	CG	CG	CG	CG	CC	CG
>ref-54645	CCTTCTGCCACATGGCCTCCATGGATT	5	AC	AC	--	--	--	--	AC	AC	AC	AC	CC	AC	AC	CC	AC	AC	CC	AC	AC	AC	--	--	CC	AC	AC	CC	--	AC	AC	AC	AC	AC	AC	AC	--	AC	AC	--	AC	AC	--	--	AC	--	AC	--	AC
>ref-54684	CCACAATGGACGCACCCTCCATAGGCC	12	AG	AG	AG	GG	GG	AG	AA	AG	AG	AG	AG	AG	AG	AG	AA	AA	AG	GG	AA	AG	GG	GG	GG	AA	AG	AA	AA	GG	AG	AG	GG	GG	AA	AG	AA	AG	AG	--	AA	AG	AG	AG	AA	AG	AA	GG	AA
>ref-54804	GTTCCTCACACACAGACTCCTTCTGGT	5	CT	CT	CT	CT	CT	CT	CT	CT	CT	CC	CT	CT	CT	CT	CT	CT	CC	CT	CT	CT	--	CT	CT	CT	CT	CC	CT	--	CT	CT	CT	CT	CT	CT	CT	CT	CC	CC	--	CT	CT	CC	CT	CT	CT	CT	--
>ref-54977	AAGGTCCTGACTCCGTCTCCTTCTGTG	14	CT	CT	CT	CT	CT	CT	CT	CC	CC	CT	CT	CC	CT	CT	CT	CT	CC	CT	CT	CC	CT	--	CT	CT	CT	CC	TT	CT	CT	CT	CT	CT	CT	CT	CC	CC	CC	--	CT	TT	CT	TT	CT	CT	CT	CT	CT
>ref-55229	GTCTTTTCAACCCAAACTCCTTGCCTA	1	AG	AG	AG	AG	AG	AG	--	AG	AG	--	--	AG	AG	--	AG	GG	GG	AG	AG	GG	--	AG	GG	AG	GG	AG	GG	AG	AG	AG	AG	AG	AG	AG	AG	AG	GG	AG	GG	GG	GG	AG	AG	AG	AG	AG	GG
>ref-56066	TATCCTTTCACACCCTCTCCACTAGCG	13	CT	CT	CT	CC	CC	CT	CC	CT	CT	CC	--	CC	CC	CC	CT	CT	CT	CC	CT	CT	CC	CC	CT	CC	CC	CC	CC	--	CT	CC	CC	CC	CT	CT	CC	CC	CC	CC	CC	CC	CC	--	CC	CT	CC	CC	CC
>ref-56080	AAACACTCAACCGGTCCTCCTGCAACA	13	AG	AG	--	AG	GG	GG	--	AG	GG	GG	GG	AG	GG	GG	AG	GG	GG	GG	AG	AG	AG	GG	GG	GG	GG	AG	GG	AG	GG	GG	AG	GG	AG	AG	AG	AG	AG	AG	AG	AG	GG	GG	GG	--	--	AG	AG
>ref-56113	CGAAATTCGACCATGGCTCCAGGGGAG	2	AG	AG	AG	AG	AG	--	--	AG	AG	AG	GG	--	AG	AG	--	GG	AG	GG	AG	AG	AG	--	AG	GG	AG	GG	--	AG	AG	AG	--	--	AG	AG	--	--	AG	--	GG	AG	GG	AG	GG	AG	AG	GG	AG
>ref-56113	CGAAATTCGACCATGGCTCCAGGGGAG	23	GT	GT	GT	GG	GG	--	GG	GT	GG	GT	GT	GT	GT	GT	GG	GT	GT	GT	GG	--	GG	--	GT	GT	GG	GT	--	GT	GT	GG	--	GT	GG	GG	--	--	GT	--	GT	GT	GT	GG	GT	GG	GT	--	GT
>ref-56144	AGCTAAAAGACCAAGACTCCCTCATTC	2	AG	AG	GG	AG	AG	AA	AG	AG	GG	GG	GG	AA	GG	GG	AG	AG	GG	AG	AG	GG	AG	AG	AG	AG	GG	AG	AG	AG	GG	AA	AG	AG	AG	GG	AG	GG	AA	--	AG	AA	GG	--	AG	GG	GG	AG	AG
>ref-56144	AGCTAAAAGACCAAGACTCCCTCATTC	24	AC	AC	AA	AC	AC	CC	AC	AC	AA	AA	AA	CC	AA	AA	AC	AC	AA	AC	AC	AA	AC	AC	AC	AC	AA	AC	AC	AC	AA	CC	AC	AC	AC	AA	AC	AA	CC	--	AC	CC	AA	--	AC	AA	AA	AC	AC
>ref-56336	TCAAGGTTCACATTCTCTCCCTGCTCG	23	AG	AG	--	AG	AG	--	AG	AG	AG	AG	AG	AG	AG	AG	AG	AG	AG	--	AG	AG	--	--	AG	AG	AG	AG	AG	AG	--	AG	AG	AG	AG	AG	AG	AG	AG	--	GG	AG	AG	--	AG	GG	AG	AG	GG
>ref-56563	CTCGGGGACACCAATCCTCCCCAAAAT	22	CT	CT	CT	CT	CC	CC	CT	CT	--	CC	CT	CT	CT	--	CT	CT	--	CC	CT	CT	CT	CC	CT	CT	CT	CT	--	CC	CC	--	CC	CT	CT	CC	CT	CC	CT	TT	CC	CT	--	CT	CT	--	CC	CT	--
>ref-56769	TCCAATATCACTTGACCTCCTCAACTA	22	CT	CT	--	CT	CT	CC	CT	CT	CT	--	CT	CT	CT	CT	CT	CC	CT	CT	CT	CT	CT	CT	CT	CT	CT	CT	CT	CT	CC	CT	CT	CT	CT	CT	CC	CT	CC	--	CC	CT	CC	--	CC	CT	CT	CT	CT
>ref-57189	CCAACCGCTACAGCCCCTCCACCATCC	6	CT	CT	CT	CT	CT	CT	CC	CT	CT	CC	CC	--	CC	CT	CT	CT	CT	CT	CT	CT	CC	CC	CC	CC	CT	CC	CC	CT	CT	CC	CC	CC	--	--	CT	CT	CT	--	CT	--	--	CT	CT	CC	CC	CC	CT
>ref-57198	AGGTGATTTACAAAACCTCCAACAAGG	25	AT	AT	AA	AT	AT	AT	AT	AT	AT	AT	AT	AT	AT	--	AT	AT	AT	AA	--	AT	AA	AT	AT	--	AT	AT	--	AT	--	AT	AT	AT	AT	AT	AT	AT	AT	AT	AT	AT	AT	AT	AA	AA	AA	--	AT
>ref-57792	CCTTTTAAAACTCAACCTCCTTCTTTT	16	CT	CT	--	CT	CT	--	--	CC	CC	CT	CC	CT	--	CT	CT	TT	CC	CT	CC	TT	--	CT	CC	CT	CT	CT	CC	CT	CT	CT	CT	CT	TT	TT	TT	TT	CT	--	TT	CC	CC	CC	TT	TT	CT	TT	CC
>ref-57792	CCTTTTAAAACTCAACCTCCTTCTTTT	24	AT	AT	--	AT	AT	--	--	TT	TT	AT	TT	AT	--	AT	AT	AA	TT	AT	TT	AA	--	AT	TT	AT	AT	AT	TT	AT	AT	AT	AT	AT	AA	AA	AA	AA	AT	--	AA	TT	TT	TT	AA	AA	AT	AA	TT
>ref-57840	CTGGCTGACACCAAAACTCCAGGCGGC	7	AG	AG	--	GG	AG	--	GG	AG	AG	AG	GG	AG	GG	AG	AG	AG	GG	GG	GG	AG	GG	AG	AG	AG	GG	GG	AG	--	AG	GG	GG	AG	AG	GG	--	GG	--	--	GG	GG	GG	--	AG	AG	AG	AG	AG
>ref-57840	CTGGCTGACACCAAAACTCCAGGCGGC	22	AG	AG	GG	GG	GG	GG	--	GG	AG	--	--	GG	GG	GG	GG	GG	--	GG	GG	GG	GG	AG	GG	GG	AG	AG	GG	GG	AG	GG	GG	GG	AG	GG	GG	--	--	--	GG	GG	GG	--	GG	GG	AG	GG	AG
>ref-57840	CTGGCTGACACCAAAACTCCAGGCGGC	25	AG	AG	--	GG	AG	AG	--	--	AG	AG	AG	AG	--	AG	AG	GG	AG	AG	--	GG	AG	AG	GG	AG	AG	AG	--	AG	GG	--	GG	AG	AG	--	AG	AG	--	--	AG	--	AG	--	AG	AG	AG	AG	AG
>ref-57850	CCGCCCGGAACTCCCGCTCCGCGCGCG	15	CG	CG	CG	CG	CG	CG	CG	CG	--	CG	CG	CC	--	CG	CG	CC	--	CC	CC	CC	CG	CC	CG	CC	CG	CC	CC	CC	CC	CC	CC	CC	CG	CG	CG	CG	CG	CC	--	CC	--	CG	CG	CC	CC	CC	CG
>ref-58221	CAACAATTAACAGTGACTCCACCACCA	21	AG	AG	--	GG	GG	GG	GG	--	GG	--	AG	AG	AG	GG	AG	AG	AG	GG	GG	AG	AG	AA	AG	AA	AA	AA	AG	AA	AG	AG	AG	AG	AG	AG	AG	AG	--	--	AG	AA	AA	--	AA	AG	AG	AG	AA
>ref-58315	CATATACACACACCCCCTCCTACCTAT	14	CT	CT	CC	CT	CC	CT	CT	CC	CT	CC	CT	CT	CT	CC	CT	CT	CC	CC	CC	CC	CC	CC	CT	CC	CC	CC	CC	CT	CC	CC	CC	CC	CC	CT	CC	CT	CT	--	CC	CT	CT	CT	CT	--	CC	CC	CT
>ref-58628	TCCACAACTACTTCCTCTCCCAGGCAC	21	CT	CT	--	CT	CC	CC	CT	--	CC	TT	CC	CC	CC	TT	CC	CT	TT	CT	CT	TT	--	TT	CT	CT	CC	TT	CT	CC	--	TT	TT	TT	TT	CT	TT	CT	CC	--	--	TT	TT	--	CT	--	CT	--	CC
>ref-58628	TCCACAACTACTTCCTCTCCCAGGCAC	22	AG	AG	--	AG	AA	AA	AG	--	AA	GG	AA	AA	AA	GG	AA	AG	GG	AG	AG	GG	--	GG	AG	AG	AA	GG	AG	AA	--	GG	GG	GG	GG	AG	GG	AG	AA	--	--	GG	GG	--	AG	--	AG	--	AA
>ref-58747	TAAAAGCTCACAACATCTCCTTTGGAG	22	AT	AT	TT	AT	AT	AT	AT	TT	TT	AT	--	AT	TT	AT	--	AT	AT	AT	TT	AT	TT	AT	AT	AT	AT	TT	TT	AT	TT	TT	AT	AT	AT	AT	AT	AT	AT	--	AT	TT	--	--	TT	TT	AT	AT	AT
>ref-58789	AGGCCTAGGACTGACCCTCCAAGGCAC	3	AG	AG	GG	AG	GG	--	GG	AG	--	AG	GG	AG	GG	GG	GG	GG	AG	GG	AG	AG	--	AG	GG	AG	AG	AG	AG	AG	AG	AG	AG	AG	AG	GG	GG	AG	AG	--	AG	GG	AG	AG	AG	GG	AG	AG	--
>ref-58894	ATACCCTACACAACACCTCCACCGCCA	3	AC	AC	AC	AC	AA	AA	AA	AA	AA	AC	AA	AA	AC	AC	--	AA	AA	AA	AA	AC	AA	AC	AA	AA	AC	--	--	AA	AC	AA	AA	AA	AA	AC	--	AA	AC	--	AA	AA	AC	AA	AC	AC	AA	AA	AA
>ref-58924	TTAAACCTAACAATTACTCCCCTCAAA	7	CT	CT	--	CC	CT	CT	CC	CT	CT	CT	--	CT	CT	CT	CT	CT	CT	CT	CT	CT	CT	CT	CT	CT	CT	CC	CT	CT	CT	CT	CC	CT	CT	CT	CT	CC	--	--	--	CC	CT	CT	CT	CT	CT	CT	CT
>ref-58924	TTAAACCTAACAATTACTCCCCTCAAA	8	CT	CT	--	CT	TT	TT	CT	CT	CT	--	CT	TT	TT	TT	TT	CT	TT	CT	CT	CT	--	TT	TT	CT	TT	--	TT	CT	CT	CT	CT	TT	TT	TT	TT	--	CT	--	CT	CT	TT	CT	CT	TT	TT	TT	TT
>ref-58924	TTAAACCTAACAATTACTCCCCTCAAA	21	CT	CT	--	CC	CT	CT	CC	CT	CT	CT	--	CT	CT	CT	CT	CT	CT	CT	CT	CT	CT	CT	CT	CT	CT	CC	CT	CT	CT	CT	CC	CT	CT	CT	CT	CC	CT	--	CC	CC	CT	CT	CT	CT	CT	CT	CT
>ref-58973	TTTGATCCTACTTTCTCTCCTCCTCTC	4	AG	AG	--	GG	GG	AG	GG	AG	AG	AG	GG	GG	AG	AA	AG	GG	AG	AG	AA	AA	AG	GG	AG	AA	AG	AG	AG	GG	AG	GG	AG	AG	AG	AA	AG	GG	GG	--	AG	GG	AG	GG	GG	AG	AG	GG	AG
>ref-59171	ATCCAGGACACACTATCTCCACCTGTT	23	CT	CT	CT	CC	CT	CC	CC	CT	CC	CC	CC	CT	CC	--	CT	CT	CT	CT	CC	CT	CC	CT	CC	CC	CC	CC	CC	CC	CT	CT	CC	CC	CT	CC	CT	CC	CT	CC	CC	CC	--	CT	CT	CC	CT	CC	CT
>ref-59734	TGCAGGAACACATTTTCTCCTTTCTAC	3	CT	CT	CC	CT	CT	--	CT	TT	TT	TT	CT	CT	TT	CT	CC	CT	--	TT	CT	CT	CC	CC	TT	CT	TT	CC	TT	CT	CC	CT	CC	CC	TT	CT	TT	CT	CT	CT	TT	CT	CC	--	CT	TT	TT	CT	CC
>ref-59849	ATGTACAACACTGCACCTCCATGCCTA	22	CT	CT	--	CC	CC	--	CT	CT	CC	CT	CT	--	CC	CC	--	CT	CT	CT	CC	CT	CC	CT	--	CC	CC	--	CC	CC	CC	CT	CT	CT	CC	CT	CT	CT	CT	--	--	CT	CT	CT	CC	CC	CC	CC	CC
>ref-59849	ATGTACAACACTGCACCTCCATGCCTA	23	AG	AG	--	AA	AA	--	AG	AG	AA	AG	AG	--	AA	AA	--	AG	AG	AG	AA	AG	AA	AG	--	AA	AA	--	AA	AA	AA	AG	AG	AG	AA	AG	AG	AG	AG	--	--	AG	AG	AG	AA	AA	AA	AA	AA
>ref-60009	AATTGGATTACCAATCCTCCCAAAGGG	27	AG	AG	--	AG	AG	AG	AG	AG	--	AG	AG	GG	AG	AG	AG	AG	AG	GG	AG	AG	AG	GG	AG	AA	AG	--	AG	AG	AG	GG	AG	AG	AG	AG	AG	AG	AG	--	AG	GG	AG	--	AG	AG	GG	AG	GG
>ref-60021	AAGGGTTTGACGGTGTCTCCCGACCTG	12	GT	GT	GG	--	GT	GT	GT	GG	GG	GG	GT	GG	--	GT	GT	GG	GT	GG	GT	GG	GG	--	GT	--	GT	GG	GG	GT	GT	GT	GG	GG	GT	GT	GT	GG	GT	GG	GT	GT	GG	--	GT	--	GG	GG	--
>ref-60039	GGATCTTTGACATTCACTCCACATCAC	1	AG	AG	GG	GG	AG	AG	AG	GG	AG	GG	GG	GG	GG	AG	AG	GG	GG	AG	GG	GG	AG	GG	GG	GG	AG	GG	AG	AG	GG	GG	GG	AG	GG	GG	AG	--	--	GG	AG	GG	GG	GG	GG	GG	AG	AG	AG
>ref-60039	GGATCTTTGACATTCACTCCACATCAC	22	CT	CT	CC	CC	CC	CC	CT	CC	CC	CC	CC	CC	CC	CC	CC	CC	CT	CC	CC	CT	CC	CC	CC	CC	--	CC	CT	CC	CC	CC	CT	CC	CC	CC	CC	CT	CC	CC	CC	CC	CT	--	CC	CC	CC	CC	CC
>ref-60089	TTTCGATCGACTATTCCTCCCTTTTTC	4	CT	CT	CC	CC	CT	CT	CT	CC	CT	--	CC	CT	CT	CT	CC	CT	CC	CT	CT	CT	CC	CT	CC	CT	CC	CT	CT	CT	CT	CC	CT	CT	CC	CC	CC	CC	CC	--	CC	CC	CC	CT	CT	CT	CC	CC	CC
>ref-60164	AACCCCCTCACAACGCCTCCTCGTACA	5	CT	CT	--	--	CC	--	CC	CT	CC	CC	CT	--	CC	--	CC	CC	CT	CC	CC	CC	CC	CC	--	CC	CC	CT	--	CT	CC	CT	CC	--	CC	CC	CC	CC	CC	CC	CC	CC	CT	CT	CC	CT	CC	CC	CT
>ref-60164	AACCCCCTCACAACGCCTCCTCGTACA	13	AG	AG	AA	AA	--	AA	AA	AG	AA	AA	AG	AA	AA	AA	AA	AA	AA	AA	--	AA	AG	AG	AG	AA	AG	AA	AG	AA	AA	AG	AA	AA	AA	AA	AA	AA	AG	AA	AA	AG	AG	AA	AG	AG	AA	AA	AG
>ref-60267	GTGTACTGCACAGCAACTCCAGACAGT	12	AG	AG	AG	AA	AA	AG	GG	AG	AG	AG	AG	AG	AG	AG	GG	GG	AG	AA	GG	AG	AA	AA	AG	GG	AG	GG	GG	AG	AG	AG	AA	AA	GG	AG	GG	AG	AG	--	GG	AG	AG	AG	GG	AG	AA	AA	GG
>ref-60306	AGGATGTTAACCATTTCTCCGTTGTGT	2	AG	AG	--	AA	AA	AA	AG	--	AG	GG	GG	AA	AG	AA	GG	AA	AG	AG	GG	AG	AA	AG	AA	AG	GG	GG	AG	GG	AG	GG	AG	AA	AA	AA	AG	GG	AA	--	GG	AG	GG	AA	AG	AA	AG	AA	AG
>ref-60833	AGTATCAATACTTGTTCTCCTATTTGT	5	CT	CT	CT	CT	CT	CT	CT	TT	CT	--	TT	TT	TT	CT	CT	CT	--	CT	TT	CT	CT	CT	TT	CT	TT	--	CT	CT	TT	TT	--	TT	TT	TT	--	TT	TT	--	CT	CT	CT	--	CT	--	TT	CT	CT
>ref-60929	ATGTGGCCGACAGCCTCTCCCTCATGC	9	AG	AG	GG	GG	GG	GG	GG	GG	GG	--	GG	GG	GG	GG	--	GG	AG	GG	GG	GG	--	--	AG	AG	GG	GG	--	AG	GG	GG	GG	GG	GG	GG	AG	GG	--	--	GG	--	GG	--	AG	AG	--	GG	AG
>ref-60992	ATTACTCCGACCCCTACTCCCGTTGTG	25	AG	AG	--	AG	GG	AG	AG	AG	GG	--	AG	GG	--	GG	AG	AG	AG	--	AG	AG	--	GG	AG	AG	AG	AG	AG	GG	--	AG	GG	--	GG	GG	AG	GG	GG	--	GG	AG	--	--	AG	GG	GG	AG	GG
>ref-61151	ATCTTCATCACAAGATCTCCACAGGAG	6	CT	CT	CT	CC	--	CT	CC	CT	CT	CT	CT	--	CT	CC	CT	CC	CC	CT	CC	CT	CT	--	CC	--	CC	CC	CT	CT	CT	CC	CC	CC	CT	CC	CT	CC	CT	CT	CC	CC	--	--	CC	--	CT	CC	CT
>ref-61153	CCCCCATCCACTCTCTCTCCTCTGCTC	22	CT	CT	CT	CT	CT	CT	CT	CC	CT	--	CC	--	CT	CC	CT	CT	--	CC	CC	CT	CT	CT	CC	CC	CT	CT	CC	CT	--	CT	CT	CT	CT	CT	CT	CT	CT	--	CT	CC	CC	CT	CT	CT	CT	CC	CT
>ref-61153	CCCCCATCCACTCTCTCTCCTCTGCTC	27	AC	AC	AC	AC	AC	AC	AC	CC	AC	--	CC	--	AC	CC	AC	AC	--	CC	CC	AC	AC	AC	CC	CC	AC	AC	CC	AC	--	AC	AC	AC	AC	AC	AC	AC	AC	--	AC	CC	CC	AC	AC	AC	AC	CC	AC
>ref-61341	CAATTTAATACGGATCCTCCCTTGACA	22	CT	CT	CT	CT	CT	CT	CT	CT	CT	CT	CT	CT	CT	CT	CT	CT	TT	CT	CT	CT	--	--	TT	CT	CT	--	CT	CT	TT	CT	CT	CT	TT	CT	CT	CT	CT	--	--	TT	TT	TT	--	CT	CT	CT	CT
>ref-61382	AATTACACTACTTCAGCTCCACTTCAG	15	AG	AG	GG	AA	AA	AG	AA	AG	AG	GG	AG	AG	AG	--	AA	AG	AA	AG	AG	AG	AG	AG	AA	AG	AA	AA	AA	GG	AG	AG	GG	AG	AA	AG	AG	GG	AA	AG	AA	AA	AA	--	AA	AA	AG	AG	AG
>ref-61495	CCCAAATCCACCATTGCTCCAAACTCT	22	AC	AC	AC	AA	AA	AC	AC	AC	AC	AC	AA	AA	AC	--	AC	AC	AC	AC	AA	AC	AC	AC	AA	AC	AA	AC	AA	AA	AA	AC	--	AA	AC	AC	AC	AC	AC	--	AA	AA	--	--	AC	AA	AA	AC	AA
>ref-61595	AAACACAAGACCTGCCCTCCATTCTAC	1	AG	AG	AG	GG	GG	GG	GG	AG	AG	AG	AG	--	AG	AG	GG	GG	--	GG	GG	AG	AG	AG	AG	AG	AG	AG	GG	GG	AG	AG	AG	AG	GG	--	AG	GG	GG	AG	--	AG	--	GG	AG	GG	AG	--	AG
>ref-61595	AAACACAAGACCTGCCCTCCATTCTAC	22	CT	CT	CT	CC	CC	CC	CC	CT	CT	CT	CT	--	CT	CT	CC	CC	--	CC	CC	CT	CT	CT	CT	CT	CT	CT	CC	CC	CT	CT	CT	CT	CC	--	CT	CC	CC	CT	--	CT	--	CC	CT	CC	CT	--	CT
>ref-61706	GGAGACCCGACGAGGACTCCTCCGAGA	9	AG	AG	GG	GG	AG	GG	GG	GG	GG	AG	GG	GG	AG	GG	AG	--	--	--	GG	--	GG	AG	AG	AG	GG	GG	GG	AG	GG	AG	--	GG	GG	GG	--	GG	--	--	GG	GG	GG	--	GG	GG	GG	--	--
>ref-61755	CTGTTCTGAACCTGTTCTCCAATCCCT	21	AT	AT	AA	AT	AT	--	AT	AT	AA	AA	AA	AT	AA	AT	AA	AT	AT	AT	AA	AA	AT	AT	AA	AT	AT	AT	AA	AT	--	AT	AT	--	AA	AT	AA	AT	AA	AT	AT	AA	AA	AT	--	AT	AT	AT	--
>ref-61755	CTGTTCTGAACCTGTTCTCCAATCCCT	26	CT	CT	CC	CT	CT	--	CT	CT	CC	CC	CC	CT	CC	CT	CC	CT	CT	CT	CC	CC	CT	CT	CC	CT	CT	CT	CC	CT	--	CT	CT	--	CC	CT	CC	CT	CC	CT	CT	CC	CC	CT	--	CT	CT	CT	--
>ref-61889	ACACTAAATACTGCATCTCCACAATAT	1	AG	AG	AG	GG	GG	AG	GG	GG	AG	AG	AG	--	AG	AG	AG	AG	GG	AG	--	--	AG	AG	AG	AG	AG	GG	AG	--	--	GG	AG	AG	AG	GG	AG	AG	AG	AG	AG	AG	AG	--	AG	--	AG	AG	AG
>ref-61889	ACACTAAATACTGCATCTCCACAATAT	6	AG	AG	AG	GG	GG	AG	GG	GG	AG	AG	AG	--	AG	AG	AG	AG	GG	AG	--	--	AG	AG	AG	AG	AG	GG	AG	--	AG	GG	AG	AG	AG	GG	AG	AG	AG	AG	AG	AG	AG	--	AG	--	AG	AG	AG
>ref-61927	CCACCTGCCACCACATCTCCCTTCATC	14	AC	AC	CC	AC	AC	AC	AC	AC	CT	CT	CT	AC	AC	CT	AC	CC	AC	CC	AC	AC	AC	AC	AC	AC	AC	AC	--	AC	AC	CT	CC	AC	CT	AC	AC	CC	AC	AC	AC	AC	AC	--	AC	AC	AC	AC	AC
>ref-62071	ACGTGTCCCACTCAGCCTCCAAGGGCT	26	CT	CT	CC	CC	CT	CT	CT	--	CT	--	CT	CT	CT	CC	CT	CT	CT	CT	CT	CT	CT	CT	--	CT	CT	CT	CT	CC	CT	CT	CT	--	CT	CT	CT	CC	--	CC	--	CT	CT	--	CC	CC	CC	CT	CT
>ref-62196	ACGTTTTCGACTCCATCTCCCTTCTAT	21	CT	CT	CT	TT	CT	CT	CT	TT	TT	TT	CT	CT	CT	TT	CT	CT	CT	CT	CT	CT	CT	CT	CT	CT	CT	CT	CT	CT	CT	TT	CT	CT	CT	CT	CT	CT	CT	CT	CT	TT	TT	--	CT	CT	CT	CT	TT
>ref-62221	CACTCTCGCACCTCTCCTCCTCCTCAG	12	AC	AC	AC	--	AC	AC	CC	CC	AC	AC	AC	CC	CC	CC	--	AC	--	CC	--	AC	CC	AC	AC	AC	AC	CC	AC	AC	AC	AC	AC	--	CC	AC	AC	--	CC	--	CC	CC	AC	--	AC	CC	AC	CC	AC
>ref-62221	CACTCTCGCACCTCTCCTCCTCCTCAG	26	AT	AT	AT	AT	--	AT	AA	AT	AA	AT	AT	AA	--	AT	AT	AT	AT	AA	AT	AT	AT	AT	AA	AT	--	AT	AT	AT	AT	AT	AA	AT	AT	AA	AT	AA	AT	--	AT	AA	AT	AT	--	AA	AT	AT	AT
>ref-62231	GGGGGATCCACGATCACTCCTGTAAGA	24	AG	AG	AA	AG	AG	AA	AA	AA	AA	AA	AA	AG	AA	AG	AA	AG	AG	--	AA	AG	AG	AA	AG	AA	AA	AA	--	AA	AA	AA	AG	AA	AG	--	AA	AA	AG	AA	AA	AG	AA	--	--	AG	AG	AA	AA
>ref-62277	TTGTTTGTTACATGTACTCCTTGTATG	9	CT	CT	TT	TT	CT	TT	TT	CT	CT	CT	TT	TT	CT	TT	CT	CT	CT	CT	CT	CT	CT	CT	CT	CT	TT	TT	CT	TT	CT	TT	TT	CT	TT	CT	TT	CT	TT	TT	TT	TT	CT	--	TT	CT	CT	TT	CT
>ref-62810	AGTCCATTGACCCAAGCTCCAAAGCAC	16	CG	CG	CG	GG	CG	--	CG	CG	--	CG	CG	GG	GG	--	CG	CG	--	CG	CG	GG	CG	CG	CG	CG	CG	CG	--	CG	CG	CG	GG	--	--	CG	CG	--	CG	--	CG	CG	--	--	CG	GG	CG	CG	CG
>ref-62822	AAATTAGTGACACCACCTCCCCCAATA	21	CT	CT	--	CT	TT	TT	CT	TT	CT	CT	CT	CT	TT	TT	TT	CC	CT	CT	CT	CT	TT	CT	CT	TT	CC	CT	CC	CT	TT	CC	CC	CT	CT	CT	CT	CT	CT	TT	CC	CC	--	CT	CT	CT	CT	CC	TT
>ref-63202	TTCAGTGGCACAATACCTCCATGCTTG	4	AT	AT	--	AA	AT	AT	AT	AA	--	AA	AT	AT	--	AT	--	AA	AT	AA	AT	AT	AT	AT	AT	AT	AT	AT	AA	--	AT	AT	AT	AA	AT	AA	AT	AT	AT	AT	--	AT	AT	AT	AA	AA	AA	AT	AT
>ref-63358	CAACCTACAACGAAGACTCCAACTGAT	25	AG	AG	AG	GG	GG	GG	--	--	GG	AG	GG	GG	GG	GG	AG	GG	GG	GG	GG	GG	GG	GG	AG	GG	GG	GG	GG	GG	GG	GG	GG	AG	--	GG	GG	AG	GG	--	GG	GG	GG	GG	GG	--	GG	GG	GG
>ref-63358	CAACCTACAACGAAGACTCCAACTGAT	26	AT	AT	AT	AA	AA	AA	--	--	AA	AT	AA	AA	AA	AA	AT	AA	AA	AA	AA	AA	AA	AA	AT	AA	AA	AA	AA	AA	AA	AA	AA	AT	--	AA	AA	AT	AA	--	AA	AA	AA	AA	AA	--	AA	AA	AA
>ref-63459	CCAACAATAACTTGGACTCCTTTATTT	8	GT	GT	GT	GT	TT	--	TT	GT	TT	TT	--	--	TT	TT	TT	TT	TT	--	GT	GT	TT	TT	GT	TT	--	--	TT	TT	TT	--	TT	GT	GT	TT	GT	--	TT	TT	TT	TT	TT	--	GT	TT	--	GT	--
>ref-63474	AAGCAACCGACAGCATCTCCCTTTCAC	21	CT	CT	CT	CT	CT	CT	CT	CT	CC	CC	CT	CT	CT	--	CT	CC	CT	CC	CT	CT	CT	CT	CT	CT	CC	CT	CT	CT	CT	CT	CT	CT	CT	CC	CC	CC	CT	CC	CC	CC	CT	--	CT	CC	CC	CC	CT
>ref-63565	ATGTTTACCACTGAGCCTCCATCAACA	13	AG	AG	--	GG	AG	GG	AG	GG	AG	GG	--	GG	GG	GG	GG	AG	AG	GG	--	GG	--	GG	--	AG	GG	GG	AG	GG	GG	GG	GG	GG	GG	GG	AG	--	--	--	--	GG	AG	--	GG	GG	GG	AG	AG
>ref-63587	ACTAATTATACCAACTCTCCGTTTGCT	16	GT	GT	TT	GT	GT	TT	TT	GT	GT	GT	GG	GT	GT	TT	GT	GT	GG	GT	GG	GT	GG	TT	GG	GT	GG	GG	TT	TT	GT	GG	GG	GG	GG	GT	GT	GT	GT	--	TT	GT	GT	--	GT	GG	GT	GT	TT
>ref-63791	TTTTTTAGCACCTAAACTCCACAATTT	14	AG	AG	--	AG	AG	--	AG	AG	--	AG	--	AG	AG	--	AG	AG	AA	AG	AG	AG	AG	AG	AG	AG	--	AG	AG	AG	AG	AA	AG	AG	AG	AG	AG	AG	AG	--	AA	AA	AG	AA	AG	AG	AG	AG	AG
>ref-63831	TGGGCCTTCACTTCCTCTCCATTGGTT	4	AG	AG	AG	AG	AG	AG	GG	AG	AG	AG	AG	AG	AG	AA	GG	AG	GG	AA	AA	AG	AG	AG	GG	AA	AA	AA	AG	GG	AG	AA	AA	AG	AA	GG	AG	GG	AG	AA	GG	AA	AG	--	AG	AA	AG	AA	AG
>ref-63835	GGAAGGAGCACGAGGGCTCCACAGCTG	1	GT	GT	--	GG	GT	TT	TT	GT	GT	GG	GT	GT	GG	GG	--	GG	GT	TT	TT	GT	GT	GG	GG	GG	GT	GG	GT	GT	GT	GG	TT	GT	GG	GT	GG	GT	GT	--	GT	GG	GG	GT	GT	GT	--	TT	TT
>ref-64120	TCATATTCTACCTTGTCTCCCTCGTCT	26	AC	AC	AA	AA	AA	AA	AC	AC	AA	AA	CC	AC	AA	AA	AC	AA	AC	AC	AC	AA	AC	AC	CC	AC	AA	AC	AC	AC	AC	CC	AC	AA	AA	AA	AA	--	AC	AA	AA	CC	CC	AC	AA	AA	AC	AC	AC
>ref-64192	AGGTCTCCAACCATCCCTCCTTGAACA	26	CT	CT	CC	CC	CC	--	CT	CC	CT	CC	CC	--	CC	CC	CT	CC	CC	CC	CT	CC	CC	CC	CC	CC	CC	CC	CC	CT	CC	CC	CC	CC	CC	CC	CC	CT	CC	--	CC	CC	CC	CT	CT	CC	CC	CC	CT
>ref-64272	GCAGCTACCACAACTTCTCCTGCAGCC	1	AG	AG	GG	GG	AG	GG	GG	--	--	--	AG	AG	GG	GG	AG	GG	AG	GG	AG	AG	GG	AG	GG	GG	AG	AG	GG	AG	GG	AG	AG	AG	AG	AG	AG	AG	AG	AG	AG	AG	AG	--	GG	GG	GG	GG	AG
>ref-64303	AATGGACCAACAAATGCTCCAAACAAA	15	AT	AT	--	AT	AT	AT	TT	AT	--	TT	AT	AT	AT	AT	AT	TT	AT	AT	TT	TT	--	TT	AT	TT	TT	--	AT	TT	AT	AT	TT	AT	AT	AT	--	TT	TT	--	AT	AT	AT	AT	AT	TT	TT	AT	TT
>ref-64566	ATTATACACACACACCCTCCCATTTGA	3	CT	CT	TT	CT	CT	CT	CT	CT	CT	CT	TT	TT	CT	TT	CT	CT	TT	--	CT	--	--	--	CT	TT	CT	TT	CT	TT	CT	TT	TT	CT	CT	--	TT	TT	CT	--	TT	CT	--	TT	CT	TT	CT	CT	CT
>ref-64566	ATTATACACACACACCCTCCCATTTGA	7	CT	CT	CC	CT	CT	CT	CT	CT	CT	CT	CC	CC	CT	CC	CT	CT	CC	--	CT	--	--	--	CT	CC	CT	CC	CT	CC	CT	CC	CC	CT	CT	--	CC	CC	CT	--	CC	CT	--	CC	CT	CC	CT	CT	CT
>ref-64748	ACAGAGCACACCCACTCTCCATTCCTC	27	AC	AC	--	AC	AC	AC	--	AA	AA	AC	CC	CC	AC	AC	AC	--	AA	CC	AC	AA	AA	--	--	AA	AC	AC	CC	CC	AC	AC	AC	CC	AC	--	AA	AA	AA	--	CC	--	AA	--	AA	CC	--	AC	CC
>ref-64873	CTGCTAACCACGGCCTCTCCGTGGGTC	3	AG	AG	--	AG	AG	GG	AG	AG	AG	GG	GG	--	--	GG	GG	GG	AG	AG	--	GG	GG	GG	AG	GG	GG	AG	GG	AG	GG	AG	AG	GG	AG	AG	GG	AG	AG	--	AG	GG	AG	--	AG	--	GG	GG	GG
>ref-65034	GCTTAAGCCACGGGATCTCCACGTGCA	12	AG	AG	GG	GG	GG	--	GG	GG	GG	GG	AG	GG	AG	GG	GG	GG	GG	GG	GG	GG	GG	GG	--	GG	GG	AG	AG	AG	AG	GG	AG	AG	GG	GG	AG	GG	GG	--	AG	GG	GG	AG	GG	--	AG	AG	GG
>ref-65060	AGCAATATCACCTGTCCTCCCCGTGTG	15	CT	CT	TT	TT	CT	CT	CT	CT	CT	CT	TT	CT	CT	CT	CT	CT	TT	CT	CT	TT	TT	TT	CT	TT	CT	CT	CT	TT	TT	TT	TT	CT	CT	CT	CT	TT	TT	--	CT	TT	CT	TT	CT	CT	CT	CT	CT
>ref-65176	CCTATTCTCACCCCATCTCCATTATAC	15	AT	AT	AT	AT	AA	--	AT	AT	AT	AT	AT	AT	AT	AT	AT	AA	AT	AA	AA	AT	AT	AT	AT	AT	AT	AT	AT	AT	AA	AT	AA	AT	AT	AT	AA	AT	AA	AA	AT	AT	--	AA	AT	AT	AT	AT	AT
>ref-65176	CCTATTCTCACCCCATCTCCATTATAC	25	GT	GT	TT	GT	TT	--	TT	GT	GT	GT	GT	GT	GT	GT	TT	GT	GT	GT	GT	GT	TT	GT	TT	TT	TT	GT	GT	GT	TT	GT	GT	TT	TT	GT	TT	GT	--	TT	TT	GT	GT	GT	TT	GT	TT	GT	TT
>ref-65194	CATGTGTGCACGTCTACTCCCCTCGTC	7	CT	CT	TT	CC	CC	TT	CT	CT	TT	CT	CC	CC	CC	CT	CC	CC	CT	CT	--	CT	CT	CC	CC	CT	CT	CT	CC	CT	CT	TT	TT	TT	CT	TT	CT	CT	CT	TT	CC	CT	CT	--	CC	CT	CT	CT	CT
>ref-65248	TATATGCACACTTCTCCTCCCTCATTT	2	AG	AG	AG	AA	--	AA	AA	AA	AA	AA	AA	AA	AA	AG	--	AA	AG	AA	AA	AA	--	--	AA	--	--	--	AG	AA	AA	AG	AG	AG	AG	AG	AG	AG	AA	--	AG	AA	AA	--	AA	AG	AA	AA	AG
>ref-65261	CACCATCCTACCTCTCCTCCACCACCC	4	CT	CT	CT	CT	CC	--	CT	CT	CC	CC	CT	CC	CC	CT	CC	CT	CT	CC	--	CT	CT	CT	--	CT	CC	CT	CT	--	CT	CT	CT	--	CT	CC	CT	CC	CC	--	CT	CT	CT	--	CT	CT	CT	CT	CC
>ref-65352	AACTGAAGGACTCTACCTCCAACTGCC	6	AG	AG	--	AG	AG	AG	--	AG	--	--	AA	AG	AA	AG	AG	AG	AG	AG	AG	AG	--	GG	AA	AA	AA	AG	GG	GG	GG	AA	AG	AA	AG	AA	GG	AG	AA	--	GG	AG	AG	--	AG	AG	GG	GG	GG
>ref-65352	AACTGAAGGACTCTACCTCCAACTGCC	24	CT	CT	--	CT	CT	CT	--	CT	--	--	TT	CT	TT	CT	CT	CT	CT	CT	CT	CT	--	CC	TT	TT	TT	CT	CC	--	CC	TT	CT	TT	CT	TT	CC	CT	TT	--	CC	CT	CT	--	CT	CT	CC	CC	CC
>ref-65582	CTATTCGGCACTACTACTCCTTAGGCA	7	AG	AG	GG	AG	GG	GG	GG	--	--	--	AG	GG	GG	GG	GG	GG	--	GG	GG	GG	AG	--	GG	--	GG	GG	--	GG	GG	GG	--	GG	--	AG	GG	--	--	--	AG	--	GG	--	GG	GG	GG	GG	GG
>ref-65599	GAGGATTACACTACACCTCCCAAGACC	2	AT	AT	AA	AA	AA	AA	AT	AT	AT	--	AT	--	--	AA	AT	AA	AA	AA	AA	AT	AA	AA	AA	AT	AT	AT	AT	--	AT	AA	AT	AT	AT	AA	AT	AA	AT	AA	AT	AT	AA	AA	AT	AT	--	AT	AA
>ref-65619	TTTGGAGTCACAAATGCTCCGGCAGCC	9	CG	CG	CC	CC	--	CC	CC	CC	CC	CG	CC	CC	CC	CG	CG	CC	CC	CC	CC	CC	CC	CG	CG	CC	CC	CC	CC	CC	CC	CC	CC	CC	CC	CG	CC	CG	--	CG	CC	CC	CC	--	CC	CC	CC	CC	CC
>ref-65619	TTTGGAGTCACAAATGCTCCGGCAGCC	21	AG	AG	AA	AA	AG	AA	AA	AA	--	AG	AA	AA	AA	AG	AG	--	AA	AG	AA	AA	AA	AG	AG	--	AA	AA	AA	--	AA	AA	AA	AA	AA	AG	AA	AG	--	AG	AG	AA	AA	--	AG	AA	AA	AG	AA
>ref-65631	GTGGTCGGCACCTCTCCTCCTGTTTTG	22	AG	AG	AG	GG	AG	--	GG	GG	GG	--	--	GG	GG	AG	GG	AG	AG	GG	--	GG	AG	GG	GG	GG	GG	AG	AG	GG	GG	GG	GG	GG	GG	--	--	GG	GG	--	--	AG	GG	GG	AG	AG	GG	AG	GG
>ref-65663	GTTGATAAAACTACCACTCCCTGATGT	4	AG	AG	--	GG	--	GG	GG	GG	GG	--	--	GG	AG	GG	AG	GG	GG	AG	GG	GG	GG	GG	--	AG	GG	GG	AG	AG	--	AG	GG	GG	GG	GG	GG	GG	GG	--	GG	--	AG	GG	GG	GG	AG	AG	--
>ref-66607	ACAGGCCTAACTACGTCTCCTGCAAGA	1	AG	AG	--	GG	AG	AA	AA	AG	--	--	AA	AG	AA	AA	AG	AG	--	--	AA	AA	AG	GG	AG	AG	AA	AG	AG	AG	AG	AA	AG	--	GG	GG	AG	--	--	--	GG	AG	AA	--	--	AA	--	AG	GG
>ref-66711	TCTCAGATCACTGCACCTCCAAAACAA	8	GT	GT	GT	TT	GT	GT	GT	GT	TT	GT	TT	TT	--	TT	TT	TT	GT	GT	GT	GT	GT	GT	GT	TT	GT	GT	GT	GT	TT	GT	GT	GT	TT	GT	--	TT	TT	--	GT	TT	GT	GT	TT	GT	TT	TT	GT
>ref-66966	TCTGGTTTCACTCTGTCTCCCTCTCAA	2	CT	CT	--	CC	CT	CC	CC	CT	--	CT	CC	CC	--	CC	CC	CC	CC	--	--	--	CC	CC	CT	CC	CC	CC	CC	CC	--	CT	CT	CT	CC	CC	CC	CT	CC	--	CC	CC	CC	CC	CT	CT	CC	CC	CC
>ref-67257	AGAGCTTAGACTTGGTCTCCACTGTCG	23	CT	CT	CT	CC	CC	CT	TT	CC	--	--	CT	--	CT	CT	TT	TT	CT	CC	TT	CT	--	CC	CC	TT	CT	TT	TT	CC	CT	CT	CC	CC	TT	CT	TT	CT	CT	--	--	CT	--	--	TT	CT	CT	CC	TT
>ref-67336	AAGAATTTTACTCACACTCCGTTTGTT	21	AG	AG	AG	GG	AG	--	GG	GG	AG	GG	AG	AG	AG	AG	AG	AG	GG	GG	--	GG	AG	GG	--	GG	AG	GG	AG	GG	AG	AG	--	AG	AG	GG	AG	AG	GG	AG	AG	AG	GG	--	AG	GG	GG	AG	GG
>ref-67357	TGCCTTTGCACAATTCCTCCCAAATGA	16	CT	CT	CT	CT	CT	CC	CT	CC	CC	CT	CC	CT	CC	CT	CT	CT	--	CT	--	CT	CT	CT	CC	--	CT	CC	CT	CC	CC	CT	CT	CC	CT	CT	CC	CT	CC	CT	CT	CT	CT	CT	CC	--	CC	CT	CT
>ref-67381	TTGTAGACGACAAGAACTCCTTTTGGA	5	AG	AG	AG	AG	AA	AA	AG	AG	AA	AG	AG	AA	AA	AA	AA	AA	AA	AA	AA	--	AG	AA	AA	AA	AG	AG	AA	AA	AA	--	AG	AG	AA	AG	AA	AG	AG	AG	AA	AG	AG	--	AA	AA	AA	AA	AA
>ref-67813	TGTATATAGACCTTCACTCCATGGCAA	25	AC	AC	AC	AC	AC	AC	AC	AC	--	AC	CC	--	CC	AC	AC	CC	CC	AC	AC	CC	AC	AC	AC	AC	AC	CC	AC	CC	AC	AC	CC	AC	AC	AC	CC	AC	AC	AC	AC	AC	--	AC	AC	--	AC	AC	AC
>ref-68072	GTCACTACTACCCGGCCTCCTTTGTAC	13	CT	CT	CC	CC	CT	--	--	CT	CT	CC	CT	CT	CT	--	CC	CT	CC	CT	CC	CC	CC	CT	CC	CT	CC	CT	CT	--	CC	--	CT	CT	CT	CT	CC	CT	CT	--	CT	--	CC	--	CT	CT	CT	CT	CT
>ref-68072	GTCACTACTACCCGGCCTCCTTTGTAC	14	AG	AG	GG	--	GG	--	GG	AG	GG	GG	AG	GG	GG	AG	AG	GG	AG	--	--	AG	GG	GG	GG	GG	GG	AG	AG	AG	GG	AG	GG	GG	GG	GG	GG	GG	--	--	GG	--	GG	GG	GG	GG	GG	GG	--
>ref-68093	GGTACAACTACTAGTTCTCCTTTACCT	6	AG	AG	AG	AA	AG	AA	AG	AG	AG	AA	AG	AA	AG	AG	AA	AG	AG	AG	AG	AG	AG	AG	AA	AA	AG	AA	AG	AG	AA	AG	AG	AG	AA	AA	AA	AA	--	AA	AG	AA	AA	AG	AG	AG	AA	AG	AG
>ref-68300	ATATTCCCTACCATTTCTCCTTCATCA	6	CT	CT	CT	CT	CT	CT	CT	--	CT	CT	CT	CT	CT	CT	CC	CT	CC	CT	CT	CT	CT	CC	CC	CC	CC	CT	CT	CT	CC	CT	CC	CT	CT	CC	CC	CT	CC	CC	CC	CC	CT	CC	CC	CT	--	CC	CT
>ref-68578	ACAATGGACACCTTGTCTCCGAGATAC	25	CT	CT	CT	CT	--	CT	--	CT	CT	TT	CT	--	TT	CT	CT	--	TT	CT	CT	--	TT	CT	--	CT	TT	TT	CT	CT	TT	CT	CT	CT	CT	TT	CT	--	CT	TT	TT	CT	CT	--	TT	CT	CT	TT	CT
>ref-68704	CCTACGCCAACATCATCTCCAGATCCT	1	CT	CT	--	CT	--	CC	CT	CT	CC	--	CT	--	CC	CT	CT	CC	CT	CT	CT	CT	CT	CT	CC	--	CT	CT	CT	CT	CT	CT	CC	CC	CC	CC	CT	--	CT	CT	CT	CC	CT	--	--	CT	CT	--	CC
>ref-68840	ATTTCTTTCACAGTTTCTCCCTCTGTC	1	AC	AC	--	AC	AC	AC	AC	AA	AC	AA	AC	AC	AA	AA	AC	AC	AC	AT	AA	AC	--	AC	AC	AA	AA	AA	AC	--	AA	AA	AC	AC	AA	AC	AC	AC	AC	--	--	AC	AC	--	AA	AA	AA	AA	AC
>ref-68840	ATTTCTTTCACAGTTTCTCCCTCTGTC	9	AC	AC	--	AC	AC	AC	AC	CC	AC	CC	AC	AC	CC	CC	AC	AC	AC	CC	CC	AC	--	AC	AC	CC	CC	CC	AC	--	CC	CC	AC	AC	CC	AC	AC	AC	AC	--	--	AC	AC	--	CC	CC	CC	CC	AC
>ref-68840	ATTTCTTTCACAGTTTCTCCCTCTGTC	13	CG	CG	--	CG	GG	GG	CG	CG	CG	CG	CG	GG	CG	CG	GG	GG	CG	CG	GG	CG	CG	CG	GG	CG	CC	CC	CG	CG	GG	CC	CG	GG	CG	CG	CG	CG	CG	--	--	CG	CG	--	CG	GG	CG	CG	CG
>ref-68845	CCAACTGAAACCGTGCCTCCAACCGAG	2	CT	CT	CT	--	CT	CT	--	CC	CT	CC	CC	CT	CC	CT	CT	CT	CC	--	CC	CT	--	CC	CC	CT	--	CT	CC	--	CT	CT	CT	--	--	CT	CT	CT	--	--	CT	CC	--	--	CT	CT	CT	CT	CC
>ref-68845	CCAACTGAAACCGTGCCTCCAACCGAG	12	CT	CT	CC	--	CT	CC	CT	CT	--	CT	CT	CC	CC	CT	--	CC	CT	CT	CT	CT	--	CT	CT	CT	--	CC	CT	CT	CC	CT	--	CC	CT	CC	CC	CT	CT	--	CT	CT	--	--	CT	CT	CT	CT	CC
>ref-68883	CTCGATCTTACTGACTCTCCTGCGTTC	1	CT	CT	--	TT	CT	CT	CT	CT	CT	CT	TT	TT	CT	TT	CT	TT	CT	CT	CT	TT	TT	CT	TT	CT	CT	--	TT	CT	--	CT	CT	TT	CT	CT	CT	CT	CT	--	CT	TT	CT	--	CT	CT	CT	TT	CT
>ref-68992	GCCCTTGGCACATCCTCTCCCACGCCT	15	CT	CT	CC	--	CT	--	CT	CT	CT	CT	CT	CT	CC	CT	--	CT	--	CC	--	CT	CT	CT	--	CT	--	CC	CT	CT	CC	CC	CT	CC	CT	CT	CT	CT	CT	--	CT	--	CT	--	--	CT	CC	CC	CT
>ref-68992	GCCCTTGGCACATCCTCTCCCACGCCT	24	AG	AG	AG	AG	AG	AG	AG	--	AG	AG	GG	AG	AG	AG	AG	GG	--	GG	GG	AG	--	AG	GG	GG	AG	GG	GG	AG	AG	AG	GG	AG	--	AG	GG	AG	AG	--	GG	AG	GG	--	AG	GG	GG	AG	GG
>ref-69026	CACTGGCATACCACTCCTCCTCTGTAG	24	AG	AG	GG	GG	AG	GG	GG	AG	AG	GG	GG	GG	AG	GG	GG	GG	AG	AG	GG	AG	--	AG	GG	GG	GG	GG	--	GG	--	AG	GG	GG	GG	AG	--	GG	AG	AG	GG	GG	GG	GG	GG	GG	GG	GG	GG
>ref-69027	TGAAGATGCACACTTTCTCCTACGTAG	6	AT	AT	AT	AT	AT	AT	--	--	AT	AT	AT	AT	AT	--	--	AT	AT	AT	AT	AT	--	AT	--	AT	--	AA	AT	AT	AT	AT	AT	AT	AT	AT	AT	AT	AT	--	AT	AT	AT	AA	AT	AT	AT	AT	AT
>ref-69258	ATGGTTGACACAAAGTCTCCACTTGCC	13	AG	AG	--	AG	AG	--	AA	--	AG	--	AG	AG	AG	AG	AA	AG	--	AG	AG	AG	--	GG	--	AA	AG	AA	AA	AG	AG	AG	AG	AG	AA	AG	AA	--	--	--	AG	AG	AG	--	AA	AG	AG	AG	AG
>ref-69331	ACCCCTCCCACTTTTTCTCCTATCTCC	22	AG	AG	AG	AG	AG	AG	AT	AG	AG	AA	AG	AG	AG	AG	AT	AG	AG	AG	AG	AG	--	--	AG	AG	AG	AG	AT	AG	AG	--	--	AG	AG	AA	AG	AG	AG	AG	AA	AT	AG	AA	AG	AG	AA	AG	AT
>ref-69332	TGTCACTTCACCATGTCTCCCTGAGTC	2	AG	AG	GG	GG	GG	AG	AG	AG	AG	GG	GG	AG	AG	AA	AG	AA	GG	AG	AA	GG	GG	AG	AG	GG	AG	AG	AG	AG	AG	GG	GG	AA	AA	GG	AG	GG	AG	--	AG	AA	AG	--	AG	AG	AG	AG	AG
>ref-69454	GTCGGCCAAACCTGTACTCCAACGAGT	1	AG	AG	AG	GG	AG	AG	GG	AG	--	GG	GG	AG	AG	--	GG	GG	--	AG	--	GG	AG	AG	--	AG	GG	GG	GG	AG	GG	AG	AG	AG	GG	AG	GG	--	AG	AG	AG	GG	GG	GG	AG	GG	GG	GG	GG
>ref-69454	GTCGGCCAAACCTGTACTCCAACGAGT	3	CT	CT	CT	CC	CT	CT	CC	CT	--	CC	CC	CT	CT	--	CC	CC	--	CT	--	CC	CT	CT	--	CT	CC	CC	CC	CT	CC	CT	CT	CT	CC	CT	CC	--	CT	CT	CT	CC	CC	CC	CT	CC	CC	CC	CC
>ref-70121	GGTGTCCTAACAAATGCTCCTAGGTCA	26	CT	CT	TT	CC	CT	CT	CC	--	CT	TT	CT	CT	CT	TT	CT	TT	--	CT	TT	TT	TT	CT	CC	TT	CT	CT	TT	TT	TT	CT	CT	CT	CT	CC	CT	CT	CT	CC	CC	CC	CC	--	TT	TT	TT	TT	TT
>ref-70425	TATGGACCGACCAATACTCCATACTAT	8	CG	CG	--	CC	--	--	CG	CG	CG	CC	CG	CG	CG	CG	CG	CC	CG	CC	CC	CC	CG	CC	CG	CG	CG	CG	CG	CG	CG	CG	CG	CG	CG	CG	CC	CG	--	--	CG	CG	CG	--	CG	CG	CC	CG	--
>ref-70458	GTACAATCTACTTGTACTCCTCTTCAT	8	CT	CT	CT	CT	CT	--	CT	CC	CT	CT	CT	CT	CC	CT	CC	--	--	CC	CC	CC	CC	--	CT	CT	CT	CT	CT	CT	CC	CC	CT	CT	CT	CT	CT	--	CT	CT	CT	CC	CT	CT	CT	CT	CT	CT	CT
>ref-70458	GTACAATCTACTTGTACTCCTCTTCAT	12	CT	CT	CT	TT	CT	TT	CT	TT	TT	AT	CT	TT	CT	AT	AT	--	CT	CT	CT	CT	CT	CT	TT	--	CT	TT	TT	CT	CT	TT	--	AT	TT	TT	CT	CT	TT	CT	TT	TT	CT	CT	TT	CT	AT	TT	--
>ref-70542	AATCACATCACACCATCTCCACTCACC	6	CT	CT	CT	CT	CT	CT	CT	CT	CT	--	CT	CT	CT	CT	--	CT	CT	--	--	CT	CC	CC	--	CC	CC	CT	CT	CC	CT	CT	CT	CT	CT	CT	CT	CT	CC	--	CT	CT	CC	CT	CT	CT	CC	CT	CC
>ref-70542	AATCACATCACACCATCTCCACTCACC	9	CT	CT	CC	CC	CT	CT	CC	CT	CC	CT	CT	CT	CT	--	CC	CT	CT	--	CC	CC	CT	CC	--	CC	CT	CC	CC	CT	CT	CT	CT	CC	CT	CT	CC	CC	CT	--	--	CC	--	CC	CC	CC	--	CC	CT
>ref-70581	CCCTTAAACACCTTCTCTCCCTCTATA	25	AG	AG	--	AG	AG	--	AG	AG	AG	GG	GG	GG	AA	AG	GG	AG	AA	GG	AG	AG	AA	GG	AG	AG	GG	AG	AA	GG	AA	AG	AG	GG	GG	GG	AG	AG	GG	--	AA	AA	GG	AA	AA	AA	AG	AG	AG
>ref-70600	CCACCCACCACCAACCCTCCCATAAAT	7	AC	AC	AA	AC	AC	AC	AC	--	AA	AA	AA	AC	--	AC	AA	AA	--	AC	--	--	AC	AA	AA	AA	--	AC	AC	AA	AA	AC	--	AA	AA	AC	AA	AC	AC	AC	AA	AA	AC	AC	AC	--	AC	AC	AC
>ref-70600	CCACCCACCACCAACCCTCCCATAAAT	25	AT	AT	--	--	--	AT	AT	AT	--	AT	AT	AT	AT	AA	AT	AA	--	AA	AT	AT	AA	AT	AA	AT	AT	AA	AA	--	AA	AT	AT	AA	AT	AT	--	AA	AA	AA	AA	AA	AT	AT	AT	AA	--	AT	AA
>ref-70609	ACCTTTTCCACTGGTACTCCATCCAAA	1	AG	AG	AG	--	AG	--	AA	AA	AG	AG	AA	AG	--	AA	AG	AA	--	AG	AA	AA	--	AG	AG	AG	AG	AG	AA	AA	--	AG	--	AG	AA	AG	AG	--	AA	AG	--	AA	AG	--	AA	AG	--	AG	AA
>ref-70609	ACCTTTTCCACTGGTACTCCATCCAAA	3	CG	CG	CG	--	CG	--	CC	CC	CG	CG	CC	CG	--	CC	CG	CC	--	CG	CC	CC	--	CG	CG	CG	CG	CG	CC	CC	--	CG	--	CG	CC	CG	CG	--	CC	CG	--	CC	CG	--	CC	CG	--	CG	CC
>ref-70745	CAATATCAAACTACACCTCCTATCCGG	4	CT	CT	CT	CT	TT	CT	CT	TT	--	--	TT	--	--	CT	--	TT	TT	--	CT	--	CT	CT	CT	TT	--	TT	TT	TT	--	CT	TT	CT	TT	CT	--	--	TT	CT	CT	TT	CT	--	CT	TT	CT	CT	TT
>ref-70745	CAATATCAAACTACACCTCCTATCCGG	25	CT	CT	CT	CT	CT	--	CT	CT	CT	CT	CC	CT	CT	--	CC	CT	CT	CT	--	CT	CC	CC	CC	CC	CC	CT	CC	CC	CC	CC	--	CT	CT	CT	CT	CC	CT	CC	CT	CC	--	CC	CT	CC	CC	CC	--
>ref-70904	TTAAATATTACTTCCGCTCCCGTTTAT	22	AG	AG	AG	GG	AG	AG	GG	AG	AG	GG	AG	GG	--	GG	AG	AG	AG	AG	GG	AG	AG	AG	AG	--	AG	GG	AG	AG	GG	AG	AA	GG	AG	GG	AG	GG	AG	GG	AG	AG	AG	AA	AG	AG	AG	AG	AG
>ref-71430	ATGTCTTGGACCTTGACTCCAGTGATA	21	AG	AG	--	GG	AA	AA	GG	AG	--	AG	GG	AA	GG	AA	AA	GG	AA	AA	AA	GG	AA	AA	AA	GG	GG	AA	AA	--	AA	AG	AG	GG	AA	GG	AA	AG	AG	--	AA	AG	AG	--	AA	AA	AA	AA	AA
>ref-71551	AATGAGATGACAAAGACTCCAATGATA	26	CT	CT	--	TT	--	CT	TT	TT	TT	TT	TT	TT	TT	TT	CT	TT	CT	CT	CT	--	TT	CT	TT	TT	CT	--	CT	--	CT	TT	CT	CT	CT	CT	CT	CT	TT	TT	TT	--	TT	TT	CT	--	CT	TT	CT
>ref-71555	TTGTATTAAACTTGGTCTCCAAGCAAG	8	AG	AG	--	AA	AA	AA	AA	AA	AA	AA	AA	AG	AG	AG	AG	AA	AA	AG	AA	AA	--	AA	AG	AG	AG	AG	AA	AG	AA	AA	AA	AA	AA	AG	AA	AA	AA	--	AG	AA	AA	--	AG	AG	AA	--	--
>ref-71938	TGCTCCCCCACATCACCTCCCTGAACA	6	CT	CT	CT	CT	CT	CT	CC	CT	CT	CC	CC	TT	TT	CT	TT	CC	TT	CC	CT	TT	CT	CT	TT	CT	CT	CT	CC	CT	TT	CC	CC	TT	CC	TT	CC	CC	CT	CT	TT	CT	CT	CC	TT	TT	CC	TT	CT
>ref-72209	ATGCGTAATACCGGAACTCCACTGTCA	6	GT	GT	--	TT	GT	GT	TT	TT	GT	--	TT	GT	--	GG	GT	TT	GT	GG	GG	TT	--	GG	GG	TT	TT	GG	GG	GT	GT	GT	GT	TT	GT	TT	GT	GT	GT	--	GG	GT	--	--	GT	GT	GG	GG	GG
>ref-72306	ATAAATTGTACACAAGCTCCTCAATTG	26	AT	AT	AT	AT	TT	AT	AT	AT	AT	AT	AT	TT	AT	AT	TT	TT	AT	TT	AT	AT	AT	TT	AT	TT	AT	AT	TT	AT	AT	AT	AT	TT	AT	AT	AT	AT	TT	AT	AT	AT	AT	AT	AT	AT	TT	AT	AT
>ref-72306	ATAAATTGTACACAAGCTCCTCAATTG	27	AG	AG	AG	AG	GG	AG	AG	AG	AG	AG	AG	GG	AG	AG	GG	GG	AG	GG	AG	AG	AG	GG	AG	GG	AG	AG	GG	AG	AG	AG	AG	GG	AG	AG	AG	AG	GG	AG	AG	AG	AG	AG	AG	AG	GG	AG	AG
>ref-72440	CATAGATGGACAAACCCTCCCCAAGTG	6	AG	AG	--	GG	AG	AG	--	AG	AA	--	--	--	AG	AA	GG	AG	AA	AA	AG	AG	GG	AG	AG	AA	AG	AG	AA	AG	AA	AA	GG	AG	AG	GG	GG	AG	GG	GG	GG	AG	--	--	--	GG	AA	GG	AG
>ref-72577	TAAGAATCTACCTGGGCTCCAATACCC	9	CT	CT	CT	TT	CT	CT	CC	CT	CT	CT	CT	CT	CC	CT	CT	CC	CT	TT	CC	CT	TT	TT	CT	CC	CT	CC	CC	TT	TT	CT	CT	TT	CC	CT	CC	CT	CC	--	CC	CC	CC	--	CC	CT	CT	CT	CT
>ref-72855	CCCAAACTCACCATCTCTCCTCTTTTT	25	CT	CT	CT	CT	CT	CT	CT	--	CT	CT	TT	CT	TT	CT	TT	CT	TT	CT	CT	--	TT	CT	--	TT	TT	--	CT	CT	CT	CT	CT	TT	CT	CT	TT	CT	TT	CT	CT	CT	CT	TT	CT	CT	CT	CT	CT
>ref-72961	TCAGTTTGTACCACACCTCCAAGTCCG	2	CT	CT	TT	CC	CT	CT	CT	CC	CT	TT	CC	CT	CT	CT	CT	TT	CC	CT	CT	CT	CT	CT	CC	CT	TT	CT	CT	CT	CT	CT	CT	CT	TT	CT	CT	CT	CT	CT	CT	CC	CC	--	TT	CT	CT	CT	CT
>ref-73176	CTTACAAGAACCTATTCTCCTCTACAC	16	CT	CT	--	CC	CT	CC	CC	TT	TT	--	CT	CT	CT	--	CT	CC	CT	CT	TT	CC	TT	CT	CT	CC	CT	CT	CT	--	CT	TT	TT	CT	CC	CT	--	--	CT	--	CT	CT	CT	--	TT	CT	CC	CC	CC
>ref-73176	CTTACAAGAACCTATTCTCCTCTACAC	26	AG	AG	--	GG	AG	GG	GG	AA	AA	--	AG	AG	AG	--	AG	GG	AG	AG	AA	GG	AA	AG	AG	GG	AG	AG	AG	--	AG	AA	AA	AG	GG	AG	--	--	AG	--	AG	AG	AG	--	AA	AG	GG	GG	GG
>ref-73216	AACTCCCCCACTGATGCTCCTCAGGTC	25	AG	AG	AA	AG	AG	AG	AG	AG	AA	--	AA	AG	AA	AA	--	AG	AA	AG	AG	AA	GG	AG	GG	--	AA	AG	AG	AG	AG	GG	GG	AG	AG	AA	AG	--	GG	--	AG	GG	AA	--	AG	AA	AA	AG	--
>ref-73216	AACTCCCCCACTGATGCTCCTCAGGTC	26	CT	CT	CC	CT	CT	CT	CT	CT	CC	--	CC	CT	CC	CC	--	CT	CC	CT	CT	CC	TT	CT	TT	--	CC	CT	CT	CT	CT	TT	TT	CT	CT	CC	CT	--	TT	--	CT	TT	CC	--	CT	CC	CC	CT	--
>ref-73258	CCTAAAGCAACTGATCCTCCCTACGTG	25	AG	AG	GG	GG	AG	AG	GG	AG	AG	AG	AG	--	AG	GG	AG	--	GG	GG	GG	GG	AG	AG	AG	GG	AG	AG	GG	--	--	AG	GG	AG	AG	AG	AG	AG	--	GG	AG	GG	AG	--	GG	AG	AG	AG	AG
>ref-73289	TCAGCAGCAACAAGTGCTCCGGGCACT	5	CT	CT	CT	CT	CC	CT	CC	CT	CT	CC	CT	CT	CT	CT	CT	CT	CT	CT	CT	CT	CT	CT	CC	CT	CC	CC	CT	CT	CT	CT	CT	CT	CC	CT	CT	CT	CC	CT	CC	CC	CT	CC	CC	CC	CC	CT	CT
>ref-73289	TCAGCAGCAACAAGTGCTCCGGGCACT	6	AG	AG	AG	AG	AA	AG	AA	AG	AG	AA	AG	AG	AG	AG	AG	AG	AG	AG	AG	AG	AG	AG	AA	AG	AA	AA	AG	AG	AG	AG	AG	AG	AA	AG	AG	AG	AA	AG	AA	AA	AG	AA	AA	AA	AA	AG	AG
>ref-73327	GTTCTTCTTACTGAACCTCCTAGAGCT	7	CT	CT	--	CT	CT	CT	TT	CC	CT	--	TT	CC	CC	CT	CC	TT	CC	TT	CC	CC	CT	CT	CC	CT	CT	CT	TT	CT	TT	TT	CT	CC	TT	CC	--	--	CT	--	CC	CT	--	TT	CT	CC	TT	CC	CT
>ref-73472	GTGTACCCAACAATCCCTCCATTATGA	24	AG	AG	AG	AG	GG	AG	AG	GG	AA	AG	GG	AG	AG	AA	AG	AA	AG	AA	AA	AA	AG	AG	AG	AG	AG	AG	AA	AG	AG	AA	AG	AA	AA	AG	AG	AG	AG	AG	GG	AA	AA	AA	GG	AG	AG	AG	AG
>ref-73557	TGACTACTCACTAGGTCTCCTCAATCC	12	CT	CT	CT	CT	CT	CT	CT	CT	CT	CT	CT	TT	TT	TT	CT	CT	CT	CT	CT	CT	TT	CT	--	CT	--	TT	CT	TT	TT	CT	TT	--	CT	TT	CT	CT	CT	--	TT	CT	CT	CT	TT	CT	CT	CT	CT
>ref-73557	TGACTACTCACTAGGTCTCCTCAATCC	14	AG	AG	AG	AG	AG	AG	AG	AG	AG	AG	AG	GG	GG	GG	AG	AG	AG	AG	AG	AG	GG	AG	--	AG	--	GG	AG	GG	GG	AG	GG	--	AG	GG	AG	AG	AG	--	GG	AG	AG	AG	GG	AG	AG	AG	AG
>ref-73743	TCCTTAGAGACCACACCTCCTTCCTTA	7	AG	AG	AG	AA	AG	AA	AG	AA	AA	AA	AA	AA	AA	AA	AG	AA	AG	AA	AA	AG	AA	AA	--	AG	AG	AA	AG	AG	AG	AA	AA	AG	AA	AA	AG	AA	AA	AG	AG	AG	AA	AG	AG	AG	AG	AA	AG
>ref-73820	TCAATTTCAACTACACCTCCTATCCGG	25	CT	CT	CC	CT	CT	CC	CC	CC	--	--	CT	CC	CC	CC	CC	CC	CC	CC	--	CC	--	CC	--	CC	CC	CC	--	--	CC	CT	CC	CC	CC	CC	CC	CC	CC	CC	CT	CC	CC	--	CC	CC	CC	CC	--
>ref-74193	ATTCCTCACACCTCTCCTCCCATCTTA	13	AT	AT	TT	AT	--	TT	AT	TT	AT	AT	AT	AT	TT	AT	AT	AT	AT	AT	TT	--	AT	AT	TT	AT	--	AT	TT	AT	AT	TT	--	AT	AT	AT	TT	AT	TT	CT	AT	AT	CT	--	AT	TT	AT	TT	AT
>ref-74256	TAATACTTGACTTTTACTCCCTTCAAC	5	AC	AC	AC	AC	AA	--	AC	AC	AA	AC	AC	AA	AC	AA	AA	AA	AA	AA	AC	AA	AC	AC	AA	AC	AC	AC	AC	AA	AC	AC	AC	AC	AA	AC	AA	AC	AC	AC	AA	AC	AC	AC	AA	AA	AC	AC	AC
>ref-74273	CAAACTCACACAATTGCTCCAAGACTC	1	CT	CT	CC	CC	CT	--	CC	CC	--	CC	CC	--	CC	CC	CC	CC	CC	CC	CC	CC	CC	CC	CC	CC	CC	CC	CC	CC	CC	CT	CC	CC	CT	CC	CT	--	--	--	CT	CT	CT	--	CC	CC	--	CC	CC
>ref-74450	TGAGGACGTACACATTCTCCATTTGTA	1	CT	CT	CT	TT	TT	CT	TT	TT	CT	CT	TT	CT	--	CT	TT	TT	TT	CT	CT	TT	CT	CT	CT	CT	TT	TT	CT	CT	CT	TT	TT	TT	CT	--	TT	CT	CT	CT	TT	TT	TT	TT	CT	TT	CT	CT	CT
>ref-74450	TGAGGACGTACACATTCTCCATTTGTA	3	AG	AG	AG	AA	AA	AG	AA	AA	AG	AG	AA	AG	AA	AG	AA	AA	AA	AG	AG	AA	AG	AG	AG	AG	AA	AA	AG	AG	AG	AA	AA	AA	AG	--	AA	AG	AG	AG	AA	AA	AA	AA	AG	AA	AG	AG	AG
>ref-74852	CAGTGCACTACTGGTTCTCCTCTTCCC	13	AG	AG	GG	GG	GG	GG	GG	GG	--	GG	GG	GG	GG	GG	--	--	GG	GG	GG	GG	GG	--	GG	GG	GG	GG	GG	GG	GG	--	GG	AG	GG	GG	GG	GG	--	--	AG	GG	GG	GG	--	--	AG	GG	GG
>ref-74946	AATTACTCAACAAAATCTCCTCGTTGA	8	CT	CT	TT	TT	CT	TT	GT	CT	CT	CT	--	CT	CT	CT	TT	CT	CT	--	GT	CT	--	CT	CT	CT	CT	CT	CT	CT	CT	CT	GT	--	CT	TT	CT	CT	CT	--	TT	CT	CT	--	TT	TT	CT	TT	CT
>ref-74946	AATTACTCAACAAAATCTCCTCGTTGA	22	CT	CT	TT	TT	CT	TT	TT	CT	CT	CT	TT	CT	CT	CT	TT	CT	CT	TT	TT	CT	--	CT	CT	CT	CT	CT	CT	CT	CT	CT	TT	--	CT	TT	CT	CT	CT	--	TT	CT	CT	--	TT	TT	CT	TT	CT
>ref-74964	GGCCTACACACTCAGCCTCCACCTACC	9	AC	AC	AC	CC	AC	AC	AC	CC	CC	CC	--	CC	CC	CC	CC	CC	CC	CC	CC	CC	CC	CC	AC	AC	AC	AC	CC	--	CC	CC	AC	--	AC	CC	CC	CC	AC	--	AC	AC	AC	--	AC	AC	AC	CC	AC
>ref-74964	GGCCTACACACTCAGCCTCCACCTACC	16	CT	CT	--	CT	CC	CT	--	CT	CT	CT	CC	CT	CT	CC	CT	CC	--	CT	CC	CT	CC	CT	--	CC	CC	--	CC	--	CT	CC	CC	CC	CT	CC	CT	CC	CC	--	CT	CT	CT	--	CC	CT	CC	CT	CT
>ref-75088	ATAAACTGGACTCTATCTCCCTCGAGG	24	AG	AG	AG	AA	AA	AA	AA	GG	GG	--	AG	AG	AG	AA	AG	AA	--	AG	GG	AA	--	AG	GG	AA	AG	AA	AG	AG	GG	--	GG	AA	AG	AG	--	AA	GG	AG	AA	AG	AG	--	AG	--	AA	AA	AA
>ref-75097	AAATGAAAGACCTCGACTCCCTCTATA	14	CT	CT	CT	CT	CC	CT	CT	CT	CT	CT	CT	CC	CT	CT	CC	CC	CT	CT	CC	CT	CC	CC	--	--	CT	CT	CC	CT	CC	CT	CT	CC	CT	CT	CT	CT	CT	--	CT	CT	CT	CT	CT	CC	CC	CT	CT
>ref-75154	GGGCGTACTACTCTATCTCCTCTAGTG	2	AG	AG	GG	AG	AG	GG	GG	GG	--	AG	AG	AG	AG	AG	GG	AG	GG	AG	AG	GG	AG	AG	AG	--	GG	AG	AG	GG	GG	GG	--	GG	AG	GG	AG	AG	AG	--	AG	AG	AG	AG	AG	AG	AG	AG	GG
>ref-75285	TCCACCCCCACCCCTACTCCCACCTAG	6	CT	CT	--	CC	CC	--	--	CT	CT	CT	--	CC	CT	CC	CT	CC	CT	CT	TT	CT	CT	CC	CT	CT	--	CT	TT	CC	TT	CC	CC	CC	CT	CT	CC	CT	CC	--	CT	CC	CT	--	CC	CT	CT	CC	CT
>ref-75325	AAATCTGTCACCTAAACTCCATATCTA	5	AC	AC	CC	AC	AC	CC	CC	AC	AC	AC	AC	AC	CC	CC	AC	--	AC	AC	AC	AC	AC	CC	AC	AC	CC	AC	CC	CC	AC	AC	AC	AC	AC	AC	CC	AC	CC	CC	CC	AC	AC	CC	--	AC	CC	--	CC
>ref-75325	AAATCTGTCACCTAAACTCCATATCTA	25	CG	CG	CC	CG	CG	CC	CC	CG	CG	CG	CG	CG	CC	CC	CG	--	CG	CG	CG	CG	CG	CC	CG	CG	CC	CG	CC	CC	CG	CG	CG	CG	CG	CG	CC	CG	CC	CC	CC	CG	CG	CC	--	CG	CC	--	CC
>ref-75402	GGCGGATGAACCTCTCCTCCAGGTAGT	1	AG	AG	--	AG	GG	AG	AG	GG	AG	--	GG	AG	AG	AG	AG	AG	AG	AG	AG	GG	AG	AG	AG	AG	--	AG	AG	--	AG	--	AG	AG	AG	AG	AG	AG	AG	AG	AG	AG	AG	GG	AG	GG	AG	AG	AG
>ref-75422	TGTCCATTGACACTACCTCCAAACAAC	2	CG	CG	CG	CG	CG	CG	CG	CG	CG	CG	CC	CC	CG	CG	CG	CG	--	CG	GG	CG	--	CC	CG	CG	GG	CG	GG	CG	CG	CG	CG	CG	CG	GG	CG	CG	CG	--	CG	CC	--	--	CC	GG	--	CG	GG
>ref-75422	TGTCCATTGACACTACCTCCAAACAAC	9	AG	AG	AG	AG	AG	AG	AG	AG	AG	GG	GG	GG	AG	AG	AG	AG	--	AG	AG	AG	--	GG	AG	AG	AG	AG	--	AG	AG	GG	GG	AG	AG	GG	--	AG	GG	--	AG	GG	--	--	GG	GG	GG	AG	AG
>ref-75470	CGTTCACACACTCTCTCTCCACATCTG	22	CG	CG	CG	CG	CG	CG	CG	CG	GG	CG	CG	CG	GG	CG	CG	CG	CC	CG	GG	CC	CG	CG	GG	CC	CG	CG	GG	CG	CC	CG	CG	CG	GG	CG	CC	GG	CG	--	CC	CG	CG	--	CG	CG	CG	GG	CC
>ref-75641	GTAACTACCACCACCACTCCTAGCTCA	7	AG	AG	GG	AG	GG	GG	GG	AG	AG	--	GG	AA	AG	GG	AA	AA	--	AA	AA	GG	AA	AA	--	AA	--	GG	AA	AG	AA	AG	GG	AA	AG	GG	GG	GG	AG	--	GG	--	AG	AG	AG	AA	AA	AG	AG
>ref-75719	TGAACTCAAACTTGTTCTCCTTCTCTC	16	CT	CT	TT	TT	TT	TT	--	CT	--	CT	--	CT	TT	CT	TT	CT	CT	--	CT	TT	TT	CT	--	TT	CT	CT	TT	CT	CT	TT	CT	CT	CT	TT	--	--	CT	--	TT	TT	CT	--	CT	CT	CT	--	TT
>ref-75719	TGAACTCAAACTTGTTCTCCTTCTCTC	22	CT	CT	TT	TT	CT	TT	TT	TT	TT	TT	TT	TT	CT	CT	--	TT	TT	TT	TT	TT	TT	CT	TT	CT	CT	CT	TT	--	TT	--	CT	TT	CT	TT	TT	TT	TT	--	TT	TT	CT	--	TT	TT	--	TT	CT
>ref-76096	CTGCCGGCCACTGATGCTCCGGGTCAC	22	AG	AG	AG	AG	AG	GG	AG	AG	GG	GG	AG	AG	GG	GG	AG	GG	GG	GG	GG	AG	--	AG	GG	AG	GG	AG	AG	GG	GG	AG	GG	GG	GG	GG	AG	--	--	--	GG	--	--	AG	--	GG	GG	AG	GG
>ref-76109	TGTTAGCACACCTATACTCCCCCTTAA	13	CT	CT	CT	TT	TT	TT	TT	CT	CT	CT	CT	CT	CT	CT	CT	CT	TT	CT	CT	CT	TT	TT	TT	CT	TT	TT	TT	CT	CT	TT	CT	CT	TT	CT	CT	CT	TT	CT	TT	TT	TT	TT	TT	TT	--	CT	TT
>ref-76109	TGTTAGCACACCTATACTCCCCCTTAA	21	CT	CT	--	CC	CC	CC	CC	CT	CC	CT	CC	CT	CT	CC	CC	CT	CT	CT	CT	CT	--	CC	CT	CC	--	CC	CC	CT	CT	CC	CT	CC	CC	CC	CT	CC	CC	CC	CC	CC	CC	CC	CC	CC	--	CC	CT
>ref-76278	TTGAAAGTGACTTTTTCTCCAAATACA	3	AG	AG	AG	AG	AG	AG	GG	AG	AA	AG	AG	AG	AG	AG	GG	AG	--	AA	AA	AG	AA	AA	AG	AG	AG	GG	AA	AA	AA	--	AG	AG	AG	AG	AG	AG	AG	--	AG	GG	GG	--	AG	AG	AA	AA	AA
>ref-76361	GACCCTGTCACCCCTTCTCCTCTTTAC	7	CG	CG	--	GG	GG	GG	--	CG	--	--	GG	GG	CG	GG	CG	GG	--	CG	CG	CG	CG	GG	CG	CG	CG	CG	CG	GG	CG	GG	GG	GG	CG	CG	GG	CG	GG	--	CG	--	GG	--	--	CG	CG	GG	CG
>ref-76361	GACCCTGTCACCCCTTCTCCTCTTTAC	14	CT	CT	--	CC	CC	CC	--	CT	--	--	CC	CC	CT	CC	CT	CC	--	CT	CT	CT	CT	CC	CT	CT	CT	CT	CT	CC	CT	CC	CC	CC	CT	CT	CC	CT	CC	--	CT	--	CC	--	--	CT	CT	CC	CT
>ref-76483	ACATATTGTACTTGGACTCCTAAAATA	5	AG	AG	AG	AG	AG	AG	AG	AG	AG	AG	AG	AG	AA	AG	AG	AG	--	AG	AG	AG	AG	--	AG	AG	--	AA	AA	AG	AA	AG	AG	AG	AG	AG	AG	--	AG	--	AA	AA	AG	--	AA	AA	--	AG	AG
>ref-76617	ATATTAATTACTTCCTCTCCCCACCCA	26	CT	CT	CC	CT	CT	CC	CT	CT	CC	CT	CT	CT	CC	CT	CC	CT	CT	CT	--	CT	CC	CT	CT	--	CT	CT	CT	CT	CT	--	CC	CT	CT	CC	CT	CT	CC	--	CT	CT	CT	CT	CC	CC	--	CT	--
>ref-76641	GAAGGGTGGACAACCCCTCCACTTTTA	15	CT	CT	CT	CT	CC	CC	CT	--	--	CT	CT	CC	CT	CC	CC	CC	CC	CC	CC	CC	--	CC	CT	CT	CC	CT	CC	CC	CC	CT	CT	--	CC	CT	CC	CT	CT	--	CC	CT	CC	--	CC	CT	CC	CC	CC
>ref-76641	GAAGGGTGGACAACCCCTCCACTTTTA	23	CT	CT	CT	CT	CC	--	CT	--	--	CT	CT	CC	CT	CC	CC	CC	CC	CC	CC	CC	--	CC	CT	CT	CC	CT	CC	CC	CC	CT	CT	--	CC	CT	CC	CT	CT	--	CC	CT	CC	--	CC	CT	CC	CC	CC
>ref-76641	GAAGGGTGGACAACCCCTCCACTTTTA	27	AT	AT	AT	AT	AA	AA	AT	--	--	AT	AT	AA	AT	AA	AA	AA	AA	AA	AA	AA	--	AA	AT	AT	AA	AT	AA	AA	AA	AT	AT	--	AA	AT	AA	AT	AT	--	AA	AT	AA	--	AA	AT	AA	AA	AA
>ref-76964	GCCACCACCACTGGTACTCCACCATTG	16	AC	AC	AA	AC	AA	AA	AA	AC	AA	AA	AC	CC	AC	AC	AC	AA	AA	AC	AC	AA	CC	AC	AC	AA	AA	AA	AC	CC	AC	CC	CC	AA	AC	AA	AC	AA	AA	AC	AA	AC	AC	--	AA	AA	AC	AA	AC
>ref-77048	CCAAACCCCACACTGCCTCCAAACAAT	21	AG	AG	--	GG	AA	AG	AA	GG	AG	GG	AG	AA	AG	AG	--	AA	GG	AA	AG	AG	--	AG	GG	AG	AG	GG	AA	--	GG	GG	AG	AA	AG	AG	GG	AG	AG	--	AG	AA	--	--	AA	AG	--	AA	AG
>ref-77104	AATTGCACCACACATTCTCCTACTGAC	12	AG	AG	AA	AG	GG	--	AG	AG	AG	GG	AA	AG	AA	AG	AG	AG	GG	AA	AG	AG	AA	GG	AG	AA	AG	AG	GG	AA	AA	GG	GG	GG	AG	AG	GG	AG	AG	--	AA	AG	--	--	AA	GG	AG	GG	GG
>ref-77146	TGAGAATACACCTTTCCTCCCTCCCTC	16	CT	CT	CC	CC	--	CC	CC	--	CC	CC	CC	CT	CC	CC	--	CC	CC	CT	CC	CC	CC	CT	CT	CC	CT	CC	CC	CC	CC	CC	CC	CC	CC	CC	CC	CC	CC	CT	CT	CC	CT	--	CC	CC	--	--	--
>ref-77192	CTCTCCTTGACCAACCCTCCTGCATCC	9	CG	CG	GG	CG	GG	GG	CG	CG	CG	GG	CC	CG	GG	GG	CG	GG	CC	CG	CG	GG	CG	CG	CC	CG	GG	CG	CG	CG	CG	CG	CG	CG	GG	GG	GG	CG	CG	GG	GG	CC	CC	CG	GG	GG	CG	GG	CG
>ref-77217	CAAAGTAAAACTTTATCTCCAACACTA	25	CG	CG	AC	CG	CG	CG	CG	CG	AC	AC	CC	CG	CG	CG	CG	CG	--	CG	CG	CG	CC	CC	CG	CC	CG	CG	CC	AC	CC	CG	CG	CG	CG	CG	CG	CC	--	AC	CG	CC	CG	AC	CC	CC	CG	CG	CG
>ref-77242	ATTAGCCAAACACCCCCTCCTGCAACT	24	AG	AG	--	AA	AG	AG	AA	AG	AG	AG	--	AG	AG	AG	AG	AG	--	AG	AG	AG	AG	AG	AG	AG	AG	AA	AG	AG	AG	AG	AA	AG	AG	AG	AG	AA	AG	AA	AG	AA	AG	AA	AG	AA	AA	AA	AA
>ref-77242	ATTAGCCAAACACCCCCTCCTGCAACT	27	CT	CT	--	TT	CT	CT	TT	CT	CT	CT	--	CT	CT	CT	CT	CT	--	CT	CT	CT	CT	CT	CT	CT	CT	TT	CT	CT	CT	CT	TT	CT	CT	CT	CT	TT	CT	TT	CT	TT	CT	TT	CT	TT	TT	TT	TT
>ref-77276	ACACCCTTAACCAAATCTCCTCATCTT	21	AT	AT	--	AT	AT	AT	--	AT	AT	AT	AT	AT	--	AT	TT	AT	AT	AT	AT	AT	AT	AT	AT	AT	AT	AT	AT	AT	AT	AT	TT	TT	AT	TT	AT	TT	AT	--	AT	AT	AT	TT	TT	TT	AT	AT	AT
>ref-77276	ACACCCTTAACCAAATCTCCTCATCTT	22	AC	AC	AC	CC	CT	--	AC	AC	AC	AC	CC	AC	AC	AC	AC	AC	AC	AC	CC	AC	CT	AC	CT	AC	AC	CC	--	CT	AC	AC	AC	AC	AC	AC	AC	AC	AC	AC	AC	AC	CT	AC	--	CC	CC	AC	CT
>ref-77452	AGGTTTGATACCTTAACTCCTTTAAGG	27	GT	GT	GG	GT	GG	GT	GG	GT	GT	GG	GG	--	GT	GG	GG	GT	GT	GG	GG	GT	GT	GT	GG	GT	GG	GG	GT	GT	--	GT	GG	GG	GT	GG	GT	GT	GT	--	GG	GT	GT	--	GT	GG	GT	GT	GT
>ref-77531	CATCTCAGTACCCTTCCTCCTCTCTCT	26	CT	CT	CT	CC	CT	CT	CC	CT	--	TT	CT	CC	CC	CT	--	CT	CT	CT	CT	--	--	CT	--	--	--	TT	CC	TT	CC	CT	CT	TT	CC	TT	TT	CT	CC	CT	CT	CC	CC	--	CT	CC	TT	CT	--
>ref-77802	AAATCGTGAACCCCACCTCCTCTACCA	23	AT	AT	AT	TT	AT	TT	TT	TT	TT	AT	TT	TT	TT	AT	TT	--	AT	TT	--	AT	AT	AT	TT	AT	TT	TT	AT	AT	AT	TT	AT	TT	TT	AT	TT	AT	AT	--	TT	AT	TT	--	AT	AT	TT	TT	TT
>ref-77829	GCTATGTCAACATGCTCTCCACCTCGG	26	AG	AG	--	--	AG	AA	--	AG	AG	AG	AG	AG	AG	AG	AG	AG	AG	AG	AG	AG	--	AG	AG	AG	AG	GG	AG	AG	--	AG	GG	AG	AG	AG	AG	--	AG	--	AG	GG	AG	--	AG	AG	AG	AG	GG
>ref-77911	CCATCTTCTACAAAAACTCCAATTGCC	26	CT	CT	CT	CC	CC	CC	CT	CC	CT	CT	CT	CT	CT	CT	--	CT	CT	CT	CC	CT	CT	CT	CT	CT	CT	--	CC	CT	CT	CT	CT	CT	CC	CC	CT	CT	CT	--	CT	CT	CT	CT	CC	CC	CT	CT	CC
>ref-78065	CACACCCTAACTTGGTCTCCTGGAGAC	8	CT	CT	CT	CT	CT	CT	CT	--	CT	CT	CT	CT	TT	TT	CT	TT	CT	CT	TT	CT	CT	CT	CT	CT	CT	CT	CT	CT	TT	CT	CT	TT	TT	CT	CT	CT	CT	CT	CT	CT	--	CT	TT	CT	TT	CT	TT
>ref-78127	TAGGTCTTAACATCCACTCCTCAGAAT	13	CT	CT	TT	CT	CT	CT	--	--	CT	CT	TT	TT	CT	TT	CT	CT	CT	TT	CT	CT	CT	TT	CT	--	CT	CT	TT	TT	TT	CT	--	CT	--	CT	TT	TT	CT	CT	--	CT	CT	CT	CT	CT	CT	CT	TT
>ref-78178	GCACGCGCAACAATCACTCCTATTTCA	21	CT	CT	CT	--	TT	CT	CT	--	CT	CT	--	TT	CT	TT	CT	TT	CT	CT	CC	CT	--	TT	CC	CT	CC	TT	CC	CT	CT	TT	TT	TT	CT	CC	CT	CT	--	--	CT	TT	CT	--	TT	CC	CT	TT	CT
>ref-78192	CCTTCCTCAACATCTTCTCCATCTCAC	16	CT	CT	CT	CC	--	CC	CC	TT	TT	--	CT	CT	CT	CC	CC	CC	CC	--	TT	CC	--	--	--	CC	CT	CC	CT	CT	CT	TT	TT	CT	CT	CT	TT	--	--	--	CT	CT	CT	CT	CT	CT	CC	CC	CC
>ref-78224	CAAGACAGAACTCATCCTCCTTAGGTT	8	AG	AG	AG	GG	GG	AG	AG	AG	AG	GG	GG	GG	AG	AG	GG	AG	GG	AG	GG	GG	AG	AG	--	AG	GG	AG	--	GG	GG	AG	AG	AG	AG	AG	AG	GG	--	AG	AG	AG	GG	GG	--	GG	GG	GG	GG
>ref-78226	TGGGTACAAACCAGGTCTCCGAATGGA	25	AG	AG	--	GG	AA	--	GG	--	AA	GG	AA	AA	AG	AA	AA	--	AA	AA	AA	AA	AA	AG	AG	AG	AG	GG	AG	AG	AG	AG	--	AG	AA	AG	--	GG	AG	--	AG	--	AA	--	AA	GG	AG	AA	AG
>ref-78273	TACCAAATTACATTGCCTCCACAAATG	13	GT	GT	TT	TT	GT	--	GT	--	TT	GT	GT	GT	GT	GT	GT	GT	TT	GT	GT	TT	GT	GT	GT	GT	GT	GT	TT	GT	GT	GT	TT	GT	GT	TT	TT	TT	GT	--	--	GT	TT	--	GT	TT	GT	--	TT
>ref-78284	ATTGGCCACACGGTCTCTCCCTCAGCT	2	CT	CT	CT	CC	CC	CT	CT	CT	CT	CC	CC	CC	CT	CT	TT	CC	CT	CT	CT	CT	CT	CT	CT	CT	CT	CC	CT	CT	TT	CT	CC	CT	CT	CC	CT	CT	CT	--	CC	TT	CC	CT	CT	CT	CC	CT	CC
>ref-78284	ATTGGCCACACGGTCTCTCCCTCAGCT	13	AG	AG	AG	AA	AA	AG	AG	AG	AG	AA	AA	AA	AG	AG	GG	AA	AG	AG	AG	AG	AG	AG	AG	AG	AG	AA	AG	AG	GG	AG	AA	AG	AG	AA	AG	AG	AG	--	AA	GG	AA	AG	AG	AG	AA	AG	AA
>ref-78299	AGAAATAAAACATCAGCTCCATATATT	2	AG	AG	AG	AG	--	GG	GG	AG	AG	GG	GG	--	AG	AG	GG	GG	GG	AG	AG	GG	AG	AG	GG	AG	AG	GG	AG	AG	AG	AG	GG	AG	AG	GG	AG	GG	AG	--	GG	GG	AG	--	AG	AG	AG	AG	GG
>ref-78299	AGAAATAAAACATCAGCTCCATATATT	15	AC	AC	AC	AC	--	AA	AA	AC	AC	AA	AA	--	AC	AC	AA	AA	--	AC	AC	AA	AC	AC	AA	AC	AC	AA	AC	AC	AC	AC	AA	AC	AC	AA	AC	AA	AC	--	AA	AA	AC	--	AC	AC	AC	AC	AA
>ref-78552	ACAAAACCCACATTCACTCCTCTTGTG	14	CT	CT	TT	CT	TT	--	CT	CT	CT	CT	CT	CT	TT	CT	CT	CT	CT	TT	--	CT	TT	CT	CT	CT	CT	CT	CT	CT	TT	CT	CT	CT	CT	CT	TT	CT	TT	--	TT	CT	TT	TT	TT	--	CT	CT	TT
>ref-78583	ATCTATTCTACCTCCACTCCCTGAACC	2	CT	CT	--	CT	CT	CT	CT	CT	CT	--	TT	CT	CT	CT	CT	CT	TT	CT	CT	CT	TT	CT	CT	CT	--	CT	CT	TT	CT	--	CT	CT	CT	CT	CT	CT	TT	--	--	CT	CT	--	CT	TT	CT	CT	--
>ref-78604	GTACTGCTTACAACATCTCCAAGCAAA	1	AG	AG	--	AG	--	--	GG	--	--	GG	GG	GG	GG	GG	AG	GG	--	AG	GG	GG	--	--	GG	GG	GG	GG	GG	GG	GG	AG	GG	--	GG	AG	GG	AG	AG	GG	AG	GG	GG	GG	GG	AG	GG	GG	GG
>ref-78952	AGCACACCCACTCAGCCTCCATTCCTG	2	AG	AG	GG	GG	GG	GG	GG	--	GG	GG	GG	GG	--	GG	GG	--	GG	AG	GG	GG	AG	AG	GG	AG	AG	GG	AG	AG	GG	AG	GG	GG	AG	GG	GG	AG	AG	GG	GG	GG	AG	AG	--	GG	AG	GG	--
>ref-78952	AGCACACCCACTCAGCCTCCATTCCTG	3	CT	CT	CC	CC	CC	CC	CC	--	CC	CC	CC	CC	--	CC	CC	--	CC	CT	CC	CC	CT	CT	CC	CT	CT	CC	CT	CT	CC	CT	CC	CC	CT	CC	CC	CT	CT	CC	CC	CC	CT	CT	--	CC	CT	CC	--
>ref-78993	GGAGAAATTACTCTCTCTCCCTCTCTC	1	CG	CG	--	GG	CG	--	GG	GG	--	GG	CG	GG	GG	CG	GG	GG	GG	GG	GG	CG	CG	GG	CG	GG	CG	GG	GG	--	GG	CG	CG	GG	GG	GG	--	CG	GG	--	CG	CG	--	CG	--	GG	GG	--	GG
>ref-78993	GGAGAAATTACTCTCTCTCCCTCTCTC	2	CG	CG	--	GG	CG	--	GG	GG	--	GG	CG	GG	GG	CG	GG	GG	GG	GG	GG	CG	CG	GG	CG	GG	CG	GG	GG	--	GG	CG	CG	GG	GG	GG	--	CG	GG	--	CG	CG	--	CG	--	GG	GG	--	GG
>ref-79339	CCAACACACACAGAACCTCCAAATGTT	9	CT	CT	CT	CT	CC	--	CT	CT	CC	CT	CC	CT	CT	CT	CC	CC	CC	CC	CT	CC	CC	CC	CT	CT	CT	CT	CT	CC	CT	CT	CC	CT	CC	CT	CC	CT	CT	CT	CC	CT	CC	--	CT	CT	CT	--	CT
>ref-79339	CCAACACACACAGAACCTCCAAATGTT	27	AT	AT	TT	AT	TT	AT	AT	AT	TT	AT	TT	AT	AT	AT	AT	TT	TT	TT	AT	TT	TT	TT	AT	AT	AT	AT	AT	TT	AT	AT	TT	AT	AT	AT	AT	AT	--	TT	AT	AT	AT	--	AT	AT	AT	TT	AT
>ref-80130	ACTTCTAAGACATTTACTCCGAGTTAC	16	AG	AG	AA	AA	AA	AG	--	AG	AG	AA	AG	AA	AA	--	AG	AA	AA	AG	AA	AA	AA	AG	AA	AA	AA	AG	AA	AA	--	AA	AG	AA	AG	AA	AA	AG	AG	AA	AA	AA	AA	AG	AG	AA	AG	AG	AA
>ref-80244	TGACCACGAACGTGGTCTCCCGGGCCA	5	AC	AC	AC	CC	CC	AC	AC	CC	AC	AC	AC	AC	AC	--	AC	AC	AC	AC	AC	AC	--	AC	AC	CC	AC	--	--	AC	AC	AC	AC	AC	AC	--	--	AC	AC	--	CC	CC	AC	--	AC	AC	AC	AC	AC
>ref-80244	TGACCACGAACGTGGTCTCCCGGGCCA	8	AG	AG	GG	AG	GG	GG	GG	AG	GG	--	AG	GG	GG	AG	GG	GG	AG	GG	GG	AG	AG	GG	AG	GG	--	GG	GG	AG	GG	GG	AG	AG	GG	AG	GG	AG	--	--	--	GG	GG	--	GG	AG	GG	--	GG
>ref-80244	TGACCACGAACGTGGTCTCCCGGGCCA	21	AC	AC	AA	AC	AC	AC	AC	AC	AC	AC	AC	AA	AA	AC	AA	AA	AC	AA	--	AC	AC	AA	AC	AA	AC	AC	AA	AC	AA	AC	AC	AC	AC	AC	AA	AC	AC	--	AC	AA	AC	--	AA	AC	AC	AC	AC
>ref-80371	CTGCACACCACTGCCTCTCCCATTCTC	13	GT	GT	GG	GT	--	GG	GT	GG	GT	GT	GT	GT	GG	GG	GG	GG	GG	GT	GT	GG	GT	GT	GT	GT	GT	GG	GG	GT	GG	--	--	GT	GT	GT	GG	GG	GT	GG	GT	GT	GT	GG	GT	GT	--	GG	GG
>ref-80371	CTGCACACCACTGCCTCTCCCATTCTC	21	CT	CT	CC	CC	CT	CT	CT	CT	CC	CC	CC	CC	CT	CC	CT	CT	CT	CT	CC	CT	CC	CC	CC	CC	CC	CT	CT	CT	CT	--	CC	CT	CC	CC	CT	CT	CC	--	CC	CC	CC	CC	CC	CC	CC	CT	CT
>ref-80624	AGACCGTGGACACTAACTCCATAACCC	14	GT	GT	--	TT	TT	TT	TT	TT	TT	GT	TT	TT	TT	TT	TT	TT	TT	TT	TT	TT	TT	--	--	GT	TT	TT	TT	TT	TT	TT	TT	TT	TT	TT	TT	TT	TT	--	TT	TT	TT	TT	--	TT	TT	TT	TT
>ref-80624	AGACCGTGGACACTAACTCCATAACCC	16	AG	AG	--	AA	AA	AA	AA	AA	AA	AG	AA	AA	AA	AA	AA	AA	AA	AA	AA	AA	AA	--	AA	--	AA	AA	AA	AA	AA	AA	AA	AA	AA	AA	AA	AA	AA	--	AA	AA	AA	AA	--	AA	AA	AA	AA
>ref-80650	TCTCCTCCTACCACCCCTCCTCCGTTA	9	CT	CT	TT	TT	TT	--	CT	CT	--	TT	TT	CT	CT	CC	CT	CC	TT	CT	CC	TT	TT	CT	CT	TT	CT	CT	CT	CT	CT	TT	TT	CC	CC	TT	CT	--	CT	TT	--	CC	CT	--	CT	CT	CT	CT	CT
>ref-80911	TGTCAGGGCACTGGTGCTCCTGTTTGG	22	AG	AG	AG	GG	GG	GG	GG	GG	AG	GG	GG	GG	GG	GG	GG	GG	AG	GG	--	GG	AG	GG	AG	GG	GG	GG	GG	AG	AG	AG	AG	AG	GG	GG	GG	GG	AG	GG	GG	GG	GG	AG	--	AG	--	GG	GG
>ref-80997	CATATAAACACATTACCTCCCTCACAT	3	CT	CT	TT	CT	CT	TT	TT	CT	TT	CT	CT	CT	TT	TT	CT	TT	TT	TT	TT	TT	CT	--	CT	CT	CT	CT	CT	TT	CT	TT	CT	TT	--	CT	CT	TT	--	CT	CT	CT	CT	CT	CT	CT	TT	TT	CT
>ref-80997	CATATAAACACATTACCTCCCTCACAT	5	AT	AT	TT	AT	AT	TT	TT	AT	TT	AT	AT	AT	TT	TT	AT	TT	TT	TT	TT	TT	AT	--	AT	AT	AT	AT	AT	TT	AT	TT	AT	TT	--	AT	AT	TT	--	AT	AT	AT	AT	AT	AT	AT	TT	TT	AT
>ref-81295	CAGCAAAACACACCAGCTCCAGCAGCA	3	AG	AG	GG	GG	--	GG	GG	GG	GG	GG	GG	GG	GG	GG	GG	GG	--	GG	GG	GG	GG	--	--	GG	GG	GG	AG	--	GG	GG	GG	GG	GG	AG	GG	AG	--	GG	GG	GG	GG	--	AG	GG	AG	AG	AG
>ref-81295	CAGCAAAACACACCAGCTCCAGCAGCA	23	CT	CT	CC	CC	--	CC	--	CC	CC	CT	CC	CC	CC	CC	CC	--	CC	CT	CC	CC	CC	CT	--	CC	CC	CC	CC	CC	CC	CC	CC	CC	CC	CC	CC	--	CC	--	CC	CT	CC	--	--	CC	CC	CC	CC
>ref-81312	GCGACGCAAACATGCGCTCCTATAAGT	12	AG	AG	--	AG	AG	AG	AG	AG	AG	AG	AA	AG	AG	AA	AG	AA	--	AG	AA	--	AA	AG	--	AA	AG	AA	AG	--	AG	AA	AA	AA	AG	AG	AG	AG	AG	--	AG	AA	AG	--	--	AG	AG	AG	--
>ref-81312	GCGACGCAAACATGCGCTCCTATAAGT	22	AG	AG	--	AG	AG	AG	AG	AG	AG	AG	AA	AG	AG	AA	AG	AA	--	AG	AA	--	AA	AG	--	AA	AG	AA	AG	--	AG	AA	AA	AA	AG	AG	AG	AG	AG	--	AG	AA	AG	--	--	AG	AG	AG	--
>ref-81387	TCCTTTGAAACACTAACTCCCAACCTG	3	CT	CT	CT	CC	CC	CT	CC	CT	CT	CT	CT	CC	CT	CT	CT	CC	CT	CT	CC	CT	CT	CC	CT	CC	CC	CC	CC	CT	CC	CT	CC	CT	--	CT	CC	CT	CT	--	CC	CT	CC	--	CT	CT	--	CC	CT
>ref-81488	CTTTGCTTCACCAACACTCCAGTCTAT	3	CT	CT	CT	TT	--	--	TT	CT	CT	CT	CT	CT	CT	TT	TT	CT	CT	CT	TT	--	TT	CT	CT	CT	TT	CT	CT	TT	CT	CT	--	--	--	CT	CT	CT	CT	--	TT	--	CT	--	CT	CT	TT	CT	TT
>ref-81575	ACAAAAGAAACAATTCCTCCTTGCAAA	22	CT	CT	--	CT	TT	--	TT	CT	TT	--	--	TT	TT	TT	TT	TT	--	CT	TT	TT	--	CT	CT	TT	CT	CT	--	CT	CT	TT	CT	CT	TT	TT	CT	CT	TT	CT	TT	CT	TT	TT	TT	--	TT	TT	CT
>ref-81636	TAACTAAGAACCGATCCTCCAACCACG	12	CT	CT	CC	CC	CT	CC	CC	CC	CC	--	CT	CT	--	CC	CC	--	CC	CT	--	CC	CT	CT	CT	CT	CT	--	CT	CC	CC	CT	CT	CT	--	CT	CC	CC	--	--	--	CC	CC	CT	CT	CC	CT	CT	CC
>ref-81810	TTGATAAAGACATAATCTCCACTTCAT	1	CT	CT	TT	TT	CT	TT	TT	TT	TT	TT	--	TT	TT	CT	TT	TT	TT	TT	TT	CT	TT	CT	TT	TT	TT	TT	CT	CT	CT	TT	--	TT	--	TT	TT	CT	CT	CT	TT	CT	TT	--	CT	CT	TT	TT	TT
>ref-81810	TTGATAAAGACATAATCTCCACTTCAT	3	AG	AG	GG	GG	AG	GG	GG	GG	GG	GG	--	GG	GG	AG	GG	GG	GG	GG	GG	AG	GG	AG	GG	GG	GG	GG	AG	AG	AG	GG	--	GG	GG	GG	GG	AG	AG	AG	GG	AG	GG	--	AG	AG	GG	GG	GG
>ref-82052	CAGTGTGTGACAGGCACTCCAACTTCT	1	CT	CT	--	CT	CT	CC	--	CT	--	CC	CT	CT	CT	CT	CT	CT	CT	CT	CC	CT	CT	CC	CT	CT	CC	CC	CT	CT	CT	CT	--	CC	--	CT	CT	CT	CT	CC	CC	CC	CT	CT	CT	--	--	CT	CT
>ref-82075	GGCTGAGTGACCTTGTCTCCCATTAGT	16	CT	CT	--	CT	CT	CT	CT	CT	CT	CT	TT	CT	CT	TT	CT	CT	CT	CT	CT	CT	TT	CT	CT	CT	CT	CT	--	TT	CT	--	CT	--	CT	CT	CT	TT	CT	--	CT	CT	CT	--	--	CT	CT	CT	CT
>ref-82075	GGCTGAGTGACCTTGTCTCCCATTAGT	23	CT	CT	--	CT	CT	CT	CT	CT	CT	CT	TT	CT	CT	TT	CT	CT	CT	CT	CT	CT	TT	CT	CT	CT	CT	CT	--	TT	CT	--	CT	--	CT	CT	CT	TT	CT	--	CT	CT	CT	--	--	CT	CT	CT	CT
>ref-82379	TTCCCTCCAACTCCTCCTCCGTAAGCG	21	AG	AG	AG	AG	AG	AG	AG	AG	GG	--	AG	AG	AG	GG	AG	AG	--	GG	GG	GG	--	GG	AG	AG	GG	AG	--	AG	AG	GG	--	AG	GG	GG	GG	--	AG	--	AG	AG	AG	GG	AG	GG	AG	AG	AG
>ref-82636	TCCCTTTGGACTTTGCCTCCCTTTTCA	3	CG	CG	CC	CC	CC	CC	CG	CC	CG	CC	CC	CG	CG	CG	CG	CG	CC	CG	CG	CC	CC	CG	CG	CG	CG	CG	CG	CG	CG	CC	CC	CG	CG	CG	--	CC	CG	--	CG	CG	CG	CC	CG	CC	CC	CG	--
>ref-82692	CCCCCACTTACTCTAACTCCTGTAATT	1	CT	CT	--	CC	CC	CC	CC	CT	CT	CT	CT	CC	CT	CC	CT	CT	CT	CC	CT	CT	CT	CT	CT	CT	CT	CT	CC	CC	CC	CT	CT	CT	CT	CT	--	CC	CT	--	CC	CC	CT	CC	CC	CT	CT	CC	CC
>ref-83101	CTATCACCCACTACCACTCCTTTTATA	6	AT	AT	--	AA	AA	AA	AT	AT	AA	AA	AT	AA	AA	AA	--	AT	AA	AT	AA	AA	AA	AA	AA	AA	AA	--	--	AA	AA	AA	--	AA	AA	AA	AA	AA	AA	--	--	AT	AA	AA	AT	AA	--	AA	AA
>ref-83101	CTATCACCCACTACCACTCCTTTTATA	27	AG	AG	--	AG	AG	AA	AG	AG	--	--	AG	--	AA	AA	--	AG	AG	AG	--	AG	AG	AG	AG	AG	AG	AG	AG	--	AA	--	AG	AA	AA	AG	AG	AG	AG	--	AG	AG	AA	AG	AG	--	--	AG	AG
>ref-83458	AAAAGACCAACGAAACCTCCTCTTTAT	23	CT	CT	TT	TT	TT	CT	CT	--	TT	TT	CT	CT	CT	TT	CT	--	CT	TT	TT	TT	TT	TT	TT	CT	--	--	TT	TT	--	CT	CT	TT	--	CT	CT	CT	CT	--	--	--	CT	TT	CT	CT	TT	TT	TT
>ref-83506	AGCGTAGTCACATTTCCTCCTCTTTTT	3	CT	CT	CC	CT	CC	--	CT	CC	CC	CC	CT	CC	CC	CC	--	CC	CC	CC	--	CC	CT	CC	--	CC	CT	CC	--	CC	CC	CC	CC	CC	CC	CT	CC	CC	CC	CC	CC	CT	CT	CC	CC	CC	CC	CC	--
>ref-83598	AGACAATAGACAAAAGCTCCGTGTATT	6	AG	AG	AA	AA	AG	AA	AA	AA	AA	AA	AA	AG	--	AA	--	AG	AA	AA	AA	AA	--	AA	AG	AA	AA	AA	--	AG	AG	AA	AA	AA	--	AA	AA	AG	AA	AG	AA	AA	AA	--	--	--	AA	--	AA
>ref-83728	GGATCATCAACCACCACTCCATTTGCT	25	AG	AG	AG	AG	AG	AG	AG	AG	AG	--	--	--	AA	AG	AG	AA	AG	AG	AG	AG	--	--	AG	AG	AG	AG	AG	AA	AG	AG	AG	--	AG	AA	AA	AG	AG	--	AA	AG	AA	AG	AG	--	AG	AG	AG
>ref-83885	TAACAAAAAACTTATGCTCCTGGCCCA	15	GT	GT	TT	GT	TT	TT	TT	GT	GT	GG	TT	GG	GT	TT	GG	GG	GT	GG	GG	TT	--	GG	GT	GG	TT	TT	GG	GT	GG	GT	TT	GG	GT	TT	TT	TT	GT	GT	TT	TT	GT	GT	GT	GG	GG	GT	GG
>ref-84138	ATTTGTTGAACTGTTGCTCCAGCTTTT	22	AG	AG	GG	GG	GG	--	AG	--	AG	GG	AG	GG	--	GG	AG	GG	AG	GG	GG	AG	GG	GG	AG	AG	GG	AG	AG	AG	AG	GG	--	GG	--	AG	--	GG	AG	--	GG	GG	GG	AG	AG	AG	GG	GG	--
>ref-84193	AAAACATGAACAAAAGCTCCTTAGAGT	22	CT	CT	CT	CT	AT	AT	AT	CT	CT	CT	CT	CT	CT	CT	AT	CT	CT	CT	CT	CT	CT	CT	CT	TT	TT	TT	CT	CT	CT	CT	CT	TT	CT	CT	TT	CT	CT	--	TT	CT	CT	TT	CT	TT	--	CT	TT
>ref-84193	AAAACATGAACAAAAGCTCCTTAGAGT	23	AT	AT	AT	AT	AA	AA	AA	AA	AA	AA	AA	AA	AT	AT	AA	AT	--	AA	AA	AT	AA	AT	AT	AT	AT	AT	AA	AT	AT	AT	AA	AT	AT	AA	AA	AA	AA	AT	AT	AA	AT	AA	AT	AT	AA	AA	AT
>ref-84204	TGGGTTAAAACAACCTCTCCAAACCCT	5	CT	CT	CT	TT	CT	CT	CT	CT	CT	TT	TT	TT	CT	CT	CT	TT	CT	TT	CT	CT	TT	TT	CT	CT	CT	TT	CT	TT	--	TT	TT	CT	TT	TT	CT	CT	TT	--	CT	CT	--	--	CT	CT	CT	CT	CT
>ref-84338	ACACAACCAACACAACCTCCATCCACC	7	AG	AG	AG	AG	GG	AG	GG	GG	--	AG	AG	AG	GG	GG	AG	AG	GG	AG	GG	GG	GG	AG	GG	AG	GG	AG	GG	--	GG	CG	GG	AG	AG	CG	AG	AG	AG	AG	GG	CG	AG	GG	GG	GG	GG	GG	AG
>ref-84338	ACACAACCAACACAACCTCCATCCACC	27	CT	CT	TT	--	TT	TT	--	TT	CT	CT	TT	--	TT	TT	TT	CT	TT	TT	TT	TT	TT	TT	TT	TT	TT	--	CT	TT	CT	CT	CT	TT	CT	CT	TT	TT	TT	TT	TT	CT	TT	TT	TT	TT	CT	TT	TT
>ref-84379	GAACTGAAAACACACCCTCCTCAAAAC	12	AG	AG	AG	AA	--	AG	GG	--	AG	--	AA	AA	AG	GG	GG	AA	AG	AA	AG	AG	AA	AA	AG	AG	GG	AA	AG	AA	AG	AA	AA	GG	AG	AA	AA	AG	AA	--	AG	GG	--	--	GG	GG	GG	AG	AG
>ref-84391	AAAGGCACCACAAGCACTCCCCGTTCC	21	CT	CT	CT	CT	CC	CC	CT	CT	CT	CC	CT	CT	TT	CT	CT	CT	CC	TT	CT	CT	--	CC	CT	TT	CT	CT	CC	TT	CT	CC	CC	CC	CT	CT	CC	CT	CT	--	TT	CT	CC	--	TT	CC	CT	CC	CC
>ref-84541	AATGTTCTAACGTCTCCTCCTCCTTCA	4	AG	AG	--	AG	AG	--	AG	AG	AG	AG	AG	AG	AG	GG	GG	AG	AG	AG	AG	GG	AG	AG	AG	AG	AG	AG	AG	AG	AG	GG	GG	--	AG	--	AG	AG	AG	--	AG	AG	AG	AG	AG	AG	AG	AG	AG
>ref-84585	CTAAATGCAACATATCCTCCAACATAA	14	AG	AG	AA	AA	AA	AA	AA	AA	AG	AG	AA	AA	AA	--	AA	AG	AG	--	AA	--	AG	AG	AG	AG	AG	AG	AG	AA	AA	AG	AG	AG	AG	AG	AG	AA	AG	AA	AG	AG	AA	AA	AG	AA	AG	AA	AA
>ref-84692	CTTCTCTATACAACCCCTCCTCACTCA	4	AC	AC	AC	AC	AC	AA	AC	AC	--	AC	AC	AC	--	AC	AA	AC	--	AA	AC	AC	AA	AC	AC	AC	AC	--	AA	AC	AA	AA	AC	AC	AC	AC	AA	AC	AC	--	AC	--	AC	--	AC	AC	AA	AC	--
>ref-85105	CAGTAGTGTACTGTAACTCCTCCTCAT	8	AG	AG	--	AA	AA	--	AG	GG	AG	AG	GG	AA	AG	AA	GG	AA	--	AG	GG	AA	--	GG	AG	AG	GG	GG	AG	GG	AG	GG	AA	AG	AA	AA	--	GG	AG	GG	GG	AG	--	--	AG	AA	AG	AA	AG
>ref-85461	CCGTCCTCAACTCCTCCTCCTCGGTAC	3	AG	AG	--	AA	AG	AA	AG	AG	AA	AG	GG	AG	AG	AG	AG	AG	AG	AG	GG	AG	--	AG	AG	GG	AG	AG	AG	AA	AA	AG	GG	GG	AG	AG	AA	AG	--	--	AG	AG	AG	--	AG	AG	GG	AG	AA
>ref-85619	ATGGTGGACACTTATTCTCCCCTGCCC	25	AC	AC	--	AC	AC	AA	AC	--	CC	--	AC	CC	CC	CC	AC	AC	AA	AC	AC	AA	CC	CC	AC	AC	AA	AC	CC	AC	AC	CC	AC	AC	AC	AC	CC	CC	CC	--	AC	AC	--	--	AC	AC	CC	CC	AC
>ref-85638	CCTGTCGCCACTCCTTCTCCCTTCATC	12	CT	CT	CT	TT	--	--	TT	--	TT	TT	CT	CT	CT	CT	CT	CT	TT	CT	TT	CT	--	TT	CT	CT	TT	CT	CT	CT	TT	CT	CT	CT	CT	TT	CT	CT	--	TT	TT	CT	TT	CT	TT	TT	CT	CT	CT
>ref-85638	CCTGTCGCCACTCCTTCTCCCTTCATC	24	CG	CG	CG	CC	CT	--	CC	CG	CC	CC	CG	CG	--	CG	CG	CT	CC	CG	CT	CG	--	CT	CG	CG	--	CG	CG	CG	CC	CG	CG	CG	CG	CC	CG	CG	--	CC	CC	CG	CC	CG	CC	CC	CG	CG	CG
>ref-85690	CCTGAGGCAACCACCCCTCCTGGGGCC	22	AG	AG	AG	AG	GG	AG	AG	--	AG	AG	--	AG	AG	GG	AG	AG	AG	--	GG	AG	AG	GG	GG	AG	AG	GG	AG	AG	--	GG	AG	GG	AG	--	--	AG	AG	AG	GG	AG	GG	GG	AG	AG	AG	GG	AG
>ref-85716	CTGGTCTACACCCCTGCTCCACTCTCC	27	CT	CT	CC	CT	CT	--	CT	CT	CC	--	CT	CT	CT	CT	CT	--	CT	CC	CT	CT	CT	CT	CT	--	CC	CC	CT	CT	CT	CT	CT	CT	CC	CT	CT	CT	CT	--	CT	CT	--	--	--	CT	CT	CT	CT
>ref-85865	TAGCATATAACTGAACCTCCCCAATCA	4	CT	CT	TT	CT	CT	TT	TT	CT	CT	CT	--	CT	--	--	CT	CT	CT	CT	CT	CT	--	--	CT	--	TT	TT	--	CT	CT	TT	--	CT	CT	CT	TT	TT	CT	CT	CT	CT	CT	TT	CT	CT	CT	CT	CT
>ref-85865	TAGCATATAACTGAACCTCCCCAATCA	8	AT	AT	TT	AT	TT	TT	TT	AT	TT	TT	TT	--	TT	--	--	TT	--	AT	--	AT	TT	TT	TT	TT	TT	TT	TT	TT	AT	TT	--	--	TT	TT	TT	TT	TT	AT	TT	TT	--	TT	AT	AT	--	AT	AT
>ref-85865	TAGCATATAACTGAACCTCCCCAATCA	13	AG	AG	AA	AG	AG	AA	AA	AG	AG	AG	--	AG	--	--	AG	AG	AG	AG	AG	AG	--	--	AG	--	AA	AA	--	AG	AG	AA	--	AG	AG	AG	AA	AA	AG	AG	AG	AG	AG	AA	AG	AG	AG	AG	AG
>ref-85865	TAGCATATAACTGAACCTCCCCAATCA	22	CT	CT	CC	CT	CC	CC	CC	CT	CC	CC	CC	--	CC	--	--	CC	--	CT	--	CT	CC	CC	CC	CC	CC	CC	CC	CC	CT	CC	--	--	CC	CC	CC	CC	CC	CT	CC	CC	--	CC	CT	CT	--	CT	CT
>ref-86050	AAAAAGTTAACAATAACTCCTCCCCAC	8	CT	CT	CT	CT	CT	CT	CT	CT	CT	CT	CT	CT	--	CT	CT	--	--	TT	CT	CT	CT	TT	TT	CT	CT	CT	CT	TT	CT	--	CT	CT	CT	CT	CT	CT	TT	TT	TT	CT	TT	TT	CT	--	CT	CT	CT
>ref-86057	ATGTCACATACATAATCTCCATATATA	13	CT	CT	CT	CT	CT	CT	CT	TT	CT	--	CT	TT	TT	TT	TT	TT	TT	TT	CT	TT	--	TT	CT	CT	CT	CT	CT	TT	CT	CT	--	CT	CT	TT	CT	TT	CT	--	CT	CT	CT	--	CT	CT	CT	TT	--
>ref-86057	ATGTCACATACATAATCTCCATATATA	16	AT	AT	AT	AT	AT	AT	AT	TT	AT	--	AT	TT	TT	TT	TT	TT	TT	TT	AT	TT	--	TT	AT	AT	AT	AT	AT	TT	AT	AT	--	AT	AT	TT	AT	TT	AT	--	AT	AT	AT	--	AT	AT	AT	TT	--
>ref-86057	ATGTCACATACATAATCTCCATATATA	22	CT	CT	CT	CT	TT	CT	CT	CT	CT	TT	CT	CT	CT	CT	CT	CT	CT	CT	TT	CT	CT	CT	TT	CT	TT	TT	CT	CT	--	CT	CT	CT	TT	CT	CT	CT	TT	--	TT	TT	CT	--	TT	TT	TT	CT	CT
>ref-86057	ATGTCACATACATAATCTCCATATATA	24	CT	CT	CT	CT	TT	CT	CT	CT	CT	TT	CT	CT	CT	CT	CT	CT	CT	CT	TT	CT	CT	CT	TT	CT	TT	TT	CT	CT	--	CT	CT	CT	TT	CT	CT	CT	TT	--	TT	TT	CT	--	TT	TT	TT	CT	CT
>ref-86092	TTCCCATAAACCATTCCTCCTTTGTAC	27	CT	CT	--	CC	CC	CC	CC	CC	CC	CT	CC	CT	--	CC	CT	CC	CT	CC	CC	CC	--	CT	CT	CT	CT	CT	--	CT	CC	CT	CC	CC	CC	CT	CC	CC	CC	--	CC	CC	CT	--	CC	CC	CC	CT	CT
>ref-86485	CCAACCAACACTCTGCCTCCAACGGTT	5	CG	CG	CG	CC	CC	CG	CC	--	CG	CG	CG	CG	CC	CG	CG	CG	CG	CG	CG	CG	CG	--	CG	CG	CG	CC	CC	CC	CG	CG	CG	CG	CG	CG	CC	CG	--	CC	CG	CC	CG	CG	CG	CG	CG	CC	CC
>ref-86485	CCAACCAACACTCTGCCTCCAACGGTT	9	CT	CT	CT	CT	CT	CT	CT	CT	CT	CC	CT	CT	CT	CT	CT	CT	CT	CC	CC	CC	CT	CT	CT	CC	CC	CT	--	CT	CT	CT	CT	CT	CC	CT	CT	CT	CT	--	CT	CT	CT	CC	CT	CC	CT	CT	CT
>ref-86583	TCCTTTCAGACTTTCACTCCATTGAAA	7	CT	CT	--	CT	--	CC	CT	CC	CT	CC	CT	CT	CT	CC	CC	CT	--	CT	CT	CT	CT	CT	CC	--	CT	CC	CT	--	CT	CT	CT	CT	CT	CT	CT	CT	CT	--	CT	CT	CC	CC	CC	CC	CC	CT	CC
>ref-86610	TTGCCTCTTACTAGCACTCCTGATATC	27	CT	CT	CT	CT	CT	CC	CT	--	CT	CT	CC	CT	--	--	CT	CC	CC	CC	CT	CT	CT	CT	CT	CT	--	CT	--	CT	--	CT	CT	CC	CC	CT	CT	CT	CC	CC	CC	CT	CT	CT	CT	CT	CT	CC	CT
>ref-86663	TTCCACCACACTTCTTCTCCCCACCGA	22	CG	CG	CG	CG	CG	CG	CG	CG	CC	CC	CC	CG	CC	CG	CG	CG	CG	CC	CG	CG	CG	--	CG	CC	CG	CG	CG	CG	CC	CG	CG	CG	CC	CG	CC	CG	CG	--	CC	CG	CG	CC	--	CG	CC	CG	CG
>ref-86778	GACACCACTACTGATGCTCCTGTCACT	1	AG	AG	AG	GG	--	--	AG	AG	AG	AG	AG	AG	AG	AG	--	AG	--	GG	AG	AG	GG	AG	AG	AG	AG	AG	AG	AG	AG	GG	GG	AG	AG	--	AG	AG	AG	--	--	GG	AG	--	--	AG	AG	AG	AG
>ref-86778	GACACCACTACTGATGCTCCTGTCACT	13	AG	AG	AG	AG	GG	GG	GG	AG	AG	GG	AG	AG	AG	AG	--	GG	GG	AG	AG	AG	--	AG	GG	AG	AG	GG	GG	AG	AG	GG	GG	GG	AG	AG	AG	--	AG	--	AG	AG	GG	--	AG	GG	GG	GG	GG
>ref-86795	GGAAACACAACACTAACTCCTGGCTAC	9	AG	AG	AG	AG	AA	AG	AG	AG	AG	AA	AA	AG	AG	AG	AG	AG	AG	AG	AG	AG	AG	AG	AG	AA	AA	AA	AG	AG	AG	AA	AG	AG	AA	AG	AG	AG	AA	AG	AG	--	--	AG	AA	AG	AG	AA	AG
>ref-86831	TAAGTTGCAACTCTTGCTCCTGCATTC	1	CT	CT	TT	--	CT	TT	CT	CT	CT	CT	CT	CT	TT	CT	CT	CT	CT	CT	CT	CT	TT	CT	TT	CT	CT	CT	TT	TT	CT	CT	TT	CT	TT	CT	CT	TT	TT	TT	--	CT	CT	CT	TT	CT	CT	TT	CT
>ref-86831	TAAGTTGCAACTCTTGCTCCTGCATTC	2	AG	AG	AA	AG	--	AA	AG	AG	AG	AG	AG	--	AA	AG	AA	AG	AA	AG	AG	AG	AA	AG	AA	AG	AG	AG	AA	AA	AG	AA	--	AG	AA	AG	AG	AA	AA	AA	AG	AG	AA	AG	AA	AG	AG	AA	AG
>ref-86977	ATCATGTCCACACTATCTCCATCACCA	1	AT	AT	AT	TT	--	AT	AT	AT	TT	--	AT	AT	AT	AT	AT	AT	AT	AT	AT	AT	--	AT	AT	AT	AT	TT	AT	AT	--	AT	AT	TT	TT	TT	AT	AT	TT	--	TT	AT	AT	TT	AT	AT	TT	AT	AT
>ref-86977	ATCATGTCCACACTATCTCCATCACCA	3	AC	AC	AC	CC	--	AC	AC	AC	CC	--	AC	AC	AC	AC	AC	AC	AC	AC	AC	AC	--	AC	AC	AC	AC	CC	AC	AC	--	AC	AC	CC	CC	CC	AC	AC	CC	--	CC	AC	AC	CC	AC	AC	CC	AC	CC
>ref-86977	ATCATGTCCACACTATCTCCATCACCA	15	AT	AT	AT	TT	--	AT	AT	AT	TT	--	AT	AT	AT	AT	AT	AT	AT	AT	AT	AT	--	AT	AT	AT	AT	TT	AT	AT	--	AT	AT	TT	TT	TT	AT	AT	TT	--	TT	AT	AT	TT	AT	AT	TT	AT	AT
>ref-87267	CTCTCCTTCACTTCTTCTCCCCATTTG	5	CT	CT	CT	CT	--	--	CC	CT	CT	CT	CC	CC	CT	--	CT	CT	CC	CT	--	CT	--	CT	CT	CC	CT	CC	CT	CC	CT	CC	CT	CT	CC	CT	CT	CT	CT	--	CT	--	--	--	--	CT	--	CT	CC
>ref-87414	ATGATGATAACAAACACTCCATTCCAC	25	CT	CT	--	CT	TT	CT	CT	CT	CT	--	CT	CT	CT	CT	CT	CT	CT	CT	--	CT	CC	CT	CT	CT	CT	CT	CT	CT	CC	--	CT	CT	CT	CT	CT	--	--	--	CT	CT	CT	--	CT	CC	CT	CT	CT
>ref-87445	TAGGAGCAGACCTTGTCTCCATGCGTC	9	AG	AG	--	GG	GG	GG	AG	AA	AG	AG	AA	GG	AG	GG	AA	GG	AG	AG	AA	GG	GG	AA	AG	AG	AA	AA	AG	AA	AG	AA	GG	AG	GG	GG	AG	AA	AG	--	AA	AG	--	--	AG	GG	AG	GG	AG
>ref-87565	GATCAAACAACATGAGCTCCTTCCCCA	27	AG	AG	AG	--	AG	AG	AA	--	AA	AA	AA	AA	AG	--	AG	AA	AG	AG	--	AG	AG	AG	AA	AA	AG	AA	AG	AG	AG	AG	AG	AA	AA	AG	AG	AG	AG	AA	--	AG	AG	AG	AG	AG	AA	AG	AG
>ref-87751	AAAAGCACAACGCACACTCCCCCCAAA	15	CT	CT	CC	CT	CT	--	CT	CT	CT	CC	CC	CT	CT	CT	CC	CT	CT	CC	CT	CC	CT	CC	CT	CC	CT	CC	CT	CC	CT	CT	CC	CC	CT	CC	CC	CC	CT	--	CT	CT	CC	CT	CC	CT	CC	CC	CT
>ref-88000	CAACTATTAACTAGTTCTCCATAGAAA	6	AG	AG	AG	AA	AG	AA	AG	AA	AG	AA	AA	AG	AA	AG	AA	AG	--	AG	AG	AA	AG	AG	--	AA	AA	AG	AG	AG	AG	AA	AG	AA	AG	AA	AG	AG	AA	--	AG	AA	AG	AG	AG	AG	AG	AG	AG
>ref-88197	AGAGAGAGGACAAAACCTCCACTCTAG	24	AC	AC	CC	--	AC	AC	AC	CC	--	AC	--	AC	AC	--	CC	CC	CC	AC	--	AC	AC	--	CC	CC	CC	--	CC	AC	CC	CC	AC	CC	CC	AC	CC	AC	CC	--	AC	CC	CC	CC	CC	AC	CC	--	AC
>ref-88197	AGAGAGAGGACAAAACCTCCACTCTAG	25	GT	GT	TT	--	GT	GT	GT	TT	--	GT	--	GT	GT	--	GT	TT	GT	GT	GT	GT	GT	--	TT	GT	TT	GT	GT	GT	GT	GT	GT	TT	GT	GT	TT	GT	TT	GT	GT	TT	TT	TT	TT	GT	GT	--	GT
>ref-88239	ATTGGACCCACTCGTGCTCCGGCCCAC	27	CT	CT	--	CT	--	CC	CC	CC	CC	CT	CT	--	CC	CT	CT	--	CT	CT	CC	CC	CC	CT	CT	CT	CT	CT	CC	CT	CC	CT	CT	CT	CT	CT	CC	CT	CT	--	CT	CT	CT	--	CT	CT	CT	CT	CT
>ref-88428	AATTAAATGACACAATCTCCATCCGCT	5	AG	AG	--	AA	AA	AA	AG	--	AG	AA	AG	AG	AG	AA	AA	AG	AA	AA	AA	AG	AA	AA	AA	AG	AG	AG	AG	AA	AA	AA	AA	AG	AG	AA	AA	AA	AA	AA	AA	AG	AA	AG	AG	AA	AA	AG	AA
>ref-88514	TCAGTAAAGACACTGTCTCCCTCAAAT	15	CG	CG	--	CG	CG	CC	CC	CG	CG	--	CC	CG	CG	CG	CG	CG	CG	CG	CG	GG	CG	GG	CG	GG	CC	CC	CG	GG	CG	CG	CC	CG	CG	CC	CC	--	CG	CG	CC	CC	CG	--	CG	CG	GG	CG	CG
>ref-88602	GGACGTGAAACTCGACCTCCTGCTCTG	13	CT	CT	CT	CT	--	CC	CT	CC	CC	--	CC	CC	CC	CT	CT	--	CT	CC	CC	CT	CC	CC	CC	CC	CC	CT	--	CT	CT	CT	CC	CT	CC	CC	CC	CT	CT	CC	CT	CC	CT	CC	CT	CC	CT	CC	CT
>ref-88669	TATTCGTCTACACAGTCTCCTGCATAG	14	AT	AT	--	AT	AA	AT	AA	AT	--	AT	AT	AA	AA	AA	AT	AA	AT	AT	AT	AA	--	AT	AT	AA	--	AT	AT	AT	AT	AT	AA	AT	AT	AA	AT	AT	--	AA	AA	AT	AA	--	AT	AT	AT	AA	AT
>ref-88949	GGAATCCTGACCTGCCCTCCCAAGATG	5	CT	CT	CT	TT	TT	TT	CT	--	TT	--	TT	--	TT	TT	--	TT	--	CT	CT	TT	CT	--	CT	CT	--	TT	CT	CT	TT	CT	CT	CT	TT	CT	TT	CT	CT	--	CT	CT	CT	--	CT	CT	CT	TT	CT
>ref-88973	AGATGCAATACGGGTTCTCCGCTAAAT	13	AG	AG	--	AG	AG	AG	AG	AG	AG	--	AG	AG	AG	--	AG	AG	AG	GG	AG	--	AG	GG	AG	AG	AG	AG	AG	AG	AG	AG	--	AG	AG	--	AG	GG	AG	--	AG	AG	AG	AG	GG	AG	AG	GG	AG
>ref-88973	AGATGCAATACGGGTTCTCCGCTAAAT	21	AG	AG	--	AG	AG	AG	AG	AG	AG	--	AG	AG	AG	--	AG	AG	AG	GG	AG	--	AG	GG	AG	AG	AG	AG	AG	AG	AG	AG	--	AG	AG	--	AG	GG	AG	--	AG	AG	AG	AG	GG	AG	AG	GG	AG
>ref-89000	CCAGTCGAAACAACACCTCCAAAATCT	3	AG	AG	AA	AG	AG	AA	AG	AA	AG	--	AA	AG	AG	AG	AG	AG	--	AA	AA	AG	AA	AA	AG	AG	AG	AG	--	AG	AG	AG	AG	AG	AG	AA	AG	AG	AG	--	AG	AA	AG	AG	AG	AG	AG	AG	AA
>ref-89363	GTCCTTACGACTTGCTCTCCTTTCAAC	9	GT	GT	--	GT	--	GT	GG	GT	GT	GT	GT	GG	GT	GG	GG	GT	GG	GT	GT	--	GT	GT	GT	GG	GT	GG	GT	GT	GT	GT	GG	GG	GG	GT	GT	GT	GT	GT	GT	GG	GT	--	GT	GT	GT	GT	GT
>ref-89363	GTCCTTACGACTTGCTCTCCTTTCAAC	13	CT	CT	CT	TT	TT	CT	TT	TT	CT	TT	CT	TT	--	TT	TT	TT	TT	CT	CT	CT	CT	CT	TT	CT	CT	TT	CT	CT	CT	CT	TT	CT	TT	TT	TT	TT	--	TT	TT	TT	TT	--	CT	CT	CT	CT	CT
>ref-89363	GTCCTTACGACTTGCTCTCCTTTCAAC	14	AG	AG	--	AG	--	AG	GG	AG	AG	AG	AG	GG	AG	GG	GG	AG	GG	AG	AG	--	AG	AG	AG	GG	AG	GG	AG	AG	AG	AG	GG	GG	--	AG	AG	AG	AG	AG	AG	GG	AG	--	AG	AG	AG	AG	AG
>ref-89495	GTGGGTTGTACCTCAACTCCTTTATAA	12	CT	CT	CC	CC	CT	CT	CT	CC	CC	CT	CT	CC	--	CT	CC	CT	CT	CC	CT	CT	CT	--	CT	CT	CT	CT	CC	CT	--	CT	--	CC	CC	--	CT	--	CT	CT	CC	--	CT	--	CT	CC	CT	CT	CC
>ref-89643	TACCATGAGACCTTCTCTCCGGTTTCT	22	AG	AG	AG	GG	GG	AG	AG	--	--	--	GG	AG	AG	AG	AG	GG	AG	GG	GG	AG	GG	AG	AG	AG	GG	GG	AG	AG	AG	GG	AG	AG	--	AG	GG	--	GG	GG	GG	AG	AG	GG	AG	--	--	GG	AG
>ref-89731	CGCCCGTACACCCTTTCTCCCTCGGCG	26	CT	CT	--	CT	CC	CC	CC	CC	CC	CC	CC	CC	CC	CC	--	CC	CC	CC	CC	--	--	CT	CC	CC	CC	CT	CC	CC	CT	--	CC	CC	CT	--	CC	CC	CT	CC	--	CC	CC	--	--	--	CC	--	CC
>ref-89731	CGCCCGTACACCCTTTCTCCCTCGGCG	27	AG	AG	--	--	AG	AG	AG	AG	AG	AG	GG	AG	GG	AG	AG	AG	AG	AG	AG	AG	--	AG	GG	AG	AG	GG	AG	AG	AG	AG	AG	AG	GG	AG	--	AG	AG	GG	--	--	AG	--	GG	--	AG	AG	AG
>ref-89857	AGAAGCCCAACAACACCTCCAATTAAT	7	CT	CT	CC	CC	CT	CC	CC	CC	CT	CC	CC	CT	CT	CT	--	CT	CT	CT	CT	CT	CT	--	CC	CT	CT	CC	CC	CT	--	CT	CT	CT	CT	CC	CT	CC	CT	CC	CT	CT	CT	--	CT	CC	CC	CT	CC
>ref-89957	GATCCCATAACTTGAACTCCTTTCAGA	27	AG	AG	AA	AA	AA	AA	--	--	AA	AG	AA	AA	AA	AA	--	AA	AA	AG	AA	AA	AG	AA	AA	AA	AA	AA	AA	AA	AA	AG	AA	AA	AA	AA	AA	AA	AA	AG	AA	AA	AA	AG	AG	AG	AA	AA	AA
>ref-90519	CACAAGCAAACTAAAACTCCAAGTCAG	9	AG	AG	AA	AG	AG	AG	AG	AG	AG	AG	AA	AG	AG	AG	AA	AG	AA	AG	AA	AG	--	AG	AA	AG	AA	AA	AG	AG	AG	AA	AA	AA	--	AA	AA	AG	AG	AG	AG	AG	AG	AA	AG	--	AG	AG	AG
>ref-90533	AAGCAAAAAACAGTTACTCCCATATGG	21	CT	CT	CC	CT	CT	CC	CT	CT	CT	CT	CT	CC	--	CC	--	--	--	--	CC	CC	CT	CT	CC	CT	CT	CT	CT	CT	CC	CT	CT	CC	CC	CT	CT	CC	CC	CT	CC	CT	CT	--	CT	CT	CT	CC	--
>ref-90823	GAAGGTGGGACCCACACTCCTCTCTCT	7	AG	AG	AG	AG	AG	GG	GG	GG	AG	AG	--	AG	GG	AG	AG	AG	AG	GG	AG	AG	--	GG	--	AG	GG	AG	AG	--	--	AG	GG	AG	AG	GG	GG	AG	AG	--	GG	GG	GG	GG	GG	GG	AG	AG	AG
>ref-90961	TTCTCCATTACCTACACTCCATTTGAT	25	AG	AG	--	AG	AG	GG	AG	AG	GG	AG	AG	AG	AG	GG	AG	AG	AG	AG	GG	AG	GG	GG	AG	AG	AG	GG	AG	AG	AG	AG	AG	GG	AG	AG	AG	AG	AG	--	AG	AG	AG	GG	AG	AG	--	AG	AG
>ref-90966	TTACCACGAACTTGCACTCCCTGTAAG	26	AG	AG	--	AA	AA	--	AG	AG	AA	--	--	AG	AG	AA	AG	AG	GG	AA	AA	AG	AG	GG	AA	GG	GG	GG	AG	GG	AG	AG	AG	AG	AG	AG	AA	AG	GG	--	AG	AG	--	--	GG	AG	AG	GG	AG
>ref-91018	CAAACAAACACTTGTCCTCCAGAGCAT	7	AC	AC	--	AC	AC	--	CC	--	AC	AC	AC	CC	AC	AC	--	--	CC	CC	AA	AC	AA	AA	AC	AA	AC	CC	AA	AA	AA	AC	CC	AC	AC	AC	AC	AA	AA	AA	AC	AC	AC	CC	AC	AC	AA	AA	AA
>ref-91150	CAAATTTTTACAGGTACTCCAGCTAGT	16	AG	AG	AG	AG	AA	AG	AA	AG	AG	AG	AA	AG	AG	AG	--	AG	AA	AA	AA	AA	--	AA	AG	AG	AG	AG	AA	AA	AG	AG	AG	AG	AG	AG	AA	AA	AG	--	AG	AG	AA	--	AA	AG	AG	AG	AG
>ref-91150	CAAATTTTTACAGGTACTCCAGCTAGT	27	AT	AT	AT	AT	TT	AT	TT	AT	AT	AT	TT	AT	AT	AT	--	AT	TT	TT	TT	TT	--	TT	AT	AT	AT	AT	TT	TT	AT	AT	AT	AT	AT	AT	TT	TT	AT	--	AT	AT	TT	--	TT	AT	AT	AT	AT
>ref-91409	GGACAGAGTACCCCTGCTCCTACTCTT	3	AG	AG	AG	AG	AG	AG	AA	AG	AG	AA	AG	AG	AA	AA	AG	AA	AA	--	AA	AA	AG	AG	AA	AA	AG	AA	AA	--	AA	AG	AG	AA	AA	AG	AG	AA	AA	AG	AG	AA	AA	AA	AA	AA	AG	AG	AA
>ref-91409	GGACAGAGTACCCCTGCTCCTACTCTT	26	AT	AT	AT	AT	--	AT	TT	AT	AT	TT	AT	AT	TT	TT	AT	TT	TT	--	TT	TT	AT	AT	TT	TT	AT	TT	TT	--	TT	AT	AT	TT	TT	AT	AT	TT	TT	AT	AT	TT	TT	TT	TT	TT	AT	AT	TT
>ref-91432	CCCAGTGAGACCATGGCTCCTCATTCA	3	CT	CT	--	CC	CC	--	CT	CC	CT	CT	--	CC	CC	CT	CT	CT	CT	CT	CT	CT	CC	CT	CT	CT	CC	--	CC	CT	CT	CT	--	CT	CT	CT	--	CT	CT	--	CC	CC	--	CT	CT	CC	CT	CC	CC
>ref-91546	ACACCACTCACCCTGTCTCCCTCATGC	15	AG	AG	--	GG	GG	AG	AG	GG	AG	GG	GG	AG	AG	AG	AG	AG	--	AG	AG	GG	--	GG	AG	AG	AG	AG	AG	AG	AG	GG	GG	AG	AG	--	AG	--	AG	GG	AG	AG	AG	AG	AG	AG	AG	AG	AG
>ref-91668	CGGACTTCCACCTTTCCTCCAGCGCTA	1	CT	CT	--	CC	CC	--	--	CT	CC	CT	--	CT	CT	--	CT	CC	CT	--	--	CC	CC	CC	CT	CC	CC	CT	CC	--	CC	CT	CC	CC	CT	CC	CC	CT	CT	--	CC	CT	CT	CT	CC	CT	--	CC	CC
>ref-91757	CACCGTCTCACTTGGTCTCCTAGGAAC	8	GT	GT	TT	GT	--	--	GT	GT	GT	GT	GT	GT	--	GT	GT	GT	GT	GT	GT	GT	GT	GT	GT	GT	TT	TT	CT	--	GT	GT	GT	GT	--	TT	GT	--	GT	TT	TT	GT	GT	GT	CT	GT	GT	GT	--
>ref-91769	GGCATATACACTCAGCCTCCATTGCCT	27	AT	AT	AT	AT	TT	AT	AT	AT	AT	TT	TT	AT	AT	AT	AT	AT	AT	AT	TT	AT	AT	AT	TT	AT	AT	AT	TT	AT	AT	TT	AT	TT	--	AT	AT	AT	TT	AT	AT	TT	AT	--	TT	TT	TT	TT	AT
>ref-91860	TCAGAACGAACCAATCCTCCAATGATG	1	CT	CT	CT	TT	CT	TT	TT	CT	CT	CT	CT	CT	CT	CT	--	TT	TT	CT	CT	CT	CT	CT	TT	CT	CT	CT	TT	CT	CT	--	CT	CT	CT	TT	TT	TT	CT	TT	TT	CT	TT	--	CT	CT	CT	CT	CT
>ref-91860	TCAGAACGAACCAATCCTCCAATGATG	2	CT	CT	CT	CC	CT	CC	CC	CT	CT	CT	CT	CT	CT	CT	--	CC	CC	CT	CT	CT	CT	CT	CC	CT	CT	CT	CC	CT	CT	--	CT	CT	CT	CC	CC	CC	CT	CC	CC	CT	CC	--	CT	CT	CT	CT	CT
>ref-91931	ACAGGTTTTACTTCCCCTCCTGACATC	2	CT	CT	CC	--	CT	CT	CT	CC	CC	CC	--	CC	--	CT	CC	CT	CT	CC	CC	CC	--	CC	CT	CT	CT	CC	CT	CT	CT	CT	CC	CT	CC	CC	CT	CT	CC	--	CC	--	CC	--	CT	CT	CC	CT	CC
>ref-92004	TCTAGATCAACTAAATCTCCTCATTAC	26	AG	AG	AA	AA	AA	AA	AG	AA	AG	AA	AA	AG	AA	AA	AG	AG	AA	AA	AA	AA	AA	AA	AG	AG	AA	AG	AA	AA	AA	AG	AA	AG	AG	AG	AG	AA	AG	AG	AG	AA	AA	AG	--	AA	AG	--	AG
>ref-92228	CTTACTTTAACTCTGACTCCTTCTGTA	23	CT	CT	CT	TT	TT	TT	TT	TT	TT	--	CT	TT	TT	TT	TT	TT	CT	TT	TT	TT	CT	CT	CT	TT	TT	TT	TT	TT	TT	CT	--	CT	TT	TT	TT	TT	CT	CT	TT	TT	TT	--	CT	TT	TT	TT	TT
>ref-92264	ATTCGTTTCACACTTTCTCCCGCGTAT	6	CT	CT	--	CT	CT	--	TT	TT	TT	--	CT	CT	CC	TT	CT	CT	TT	TT	CT	TT	CC	TT	CC	TT	CC	CT	CC	CC	CT	CT	CT	CT	CC	CT	--	CC	CC	--	CT	CT	--	--	CC	CT	CC	CC	TT
>ref-92606	GTACACTCCACTGCATCTCCATGCTCT	16	AT	AT	TT	AT	AT	AT	--	AT	TT	TT	AT	TT	TT	AT	TT	--	--	TT	TT	TT	TT	TT	TT	--	TT	TT	AT	--	--	AT	TT	AT	AT	TT	AT	AT	AT	TT	TT	--	--	TT	--	--	--	TT	--
>ref-92640	GATCCATTAACTGTTTCTCCACGGCGT	26	AG	AG	--	AA	AG	AA	--	AG	AG	AA	AG	AG	AG	AA	AG	AA	AG	AG	--	--	AG	--	AG	--	--	AG	--	AG	--	AG	AG	AG	--	AG	AA	AA	AG	--	--	--	AG	AG	AG	AG	--	--	AG
>ref-93107	GTTTACATGACACAGCCTCCAGGCTTC	12	AC	AC	AA	AA	AA	AA	AA	AA	AA	AA	AC	--	AC	AA	AA	AA	AA	AC	AC	AC	AA	AC	AA	AC	AA	AC	AA	AC	AA	AC	AC	AA	AA	AC	AC	AC	AA	AC	AA	AA	AA	AC	AC	AA	AC	AA	AA
>ref-93213	ATGGACACAACAATCTCTCCTTCATGA	1	AG	AG	AA	AA	AA	AA	AA	--	AA	AA	AA	AG	AG	AG	AA	AG	AG	AA	AA	--	AG	AG	AA	AG	AA	AG	AG	AG	AG	AG	AA	AG	AG	AA	AA	AG	AA	AG	AA	AA	AG	AG	AA	AA	AG	AA	AG
>ref-93213	ATGGACACAACAATCTCTCCTTCATGA	6	CG	CG	CC	CC	CC	CC	CC	--	CC	CC	CC	CG	CG	CG	CC	CG	CG	CC	CC	--	CG	CG	CC	CG	CC	CG	CG	CG	CG	CG	CC	CG	CG	CC	CC	CG	CC	CG	CC	CC	CG	CG	CC	CC	CG	CC	CG
>ref-93539	TACACCCAAACAAAAACTCCACTGTTG	22	CT	CT	--	CT	CC	CC	--	CT	CC	CT	CT	CC	--	CT	CC	CC	CC	CC	CC	CT	CC	CT	CC	--	CT	CT	CC	CC	CC	CT	CT	CT	CC	CT	CC	CT	CT	--	CC	--	CT	--	CC	CC	CC	CC	CC
>ref-93711	ACTTGCATGACTTCATCTCCCTTGCCG	25	CG	CG	CG	CG	CC	CG	CG	CG	CG	CG	CG	CC	CG	CG	CG	CG	GG	CG	CG	GG	GG	CG	CC	CC	GG	CG	CC	--	GG	GG	CG	CG	CG	GG	CG	GG	GG	--	CG	--	CG	CC	GG	CG	CG	CG	CG
>ref-93785	TATTTTACAACATTCACTCCATCATAT	27	GT	GT	--	GT	GG	TT	TT	GT	GT	GT	TT	GG	GT	GT	GG	GG	--	GT	GG	GT	GT	GT	GT	GG	TT	TT	GG	GT	GG	TT	TT	GG	GT	TT	TT	GT	GT	--	TT	TT	TT	GT	GT	GG	GG	GT	GT
>ref-93822	GCGAACAACACCCATTCTCCTGGATTC	14	AG	AG	AG	AG	AA	AG	AG	AA	AG	AG	AA	AG	AA	AA	AG	AG	AG	AA	AA	AG	AA	AA	AA	AG	AG	--	AA	AG	AG	AG	AG	AG	--	AG	AG	AA	AG	AG	AA	AG	AG	AA	AA	AG	AG	AG	AG
>ref-94081	ACAGGAGTAACGCTCTCTCCCCATCCT	4	AG	AG	GG	GG	GG	--	GG	GG	GG	GG	GG	GG	GG	AG	GG	AG	AG	GG	--	GG	GG	GG	GG	GG	GG	AG	AG	GG	GG	GG	GG	--	GG	GG	GG	AG	GG	GG	GG	AG	--	--	GG	GG	AG	--	GG
>ref-94186	CAAGTCAAAACTTACACTCCACGAATG	15	AC	AC	AC	AA	CC	AC	AA	AC	CC	AC	CC	AC	AC	AA	AC	CC	CC	CC	AA	CC	CC	CC	AC	AC	AC	AA	AC	CC	AC	AC	CC	AA	AC	AC	AC	AA	AC	--	AC	AC	AC	--	AC	AC	AC	CC	AA
>ref-94482	AAATAGAGGACCACAACTCCCCTGCTT	4	CT	CT	CC	--	CC	CC	CC	CC	CC	--	CC	CC	CC	CC	CC	CT	--	CC	CC	CC	--	CC	--	--	CC	CC	--	CC	CC	CC	CC	CC	--	CC	CC	CC	CC	CC	CC	CC	--	CC	CC	CC	CC	CC	--
>ref-94579	GGGGATGATACGTGATCTCCAGAGGTC	13	CT	CT	TT	TT	CT	TT	TT	CT	TT	CT	CT	CT	CT	CT	CT	CT	CT	CT	CT	CT	CT	CT	CT	CT	CT	CT	CT	CT	TT	CT	TT	CT	TT	CT	CT	CT	TT	TT	CT	TT	TT	--	TT	CT	CT	CT	CT
>ref-94579	GGGGATGATACGTGATCTCCAGAGGTC	22	AG	AG	GG	GG	AG	GG	GG	AG	GG	AG	AG	AG	AG	AG	AG	AG	AG	AG	AG	AG	AG	AG	AG	AG	AG	AG	AG	AG	GG	AG	GG	AG	GG	AG	AG	AG	GG	GG	AG	GG	GG	--	GG	AG	AG	AG	AG
>ref-94701	AAAATTAGAACGATTTCTCCATCCCGG	9	AG	AG	AA	AA	AA	AG	AG	AG	AG	--	AA	--	AG	GG	AG	GG	--	AG	--	AA	--	AA	AG	AG	AG	GG	AG	AG	AG	--	AA	GG	GG	AA	GG	AG	AG	--	AG	AG	AG	AG	AG	AG	AG	AG	--
>ref-94701	AAAATTAGAACGATTTCTCCATCCCGG	25	CT	CT	CC	CC	CC	CT	CT	CT	CT	--	CC	--	CT	TT	CT	TT	--	CT	--	CC	--	CC	CT	CT	CT	TT	CT	CT	CT	--	CC	TT	TT	CC	TT	CT	CT	--	CT	CT	CT	CT	CT	CT	CT	CT	--
>ref-94706	TTGGTCACTACCAACACTCCTACCACT	21	CT	CT	CT	CT	CT	TT	TT	CT	CT	CT	CT	CT	CT	TT	TT	TT	CT	CT	TT	CT	CT	CT	CT	CT	CT	CT	CT	CT	CT	CT	CT	TT	TT	CT	CT	--	CT	--	CT	CT	CT	--	CT	CT	--	CT	CT
>ref-94771	TGACATGACACATTTTCTCCATTTGGT	5	AC	AC	--	--	CC	AA	AC	AC	AA	AA	AC	AC	AA	AC	AC	AA	--	AC	AC	AC	AC	CC	AC	AC	AA	CC	AA	AA	CC	CC	CC	AC	AA	AA	--	--	AA	--	AA	AA	CC	--	AC	AC	--	AC	AC
>ref-94964	AGACTTCACACTTTTGCTCCATACCGA	7	CT	CT	CT	CC	CC	CT	CC	CT	CT	CT	CT	CT	CT	CT	CT	CT	CT	CT	CT	CT	CT	CT	CT	CT	CT	CC	CC	CC	CT	CT	CC	CT	CT	CT	CC	CT	CT	--	CT	CC	CT	--	--	CT	CT	CT	CT
>ref-94964	AGACTTCACACTTTTGCTCCATACCGA	25	AC	AC	AC	CC	CC	AC	CC	AC	AC	AC	AC	AC	AC	AC	AC	AC	AC	AC	AC	AC	AC	AC	AC	AC	AC	CC	CC	CC	AC	AC	CC	AC	AC	AC	CC	AC	AC	--	AC	CC	AC	--	--	AC	AC	AC	AC
>ref-95091	TGTCTCTCCACCTTGACTCCATGTAAT	8	CT	CT	CT	CT	CC	CC	CT	CT	CT	CT	CC	CT	CG	CT	CC	CT	--	CT	CT	CT	CT	CT	CT	CT	CT	CT	CC	CT	CG	CT	CC	CC	CT	CT	CT	--	CT	CT	CT	CT	CC	CT	CT	CC	CT	CT	CC
>ref-95091	TGTCTCTCCACCTTGACTCCATGTAAT	23	GT	GT	GT	GT	GG	GG	GT	GG	--	GT	GG	GT	GG	GT	GG	GT	GG	GT	GT	GT	GT	GT	GT	GT	GT	GT	GG	GT	GG	GT	GG	GG	GT	GT	GT	--	GT	GT	GT	--	GG	GT	GT	GG	GT	GT	GG
>ref-95374	GCTCCAACCACATGAGCTCCGACTGGA	8	CT	CT	--	CT	CC	AC	CC	CT	CT	--	CT	--	CT	CT	CC	CT	CT	CT	CT	CT	--	CC	CT	CT	CT	CT	CC	CT	--	CC	CT	--	CT	--	CT	--	CT	CC	CT	CT	AC	--	CT	CT	CT	CC	CT
>ref-95419	CAGACTTTGACTTAGTCTCCCAATTTA	5	CT	CT	--	CT	CT	CT	CT	CT	CC	CC	CC	CT	CT	CT	CC	CT	CT	CT	CC	CT	CT	CC	CT	CT	CC	CC	CC	CC	CT	CC	CT	CT	CT	CT	CT	--	CT	CC	CT	CT	--	CT	CT	CT	CT	CT	CT
>ref-95419	CAGACTTTGACTTAGTCTCCCAATTTA	21	CT	CT	--	CC	CT	CT	CT	CC	CC	CC	CC	CC	CC	CC	CT	CT	CT	CC	CC	CT	CT	CT	CC	CT	CT	CC	CT	CT	CT	CC	CC	CT	CC	CC	CT	CT	CT	CC	CT	CC	CT	CC	CC	CT	CT	CC	CT
>ref-95487	TAGGTGCTCACATAGTCTCCCCCATCC	2	AC	AC	AC	AC	AC	AC	--	AC	AC	AC	AC	AC	AC	CC	AC	CC	AC	AC	CC	AC	AC	AC	AC	AC	CC	CC	AC	AC	AC	AC	AC	CC	CC	AC	AC	AC	AC	--	AC	--	AC	AC	AC	AC	AC	AC	AC
>ref-95487	TAGGTGCTCACATAGTCTCCCCCATCC	22	CT	CT	CT	CT	CT	CT	--	CT	CT	CT	CT	CT	CT	TT	CT	TT	CT	CT	TT	CT	CT	CT	CT	CT	TT	TT	CT	CT	CT	CT	CT	TT	TT	CT	CT	CT	CT	--	CT	--	CT	CT	CT	CT	CT	CT	CT
>ref-95527	TCACATATAACTCATTCTCCCTTAGTG	8	CT	CT	TT	CT	TT	CT	CT	CT	TT	TT	TT	TT	--	CT	TT	TT	TT	TT	CT	TT	TT	TT	TT	CT	TT	CT	--	TT	CT	CT	TT	CT	CT	CT	CT	CT	CT	CT	CT	CT	CT	CT	CT	--	TT	TT	TT
>ref-95535	ATCAAACAAACTGTTGCTCCACAAAGC	15	CT	CT	--	TT	CT	--	--	CT	CT	CT	CT	CT	TT	CT	CT	CT	CT	CT	CT	CT	CT	--	CT	CT	CT	CT	--	--	CT	CT	CT	CT	CT	CT	CT	CT	TT	--	--	CT	CT	--	CT	CT	--	CT	--
>ref-95535	ATCAAACAAACTGTTGCTCCACAAAGC	16	CG	CG	--	GG	CG	--	--	CG	CG	CG	CG	CG	GG	CG	CG	CG	CG	CG	CG	CG	CG	--	CG	CG	CG	CG	--	--	CG	CG	CG	CG	CG	CG	CG	CG	GG	--	--	CG	CG	--	CG	CG	--	CG	--
>ref-95793	AATTCCTGGACTTAACCTCCTTGTTGA	8	AG	AG	AG	AG	GG	AG	AG	AG	AG	AG	AG	--	AG	AG	AG	GG	AG	AG	AG	AG	AG	AG	GG	AG	AG	GG	AG	AG	AG	AG	AG	AG	GG	AG	GG	AG	GG	AG	AG	AG	GG	GG	AG	AG	GG	AG	AG
>ref-96143	GTGGCTTCGACGCCAACTCCTTGTTTT	16	AG	AG	AG	AG	AG	AA	AA	--	AA	AG	AG	AG	AA	AG	AA	AG	AG	AA	AA	AG	AG	AG	AA	AA	AG	AA	AG	AG	AG	AG	AG	AG	AG	AA	AA	AG	AG	--	AA	AG	AA	--	AG	AA	AG	AA	AA
>ref-96282	TGAGTTGGAACCTTCCCTCCAAGATTG	16	CT	CT	CT	CT	CT	CT	CT	--	--	CT	CT	CT	CT	CT	CT	CT	CT	CT	CC	CT	CT	CT	CC	CT	CC	CT	CC	CT	CT	CC	CT	CT	CT	CT	CT	CT	--	--	CT	CT	--	--	CT	CT	CT	CT	CT
>ref-96364	GATCAGATCACATTATCTCCCCACAAA	14	CT	CT	TT	CT	CT	TT	TT	TT	CT	CT	CT	CT	CT	TT	TT	--	CT	CT	TT	TT	TT	TT	TT	CT	TT	CT	TT	TT	CT	CT	CT	CT	CT	TT	CT	CT	CT	TT	TT	CT	TT	CT	CT	TT	TT	TT	TT
>ref-96461	GTGCAAGAAACTGCATCTCCGACGCTC	25	CT	CT	--	CC	CT	CT	CC	CC	CT	CC	CT	CT	CT	CT	CT	CT	CT	CT	CT	CT	CT	CC	CT	CT	CT	CC	CC	--	CC	CT	CC	CT	CT	CT	CC	CT	CT	CT	CC	CC	CT	CT	CT	CC	CC	CT	CC
>ref-96475	TGGTTTAGTACACTGACTCCAAAATAA	16	AG	AG	AA	AG	AA	--	AG	AG	AG	AG	AG	AA	--	AG	AG	AA	AA	AG	--	AG	--	AA	AG	AA	AA	AA	AA	AA	AA	AG	--	AG	AG	AA	--	AG	AG	AG	AG	AG	AG	AG	AG	AG	AA	AG	AA
>ref-96681	ACCCATTGAACACTATCTCCTCTCGAT	15	AC	AC	AC	AA	AC	AA	AC	--	AC	--	--	AC	--	AC	AC	AA	AA	AA	AC	AC	AC	AC	AA	AC	AC	AC	AC	AC	AA	AC	AC	AA	AC	AA	AA	AA	--	AA	AC	AC	AC	--	AA	--	AA	AC	AC
>ref-96682	CACTCAGGCACAAAAGCTCCAACAAAA	1	CT	CT	CC	CC	CT	CT	CC	CC	CC	CC	CC	CC	CC	CC	CC	CC	CC	CC	CC	CC	CC	CT	CC	CT	CC	CC	CC	CC	CT	CC	CC	CT	CT	CC	CC	CT	--	--	CC	--	CC	CC	CT	CT	CT	CC	CT
>ref-96682	CACTCAGGCACAAAAGCTCCAACAAAA	7	AG	AG	GG	GG	AG	AG	AG	AG	--	--	AG	AG	GG	AG	AG	GG	AG	AG	GG	GG	GG	GG	AG	GG	AG	AG	GG	GG	GG	GG	AG	--	GG	AG	GG	GG	GG	AG	GG	AG	GG	AG	GG	AG	GG	GG	AG
>ref-96846	TTCCATTCAACATTGTCTCCCACCTCA	27	AG	AG	AC	AG	AG	--	AG	AG	--	--	AG	AG	--	GG	AG	AA	--	AG	--	AA	AG	AG	GG	AA	AG	--	AG	AA	AA	AG	AG	AG	AA	AG	AA	GG	AG	--	AA	AG	AG	--	AG	AG	AG	--	AG
>ref-97531	GAGTTGTATACATTCTCTCCTCGTTCA	23	AG	AG	GG	GG	AG	--	AG	AG	AG	GG	--	AG	GG	AG	GG	GG	AG	AG	GG	AG	--	AG	AG	GG	--	--	AG	AG	--	AG	AG	--	AG	AG	AG	AG	AG	AG	GG	AG	AG	--	AG	--	--	--	--
>ref-97599	TTTTTATTGACACTTTCTCCACATAAG	9	GT	GT	--	GG	GG	GT	GG	GT	GT	GG	GG	GG	GT	TT	GT	GG	GT	--	TT	TT	--	GT	GT	TT	GT	--	GT	GG	GT	--	GT	GT	GT	GT	GT	GG	GG	--	GT	GG	GT	GG	GG	GT	GT	GG	GT
>ref-97601	AATCAGGAGACAGGATCTCCCCAGTGA	24	GT	GT	GG	GG	GG	GT	GG	GG	GT	GT	GT	--	GG	GT	GT	GT	GT	GT	GG	GT	GG	GT	GT	GT	GT	GT	--	GT	--	GG	GT	GT	GG	GG	GT	--	GT	--	GG	GT	GG	--	GT	GG	GT	GT	GG
>ref-97657	CTCTTTGGTACTTCAACTCCAATTGCT	12	CT	CT	CT	--	CT	CT	CT	CT	CT	CT	CT	CT	CT	CT	CT	CT	CT	TT	CT	CT	CT	CT	CT	CT	--	TT	--	CT	CT	CT	CT	--	CT	CT	CT	--	CT	CT	CT	TT	--	--	TT	CT	CT	CT	CT
>ref-97689	CTACTCTTTACAAAAGCTCCTTGTGCC	5	CT	CT	CT	CT	CT	--	--	TT	CT	--	CT	CT	--	--	TT	CT	CT	CT	CT	TT	TT	CT	CT	CT	TT	CT	CT	CT	CT	CT	CT	CT	CT	CT	TT	CT	CT	CT	CT	CT	CT	--	CT	TT	CT	CT	--
>ref-97728	GTTGCAGCGACAAACACTCCCGCCGCA	3	CT	CT	CT	CT	TT	TT	TT	CT	CT	TT	CT	CT	CT	CT	CT	CT	CT	CT	CT	CT	CT	CT	TT	CT	CT	CT	TT	CT	CT	TT	TT	TT	CT	--	CT	CT	CT	TT	CT	CT	TT	TT	CT	TT	CT	TT	TT
>ref-97728	GTTGCAGCGACAAACACTCCCGCCGCA	22	AG	AG	AG	AG	AG	AG	AG	GG	AG	AG	GG	GG	GG	GG	GG	GG	GG	GG	AG	GG	AG	AG	AG	GG	AG	AG	AG	GG	AG	AG	GG	GG	AG	GG	AG	AG	AG	AG	AG	AG	AG	AG	--	AG	AG	--	AG
>ref-97864	CCAGATTCCACCTACCCTCCTCATCTA	1	CT	CT	CT	CT	CC	CC	CC	CT	CC	CT	CC	CT	CC	CT	CC	CT	--	--	CC	CT	CT	CT	CT	CT	CT	CT	CT	CT	CT	CC	CT	CT	CC	CT	CT	CT	CT	--	CT	CT	CC	--	CC	CC	CT	CT	CC
>ref-97972	TTCATTTGAACACTAACTCCTCCCCCA	27	AC	AC	--	AA	CC	AC	CC	AC	CC	CC	AC	CC	AC	CC	CC	AC	AC	CC	AC	AC	AA	AA	AC	AA	CC	CC	AC	AA	AA	AA	CC	CC	AC	AC	AC	AC	AA	AC	AC	AC	AC	--	AC	AC	AA	AC	AA
>ref-98075	ACTATGGCTACTCTCTCTCCCCCACCT	2	CT	CT	--	CT	--	CT	CT	--	CC	CT	CT	CT	CT	--	CT	CT	--	CC	CT	CT	--	CC	CC	CT	CT	CT	CT	CT	CC	CT	CT	CC	CT	CT	CT	CT	CT	--	CT	CT	--	CT	CT	CT	CC	CC	CT
>ref-98152	GCTGCATCTACTATGTCTCCTTTTCAT	7	AT	AT	AT	AT	AT	AT	TT	--	TT	AT	AT	AT	AT	AT	AT	AT	--	AT	AT	AT	AT	--	AT	AT	AT	AT	AT	--	AT	AT	AT	TT	AT	TT	AT	AT	TT	AT	AT	TT	AT	TT	AT	AT	AT	TT	AT
>ref-98199	CCTAAACAAACGGTCACTCCTCATTTC	4	AG	AG	--	AA	AA	AA	AA	AA	AA	--	AA	AA	AA	AG	AA	AG	AG	AG	AG	AG	AA	AG	AG	AA	AG	AG	AA	AA	AG	AG	AG	AG	AG	--	AG	--	AA	--	AG	AG	AG	--	AG	AG	--	AA	AA
>ref-98233	AGAAAGAGAACAAACACTCCTATGGGG	8	AG	AG	AG	GG	GG	GG	GG	--	GG	AG	AG	GG	GG	GG	GG	GG	AG	GG	GG	AG	AG	GG	GG	GG	GG	GG	GG	AG	AG	AG	AG	GG	GG	GG	GG	GG	GG	GG	GG	AG	GG	AG	AG	AG	GG	GG	AG
>ref-98233	AGAAAGAGAACAAACACTCCTATGGGG	25	CG	CG	GG	GG	GG	CG	--	GG	GG	GG	--	CG	GG	GG	GG	CG	GG	CG	--	GG	GG	GG	GG	GG	GG	GG	GG	GG	GG	GG	GG	GG	GG	GG	GG	GG	GG	--	--	GG	GG	CG	AG	GG	CG	GG	CG
>ref-98233	AGAAAGAGAACAAACACTCCTATGGGG	27	GT	GT	GG	GG	GG	GT	--	GG	GG	GG	--	GT	GG	GG	GG	GT	GG	GT	--	GG	GG	GG	GG	GG	GG	GG	GG	GG	GG	GG	GG	GG	GG	GG	GG	GG	GG	--	--	GG	--	GT	GG	GG	GT	GG	GT
>ref-98432	CCACGTTCCACAAACACTCCCATTCAA	3	AT	AT	AA	AT	AA	--	AA	AT	AA	AT	AT	AA	AT	AT	AA	AA	AT	AA	--	AA	AT	AT	AT	AA	AT	--	AT	AT	AT	AA	AT	AT	AT	AA	--	AT	AT	AT	AT	AT	AT	--	AT	AT	AT	AG	AT
>ref-98543	TTATAATAGACAATGGCTCCAAAGGGC	3	AC	AC	AA	AC	AC	AA	AC	AC	AA	AC	AC	AA	AC	AA	--	AC	AA	AC	AC	AA	AC	AC	AA	AC	AA	AC	--	AC	AC	AA	AC	AA	AA	AC	AC	AC	AC	AC	AC	AC	AA	--	AC	AC	AC	AA	AC
>ref-98616	CAATACTCTACACGCACTCCTCCACTT	13	CT	CT	CT	CT	CT	CT	CC	CT	CT	CT	CT	CT	CT	CT	CT	CT	CC	CT	CT	CT	CT	CT	CC	TT	TT	TT	CT	CT	CT	CT	CT	CT	TT	CC	CT	CC	CC	CT	CC	CT	CT	CT	TT	CT	CT	TT	CT
>ref-98616	CAATACTCTACACGCACTCCTCCACTT	26	AT	AT	AT	AT	AT	AT	TT	AT	AT	AT	AT	AT	AT	AT	AT	AT	TT	AT	AT	AT	AT	AT	TT	AA	AA	AA	AT	AT	AT	AT	AT	AT	AA	TT	AT	TT	TT	AT	TT	AT	AT	AT	AA	AT	AT	AA	AT
>ref-98739	CCCCACCTTACTTGATCTCCTCCATGA	2	CT	CT	--	CT	CT	CT	CT	CT	CT	CC	--	CT	CC	--	CC	CT	CC	--	CC	--	CT	CT	CC	CT	CC	CC	CT	CC	CT	CT	CT	CC	--	CT	CC	CT	CT	CT	CT	--	CT	CT	CT	CT	CC	CT	CT
>ref-98872	TCTTGTAATACTTGGTCTCCAAGTATT	27	AT	AT	AT	AT	TT	AT	AT	AT	TT	AT	AT	AT	AT	AT	TT	AT	AT	AT	AT	--	AT	AT	TT	TT	TT	AT	AT	TT	AT	TT	TT	TT	AT	AT	--	TT	AT	--	AT	AT	TT	--	AT	AT	--	AT	AT
>ref-99123	TGCATGTACACAATAACTCCCTTTTTG	3	AC	AC	CC	AC	AC	--	--	AC	--	AC	AC	AC	AC	AC	AC	AC	AC	AC	AC	AC	AC	AC	CC	AC	AC	AC	AC	AC	AC	AC	AC	AC	AC	AC	CC	AC	AC	--	CC	AC	AC	--	AC	AC	AC	AC	AC
>ref-99123	TGCATGTACACAATAACTCCCTTTTTG	22	CT	CT	TT	CT	CT	--	--	CT	--	--	TT	CT	TT	CT	CT	CT	CT	CT	CT	CT	CT	CT	TT	TT	CT	CT	CT	CT	CT	TT	CT	CT	TT	CT	CT	CT	CT	--	CT	TT	CT	--	CT	CT	CT	TT	CT
>ref-99435	TACTGTTCTACACTTTCTCCTTGCCTT	24	CT	CT	--	CT	CC	CT	CC	CT	CT	--	CT	CT	CT	CT	CC	CT	CT	CC	CT	CT	CT	CT	CT	CT	CC	CC	CT	CC	CC	CC	CT	CT	CT	CT	CT	CT	CT	CC	CT	CC	CT	CT	CC	CC	CC	CT	CT
>ref-99792	TGAGCTTTGACTTGAGCTCCATTGTAC	5	CT	CT	--	CT	--	CC	CT	CT	CT	CC	CT	CT	CT	--	--	CT	CC	CT	CT	CT	--	CC	CT	CT	CT	CT	CC	CT	CT	CC	CC	CC	CT	CT	CC	CT	CT	--	CT	CT	CC	--	CT	CC	CT	CC	CC
>ref-99856	CAGTCAGCTACCATGCCTCCCGGGGAG	13	AG	AG	AG	--	AA	AG	AG	AA	AA	--	--	--	AA	AA	AG	AA	AG	--	AA	AA	AA	AA	AA	AA	--	--	AA	AA	AA	AA	AA	--	AA	AA	AA	AA	AA	AG	AG	AA	AG	AA	--	AA	AA	AA	AA
>ref-100215	GTCAGATGTACTCTTGCTCCTAGTGTC	1	AG	AG	AG	--	AG	GG	--	AG	AG	AG	GG	AG	AG	AG	GG	--	AG	AG	--	AG	AG	AG	AG	AG	AG	AG	AG	GG	--	AG	AG	AG	AG	AG	AG	AG	AG	--	GG	--	--	--	AG	AG	AG	--	AG
>ref-100215	GTCAGATGTACTCTTGCTCCTAGTGTC	13	CT	CT	CT	CT	CT	CT	CT	--	CT	CT	CC	CC	--	CT	CT	CC	--	CT	CT	CC	CT	CT	CT	CT	CT	CT	CT	CT	CC	CT	CT	CT	CT	CT	CT	--	CT	--	CT	CC	--	--	CC	CT	CT	--	CT
>ref-100215	GTCAGATGTACTCTTGCTCCTAGTGTC	14	CT	CT	CT	CT	CT	CT	CT	--	CT	CT	TT	TT	--	CT	CT	TT	--	CT	CT	TT	CT	CT	CT	CT	CT	CT	CT	CT	TT	CT	CT	CT	CT	CT	CT	--	CT	--	CT	TT	--	--	TT	CT	CT	--	CT
>ref-100299	ACACGATCGACTGGGACTCCAAGGGAT	5	CG	CG	CG	GG	GG	CG	GG	CG	CG	CG	CG	--	CG	CG	CG	CG	GG	CG	CG	CG	CG	CG	GG	CG	GG	GG	GG	CG	CG	CG	CG	CG	GG	CG	CG	CG	GG	CG	--	GG	GG	--	GG	GG	CG	CG	CG
>ref-100299	ACACGATCGACTGGGACTCCAAGGGAT	26	AC	AC	AC	AA	AA	AC	AA	AC	AC	AC	AC	--	AC	AC	AC	AC	AA	AC	AC	AC	AC	AC	AA	AC	AA	AA	AA	AC	AC	AC	AC	AC	AA	AC	AC	AC	AA	AC	--	AA	AA	--	AA	AA	AC	AC	AC
>ref-100345	ATCATTAAAACCACACCTCCACACCTA	8	AG	AG	GG	AG	GG	--	AA	AG	AG	AG	--	AG	GG	AG	GG	AA	AG	AG	AG	AG	GG	AG	AG	GG	AA	AG	AA	AG	GG	AA	AA	AG	AG	AG	AG	AG	--	--	AA	AA	AG	--	AG	AG	AG	AA	AG
>ref-100465	AGAATGTTGACAATAGCTCCATTATCA	24	AG	AG	AG	AA	AA	AG	AA	AG	AG	AA	AG	AA	AG	AG	AG	AA	AA	AG	AG	AA	AG	AG	AG	AA	AG	AG	AG	AA	AA	AA	AA	AG	AA	AG	AA	AA	AA	AG	AG	AA	AG	AG	AG	AG	AA	AG	AG
>ref-100608	ATCACACTCACACACCCTCCAATTTGC	16	CT	CT	CC	CT	--	CC	CC	CC	CC	CC	CC	CC	CT	CC	CC	--	CC	CC	CC	CC	CC	CC	CC	CT	CT	CC	--	CC	CT	CT	CC	CC	CC	CC	CC	CC	--	CT	CC	CC	CC	CC	CC	CC	CC	CC	CT
>ref-100647	GAAGATACTACTCTTCCTCCAACATCT	7	AG	AG	AA	AA	AA	AA	AA	AG	AA	AG	AA	AA	AA	--	AA	AA	AG	AG	AG	AA	AG	--	AA	AG	AA	AG	AA	AA	--	AG	AG	AA	AG	AA	AG	AA	AA	AA	AA	AG	AA	AG	AG	AA	AG	AG	AA
>ref-100714	CCAAAAAACACGGAGCCTCCCTATAGT	23	AG	AG	AA	AG	AG	AG	AG	AG	AG	AA	--	AG	AA	AA	AG	AA	AG	AG	AA	AA	AA	AG	AG	AG	AA	AA	AG	AA	AA	AA	AG	AA	--	--	--	AG	AG	AA	AG	--	AA	AA	AA	--	AG	AA	AG
>ref-100837	CCGCGAGTGACCAAAGCTCCTGGCGCG	2	CT	CT	CT	CT	CT	CC	CC	CT	CT	CC	CC	CC	CT	--	CT	CC	CT	CT	CT	CT	CT	CC	CC	CC	CT	CC	--	CC	CC	CC	CT	CC	CT	CT	--	--	CT	CC	--	CT	CC	CT	CT	CT	CT	CC	CC
>ref-100837	CCGCGAGTGACCAAAGCTCCTGGCGCG	13	AG	AG	--	AA	AA	AA	--	AA	AA	AG	AG	AA	AG	--	--	AA	AG	AA	AA	AA	AA	AG	AG	AG	--	AG	--	AA	AG	AG	AA	AA	--	AA	AA	AG	--	AG	AG	AA	AA	AG	AG	AG	AA	AG	--
>ref-100837	CCGCGAGTGACCAAAGCTCCTGGCGCG	23	GT	GT	GT	GT	GT	GT	GT	GT	GT	GG	GT	GG	--	--	GT	--	GG	GT	GG	--	GG	GT	GT	GG	--	GG	GT	GT	GT	GT	GT	--	--	GT	GG	GG	--	GG	GT	GT	GT	GT	GT	GT	GT	GT	GT
>ref-100982	CACACACCCACACAGCCTCCGGAGAGA	1	CT	CT	--	--	CC	CT	CC	CT	CT	CT	CC	CT	CC	CC	CT	CT	CT	CC	CT	CT	CT	CT	CT	--	CT	CT	CC	CT	CT	CT	CT	CT	CT	CT	CT	--	CT	CT	CT	CT	CC	CC	CC	CT	CC	CC	CT
>ref-101016	AACTGGATCACCCATTCTCCTTTCATG	3	CT	CT	--	CT	CT	CC	CC	--	--	CT	--	CC	CC	CT	CC	CC	CC	CC	CC	CC	CT	CC	CT	CC	CT	CC	CT	CC	CT	CC	CT	CT	CC	CC	CC	CT	--	--	CT	--	CC	CC	CC	CT	CC	CT	--
>ref-101016	AACTGGATCACCCATTCTCCTTTCATG	25	AT	AT	--	AT	AT	AA	AA	--	--	AT	--	AA	AA	AT	AA	AA	AA	AA	AA	AA	--	AA	AT	AA	AT	AA	AT	AA	AT	AA	AT	AT	AA	AA	AA	AT	--	--	AT	--	AA	--	AA	AT	AA	AT	--
>ref-101055	GGCACCATCACCAATACTCCATTTAAC	14	AG	AG	AG	AG	AA	AA	AG	AG	AA	AA	AA	AG	AA	AA	AA	AA	AA	AG	AG	AG	AA	AA	AG	AG	AG	AA	AG	AG	AA	--	AG	AG	AG	AA	AA	AA	AG	AA	AG	AA	--	AA	AG	AA	AG	AA	AG
>ref-101390	TCCAACCTTACAAGGTCTCCTGCATAG	25	GT	GT	GT	TT	GT	TT	GT	TT	GT	--	GT	GT	GT	TT	GT	GT	TT	GT	GT	GT	GT	GT	GT	TT	GT	TT	GT	GT	TT	GT	GT	--	TT	TT	TT	GT	TT	--	GT	GT	GT	GT	GT	GT	TT	GT	GT
>ref-101486	AACCAAGACACTAGGTCTCCGTGCCCA	25	CT	CT	CT	CT	CT	CC	CC	CC	CC	CT	--	CT	CC	CC	--	CT	CC	CT	CC	CC	CT	CT	CT	CC	CC	CT	--	CT	CC	CT	--	--	CC	CC	CC	CC	CT	CC	CT	CT	CC	CC	CT	CT	--	CT	CC
>ref-101486	AACCAAGACACTAGGTCTCCGTGCCCA	26	CT	CT	CT	CT	CT	CT	CC	CT	CT	CT	CT	CT	CT	CT	CT	CT	CC	CT	CT	CT	CT	CT	CC	CC	CC	CC	CC	CC	CC	CT	CT	CT	CT	CT	CT	CT	--	CT	CT	CC	--	--	CT	--	CC	CT	CT
>ref-101617	TATTATCACACTTTTACTCCTTTGAGA	22	AT	AT	TT	TT	AT	AT	TT	TT	TT	TT	TT	AT	TT	AT	AT	TT	TT	AT	AT	AT	AT	TT	TT	AT	AT	TT	AT	AT	AT	TT	TT	AT	AT	TT	TT	AT	AT	AT	TT	AT	TT	AT	AT	AT	AT	AT	TT
>ref-101648	TCGATGTCGACCTATTCTCCGTCGATG	14	AC	AC	--	AC	AC	AA	AC	AA	--	AC	AA	AA	AA	--	AC	AA	AC	AC	--	AC	AC	AC	AC	AC	AC	AC	AC	AC	AA	AC	AC	AC	AC	AC	AC	AC	AC	--	AC	AA	--	--	AC	AC	AC	AC	AA
>ref-101703	GAAGCAAAAACCATACCTCCTTCCCTC	27	CT	CT	CT	CT	CT	CC	CT	CT	CC	CT	CC	CT	CT	CT	CC	CT	CT	CT	CC	CC	CT	CT	CT	CT	CT	CT	CT	CT	CT	CT	CT	CT	CT	CC	CT	CT	CC	CT	CT	CT	CC	CT	CT	CT	CT	CT	CT
>ref-101715	GGTGAGGAGACGAGAGCTCCTGCTGCG	3	AT	AT	AT	AT	AT	AT	AT	AT	TT	AT	AT	AT	AT	AT	AT	TT	AT	AT	AT	AT	AT	AT	AT	TT	--	TT	AT	AT	AT	--	AT	TT	TT	AT	AT	AT	AT	AT	AT	AT	AT	AT	TT	AT	AT	AT	TT
>ref-101771	TGGCCTAAGACTTTCTCTCCCACTAAC	21	AC	AC	--	AC	AC	AA	AC	AC	--	AC	AC	AC	AA	AC	AC	AC	CC	AC	AA	CC	AC	AC	AA	CC	AC	AC	AA	AC	CC	AC	AC	AC	AA	AC	AC	AA	AC	--	CC	AC	AC	--	AC	AC	AC	AA	CC
>ref-101853	AAGTGTAAGACATGAACTCCAGAGATT	14	AG	AG	--	AG	AG	--	GG	AG	AG	AG	GG	AG	AG	--	GG	GG	GG	AG	AG	GG	AG	AG	GG	GG	GG	AG	AG	GG	AG	GG	GG	GG	AG	--	GG	GG	AG	AG	GG	GG	AG	--	GG	--	--	GG	--
>ref-101964	AGTGCACTGACAAGGCCTCCTACACTG	27	AG	AG	AA	AG	GG	AA	AA	AG	AG	GG	AA	GG	GG	GG	AA	AG	AG	AA	AA	AG	AG	GG	AG	GG	AG	AG	AG	AG	GG	GG	AA	GG	GG	AA	AG	AG	AG	--	AA	AG	GG	--	AA	AA	AG	AA	GG
>ref-101971	GTATACAGAACGACCTCTCCGGATTGT	5	AG	AG	--	AA	AA	AA	--	AG	AA	AA	AA	AA	AA	AA	AG	AA	--	AA	AG	AA	--	AA	AA	AA	AG	AA	AG	AG	--	--	AG	AA	AA	AG	AA	AA	AA	--	AA	AA	--	--	AA	AG	AA	AA	AG
>ref-101971	GTATACAGAACGACCTCTCCGGATTGT	24	CT	CT	--	CT	CT	CT	CT	--	TT	CT	CT	CT	CT	CT	CT	CT	CT	CT	CT	CT	CT	CT	CT	CT	CT	CT	CT	CT	CT	TT	TT	TT	CT	TT	--	CT	CT	--	CT	CT	CT	--	CT	--	CT	CT	CT
>ref-102068	TTTATGTTTACAATTTCTCCTTTCTCT	22	CT	CT	--	CC	CT	CC	CT	CT	CC	--	CT	CC	CC	--	CT	CT	CT	CT	CC	--	CT	CC	CT	CC	CC	CC	CC	CC	CC	CT	CC	CT	CT	--	CT	--	CT	CT	CC	CT	CC	CT	CT	CC	CC	--	CT
>ref-102241	CCAGCTGCTACAATTCCTCCGCGGCCG	23	CG	CG	CG	CG	CG	CG	CG	GG	CG	GG	GG	CG	CG	CG	CG	CG	CG	GG	GG	CG	--	CG	CG	CG	CG	GG	CG	CG	CG	CG	--	CG	--	GG	--	CG	CG	--	GG	CG	--	--	CG	CG	--	CG	CG
>ref-102541	GCATCTCCAACAATTTCTCCTCTAATT	1	AG	AG	AG	AG	AG	AG	AG	AG	AG	AG	AG	GG	AG	GG	AG	--	AG	AG	GG	AG	AG	AG	AG	AG	AG	AG	AG	AG	--	AG	AG	--	AG	AG	AG	AG	AG	--	AG	AG	AA	--	AG	--	--	AG	GG
>ref-102562	ACGCTCGGCACCACAACTCCATCACCA	24	AG	AG	GG	--	AG	AG	AG	--	GG	GG	GG	GG	GG	GG	AG	GG	AG	AG	AG	AG	AG	AG	--	GG	AG	AG	AG	AG	AG	AG	GG	GG	GG	AG	GG	GG	AG	AG	AG	GG	AG	--	AG	--	AG	GG	AG
>ref-102588	AAATCCTTGACTAAAACTCCAATAGTA	16	AG	AG	--	AA	AA	AG	AG	AA	AA	AA	AA	AA	AA	AA	AG	AA	AG	AG	AG	AA	--	AA	AG	AA	AA	AA	AA	AA	AG	AG	AG	AA	AA	AA	AA	AG	AA	--	AA	AA	AA	--	AA	AA	AA	AG	AG
>ref-102759	AGCATGTTGACTCCTACTCCATGGGAA	3	CT	CT	CC	CC	--	CT	CC	CC	CC	CC	CT	CC	CC	CC	CT	CC	CC	CC	CC	CC	--	CT	CT	CC	CC	CC	CC	CT	--	CC	CT	CC	CC	CT	CC	CT	CC	--	CT	CC	CC	CC	CC	CC	--	CC	CC
>ref-102983	ACTCGCTCTACCTTTCCTCCTCTTTTT	27	CT	CT	CT	CT	CC	CC	CC	CT	CC	CT	CC	CT	CT	TT	CT	CT	CT	TT	CT	CT	TT	CT	CT	TT	TT	CT	CC	TT	CT	CC	CT	CT	CT	CT	TT	CT	CT	--	TT	CT	CC	--	CT	CC	CT	CC	CC
>ref-103059	TTCTTTCTTACTCTTTCTCCATTGATC	22	CT	CT	--	CC	CT	CT	CC	TT	CT	CT	CT	CT	CT	CT	--	CC	CT	TT	TT	CT	TT	CT	CC	TT	CT	CT	TT	CT	TT	CT	CT	CT	CT	CC	CT	CC	CT	--	CC	CT	CC	--	TT	TT	TT	TT	CT
>ref-103360	ACTTCTAATACCAACTCTCCCACCTCC	27	CT	CT	--	CC	CT	CT	CT	CT	CT	CT	CC	CC	CC	CC	CT	CC	CC	CC	CC	CT	CT	CC	CT	CC	CT	CT	CT	CT	CT	CT	CT	CT	CT	CT	CT	CT	CC	CT	--	CC	CT	CT	CT	CT	CT	CC	CT
>ref-103391	TTGGTGGGGACTAGTGCTCCGCGAAGC	8	AG	AG	AG	GG	AG	GG	GG	GG	AG	GG	--	GG	AG	AG	GG	AG	AG	AG	AG	AG	AG	AG	GG	AG	GG	AG	AG	AG	AG	AG	AG	AG	GG	AG	GG	AG	AG	--	GG	AG	GG	GG	AG	AG	GG	AG	AG
>ref-103391	TTGGTGGGGACTAGTGCTCCGCGAAGC	22	CT	CT	CT	CC	CC	CC	CC	CC	CT	CC	CC	CC	CT	CT	CC	--	CT	CC	CC	CT	CC	CC	CC	CT	CC	CT	CT	CT	CT	--	--	CC	CC	CT	CC	CC	CT	--	CC	CT	CC	CC	CT	CT	CC	CT	CT
>ref-103554	ACTGAACTAACAAACTCTCCCTCGAAA	24	CG	CG	CC	CG	--	CG	CC	--	CC	CG	CC	CC	CC	CG	CG	CC	--	CG	CG	CC	CG	CG	CG	CC	CG	CG	CC	CG	CG	CG	CG	CC	CC	CG	CG	CG	CC	CG	CG	CC	CG	CC	CC	CG	CG	CC	CG
>ref-103589	GAGAGTCCCACCATGCCTCCAAAATTG	6	GT	GT	GG	GT	GG	GT	--	GT	TT	GG	GT	GT	--	TT	GT	TT	--	TT	--	TT	GT	GT	GG	GT	GT	GG	GT	GT	GT	GT	GT	TT	GT	TT	GT	GT	GG	--	GT	GT	--	--	GT	GG	--	GG	GT
>ref-103664	GATGGCTCTACTGCACCTCCTCCTCAA	6	CT	CT	--	CC	CT	CT	CT	CT	CC	CC	CC	CT	CT	CT	CT	CT	CC	CT	CT	CC	CC	CT	CC	CC	CT	CT	CT	CT	CC	CC	CC	CT	CC	CC	CT	CC	CC	CT	CT	CT	CT	CC	CC	CC	CC	CT	CT
>ref-103870	GTATTTCAGACAGAAGCTCCTCGACTT	2	CT	CT	CT	CT	TT	TT	CT	TT	CT	CT	CT	CT	CT	CT	CT	TT	TT	CT	TT	CT	CT	CT	TT	CT	CT	CT	CT	CT	TT	CT	CT	CT	--	CT	CT	CT	TT	TT	CT	CT	TT	CT	TT	--	CT	CT	CT
>ref-103870	GTATTTCAGACAGAAGCTCCTCGACTT	8	AG	AG	AA	AG	AG	AG	--	--	AG	AG	--	AG	AA	AA	AA	AG	AG	AG	AG	--	AA	AA	AG	AG	AG	AG	AG	AA	AA	AA	--	AG	--	AG	AA	AG	AG	AG	AG	AG	AG	AG	AG	--	AA	AA	AG
>ref-103930	GGGAATCATACCTATCCTCCTTAAACA	8	AC	AC	AC	CC	--	AC	AC	CC	CC	AC	AC	AC	--	AC	AC	AA	CC	AC	AC	CC	CC	AC	AA	AC	AA	CC	AA	AA	AC	AC	AC	AC	AC	AC	CC	CC	CC	--	AC	AA	AC	--	AC	AC	AA	AC	AC
>ref-104033	GAGGTTTCTACACTCTCTCCTTAGTCT	16	CT	CT	CT	CT	TT	CT	CT	CT	TT	TT	TT	CT	CT	CT	CT	TT	CT	CT	CT	TT	TT	--	CT	CT	CT	TT	CT	CT	TT	TT	TT	CT	TT	CT	CT	TT	TT	--	CT	CT	CT	--	TT	TT	TT	CT	CT
>ref-104162	ATGCAGCAAACTACAACTCCAGAGTTG	27	AG	AG	AG	AG	GG	AG	AG	AG	GG	AG	GG	AG	GG	GG	--	AG	--	AG	--	AG	AG	AG	AG	GG	AG	--	GG	GG	GG	AG	AG	AG	AG	AG	AG	AG	GG	--	AG	GG	AG	--	GG	GG	AG	AG	AG
>ref-104337	GAGTTTGAGACTTGTCCTCCTCTTTGT	3	AG	AG	AG	AG	AG	AG	AG	AG	AG	AG	GG	AG	AG	AG	GG	AG	AG	AG	GG	AG	AG	GG	AG	AG	GG	GG	AG	GG	AG	GG	AG	AG	AG	AG	AG	GG	AG	--	GG	AG	GG	AG	AG	AG	AG	AG	AG
>ref-104337	GAGTTTGAGACTTGTCCTCCTCTTTGT	15	CT	CT	TT	TT	CT	CT	CT	CT	CT	CT	CT	TT	CT	TT	CT	TT	--	CT	CT	CT	TT	CT	CT	CT	CT	--	CT	CT	TT	CT	--	CT	CT	TT	CT	CT	CT	--	CT	CT	CT	CT	--	--	CT	CT	TT
>ref-104337	GAGTTTGAGACTTGTCCTCCTCTTTGT	27	CT	CT	CT	CT	CT	CT	CT	CT	CT	CT	TT	CT	CT	CT	TT	CT	CT	CT	TT	CT	CT	TT	CT	CT	TT	TT	CT	TT	CT	TT	CT	CT	CT	CT	CT	TT	CT	--	TT	CT	TT	CT	CT	CT	CT	CT	CT
>ref-104342	AGGAGGTCGACCCCCACTCCTGGACTC	6	AG	AG	AG	--	AG	AG	AG	AG	AG	--	AG	AA	AA	AA	AG	AA	AA	AG	AG	AA	AG	AA	AG	AG	AG	AG	--	AG	AG	AG	AG	AA	AG	--	--	AG	AG	--	AG	AG	AA	AG	AA	AG	AG	AG	AG
>ref-104342	AGGAGGTCGACCCCCACTCCTGGACTC	8	CT	CT	CT	--	CT	CT	CT	CT	CC	--	--	CC	CC	CC	--	CC	CC	CT	CC	CC	CT	CC	CT	CT	--	CT	--	CT	CC	CT	CT	CC	CC	--	--	CC	CT	--	--	CT	CC	CT	CC	CT	--	CT	CT
>ref-104525	CTAACATACACCAAACCTCCTAGTAAC	3	AG	AG	AA	AA	AG	AG	--	AG	AG	AA	AA	AG	AG	AG	AG	AG	AG	AG	AA	AA	AA	AG	AG	AA	AA	AA	--	AG	AA	AA	AA	AG	AG	--	AG	AA	AA	AA	AA	AA	AA	AA	AG	AA	AG	AG	AG
>ref-104680	TAGGTGAAAACTTTTACTCCCCAACTT	25	AC	AC	AC	CC	AC	AC	CC	AC	AC	AC	AC	CC	AC	AC	AC	CC	AC	AC	AC	AC	AC	--	CC	CC	AC	AC	--	CC	AC	AC	AC	AC	AC	CC	AC	CC	CC	--	CC	AC	CC	CC	AC	AC	AC	AC	AC
>ref-104680	TAGGTGAAAACTTTTACTCCCCAACTT	26	CT	CT	CT	TT	CT	CT	TT	CT	CT	CT	CT	TT	CT	CT	CT	TT	CT	CT	CT	CT	CT	--	TT	TT	CT	CT	--	TT	CT	CT	CT	CT	CT	TT	CT	TT	TT	--	TT	CT	TT	TT	CT	CT	CT	CT	CT
>ref-104751	CCACAACCCACTCCATCTCCATACATG	9	CT	CT	CC	CT	CT	--	CT	CT	CT	CC	CT	CT	CT	CT	CT	CT	CT	CC	CC	CT	CT	CT	CT	CT	CT	CT	CT	CT	CT	CT	CT	CT	CT	CT	CC	CC	CC	CT	CT	CT	CT	CC	CT	CT	CC	CC	CT
>ref-104981	TGCTACTATACATAGGCTCCAAACACA	26	CT	CT	--	CT	CT	CT	--	CT	CT	--	--	CT	CC	CT	CT	TT	--	TT	CT	CT	--	CT	--	CT	CT	CT	TT	CC	TT	TT	TT	--	--	CT	TT	--	--	--	CT	CT	TT	TT	CC	CT	TT	CC	CT
>ref-105063	AGCGACAGCACAAATCCTCCGATTCAA	7	AG	AG	--	AG	AG	AG	AG	AG	AG	AG	AG	AG	AG	GG	AG	AG	AG	AG	GG	GG	AG	AG	AG	GG	AG	AG	AG	AG	AG	AG	AG	AG	AG	AG	AG	AG	AG	AG	AG	AG	AG	AG	AG	AG	AG	AG	AG
>ref-105333	TTAATTTCTACTTTTTCTCCAAGCCTT	23	CG	CG	CG	CG	CG	CG	CG	CG	--	--	CG	CG	CG	CG	CG	CG	CG	CC	CG	CG	--	CG	CG	--	CG	CG	CG	CG	CC	CG	--	CG	CC	CG	CC	CG	CG	GG	CC	CG	CG	--	CG	CG	CC	CG	CG
>ref-105341	AATACACACACCCAAACTCCCCCACTG	4	AG	AG	AA	AG	AA	--	AG	AG	AA	AG	AG	AA	--	AA	AA	AA	AA	AA	AA	AA	AA	AG	AA	AA	--	AG	AG	AG	AG	AG	AG	AG	AA	AG	AG	AG	AG	AT	AA	AG	AA	AA	AA	AG	AG	AA	AG
>ref-105341	AATACACACACCCAAACTCCCCCACTG	21	CG	CG	CC	CG	CC	--	CG	CG	CC	CG	CG	CC	--	CC	CC	CC	CC	CC	CC	CC	CC	CG	CC	CC	--	CG	CG	CG	CG	CG	CG	CG	CC	CG	CG	CG	CG	CG	CC	CG	CC	CC	CC	CG	CG	CC	CG
>ref-105341	AATACACACACCCAAACTCCCCCACTG	26	CT	CT	CT	CT	TT	TT	TT	CT	TT	CT	CT	TT	CT	TT	TT	TT	TT	TT	CT	TT	TT	CT	TT	CT	CT	CT	CT	CT	CT	CT	CT	CT	CT	CT	CT	CT	TT	TT	CT	CT	TT	CT	TT	CT	CT	TT	--
>ref-105403	ACCCTCCCCACCCCCACTCCACAAAAA	12	CT	CT	CC	CC	CC	CC	CC	CC	--	CT	CT	CC	CC	CC	CC	CC	CT	CT	CT	CT	CT	CT	CC	CT	CC	CT	CC	CT	CT	CC	CT	CT	CT	CT	CT	CC	CC	CT	CC	CT	CC	--	CC	CT	CT	CC	CC
>ref-105403	ACCCTCCCCACCCCCACTCCACAAAAA	22	CT	CT	--	CT	CT	CC	--	CT	CT	CT	CC	CT	CT	CT	CT	CT	CT	CT	CC	CT	CT	CT	CT	CT	--	CT	CT	CC	CT	CT	CT	CT	CT	CT	CT	CC	CT	CT	CT	CT	CT	CT	CT	CT	CT	CC	CT
>ref-105568	CGGCACATAACTCAAGCTCCTTGGCTT	27	CT	CT	--	CT	CT	CT	CT	CT	TT	CT	TT	TT	TT	CT	TT	CT	TT	TT	TT	TT	TT	TT	TT	CT	TT	CT	CT	CT	CT	TT	CT	TT	TT	TT	CT	TT	TT	CT	TT	CT	TT	CT	CT	TT	TT	TT	CT
>ref-105608	GCAAGTGAGACTTACACTCCCACATCT	16	AT	AT	--	--	TT	AA	TT	AT	AA	AT	AT	AT	AA	AT	--	AA	TT	AT	AA	AT	--	AT	AA	AT	AT	AT	AA	AA	AT	AT	AT	AT	AA	AT	AT	AA	AT	AA	TT	AT	AT	--	--	--	AA	AA	AT
>ref-105882	TCAATTCCAACCTTTCCTCCTCTCGCG	24	CT	CT	CT	CT	CT	--	--	--	CT	CT	CT	--	CC	CC	--	CT	CT	CC	CT	CT	CC	CT	--	CT	CT	CC	CT	CT	CT	CT	--	CT	CT	CT	--	CT	CT	--	--	CT	--	CT	CT	CT	CT	CT	CT
>ref-106132	CCACCATGCACAGCTCCTCCTTCATAC	15	CT	CT	CT	--	TT	TT	CT	TT	TT	TT	TT	CT	TT	CT	CT	CT	CT	TT	--	CT	CT	CT	TT	CT	TT	CT	TT	CT	CT	CT	CT	CT	TT	CT	--	TT	CT	TT	TT	CT	CT	--	--	TT	TT	--	CT
>ref-106219	TCCTAGCAAACAAACACTCCAAATACC	3	CG	CG	CC	--	CG	CG	CG	CG	--	CC	CG	CG	CG	CG	--	--	--	CC	CG	CG	CG	--	CG	CC	CG	CG	--	--	CG	CG	CC	CG	CG	CG	--	--	CG	--	--	CG	CG	--	CG	CG	CG	CC	CG
>ref-106669	TACCGTTCAACTCCGACTCCCTCACCT	27	CT	CT	--	CT	CC	TT	CT	CT	CT	--	CT	CC	CT	TT	TT	CC	CT	CT	CT	CT	TT	CC	TT	TT	CC	CT	CC	CT	TT	CT	CC	CT	CT	CT	TT	CT	CT	--	CT	CC	CT	--	CT	CC	CT	CC	CT
>ref-106970	TGCATACAGACTCTATCTCCTCTAACC	3	CT	CT	CT	CT	--	CT	CT	CC	CC	CT	CC	--	CC	CT	CT	--	--	CC	CT	CC	CT	CC	CT	CC	CT	CT	CC	CC	CC	CC	CC	CT	CT	CC	CT	CT	CC	--	CT	CC	CT	CC	CC	CC	CT	CC	CT
>ref-106970	TGCATACAGACTCTATCTCCTCTAACC	13	CT	CT	CT	CT	--	CT	CT	CC	CC	CT	CC	--	CC	CT	CT	--	--	CC	CT	CC	CT	CC	CT	CC	CT	CT	CC	CC	CC	CC	CC	CT	CT	CC	CT	CT	CC	--	CT	CC	CT	CC	CC	CC	CT	CC	CT
>ref-107037	AATTACCTAACTTCAGCTCCAACTAGA	8	GT	GT	GT	GT	TT	GT	GT	GT	GT	GG	GT	TT	GT	GT	--	GT	--	GT	GT	GT	GT	GT	GT	GT	GT	GT	GT	TT	TT	--	GG	GT	TT	GT	TT	GG	GG	--	GT	GG	GG	--	TT	TT	GT	GT	GT
>ref-107037	AATTACCTAACTTCAGCTCCAACTAGA	23	CT	CT	CT	CT	CC	CT	CT	CT	CT	TT	CT	CC	CT	CT	--	CT	--	CT	CT	CT	CT	CT	CT	CT	CT	CT	CT	CC	CC	--	TT	CT	CC	CT	CC	TT	TT	--	CT	TT	TT	--	CC	CC	CT	CT	CT
>ref-107502	AGCAGCGTAACCATACCTCCCTTTCTT	3	CT	CT	CC	CC	CC	--	CC	CT	CC	CC	--	--	CC	CC	CC	--	CC	CT	CC	CC	CC	CC	CC	CC	CC	CC	CT	CT	CC	CC	CT	CT	CC	CC	CC	CT	--	CC	CT	CT	CC	CC	--	CT	CT	CC	--
>ref-107502	AGCAGCGTAACCATACCTCCCTTTCTT	6	CT	CT	CC	CC	CT	--	CT	CT	CT	CC	CT	CC	CC	CC	CT	CC	--	CT	CT	CT	CC	CT	CT	CT	CT	CT	--	CT	CT	CT	CT	CC	CC	CT	CC	CT	CC	CT	CT	CC	CT	CC	CC	CC	CT	--	CC
>ref-107995	TTTGAAAAAACAGGCCCTCCTGGTGCT	14	AG	AG	--	GG	AG	GG	GG	AG	AG	AG	GG	--	--	GG	AG	AG	AG	GG	AG	GG	--	GG	GG	AG	AG	AG	GG	GG	AG	AG	GG	AG	AG	AG	AG	--	GG	--	GG	AG	GG	AG	GG	AG	AG	AG	GG
>ref-108697	ATGAATTCCACTTTTTCTCCAGCCCAA	12	AT	AT	TT	--	TT	AT	AT	AT	TT	AT	TT	AT	AT	TT	--	TT	--	TT	TT	AT	AT	--	TT	--	TT	TT	TT	--	--	AT	AT	--	AT	AT	AT	--	AT	--	TT	TT	--	TT	AT	AT	AT	TT	AT
>ref-108745	ATATGGAAGACTCTACCTCCGCACGGC	21	AG	AG	AG	--	AG	AG	AG	AG	GG	GG	AG	AG	GG	GG	GG	GG	--	GG	GG	GG	GG	--	AG	AG	AG	AG	GG	AG	AG	AG	GG	GG	GG	AG	--	GG	AG	GG	GG	GG	GG	GG	AG	AG	GG	AG	GG
>ref-108745	ATATGGAAGACTCTACCTCCGCACGGC	25	AG	AG	AG	AG	AG	GG	AG	GG	GG	--	AG	AG	AG	--	AG	AG	AG	AG	AG	AG	--	AG	AG	AG	--	AG	AG	AG	AG	GG	AG	AG	AG	GG	AG	AG	GG	AG	GG	AG	AG	--	AG	AG	GG	--	AG
>ref-109081	TGTAAGCGCACGTCGCCTCCTCCGCCG	7	CT	CT	CC	CT	CT	CT	CT	CT	--	TT	CT	--	CC	CT	--	CT	CT	TT	CT	TT	CC	TT	CC	CT	CC	CT	CC	CC	CT	CT	CT	CT	CC	CT	CT	CC	CC	--	CT	CT	--	--	CC	CT	CC	CC	TT
>ref-109081	TGTAAGCGCACGTCGCCTCCTCCGCCG	12	AG	AG	GG	AG	AG	AG	AG	AG	--	AA	AG	--	GG	AG	--	AG	AG	AA	AG	AA	GG	AA	GG	AG	GG	AG	GG	GG	AG	AG	AG	AG	GG	AG	AG	GG	GG	--	AG	AG	--	--	GG	AG	GG	GG	AA
>ref-109199	GTTCCATCAACTCGAACTCCTGATCTC	8	CT	CT	CT	CT	CC	CT	CT	CT	CC	--	CT	CC	CT	CC	CC	CC	CC	CC	CC	CC	CC	CT	CT	CT	CT	CT	CT	CT	CT	CT	CT	CT	CC	CT	CT	CT	CT	--	CT	CT	CC	--	CC	CT	CT	CC	CT
>ref-109958	CACTCTCGCACCTCTTCTCCTCACCAC	27	CT	CT	TT	TT	TT	CT	TT	TT	CT	TT	CT	TT	CT	CT	TT	CT	TT	CT	CT	CT	TT	CT	TT	CT	CT	TT	CT	TT	TT	CT	CT	CT	CT	CT	TT	CT	TT	CT	TT	TT	CT	CT	CT	TT	TT	TT	TT
>ref-109987	TTATAAGAGACATGAACTCCATTATTG	8	AC	AC	--	AA	AA	AC	CC	AC	AC	--	AC	AA	AC	AA	CC	AA	AC	--	AC	AC	AA	AA	AC	AC	AC	AA	AC	AC	CC	AC	AA	AA	AC	AC	AC	AA	AC	--	AA	AC	AA	--	CC	AC	AC	AA	AA
>ref-110046	ATTTTACTGACTTCCACTCCCGTAGCT	2	CT	CT	--	CT	--	CT	CT	CT	CT	CT	CT	CT	--	TT	TT	--	CT	CT	TT	TT	CT	CT	CT	CT	--	CT	CT	CT	TT	CT	CT	TT	CT	CT	CT	TT	CT	CT	CT	CT	CT	TT	CT	CT	CT	CT	CT
>ref-110046	ATTTTACTGACTTCCACTCCCGTAGCT	22	AG	AG	--	AG	GG	GG	AG	AG	GG	GG	AG	AG	GG	GG	AG	--	AG	AG	AG	GG	AG	AG	AG	AG	GG	AG	AG	AG	AG	AG	AG	GG	GG	GG	GG	AG	AG	GG	GG	AG	AG	AG	GG	GG	AG	AG	AG
>ref-110046	ATTTTACTGACTTCCACTCCCGTAGCT	24	AT	AT	--	AT	--	AT	AT	AT	AT	AT	AT	AT	AA	AA	AA	--	AT	AT	AA	AA	AT	AT	AT	AT	--	AT	AT	AT	AA	AT	AT	AA	AT	AT	AT	AA	AT	AT	AT	AT	AT	AA	AT	AT	AT	AT	AT
>ref-110113	CCTATTCAAACCTGGACTCCAATCCTT	2	CT	CT	CT	--	CT	--	CT	CT	CT	--	CT	CT	CT	CC	CT	CT	CC	CC	CT	CT	CT	CT	CT	CT	CT	CT	CT	CT	CC	CC	CT	CC	CT	CT	CT	CC	CC	CC	CC	CT	CT	CT	CT	CT	--	CC	--
>ref-110459	CTTGAACCCACTTCATCTCCTCCGTTC	2	CT	CT	TT	CT	TT	--	CT	CT	TT	--	CT	CT	CT	CT	CT	CT	CT	CT	TT	CT	--	CT	TT	TT	CT	CT	CT	CT	CT	CT	CT	TT	--	CT	CT	CT	CT	--	CT	TT	CT	--	CT	TT	CT	CT	CT
>ref-110459	CTTGAACCCACTTCATCTCCTCCGTTC	12	AT	AT	TT	AT	TT	--	AT	AT	TT	--	AT	AT	AT	AT	AT	AT	AT	AT	TT	AT	--	AT	TT	TT	AT	AT	AT	AT	AT	AT	AT	TT	--	AT	AT	AT	AT	--	AT	TT	AT	--	AT	TT	AT	AT	AT
>ref-110532	CCTTGGGTCACTATTGCTCCTTGTTCA	9	CT	CT	--	CC	CT	CT	CC	CT	CT	CT	CT	CT	CT	CT	CT	CT	CT	CT	CT	CT	CT	CT	CT	CT	CC	CC	CT	CT	CT	CT	CC	--	CT	CT	CT	CC	CT	--	CT	CC	CT	--	CT	CT	CT	--	CT
>ref-110769	ATGGACCTCACATGAACTCCACAGTAC	24	AG	AG	AA	AA	AG	AG	AG	AG	GG	GG	GG	AG	AG	GG	AA	AG	GG	GG	AG	AG	--	AG	AG	GG	AG	AG	GG	AG	GG	GG	AA	GG	AG	AA	AA	AG	AA	--	AA	AG	--	--	AG	AA	GG	AA	AG
>ref-110858	CTGTGTTTCACTCTCGCTCCAAACACA	8	CT	CT	TT	TT	CT	CT	TT	CT	TT	CT	--	--	CT	--	TT	TT	--	CT	TT	TT	TT	--	TT	--	TT	TT	CT	TT	CT	--	TT	TT	TT	--	TT	CT	--	CT	TT	TT	TT	CT	CT	TT	TT	CT	--
>ref-111053	CTCTAAAATACTCTCTCTCCCTACATT	13	CT	CT	CC	CT	CT	CT	CT	CT	--	CT	CC	CC	CC	CC	CC	CC	CT	CC	CT	CT	CC	CC	CC	CC	CC	CC	--	CC	CC	CC	CT	--	CT	CC	CT	CC	--	--	CC	--	CT	--	CC	CT	CT	CT	CT
>ref-111111	GCACAAACAACAGCTTCTCCCCAGAGC	13	AG	AG	--	AG	AG	AG	GG	AG	AG	AG	AG	AG	GG	AG	AG	--	GG	AG	AG	GG	--	AG	GG	AG	GG	--	AG	GG	AG	AG	AG	GG	AG	AG	AG	GG	--	GG	GG	AG	AG	GG	--	--	GG	AG	GG
>ref-111223	CCATCGCTAACCTCTCCTCCCTTTCCT	8	CT	CT	CC	CT	CT	CT	TT	--	--	TT	TT	CC	CC	--	CC	TT	CC	TT	CC	CC	CT	CT	CC	CT	CT	CT	TT	--	GT	--	TT	CC	TT	CC	TT	GT	CT	--	CC	CT	CT	TT	CT	CC	TT	CC	CT
>ref-111759	ACAAGTCACACTAGAACTCCATCTAGA	24	CT	CT	CT	CT	CT	TT	TT	TT	TT	CT	CT	TT	TT	CT	TT	CT	CT	TT	CT	CT	CT	CT	TT	CT	TT	CT	CT	CT	CT	CT	CT	CT	CT	CT	TT	CT	CT	--	TT	CT	TT	CT	CT	CT	TT	TT	CT
>ref-111854	CAGCGAACAACAGCCACTCCCCTGGAT	6	AG	AG	AA	AA	AA	AA	AG	AG	AA	AA	AG	AG	AA	AA	AG	AG	--	AG	AG	AG	AA	AG	AA	AG	AG	AA	AG	AG	AG	AG	--	AG	AG	AA	AA	AA	--	AG	--	AG	AG	--	AG	AG	AG	AG	AG
>ref-111854	CAGCGAACAACAGCCACTCCCCTGGAT	12	AG	AG	AG	--	AG	AA	AG	AA	AA	AG	AG	AG	AG	AG	AG	--	AG	--	AG	AA	AG	AA	AG	AG	AG	AA	AG	AG	--	--	AG	AG	AA	AA	AA	AG	AG	AG	AA	AG	AG	--	AG	AA	AG	AG	AG
>ref-111854	CAGCGAACAACAGCCACTCCCCTGGAT	13	AG	AG	AG	--	AG	GG	AG	GG	GG	AG	AG	AG	AG	AG	AG	--	AG	--	AG	GG	AG	GG	AG	AG	AG	GG	AG	AG	--	--	AG	AG	GG	GG	GG	AG	AG	AG	GG	AG	AG	--	AG	GG	AG	AG	AG
>ref-111906	AAATTACAAACTCAAACTCCTAAATTT	23	AG	AG	AA	AA	AG	AA	AG	AG	AA	AA	AG	AA	--	AA	AG	AA	--	AG	AG	AG	AG	AG	AG	AA	AG	AA	--	AG	AA	AG	AA	AA	AA	AG	AG	AA	AA	AG	AA	AA	AG	--	AA	--	--	AG	AG
>ref-111932	AAATCGTAGACCACATCTCCACTACCA	5	CT	CT	CC	CC	CC	CC	CC	CT	CT	--	CT	CC	CT	CC	CC	CC	CC	CT	CT	CC	--	CT	--	CC	CC	CC	CT	CT	CT	CT	CC	CC	CC	CC	CC	--	CC	CT	CC	CC	CC	CC	CC	CT	CT	CT	CT
>ref-111977	TCAAAGCAAACTACTACTCCTACATCT	12	CT	CT	--	TT	CT	CT	CT	CT	CT	CT	CT	CT	CT	CT	CT	CT	TT	TT	CT	CT	TT	TT	TT	CT	CT	CT	CT	TT	TT	--	CT	TT	CT	TT	CT	CT	--	CT	--	CT	CT	CT	CT	CT	TT	CT	CT
>ref-111977	TCAAAGCAAACTACTACTCCTACATCT	15	CT	CT	--	CT	CT	TT	CT	CT	CT	CT	TT	CT	CT	CT	TT	CT	CT	CT	CT	CT	CT	--	CT	CT	CT	TT	--	CT	CT	CT	TT	CT	CT	CT	TT	CT	TT	CT	CT	--	CT	TT	CT	--	CT	CT	--
>ref-112249	TGCAGAAAAACTCCTCCTCCTCTTCTC	25	CT	CT	CT	CT	CC	CC	CT	--	--	CT	CC	CT	CC	CC	CT	CT	CC	CT	--	CT	CT	--	CT	CC	--	CT	CT	--	--	CT	CT	CT	--	CT	CT	CT	CC	--	CT	CT	CT	CC	CT	CT	CC	CT	CT
>ref-112278	ATACTTGAAACAGTGCCTCCAACGTCA	21	AG	AG	--	AG	AG	--	AG	AG	AA	AG	AA	AG	AA	AG	AG	AG	AA	GG	GG	AA	AA	AG	AA	AA	AA	AG	AA	AA	AG	GG	AG	AG	AA	AA	AG	AG	--	--	AG	GG	--	--	AG	AA	GG	AG	GG
>ref-112315	GATACTGGGACCTTTTCTCCTCCTCCT	12	AC	AC	AC	CC	CC	CC	CC	--	--	CC	CC	AC	--	AC	CC	CC	CC	--	CC	CC	AC	CC	--	AC	CC	CC	CC	AC	CC	CC	CC	CC	AC	--	AC	AC	CC	CC	AC	AC	CC	CC	AC	--	--	--	AC
>ref-112315	GATACTGGGACCTTTTCTCCTCCTCCT	15	AT	AT	AT	TT	AT	--	AT	--	AT	TT	--	AT	AT	AT	AT	AT	AT	AT	AT	AT	AT	AT	TT	TT	--	TT	AT	AT	TT	TT	TT	AT	TT	AT	TT	TT	AT	--	AT	TT	AT	AT	AT	TT	TT	AT	AT
>ref-112319	CTCTCTCTCACTCAGTCTCCTCTCCCC	3	AC	AC	AC	CC	AC	AC	AC	AC	AC	CC	CC	AC	AC	AC	AC	AC	AC	CC	AC	AC	CC	AC	CC	AC	AC	CC	AC	AC	AC	CC	CC	AC	AC	CC	CC	AC	CC	--	--	AC	--	--	AC	AC	AC	AC	AC
>ref-112480	ACGCTTCATACTCTGCCTCCTTGTTTG	3	AG	AG	AG	AG	AG	AG	AG	AG	AG	AG	AG	AG	AG	AG	--	AG	AG	AG	--	AG	GG	AG	AG	AG	AG	AG	AG	AG	AG	AG	AG	AG	AG	GG	AG	--	AG	GG	AG	AG	GG	--	AG	GG	AG	AG	AG
>ref-112488	CTGTTCATAACATTTCCTCCTCCTTCA	1	CT	CT	CC	CC	CT	CC	CC	CC	CC	CC	CT	CC	CC	CC	CT	--	--	CC	--	CC	--	CT	CC	CC	CC	CC	CT	CT	CT	CT	CC	CT	CC	--	CT	CC	CT	CC	CC	CC	CT	CC	--	CT	CC	CC	CC
>ref-112488	CTGTTCATAACATTTCCTCCTCCTTCA	15	CT	CT	TT	TT	CT	TT	TT	TT	TT	TT	CT	TT	TT	TT	CT	--	--	TT	--	TT	--	CT	TT	TT	TT	TT	CT	CT	CT	CT	TT	CT	TT	--	CT	TT	CT	TT	TT	TT	CT	TT	--	CT	TT	TT	TT
>ref-112708	TTGGAAATAACTCCTGCTCCAATGCAA	6	AC	AC	AC	AC	AA	AC	AC	AA	AC	AC	AC	AC	AA	AC	AA	AA	AC	AC	--	--	AC	AC	AC	AC	AC	AC	AC	AC	AC	AC	AA	AC	AA	AC	AC	AC	AC	AC	AA	--	AC	AC	AA	AC	AC	AC	AC
>ref-112708	TTGGAAATAACTCCTGCTCCAATGCAA	16	AG	AG	AG	AG	AG	GG	GG	AG	AG	AG	GG	GG	GG	AG	--	GG	AG	AG	AG	--	AG	GG	AG	AG	GG	GG	GG	GG	AG	GG	AG	GG	AG	AG	GG	GG	GG	AG	AG	--	AG	AG	GG	AG	GG	GG	AG
>ref-112708	TTGGAAATAACTCCTGCTCCAATGCAA	24	GT	GT	GT	GT	GG	GT	GT	GG	GT	GT	GT	GT	GG	GT	GG	GG	GT	GT	--	--	GT	GT	GT	GT	GT	GT	GT	GT	GT	GT	GG	GT	GG	GT	GT	GT	GT	GT	GG	--	GT	GT	GG	GT	GT	GT	GT
>ref-112991	TCTTAATATACTTTCACTCCTAAGATC	8	AG	AG	--	GG	AG	GG	GG	--	GG	--	GG	GG	GG	GG	--	GG	AG	GG	GG	GG	GG	GG	GG	GG	GG	GG	GG	--	GG	GG	GG	GG	GG	AG	GG	--	GG	AG	GG	--	GG	--	GG	AG	GG	GG	GG
>ref-112991	TCTTAATATACTTTCACTCCTAAGATC	12	CT	CT	CT	CC	CT	CT	CC	CT	CT	--	CC	CT	CC	CT	CT	CT	CT	CT	CT	CT	CT	CT	CC	CC	CC	CC	CT	CT	CT	CC	CC	CC	CT	CT	CT	--	CC	CT	CT	--	CT	--	CT	CT	CT	CT	CT
>ref-113025	TCAAATCCCACCAATTCTCCCTTTCCT	7	CG	CG	--	CC	CG	CG	CG	--	CC	CG	CG	CG	CC	CG	CG	CG	CG	CC	CG	CC	--	CG	--	CG	CG	CC	CG	CC	CC	CG	--	CG	--	CC	CG	--	CC	CC	CG	CC	CG	CC	CC	CG	CC	CG	CG
>ref-113025	TCAAATCCCACCAATTCTCCCTTTCCT	12	AC	AC	CC	CC	CC	CC	CC	CC	--	CC	--	AC	CC	CC	CC	CC	CC	CC	CC	--	CC	CC	--	CC	CC	CC	CC	--	CC	CC	--	CC	--	CC	--	CC	--	CC	CC	CC	CC	CC	CC	CC	CC	CC	AC
>ref-113061	TAGGCCCTAACCAAAACTCCACACTAA	7	CT	CT	CC	CT	CC	CC	CT	CT	CC	CT	CT	CC	CT	CC	CC	CC	CC	CC	CC	CC	CC	CT	CT	CT	CT	CT	CT	CT	CT	CT	CT	CT	CC	CT	CC	CT	CT	CT	CT	CT	--	--	CC	CT	CT	CT	CT
>ref-113130	ACGCCAACGACGATCCCTCCCTCATTA	9	AG	AG	AG	GG	GG	GG	AG	AG	AG	GG	AG	GG	AG	AG	AG	AG	GG	GG	AG	AG	GG	GG	--	AG	AG	AG	AG	AG	AG	GG	AG	AG	AG	GG	AG	AG	GG	GG	AG	AG	GG	AG	GG	GG	AG	AG	GG
>ref-113519	CAACATTCAACTCAACCTCCTTACGTT	16	CT	CT	CT	CT	CT	CC	CT	CT	--	CC	CT	CT	CC	--	CT	CT	CT	--	CC	CT	--	CT	--	CT	CT	CC	--	CC	CT	CT	--	CC	CT	CT	CT	CT	CT	CT	--	CC	CT	--	CC	CT	CT	CC	CT
>ref-113519	CAACATTCAACTCAACCTCCTTACGTT	24	CT	CT	CC	--	--	CT	CT	CT	--	CC	--	--	--	--	--	CC	CC	CC	CT	CT	CC	CT	CT	CT	CC	CC	CC	--	CC	CT	CT	CT	CT	CT	CT	--	CT	CT	CT	CC	CC	--	CT	CT	CT	CT	CC
>ref-113771	CTGGAAAAAACTACTACTCCTACTCGA	25	CT	CT	CC	--	CT	--	CT	CC	CT	--	CT	CT	CT	CT	CC	CT	CT	CC	CT	CC	CC	CC	CT	CC	CT	CC	CT	CC	CT	CT	CC	CC	--	CC	CC	CC	CT	--	CT	CT	--	--	CC	CT	CC	CC	CT
>ref-113807	TCATTGGATACTCCTCCTCCTGTTGAA	25	AG	AG	--	GG	GG	AG	GG	AG	AA	AG	AG	AA	AA	AG	AG	AG	AA	AA	AA	AG	--	AG	AA	AG	AG	GG	GG	GG	AG	AG	GG	AA	AA	AG	GG	AG	AA	GG	AA	GG	--	--	GG	AG	AA	AG	AG
>ref-114148	TTCACCGAAACACGATCTCCACCGGTC	6	CT	CT	CC	CC	CC	CC	CC	CC	CC	CC	CT	--	CC	CT	CC	CT	CT	CC	CC	CC	CT	CC	CT	CT	--	CT	CC	CC	CT	CT	CC	CT	CT	CC	CC	--	--	CC	CC	CC	CC	CC	CT	CT	CT	CC	CC
>ref-114148	TTCACCGAAACACGATCTCCACCGGTC	13	CT	CT	TT	TT	CT	--	TT	CT	CT	TT	CT	--	TT	CT	CT	CT	CT	TT	--	TT	CT	--	CT	CT	CT	CT	--	TT	CT	CT	TT	CT	CT	CT	TT	--	CT	TT	TT	TT	TT	TT	CT	CT	CT	CT	TT
>ref-114231	GGACTTCTAACAATGTCTCCTATACAT	21	AT	AT	--	AT	--	--	AT	AT	AT	AT	AT	AT	AT	AT	AT	AT	AT	AT	--	AT	AT	AT	AT	AT	--	AT	AT	AT	AT	AT	AT	AT	AT	AT	--	AT	AT	--	--	AT	AT	AT	TT	AT	AT	AT	AT
>ref-114279	GGGCCCCAAACATTTTCTCCCTCGAGA	4	CT	CT	--	CT	--	CT	CC	CT	CT	CT	CC	--	CC	CT	CC	CT	CT	--	CT	CT	CC	CT	CC	CT	CT	CT	CT	CT	CC	CT	CT	CC	CT	CT	CT	CT	CC	--	CT	CC	CT	CT	--	CT	CT	CC	CT
>ref-114279	GGGCCCCAAACATTTTCTCCCTCGAGA	7	CT	CT	--	CT	--	CT	CC	CT	CT	CT	CC	CT	CC	CT	CC	CT	CT	--	CT	CT	CC	CT	CC	CT	CT	CT	CT	CT	CC	CT	CT	CC	CT	CT	CT	CT	CC	--	CT	CC	CT	CT	CC	CT	CT	CC	CT
>ref-114530	GTCTTTTAAACTTTATCTCCAATTGTC	14	CT	CT	CT	TT	--	CT	CT	TT	--	--	TT	TT	CT	CT	CT	CT	TT	TT	CT	CT	TT	CT	TT	CT	CT	CT	CT	CT	CT	CT	CT	CT	CT	CT	CT	TT	TT	TT	CT	CT	TT	--	TT	CT	CT	TT	TT
>ref-114533	TCCCAATGCACCTGCACTCCCATGCCT	15	CT	CT	--	--	CT	--	CC	CT	CT	CC	CT	CC	CC	CC	CT	CC	CC	CC	CC	CC	CC	CT	CT	CT	CT	CT	CC	CT	CC	CT	CT	CT	CC	--	CT	CT	CT	--	CC	CT	CC	CT	CT	CC	CC	CT	CT
>ref-114582	AACTAAACAACCACCACTCCATCTATA	4	CT	CT	TT	CT	TT	TT	CT	CT	TT	--	CT	CT	CT	TT	TT	CT	CT	TT	CT	CT	TT	TT	TT	TT	CT	TT	CT	TT	CT	TT	TT	CT	CT	TT	TT	TT	TT	CT	CT	CT	TT	CT	CT	CT	TT	CT	CT
>ref-114645	TAACCAACAACACTACCTCCACCAGTC	1	CT	CT	CC	CC	CT	CT	CT	--	CC	CT	CC	CC	CC	CC	CC	CC	CC	CC	CC	CC	CC	CC	--	CC	--	CC	CC	CC	CC	--	CC	--	CC	CC	CC	CC	CC	CT	CC	CC	CT	CT	CC	CC	CT	CC	CT
>ref-114698	TACAACAAAACCCTAGCTCCATGCAAT	16	GT	GT	GT	GG	GT	GG	GG	GT	GT	--	GT	GT	GT	GG	GT	GT	GT	GT	GT	GG	GT	GT	GT	GG	GT	GT	GT	GT	GT	GT	GT	GT	GG	GT	GT	GG	GT	GG	GT	GT	GT	GG	GT	GT	GG	GT	GG
>ref-114746	TCTCATCACACACTAGCTCCAAGACAT	15	AC	AC	--	AC	AC	CC	CC	AC	AC	--	AA	AC	AC	CC	AA	AC	AA	CC	AA	AC	AA	CC	AA	AC	AA	AA	CC	CC	AA	AA	AA	AA	AA	AC	AA	AC	AC	--	CC	CC	AC	--	AA	AA	AC	AC	CC
>ref-115013	GAGGCTCATACATACACTCCCCCTTTG	7	CT	CT	CC	CC	CT	CT	CT	CC	CC	CT	CT	--	CT	CC	CT	CT	--	CT	CC	CT	CC	CT	CC	CT	CT	CT	CT	CC	CT	CT	CT	CT	CT	CT	CC	CT	CT	--	CC	CT	CT	CC	CC	CT	CC	CT	CT
>ref-115156	GGATCTGACACTCACTCTCCATTCCAT	9	AC	AC	AC	AC	AC	AC	CC	AC	AC	AC	CC	CC	CC	AC	CC	AC	AC	AC	AC	AC	CC	CC	CC	CC	CC	CC	AC	CC	AC	AC	AC	CC	AC	AC	CC	AC	AC	--	AC	CC	AC	CC	AC	AC	AC	AC	AC
>ref-115156	GGATCTGACACTCACTCTCCATTCCAT	24	AC	AC	AC	AC	AC	AC	CC	AC	AC	AC	CC	CC	CC	AC	CC	AC	AC	AC	AC	AC	CC	CC	CC	CC	CC	CC	AC	CC	AC	AC	AC	CC	AC	AC	CC	--	AC	--	AC	CC	AC	CC	AC	AC	AC	AC	AC
>ref-115285	TAAACCACAACGACACCTCCCTAACCA	8	CG	CG	CC	CG	CG	--	CG	CC	CG	CG	CC	CG	CG	CG	CG	CG	CG	CG	CC	CG	CG	CC	CG	CG	CC	CC	CG	CC	CG	CC	CG	CG	CG	CG	CG	CC	CG	--	CC	CC	CC	CG	CG	CG	--	CG	CG
>ref-115369	CCCACTGGAACTTGGCCTCCCCACCAT	3	CT	CT	CT	CC	CC	CT	--	--	CT	--	CT	CC	CT	CC	CT	CC	CC	CT	--	CT	CC	CT	CC	CT	CC	CT	CC	CT	CC	--	CT	CT	CT	CT	CT	CT	CC	CC	CC	CC	CT	--	CT	CT	CT	CT	CC
>ref-115465	GTCCTTCCAACCTTCCCTCCATAGAGA	22	CT	CT	--	CT	CT	--	TT	TT	TT	CT	CT	TT	TT	--	TT	CT	CT	TT	CT	CT	CT	CT	TT	CC	TT	CT	CC	CC	CC	CT	--	CT	CT	CT	TT	CC	CC	CT	TT	CC	TT	CT	CC	CC	TT	TT	CT
>ref-115600	GTACGAGAAACGCATGCTCCATGCAAC	2	CT	CT	--	CT	CT	--	TT	CT	CT	CT	CT	TT	CT	CT	TT	CT	--	CT	CT	CT	CT	CT	CT	CT	CT	TT	CT	CT	CT	CT	TT	CT	CT	--	CT	CT	CT	--	CT	--	CT	--	CT	CT	CT	CT	CT
>ref-115600	GTACGAGAAACGCATGCTCCATGCAAC	13	CT	CT	--	CT	--	--	CC	CT	CT	--	CT	CT	CT	CT	CT	CT	--	CT	CT	CT	CC	CT	CT	CT	CC	CT	CT	CC	CT	CT	CT	CT	CT	CT	CT	CT	CT	--	CT	CT	CC	--	CT	CC	CT	CT	CC
>ref-116017	CCAACATCAACACCAACTCCAGCAGAC	8	CT	CT	--	--	--	CC	CT	CC	CT	CC	CT	CT	CT	CC	CT	--	CC	CC	CT	CT	CT	CT	CT	--	CT	CT	CT	CC	--	CC	CT	CT	CC	CT	CT	CC	CT	--	CT	CT	CT	CT	CT	CT	CT	CC	CT
>ref-116170	CCGCAGAGCACACTGCCTCCGTTGTTG	5	AG	AG	--	AG	AG	--	AA	--	AA	AG	--	AA	AG	AG	AA	--	AG	--	AG	--	AA	AA	AG	AG	AG	AA	AA	--	AG	AG	AG	AG	AG	AG	AG	AG	AG	AG	--	AA	AG	--	AA	AG	AG	AA	--
>ref-116220	GAGGAAACTACCGTCACTCCTTCATCG	6	AG	AG	AG	AA	AG	AG	AG	--	AG	AG	AA	GG	AG	GG	GG	AA	AA	AG	AA	AA	AG	GG	GG	AG	GG	GG	AG	AG	AA	AG	AG	AG	AA	GG	GG	AA	AA	--	AG	AA	AG	AA	AG	AG	AA	AG	AG
>ref-116225	CATGGCCTCACATATACTCCAAGTTCC	9	CT	CT	--	CT	CC	CT	TT	CT	CC	CT	CT	CC	CT	CC	CC	CC	CC	--	CT	CC	--	CT	CT	CT	CT	TT	CT	--	CT	CT	TT	CT	CC	CT	CC	TT	CT	--	CT	TT	--	--	CC	CT	CT	CT	CT
>ref-116563	CATATTTCCACATTTTCTCCAAATTAA	3	CT	CT	TT	CT	--	CT	CT	TT	CT	CT	CT	CT	CT	CT	CT	CT	CT	CT	CT	TT	TT	CT	CT	CT	CT	CT	CT	CT	CT	CT	TT	CT	--	CT	TT	CT	CT	CT	CT	CT	CT	CT	--	TT	CT	CT	CT
>ref-116563	CATATTTCCACATTTTCTCCAAATTAA	9	CT	CT	CT	--	CC	CT	CT	CT	CC	CT	CC	--	CT	CT	CT	CT	CT	CC	CC	CT	CT	CC	CT	CC	CT	CC	--	CC	CC	CT	CC	CC	CC	CT	CC	CT	CC	--	CC	CC	--	CC	CC	CT	--	CC	CT
>ref-116563	CATATTTCCACATTTTCTCCAAATTAA	27	AG	AG	AG	--	AA	AG	AG	AG	AA	AG	AA	--	AG	AG	AG	AG	AG	AA	AA	AG	AG	AA	AG	AA	AG	AA	--	AA	AA	AG	AA	AA	AA	AG	AA	AG	AA	--	AA	AA	--	AA	AA	AG	--	AA	AG
>ref-116588	TTAATTGATACAATCTCTCCAATTATC	6	AT	AT	--	TT	AT	TT	--	TT	TT	AT	TT	AT	AT	AT	TT	AT	TT	TT	TT	TT	TT	AT	AT	AT	AT	AT	AT	AT	AT	AT	TT	AT	AT	TT	TT	TT	TT	--	--	AT	AT	--	TT	TT	AT	--	AT
>ref-116722	GATCAGGCAACGGAGGCTCCAATGGAA	3	CT	CT	CT	CT	CT	--	TT	TT	--	TT	CT	TT	CT	CT	CT	CT	CT	--	--	TT	CT	TT	CT	CT	TT	--	CT	CT	CT	TT	CT	CT	CT	CT	CT	TT	CT	--	CT	CT	CT	CT	CT	CT	CT	CT	CT
>ref-117079	TCGTCATTAACAATGCCTCCAGATGGT	3	CG	CG	GG	CG	CG	CG	GG	GG	CG	CG	GG	CG	CG	GG	GG	GG	--	CG	--	--	GG	CG	--	GG	CG	GG	GG	GG	GG	CG	GG	GG	GG	CG	GG	GG	CG	--	CG	CG	CG	--	CG	CG	GG	CG	CG
>ref-117079	TCGTCATTAACAATGCCTCCAGATGGT	21	AG	AG	AA	AG	AG	AG	AA	AA	AG	AG	AA	AG	AG	AA	AA	AA	--	AG	--	--	AA	AG	--	AA	AG	AA	AA	AA	AA	AG	AA	AA	AA	AG	AA	AA	AG	--	AG	AG	AG	--	AG	AG	AA	AG	AG
>ref-117092	CACCATCATACTGTGGCTCCACCTCTA	12	GT	GT	TT	GT	TT	GT	GT	GT	GT	TT	--	TT	TT	TT	TT	GT	TT	GT	GT	GT	TT	GT	TT	TT	TT	TT	TT	TT	TT	TT	GT	TT	TT	TT	TT	TT	GT	TT	GT	TT	TT	TT	TT	GT	TT	GT	GT
>ref-117092	CACCATCATACTGTGGCTCCACCTCTA	27	AC	AC	AA	AC	AA	AC	AC	AC	AC	AA	--	AA	AC	AC	AA	AC	AA	AC	AC	AC	AA	AC	AC	AC	AC	--	--	AA	AC	--	AC	AC	AA	AA	AA	AC	AC	AA	AC	AC	AA	AA	AC	AC	AC	AC	AC
>ref-117365	TGGCAACAAACCACAACTCCATTGAAG	2	AG	AG	GG	AG	AG	AG	AG	AG	AG	AG	AG	AG	AG	AG	AG	AG	AG	AG	AG	AG	AG	AG	--	AG	AG	AG	AG	AG	AG	--	--	GG	AG	AG	AG	AG	GG	GG	AG	AG	--	GG	AG	AG	AG	AG	--
>ref-117415	CACCATTGAACCGCATCTCCCTTCAGC	6	CT	CT	--	CT	CT	--	CT	--	TT	TT	TT	CT	CT	CT	CT	CT	TT	TT	TT	CT	TT	TT	CT	--	TT	CT	TT	CT	CT	CT	TT	TT	--	TT	CT	CT	TT	--	--	TT	CT	CT	CT	TT	CT	CT	TT
>ref-117723	TGGAAAGCTACTGGCTCTCCTGGTGAT	25	GT	GT	--	--	GT	GG	--	GT	GT	GG	--	GG	GT	GG	--	GT	GT	GG	GG	GT	GT	GT	GT	--	GG	GT	GT	GT	GT	GT	GT	--	GT	GT	GT	--	GT	--	GG	GT	GG	--	GT	--	GG	GT	--
>ref-117723	TGGAAAGCTACTGGCTCTCCTGGTGAT	27	CT	CT	--	--	CT	TT	--	CT	CT	TT	--	TT	CT	TT	--	CT	CT	TT	TT	CT	CT	CT	CT	--	TT	CT	CT	CT	CT	CT	CT	--	CT	CT	CT	--	CT	--	TT	CT	TT	--	CT	--	TT	CT	--
>ref-117762	TGAATCCTCACCCAATCTCCAACAAAG	7	CG	CG	CC	CG	--	CG	CG	--	--	CG	CG	CG	CG	CC	CG	CG	CG	CC	CC	--	CG	CG	CG	CC	CC	CC	CG	CG	CC	CC	CG	CG	CC	CG	CG	CG	CG	--	CG	CG	CG	CC	CC	CC	CC	CC	CG
>ref-117995	TCACGTTACACACCAACTCCCGCTCTC	22	GT	GT	GT	GT	GG	GG	GG	GT	GG	GT	TT	GT	GG	GT	GT	GT	TT	GG	GT	GT	--	TT	GT	GT	GG	TT	GT	GT	GG	TT	TT	TT	TT	GT	TT	GT	GG	GT	GT	TT	GT	GT	GG	GT	GT	GG	GT
>ref-118124	CAACTAGCAACTCAGTCTCCTCCTTTG	14	AG	AG	--	AG	AG	AG	AG	AG	AG	GG	GG	GG	AA	AG	GG	AG	AA	GG	AG	AG	AA	GG	AG	AG	GG	AG	AA	--	AA	AA	AG	GG	AG	GG	GG	AG	GG	GG	AA	AA	GG	--	AA	AA	AG	AG	AG
>ref-118230	AAAACCCTAACTCTCTCTCCCTTTTGA	7	CT	CT	CT	--	CT	CT	CT	CT	CT	CT	CT	CC	CT	CC	CT	CT	CT	--	--	CC	--	CC	CT	CC	--	CT	CC	CT	--	CT	CC	CC	CC	--	CT	CT	CT	CC	--	CT	CT	CT	--	CT	CT	CT	CT
>ref-118230	AAAACCCTAACTCTCTCTCCCTTTTGA	26	AG	AG	AG	AG	--	GG	GG	AG	AG	GG	AG	GG	AG	GG	--	GG	GG	AG	AG	AG	--	AG	GG	AG	AG	AG	--	AG	AG	GG	GG	AG	GG	GG	GG	AG	AG	AG	AG	GG	GG	GG	AG	AG	AG	GG	AG
>ref-118318	ATCAACACCACCACCACTCCTAGCTCA	12	CT	CT	CT	CC	CC	CT	CC	CC	CC	CC	CC	CC	CT	CC	--	CC	CC	--	CC	CC	CC	CC	CC	CC	CC	CC	CC	CC	CT	CT	CC	CC	CC	CC	CC	CC	CT	--	CT	CC	CC	CC	CC	CC	CT	CC	--
>ref-118451	TTGGTTGAGACTTTAACTCCCGGCTTC	15	AT	AT	AT	AT	AT	--	AT	AT	AA	AT	AT	--	AA	AA	AA	AT	AT	AA	--	AA	AT	--	AT	AT	AT	AT	AT	AT	AT	AT	AT	AT	AA	AT	--	AT	AT	--	AT	AT	AT	--	AT	AT	AT	AA	--
>ref-118518	AGTCACCGGACTTCTCCTCCACGATAA	7	CT	CT	CC	CT	CT	CC	--	CT	CT	--	CC	CC	CC	CT	--	CT	CC	CC	CC	CC	CC	--	CC	CT	CC	CC	CC	CC	CT	CT	CC	CC	CC	CC	CC	CC	CC	CC	--	CC	CT	CC	CC	CC	CT	CC	CT
>ref-118525	TTCCGATCTACGAAAACTCCGACAAAA	16	AT	AT	--	AT	AT	AT	AA	AT	AT	AT	AT	--	--	AT	AA	AT	AA	AT	AT	AA	AT	AT	AA	AT	AT	--	AT	AT	AT	AT	AT	AT	AT	AT	AT	AT	AT	--	AA	--	AT	--	AT	AT	AT	AA	AA
>ref-118546	TGCTAATTCACTAGTTCTCCAATCTCC	3	AC	AC	AC	CC	--	CC	--	AC	CC	AC	CC	--	CC	CC	CC	AC	CC	--	CC	CC	--	CC	AC	CC	CC	AC	CC	CC	CC	CC	CC	CC	AC	CC	CC	CC	CC	--	CC	CC	CC	--	CC	--	CC	CC	CC
>ref-118840	AAGAAATTCACAAAACCTCCTTAAGCA	1	AG	AG	--	GG	AG	AG	AG	GG	GG	AA	GG	AA	GG	AG	AG	AA	AG	--	AG	AA	--	AG	AG	AG	AG	AG	GG	AG	GG	AG	AG	AA	AG	AA	AA	AA	AA	--	AA	GG	GG	--	GG	AG	AG	AG	GG
>ref-119240	TCCTCGGTCACCGACACTCCTGATCCA	2	CT	CT	CT	CT	CT	CT	CT	CT	CT	CT	CT	CT	CT	CC	--	CC	CT	CT	CT	CT	TT	CC	CT	CT	CC	CT	CC	TT	CT	CT	CT	CC	CT	CT	CT	CT	CT	CT	CT	CC	CT	CC	--	CT	CT	CT	CT
>ref-119593	TATAGAAAAACCAGAGCTCCATTTTTA	16	AG	AG	--	AG	GG	--	AG	AG	GG	AG	AG	GG	GG	AG	AG	GG	--	AG	AG	GG	--	AG	AG	GG	AG	AG	AG	AG	AG	--	AG	GG	--	GG	AG	AG	GG	--	AG	AG	--	--	AG	AG	AG	--	AG
>ref-119639	ATTTCCAAGACAATGACTCCGAAGCTA	24	AG	AG	GG	AG	AG	AG	AG	GG	AG	--	GG	AG	AG	AG	AG	GG	--	AG	--	GG	AG	AG	AG	GG	AG	AG	AG	AG	AG	AG	GG	AG	AG	AG	AG	AG	--	--	AG	AG	GG	--	AG	AG	AG	AG	AG
>ref-119663	ATCACTCTCACTCAGTCTCCCTCTCAC	13	CT	CT	CT	CT	CT	CT	CT	CT	CT	CT	CC	CT	CT	CT	CT	CT	CT	CT	CC	CT	CC	CT	CT	CC	CT	CT	CT	CT	CT	CT	CC	CC	CT	CC	CT	CT	CT	CT	CT	CT	CT	--	CT	CT	CC	CT	CT
>ref-119663	ATCACTCTCACTCAGTCTCCCTCTCAC	21	CT	CT	CT	CT	CT	CT	CT	CT	CT	CT	CC	CT	CT	CT	CT	CT	CT	CT	CC	CT	CC	CT	CT	CC	CT	CT	CT	CT	CT	CT	CC	CC	CT	CC	CT	CT	CT	CT	CT	CT	CT	--	CT	CT	CC	CT	CT
>ref-119879	CATGCCCCTACATTACCTCCGCTATCT	1	AC	AC	CC	AC	AC	AC	AC	AC	--	AC	AC	AC	CC	AC	AC	AC	AC	CC	AC	AC	CC	AC	AC	CC	AC	AC	AC	CC	--	AC	AC	AC	AC	AC	AC	AC	AC	AC	CC	AC	AC	AC	CC	AC	AC	AC	AC
>ref-119905	AGTCAAGTAACTTATCCTCCTCAACTT	5	AG	AG	AG	AG	AA	AA	AA	AA	AA	AG	--	AA	AA	--	AA	AG	AG	AA	AG	AG	AG	AG	--	AG	AA	AA	AG	AG	AG	AG	AG	--	AA	AG	AA	AG	AG	--	AA	AA	AA	AG	AG	AA	AA	AA	AA
>ref-119924	TAGGGATCAACAAACTCTCCCCAATTG	21	CT	CT	--	CT	CT	CT	CT	--	CT	CT	CT	CT	CT	CT	CT	CT	--	CT	CC	CT	CT	CT	CT	CC	CC	CT	CT	CT	CC	CT	CT	CT	CT	CC	CT	CT	CT	CC	CT	CT	CT	CT	CT	CC	CT	CT	CT
>ref-119950	AATGAGGCAACTCGGCCTCCCAGAACC	14	AG	AG	GG	AG	AG	GG	GG	--	GG	GG	GG	GG	AG	AG	GG	AG	AG	AG	AG	AG	GG	--	GG	GG	GG	AG	GG	--	AG	--	AG	--	AG	AG	AG	AG	AG	GG	GG	AG	GG	--	GG	--	AG	AG	AG
>ref-119950	AATGAGGCAACTCGGCCTCCCAGAACC	15	AG	AG	GG	AG	--	GG	GG	GG	GG	GG	GG	GG	--	AG	GG	--	AG	AG	--	GG	GG	--	GG	GG	GG	AG	GG	GG	AG	--	AG	--	AG	AG	AG	AG	AG	GG	GG	AG	GG	--	GG	GG	GG	GG	--
>ref-119998	TGTTAAGAAACAAAACCTCCTTCAATT	23	CT	CT	CC	CT	CT	CT	CT	CC	CT	CT	CT	CT	CC	CC	CT	CT	CT	CC	CC	CT	CT	CT	CT	CC	CC	CC	CT	CT	CC	CC	CT	CT	CC	CT	CT	CT	CT	CC	CT	CT	CT	CT	CC	CC	CC	CC	--
>ref-120030	ACAAAAGCTACAAAACCTCCAACAAAA	15	AG	AG	AG	GG	AG	AG	AA	AG	--	AG	AG	AA	AG	AG	AA	AA	AG	GG	AA	AG	GG	GG	GG	AA	AG	AA	AA	GG	GG	AG	AG	--	AA	AG	AA	AG	AG	AA	AA	AG	AG	--	AA	AG	AG	GG	AA
>ref-120030	ACAAAAGCTACAAAACCTCCAACAAAA	25	AG	AG	AG	GG	AG	AG	AA	AG	--	AG	AG	AA	AG	AG	AA	AA	AG	GG	AA	AG	GG	GG	GG	AA	AG	AA	AA	GG	GG	AG	AG	--	AA	AG	AA	AG	AG	AA	AA	AG	AG	--	AA	AG	AG	GG	AA
>ref-120230	AATAAATGAACGACCACTCCACCCTAA	8	AG	AG	--	AG	--	AG	GG	AG	AG	AG	--	AG	AG	AA	--	AG	GG	AA	AA	AG	AG	GG	GG	AA	AA	AA	AG	GG	AG	AA	AA	AG	AA	AG	AG	AG	AG	--	AG	AG	AG	--	AG	AA	--	AA	AG
>ref-120277	AACACAAACACACTCCCTCCGCTAGCT	12	AG	AG	AA	AG	AA	AG	AA	AG	AA	AA	AA	AA	AG	AA	--	AG	AA	--	AA	AG	AG	AA	AA	AA	AG	AA	AA	--	AA	AG	AG	AA	AA	AG	AA	AG	AG	AA	AA	AG	--	AA	--	AG	AG	AA	AG
>ref-120277	AACACAAACACACTCCCTCCGCTAGCT	15	CT	CT	CC	CT	CC	CT	CC	--	CC	CC	CC	CC	CT	CC	--	CT	CC	--	CC	CT	CT	CC	CC	CC	CT	CC	CC	--	CC	CT	CT	CC	CC	CT	CC	CT	CT	CC	CC	CT	--	CC	--	CT	CT	CC	CT
>ref-120421	GAAGCATCCACACCTTCTCCTCCGCGA	24	AG	AG	AG	AG	AG	GG	--	--	AG	GG	AG	GG	GG	AG	AG	GG	GG	GG	GG	GG	GG	AG	--	AG	AG	AG	GG	AG	AG	AG	GG	GG	AG	GG	GG	AG	GG	--	AG	AG	AG	--	AG	AG	AG	AG	GG
>ref-120444	TAAGAAATCACCACACCTCCGCACCAT	7	AG	AG	AG	AA	AG	AG	AA	AA	AA	AG	--	AA	AA	--	--	AA	AA	AA	AA	AA	AA	AG	AA	--	AA	AA	AA	AA	AA	AG	AA	AA	AA	AA	AA	AG	AA	AG	AG	AA	AA	AG	AA	AA	AA	AA	AA
>ref-120641	GGAGAGAGCACAGATCCTCCATTGAAA	8	GT	GT	GG	--	GT	GT	GT	GT	GT	--	GG	GG	GT	GT	--	GG	GG	GT	GT	GT	GG	--	--	GT	GT	GT	GT	GT	--	GT	GT	GG	GT	GT	GT	GT	GT	GG	--	GT	GT	--	GT	GT	GT	GG	GG
>ref-120825	AAAGATGCAACATTCTCTCCACAACTT	22	CT	CT	CT	CT	CC	CT	TT	CC	CC	CT	CC	--	CC	CT	CC	CC	CC	CC	CT	CT	CC	--	CC	CC	CT	CC	CT	CT	--	CT	CC	CT	CT	CT	CT	CT	CT	--	CT	CT	CT	--	CT	CT	--	CT	CT
>ref-120892	AAAATAGTGACCAACCCTCCCTCCTTG	14	AG	AG	--	AG	AA	AA	AG	--	AA	AA	AG	AA	AG	--	AG	--	AG	--	AG	AA	--	--	AG	--	AA	--	AG	AG	AA	AA	--	--	AA	AG	AA	AG	AG	--	AG	AG	AG	--	AA	--	AA	--	AA
>ref-120966	TATTTTCCAACAACACCTCCAGAAACT	12	AG	AG	AG	AA	AA	AG	AG	AA	--	AG	AG	AA	--	AG	AG	AG	AG	AG	AA	--	AA	AG	AG	AG	AA	--	AG	AA	AG	AA	AA	--	AA	--	--	AG	AA	--	AA	AA	AG	AG	AA	AA	AA	--	AA
>ref-121074	TTACTATACACAATGCCTCCTTTCAGT	9	CT	CT	CT	CT	CT	CT	CT	CT	CT	CC	CT	CC	CT	CC	CT	CT	CT	CT	CT	CT	CC	CC	CT	CC	CC	CT	CT	CC	CT	CT	CT	CC	CT	CC	CT	CT	CT	CT	CT	CT	CT	CC	CC	CT	CT	CT	CT
>ref-121271	TGGTTGAACACAGCAGCTCCTCTCTCT	14	CT	CT	CC	CT	--	CT	CC	CT	CT	CT	CT	CT	CT	CT	CC	CT	CC	CT	CT	CC	CT	CT	CT	CT	CT	CT	CT	CC	CT	CT	CT	CT	CT	CT	CT	CC	CC	CC	CT	CT	CC	CT	CT	CT	CT	CT	CC
>ref-121452	TGTCGGGCCACGCGGGCTCCCGCCAAA	13	CT	CT	--	--	CT	--	CC	CC	--	CC	--	--	CC	CT	--	--	CC	CT	CT	CC	CC	CT	CT	CT	CT	CT	CT	CC	CC	CT	CT	CT	CT	CT	CT	CT	CT	--	CC	CT	--	CC	CC	--	CT	CT	CT
>ref-121461	TCAAACCCAACCCGACCTCCTACAAGT	5	AG	AG	AG	GG	AG	AA	AA	AG	AG	GG	AG	AG	GG	GG	AA	GG	AG	AA	AA	AG	AG	GG	AG	AG	AG	GG	AG	AG	AG	AG	AA	AG	GG	AG	GG	--	AG	--	AG	AG	--	--	AG	AG	AG	AA	AA
>ref-121474	CACAAGACCACCCGACCTCCAATAACA	13	CT	CT	TT	TT	CT	--	CT	TT	TT	--	CT	CC	CT	CC	--	CC	CC	TT	TT	TT	--	TT	--	TT	TT	TT	TT	TT	CT	--	CC	CT	CC	CC	CC	TT	CT	TT	TT	CC	TT	--	CT	--	CT	CC	TT
>ref-121484	GTTCAAAGAACACTAACTCCTAGTAAA	5	AT	AT	AT	AT	AT	--	AT	AT	AT	AT	AA	--	AT	AT	AT	AT	AT	AT	AT	AT	--	AA	AT	AA	AT	AA	AA	AT	AT	AT	AT	--	--	AA	--	AT	AT	--	AT	AT	AA	--	AT	AT	--	AT	AT
>ref-121506	TAAACATCAACCAGATCTCCCTACAAA	6	AC	AC	CC	AA	AC	AC	AC	AC	--	AC	AC	AC	AA	AC	AC	AC	CC	--	CC	CC	AC	AC	CC	AC	CC	AA	AA	AC	AC	AC	AC	AC	CC	AC	AC	AC	AC	--	CC	AC	AC	--	AC	AC	AC	AA	AA
>ref-121591	ACCCCCAAAACTTGAACTCCCAGTCCA	21	CG	CG	CG	CC	CC	CC	--	CC	CC	CC	CC	--	CC	CC	CG	CG	CG	CG	--	CC	CC	CG	CG	CC	CG	--	CG	CG	--	CC	--	CC	CG	CG	--	--	CG	--	CC	CG	CG	CC	CC	CC	CG	CC	CG
>ref-121738	ACTCTTTATACAGTCACTCCCGCGCAC	12	AT	AT	AT	AT	AT	AT	AT	AT	AT	AT	AT	--	AA	AT	AT	--	AT	AT	AT	AA	AT	AT	--	AA	AT	--	AT	AT	AT	--	AT	AT	AT	AT	AT	AT	AA	--	--	AA	AT	--	AT	AT	AT	AA	AT
>ref-121927	GCCAGTTCAACACCAGCTCCAGTAACA	3	CT	CT	CT	CT	CT	CT	CT	TT	TT	CT	CT	TT	CT	CT	CT	CC	TT	CT	CT	TT	CT	CC	CC	CT	CC	TT	CC	CT	CT	CT	CT	CT	CT	CT	TT	TT	TT	--	CT	CC	CT	--	CT	CT	CC	CT	--
>ref-121927	GCCAGTTCAACACCAGCTCCAGTAACA	16	AG	AG	AG	AG	AG	AG	AG	AA	AA	AG	AG	AA	AG	AG	AG	GG	AA	AG	AG	AA	AG	GG	GG	AG	GG	AA	GG	AG	AG	AG	AG	AG	AG	AG	AA	AA	AA	--	AG	GG	AG	--	AG	AG	GG	AG	--
>ref-121985	TCAACACCCACATTAACTCCCAACATT	8	CT	CT	CC	CC	CT	CT	CT	CT	CC	CT	CT	CT	CT	CT	CT	CT	CC	CT	CT	CT	CT	--	CT	CC	CT	CC	CT	CT	CT	CC	--	CT	CT	CC	--	CC	CT	CT	--	CC	CT	CT	--	CT	CC	CT	CT
>ref-122096	AACTAATTAACGGTGCCTCCTTAATTA	16	CT	CT	CT	CC	CT	CC	CT	CC	CT	CC	CT	CC	CT	CC	CT	CT	CT	CT	CT	CT	CT	--	CT	CT	CT	CT	CT	CT	CT	--	CT	CT	CC	CT	CT	CT	CC	CT	CT	CT	CT	--	--	CT	CT	CT	CT
>ref-122362	GCTCTTTGCACTTCCTCTCCCCTTTAT	1	AG	AG	--	GG	GG	AG	AG	AG	AG	AG	AG	AG	AG	GG	AG	AG	AG	GG	AG	AG	GG	GG	AG	AG	GG	AG	GG	AG	GG	--	AG	GG	AG	AG	AG	AG	AG	AG	AG	AG	AG	AG	AG	AG	GG	GG	AG
>ref-122362	GCTCTTTGCACTTCCTCTCCCCTTTAT	3	GT	GT	TT	GT	GT	TT	TT	GT	GT	GT	GT	GT	GT	GT	TT	GT	TT	GT	--	TT	--	GT	GT	GT	GT	GT	GT	TT	GT	TT	TT	GT	GT	GT	GT	TT	GT	TT	GT	GT	TT	GT	GT	GT	GT	GT	--
>ref-122362	GCTCTTTGCACTTCCTCTCCCCTTTAT	13	CT	CT	--	TT	TT	CT	CT	CT	CT	CT	CT	CT	CT	TT	CT	CT	CT	TT	CT	CT	TT	TT	CT	CT	TT	CT	TT	CT	TT	--	CT	TT	CT	CT	CT	CT	CT	CT	CT	CT	CT	CT	CT	CT	TT	TT	CT
>ref-122477	GCGGGGTGAACAAAGTCTCCTTTAACT	13	AG	AG	AG	AA	AA	AG	AG	AG	AA	AA	AA	--	AA	AA	AG	AA	AG	--	AA	AA	AG	--	AG	AG	AA	AG	AA	AA	AG	AA	AA	AA	AA	AG	AA	--	AA	AA	AG	AA	AA	AA	AA	AG	AG	AA	AG
>ref-122681	TTCTTTTAAACCTCGTCTCCTTAGATA	5	CT	CT	CT	CT	CT	CT	CT	CT	CT	TT	TT	TT	CT	CT	CT	CT	CT	CT	CT	CT	--	TT	CT	TT	TT	CT	CT	CT	CT	CT	CT	CT	CT	TT	CT	CT	CT	CT	CT	CT	TT	CT	TT	TT	CT	CT	CT
>ref-122681	TTCTTTTAAACCTCGTCTCCTTAGATA	24	AG	AG	AG	AG	AG	AG	AG	AG	AG	GG	GG	GG	AG	AG	AG	AG	AG	AG	AG	AG	--	GG	AG	GG	GG	AG	AG	AG	AG	AG	AG	AG	AG	GG	AG	AG	AG	AG	AG	AG	GG	AG	GG	GG	AG	AG	AG
>ref-122768	AACATCACCACAATTTCTCCCCCTGTG	9	CT	CT	CT	CT	CT	CC	CT	CC	CC	CT	CC	CC	CT	CC	CC	CC	CT	CC	CT	CC	CT	CT	CT	CC	CT	CT	CT	CC	CC	CT	--	CT	CT	CC	CC	CC	CT	--	CT	CT	CT	CT	CT	CT	CT	CC	CT
>ref-122768	AACATCACCACAATTTCTCCCCCTGTG	13	AG	AG	AG	AG	AA	AG	AG	AG	AA	AA	AA	AA	AA	AA	AA	AA	--	AA	AG	AG	AA	AG	AG	AG	AG	AG	AA	AA	AG	AA	AA	AA	AA	AA	AG	AA	AG	AA	AG	AG	AG	--	AG	AG	AA	AA	AG
>ref-122832	GTAATGCATACCCCAACTCCACCATCC	14	AC	AC	--	CC	AC	CC	AC	CC	AC	CC	CC	--	CC	AC	CC	CC	--	AC	--	CC	AC	AC	AC	CC	CC	CC	CC	--	CC	AC	CC	CC	CC	--	CC	AC	--	--	--	CC	CC	--	CC	AC	AC	AC	CC
>ref-122832	GTAATGCATACCCCAACTCCACCATCC	22	CT	CT	--	TT	CT	TT	CT	TT	CT	TT	--	--	TT	CT	--	CT	CT	CT	CT	CT	CT	CT	CT	TT	TT	TT	CT	CT	TT	CT	TT	TT	CT	--	TT	CT	--	--	TT	TT	TT	--	TT	CT	CT	CT	--
>ref-122867	GGACCATATACAGGAGCTCCATCATTG	13	AG	AG	GG	AG	AG	GG	GG	AG	AG	AG	AG	AG	--	AG	AG	AG	AG	AG	AG	AG	AG	GG	AG	AG	AG	AG	GG	GG	AG	AG	AG	AG	AG	AG	AG	GG	AG	--	GG	AG	--	--	GG	AG	--	AG	GG
>ref-122978	TCAAACTCCACGATAACTCCAATCCTT	12	AG	AG	--	AA	AA	AA	AA	AA	AA	AA	AA	--	AA	AA	--	AA	AA	AA	AA	AA	AA	AA	AA	AA	AA	AG	AA	AA	AG	--	AA	AA	AA	AG	AA	AA	AA	AA	AA	AG	AA	--	AA	AA	--	AA	--
>ref-123051	CGATGACGTACTGCATCTCCTATGTGT	4	CT	CT	--	CC	CC	CC	CT	CT	CT	CT	TT	CC	CT	CC	TT	--	CT	CT	TT	CT	--	TT	CT	CT	TT	TT	CT	TT	--	TT	CC	CC	CC	CC	CT	TT	--	--	TT	CT	TT	--	CT	CC	CT	CC	CT
>ref-123051	CGATGACGTACTGCATCTCCTATGTGT	14	CT	CT	--	TT	TT	TT	CT	CT	CT	CT	CC	TT	CT	TT	CC	--	CT	CT	CC	CT	--	CC	CT	CT	CC	CC	CT	CC	--	CC	TT	TT	TT	TT	CT	CC	--	--	CC	CT	CC	--	CT	TT	CT	TT	CT
>ref-123068	TTCTTTTGCACTTTCTCTCCACACATT	14	CT	CT	CT	TT	TT	CT	TT	CT	TT	--	TT	TT	TT	CT	TT	TT	CT	CT	TT	TT	TT	TT	TT	TT	TT	CT	TT	CT	CT	CT	CT	CT	CT	CT	CT	TT	TT	CT	TT	TT	TT	TT	TT	TT	TT	CT	TT
>ref-123151	ACCGTATCAACTCCAACTCCAAGTCCA	27	AG	AG	AG	GG	AA	AG	AG	AG	AG	--	GG	AG	AG	AG	AA	AG	--	GG	AG	AG	GG	AG	AG	AG	AA	GG	AG	AG	AA	GG	GG	AA	AG	GG	GG	--	GG	--	AG	AA	GG	--	AA	AA	AG	AG	AG
>ref-123162	TAAGATAGTACCTCACCTCCTGTAAGT	1	AT	AT	AT	TT	AT	AT	AT	--	AT	TT	AT	AA	AT	AT	AA	TT	TT	AA	TT	AT	AT	AA	AT	AT	AT	AT	TT	AT	TT	AT	AA	AA	TT	AA	AT	AT	TT	--	AT	TT	AT	AT	AA	AT	AT	AA	AT
>ref-123162	TAAGATAGTACCTCACCTCCTGTAAGT	9	GT	GT	GT	TT	GT	GT	GT	--	GT	TT	GT	GG	GT	GT	GG	TT	TT	GG	TT	GT	GT	GG	GT	GT	GT	GT	TT	GT	TT	GT	GG	GG	TT	GG	GT	GT	TT	--	GT	TT	GT	GT	GG	GT	GT	GG	GT
>ref-123176	TTATAAGAAACATCGCCTCCTTAACGG	25	CT	CT	CC	CT	CT	CC	CC	CT	CT	--	CT	TT	CT	CT	CC	CT	--	CC	CC	CT	CT	CT	--	CT	CT	CT	CT	CT	CT	CT	CC	CT	CT	CC	CT	--	CT	--	--	--	CT	--	CC	CT	CT	CC	CT
>ref-123202	CCACAAACAACAGTGTCTCCTCTCTAG	3	AG	AG	GG	AG	AG	GG	GG	AG	AG	AG	GG	AG	AG	AG	GG	AG	AG	GG	--	AG	AG	AG	AG	AG	AG	AG	AG	AG	AG	AG	GG	AG	AG	GG	AG	AG	AG	--	GG	AG	AG	--	GG	GG	AG	GG	AG
>ref-123253	CAGCCATGCACTAGTGCTCCGAACAGT	2	AT	AT	--	AT	AT	AA	AA	AT	AT	AT	AT	AT	AT	AT	AA	AT	AA	AT	AT	AA	--	AT	AT	AT	AA	AA	AT	AT	AT	AT	AT	AT	AT	--	AT	AT	AT	AT	AT	AA	AA	--	AT	AA	AT	AT	AT
>ref-123297	CCCATTGTTACTTTAACTCCTTACACT	24	CT	CT	CT	CT	CT	CT	CT	CC	CT	TT	TT	CC	CC	CT	CC	TT	CC	--	CT	CC	CC	CT	CC	CT	CT	CT	TT	CT	CC	TT	TT	CC	TT	CC	CT	--	CT	--	CC	CT	CT	--	CT	CC	CC	CC	CT
>ref-123561	CCGGCCATGACCCCCACTCCCTGTTCC	27	CT	CT	CC	CT	--	CC	CC	CT	CT	CC	CC	--	CT	--	CT	CT	--	CT	CC	CC	CT	CT	CT	CT	CT	--	--	CT	CT	CT	CT	CC	--	CT	CT	CC	CT	CC	CT	--	--	CT	CT	--	CT	CC	CT
>ref-123564	CAACATTACACCCTTCCTCCAATACAA	14	AT	AT	TT	--	TT	--	--	TT	AT	TT	AT	--	AT	TT	--	TT	AT	--	AT	AT	--	AT	AT	AT	TT	TT	TT	--	AT	AT	AT	AT	TT	AT	TT	TT	--	TT	AT	AT	TT	AT	AT	TT	--	TT	TT
>ref-123564	CAACATTACACCCTTCCTCCAATACAA	24	AT	AT	AT	AT	AA	AT	--	AA	AT	AT	AA	--	AA	AA	AT	AA	AT	AA	--	AA	AA	AT	AA	AA	AA	AA	AT	AT	AA	AT	AA	AA	AA	AA	AA	--	AT	AA	--	AT	AT	AA	--	AT	AT	AA	AT
>ref-123759	CAATGTTGTACTCTTTCTCCTTTGATT	2	AC	AC	AC	AC	AC	CC	CC	CC	CC	AC	AC	CC	CC	AC	CC	AC	AC	AC	AC	AC	AC	CC	CC	AC	CC	AC	AA	AA	AA	AC	AC	AC	AC	CC	AC	AC	AA	--	CC	AC	CC	--	AA	AA	AC	AC	CC
>ref-124194	TATGAAGAGACTCAATCTCCTCACTCA	7	AG	AG	GG	AA	AA	AG	AG	AG	GG	AG	AA	AA	AA	AG	AG	AA	AG	AG	AA	AG	AG	AA	AA	AG	AG	AG	AA	AG	AA	GG	GG	GG	AG	GG	AG	--	AG	--	AA	AG	AG	AA	AA	AG	AG	AG	AG
>ref-124391	GAGTTAAACACTTAGGCTCCTCATTTT	4	CT	CT	--	TT	CT	TT	CT	CT	--	CT	CT	TT	TT	TT	CT	TT	TT	TT	TT	CT	CT	CT	TT	CT	CT	CT	CT	CT	TT	CT	CT	TT	--	CT	TT	--	CT	--	CT	TT	CT	TT	CT	CT	CT	TT	CT
>ref-124400	GAGGGCGTGACACCCTCTCCCTCTCTC	9	GT	GT	GT	GT	GT	--	--	GT	TT	GT	GT	TT	--	GT	GT	TT	GT	--	GT	GT	GT	GT	GT	GT	GT	GT	TT	GT	GT	GT	GT	GT	--	GT	GT	GG	GT	--	GT	TT	GT	GT	--	GT	GT	TT	GT
>ref-124400	GAGGGCGTGACACCCTCTCCCTCTCTC	14	CT	CT	CT	CT	CT	--	--	CT	TT	CT	CT	TT	--	CT	CT	TT	CT	--	CT	CT	CT	CT	CT	CT	CT	CT	TT	CT	CT	CT	CT	CT	--	CT	CT	CC	CT	--	CT	TT	CT	CT	--	CT	CT	TT	CT
>ref-124425	TCTATTTATACGTCTCCTCCCCTTCAC	2	CT	CT	CT	CC	CT	CT	CT	CC	CT	CT	CC	CT	CT	CT	CT	--	CT	CT	--	CT	CT	CT	CT	CT	CT	CT	--	CC	CC	CT	CT	--	CT	CT	CT	CC	CC	--	CC	CC	CC	CT	CT	CT	CC	CT	CT
>ref-124425	TCTATTTATACGTCTCCTCCCCTTCAC	16	CT	CT	CT	CT	CT	CT	CT	CT	CC	CT	CT	CT	CT	CC	CT	CT	CT	CT	CC	CT	CC	--	CT	CT	CT	CT	CT	CC	CT	CT	--	--	--	--	CT	--	CT	--	CC	CT	CT	CT	--	CT	CT	CC	CT
>ref-124425	TCTATTTATACGTCTCCTCCCCTTCAC	25	CT	CT	CC	CC	CC	CT	CC	CT	CT	CT	CT	CT	CC	CT	CC	--	CT	CC	CT	--	CT	CC	CT	CC	CC	CC	--	CC	CC	CC	CC	CC	CT	CC	CC	CT	CC	CC	CC	--	CC	CT	CT	CT	CC	CC	CT
>ref-124429	TACTGCTAAACTTGGACTCCCAGTAGG	21	CT	CT	CT	CT	CT	CT	CT	CT	CT	CT	CT	CC	--	CT	CC	CT	CC	CT	CC	CT	CC	--	CC	CT	CT	CT	CT	CT	CT	CT	CT	CT	CT	CT	CT	CT	--	CC	CT	CT	CT	CC	CT	CC	CT	CT	CC
>ref-124429	TACTGCTAAACTTGGACTCCCAGTAGG	26	AG	AG	AG	AG	AG	GG	AG	AG	AG	GG	AG	AG	AG	--	AG	GG	GG	AG	GG	GG	--	AG	AG	AG	GG	AG	GG	AG	AG	AG	--	AG	AG	--	AG	AG	AG	AG	AG	AG	AG	AG	AG	GG	AG	AG	AG
>ref-124442	TTACCCCTAACTATCTCTCCAAGTGCC	4	CT	CT	CC	CC	CT	CT	CT	CT	--	--	CT	CT	CC	CC	CT	CC	CT	CT	CT	CC	CT	CC	CT	CC	CT	CC	--	CT	CT	--	CT	CT	CC	CT	CC	CT	CT	--	CT	CC	CC	CT	CT	CT	CT	CT	CT
>ref-124442	TTACCCCTAACTATCTCTCCAAGTGCC	23	GT	GT	GT	GG	GT	GT	GT	GT	GT	--	GT	GT	GG	GG	GG	GG	GT	GT	GT	GT	GT	GG	--	GG	--	GG	GT	GT	GT	GG	GT	GT	GG	GT	GG	GT	GT	--	GT	GT	GG	GG	--	GT	GT	GT	--
>ref-124790	ACGGTATCTACAGGAACTCCAGGAGCT	8	CT	CT	CT	CT	CT	CC	CT	CC	CC	CT	CC	CC	CC	CT	--	CC	CC	CC	CC	CT	CT	CC	CT	CT	--	CT	CT	CT	CT	CT	CT	--	CC	--	--	CC	CT	--	--	CC	--	--	--	CT	CC	CT	CC
>ref-124894	TGTCGCATTACATTTGCTCCCTCAATT	1	CT	CT	CT	CT	CT	CT	CT	CT	CT	CT	--	TT	CT	CT	CT	--	CT	CT	CC	CT	--	CT	CT	--	CT	CT	CT	--	--	CT	CT	CT	CC	CT	CT	--	CC	--	CT	--	CT	--	CC	CT	CT	CT	CT
>ref-125017	CAAGTTTGAACAATCCCTCCAACCATA	6	CT	CT	CT	CT	TT	TT	CT	CT	TT	CT	CT	TT	--	TT	TT	TT	TT	TT	TT	TT	TT	CT	CT	CT	CT	CT	CT	CT	CT	CT	CT	CT	TT	CT	CT	CT	CT	CT	CT	CT	TT	CT	TT	CT	CT	CT	CT
>ref-125017	CAAGTTTGAACAATCCCTCCAACCATA	25	AG	AG	AG	AG	AA	AA	AG	AG	AA	AG	AG	AA	--	AA	AA	AA	AA	AA	AA	AA	AA	AG	AG	AG	AG	AG	AG	AG	AG	AG	AG	AG	AA	AG	AG	AG	AG	AG	AG	AG	AA	AG	AA	AG	AG	AG	AG
>ref-125043	ATTATAGACACACCTCCTCCGCTAATC	12	AC	AC	--	AA	AA	--	AC	AC	AA	AA	AA	AC	CC	CC	AC	CC	AA	AA	CC	AA	AA	AA	AC	AC	AC	CC	AC	AC	AC	AA	AA	CC	CC	AA	AC	AC	AC	--	AC	AC	AC	--	AC	AC	AC	AC	CC
>ref-125084	AAAATTGAAACACTCTCTCCTCCCATC	25	AC	AC	CC	CC	AC	AC	AC	CC	AC	AC	CC	AC	CC	AC	CC	AC	CC	AC	AC	CC	AC	AC	AC	CC	CC	AC	AC	AC	AC	AC	AC	CC	AC	CC	AC	AC	CC	--	AC	AC	AC	--	AC	AC	AC	AC	AC
>ref-125109	GCTGAGCAGACTCATGCTCCTCTGCAC	23	CT	CT	TT	TT	CT	TT	TT	TT	--	TT	TT	TT	CT	TT	TT	TT	--	TT	TT	TT	TT	TT	TT	CT	--	TT	--	TT	TT	--	TT	TT	TT	--	TT	CT	--	TT	--	CT	TT	TT	CT	TT	TT	CT	--
>ref-125118	GCAGGTGAAACGTTTCCTCCAAGGCAA	6	CT	CT	TT	TT	TT	TT	TT	--	CT	TT	TT	TT	TT	TT	TT	TT	CT	CT	CT	TT	--	CT	TT	CT	CT	TT	CT	TT	CT	--	CT	TT	--	TT	TT	TT	TT	TT	TT	TT	TT	TT	TT	--	TT	TT	CT
>ref-125118	GCAGGTGAAACGTTTCCTCCAAGGCAA	9	AG	AG	AA	AA	AA	AA	AA	AA	AG	AA	AA	AA	AA	AA	AA	AA	AG	AG	AG	AA	--	AA	AA	AG	AG	AA	AG	AA	AG	--	--	AA	--	AA	AA	AA	AA	AA	AA	AA	AA	AA	AA	--	AA	AA	--
>ref-125171	AATGACCAAACCACTCCTCCACATCAT	22	CT	CT	--	TT	CC	CT	CC	CT	TT	TT	CC	CT	CC	CT	CT	CT	CT	CT	CT	TT	CT	CT	CC	CT	CT	CT	TT	CT	CC	CT	CT	CC	CT	CT	--	CT	CC	--	CT	CT	TT	--	CC	TT	CC	CT	TT
>ref-125180	TGATTGCACACCTTGCCTCCTACATGC	21	GT	GT	GT	GT	GT	GT	GT	TT	GT	GT	TT	GT	TT	GT	GT	GT	GT	TT	TT	GT	TT	TT	TT	GT	GT	GT	GT	GT	TT	GT	GT	GT	GT	GT	GT	GT	GT	--	GT	GT	GT	GT	GT	TT	--	TT	--
>ref-125180	TGATTGCACACCTTGCCTCCTACATGC	23	CT	CT	CT	CT	CT	CT	CT	CC	CT	CT	CC	CT	CC	CT	CT	CT	CT	CC	CC	CT	CC	CC	CC	CT	CT	CT	CT	CT	CC	CT	CT	CT	CT	CT	CT	CT	CT	--	CT	CT	CT	CT	CT	CC	--	CC	--
>ref-125222	AGTGCAGAGACAAACACTCCCGCTACA	5	CT	CT	CC	CT	CT	CT	CC	CT	CT	CT	CT	CT	CC	CT	CT	CC	--	CC	CT	CC	--	CT	CC	CT	CC	CT	CT	CC	CC	CC	CT	CT	CT	CT	CC	CC	CC	CC	CT	--	CC	CT	CT	CT	CT	CT	CC
>ref-125455	TATCCCCATACACACACTCCCAATCCA	4	AC	AC	--	CC	CC	CC	AC	CC	CC	AC	CC	CC	--	CC	CC	CC	--	--	CC	--	--	CC	CC	CC	CC	CC	--	AC	AC	CC	CC	CC	CC	AC	CC	CC	AC	--	CC	AC	CC	AC	CC	CC	CC	CC	AC
>ref-125455	TATCCCCATACACACACTCCCAATCCA	5	CT	CT	--	CC	CC	CT	CT	CT	--	--	CT	--	--	CC	CC	CT	CT	--	CT	CT	CT	--	CT	CT	CC	--	CC	CC	CC	CT	CT	CT	CT	CT	CC	CT	CT	--	CC	--	CT	CC	CT	CC	CT	CT	CT
>ref-125455	TATCCCCATACACACACTCCCAATCCA	25	CT	CT	--	CC	CC	CC	CT	CC	CC	CT	CC	CC	--	CC	CC	CC	--	--	CC	--	--	--	CC	CC	CC	CC	--	CT	CT	CC	CC	CC	CC	CT	CC	CC	CT	--	CC	CT	CC	CT	CC	CC	CC	CC	CT
>ref-125476	AGATGTGGCACAGTTTCTCCTGTCGAT	22	AG	AG	AG	--	--	GG	GG	GG	--	--	--	GG	AG	GG	AG	GG	--	GG	AG	GG	--	AG	AG	GG	AG	--	GG	GG	GG	AG	--	GG	GG	GG	--	AG	--	GG	AG	GG	GG	AG	AG	AG	GG	AG	GG
>ref-125571	TTCTCTCACACACTTCCTCCTTCATTC	27	CT	CT	CT	CT	CC	CC	CC	CC	CC	CT	CC	CC	CC	CC	CC	CC	CC	CC	CC	CC	CC	CT	CC	CC	CC	CT	--	CT	CT	CC	--	CC	CC	CC	CC	CT	CC	CC	CT	CT	CC	--	CC	CC	CT	CT	CC
>ref-125572	GAATGCTTCACCTTAACTCCTCTTTAA	22	AC	AC	AC	AC	--	AC	AC	AC	AC	CC	AC	CC	CC	CC	CC	AC	CC	AC	AC	AC	AC	CC	CC	CC	CC	CC	--	CC	AC	CC	AC	AC	AC	CC	--	AC	AC	AC	AC	AC	AC	AC	AC	CC	AC	--	AC
>ref-125649	CCAGGATCCACCGATCCTCCAACCTGA	3	AG	AG	AG	AA	AG	AG	AA	AG	AG	--	--	AA	AG	AA	AA	AA	AG	AG	AG	AG	AG	AG	AA	AG	AA	AG	AA	AG	AG	AG	AG	AA	AG	AA	AA	AG	--	AA	AG	AA	--	--	AA	AG	AG	AA	AG
>ref-125663	TGATTCTAGACCACCTCTCCTCCACTT	2	GT	GT	GT	GG	GT	GG	GT	GG	GG	--	GT	GG	GT	--	GT	GG	GT	GG	GG	GG	GG	--	GG	GG	GT	GG	GG	GG	GG	GG	GG	--	GG	GG	GT	GT	GG	GG	GG	GG	GG	--	GG	GT	GT	GG	GT
>ref-125663	TGATTCTAGACCACCTCTCCTCCACTT	7	AT	AT	TT	--	TT	TT	TT	TT	TT	TT	AT	TT	TT	AT	AT	--	TT	TT	AT	AT	AT	AT	AT	TT	AT	AT	TT	TT	AT	AT	TT	TT	AT	--	AT	TT	AT	AT	--	AT	AT	TT	TT	TT	AT	TT	TT
>ref-125832	TATCTTCCAACAGTTTCTCCAACTGTT	22	AG	AG	AG	AG	AG	AG	AG	AG	AG	AG	AG	AG	AG	AA	AG	AG	AG	AG	AG	AG	AA	AA	AG	AG	AG	AA	AG	AG	AG	AG	AG	AG	AG	AG	--	AG	AG	--	AA	AA	AG	AA	--	AG	AG	AA	AA
>ref-125877	TCTACCATAACATATCCTCCCTTTCTT	5	CT	CT	CT	--	CT	--	CT	CC	CT	CC	CC	CC	CC	CC	--	CT	CC	CC	--	CC	CC	CC	CC	CT	CC	CC	CC	CC	CC	CT	CC	CC	CC	CC	CC	CT	CC	CC	--	CC	CT	CC	CC	CC	CT	CC	CT
>ref-125958	TATCCCCTAACCCCAACTCCAACCACA	9	AC	AC	--	AC	AC	CC	AC	AC	AA	AA	AA	CC	AA	AA	AC	AA	AA	CC	AC	AA	AA	--	AA	AC	AA	AC	AC	AA	AA	CC	AC	AC	AC	AA	AC	AC	CC	--	CC	CC	AA	--	AC	AA	CC	--	CC
>ref-125970	GCTTTCACAACTGTCTCTCCTTGGCCC	14	CT	CT	CT	TT	TT	CT	CT	TT	TT	CT	CT	CT	TT	TT	TT	--	CT	CT	TT	--	CT	CT	TT	CT	CT	CT	CT	CT	CT	CT	CT	TT	CT	CT	CT	CT	CT	CT	TT	CT	CT	CT	CT	TT	CT	TT	CT
>ref-125995	TTCTTGCGAACGTACTCTCCAAGCAGG	8	AG	AG	GG	AG	AG	AG	GG	AG	AG	AG	GG	AG	GG	AG	AG	GG	AG	GG	--	GG	GG	--	--	GG	GG	AG	AG	GG	GG	GG	AG	AG	AG	AG	GG	GG	GG	--	--	AG	GG	--	AG	AG	--	AG	GG
>ref-126067	TATTTACGTACCGTCTCTCCCTACATG	7	CT	CT	--	CC	CC	CT	CT	CC	--	CT	CC	CC	CT	CT	CT	CC	--	CC	--	CC	CT	CC	CC	CT	CT	--	--	CT	CC	CT	CT	CT	CC	CT	CT	CT	CT	CT	CC	--	CT	--	CT	CC	--	--	CT
>ref-126166	GTGTAATTTACCATTTCTCCTATAGAT	22	AG	AG	AG	AG	AG	AA	GG	AG	AA	--	AG	AG	AG	AG	AG	AA	GG	AA	AA	AG	AA	AA	AG	AA	AA	AG	AA	AA	AA	AG	AG	AG	AG	AG	--	AG	AG	AA	AA	GG	GG	--	AG	AG	AA	AA	AA
>ref-126398	GCATCGCTTACCATCTCTCCATTAATC	7	CT	CT	--	CC	CC	--	CC	CT	CC	CC	CT	CT	CC	CC	CT	CC	CT	CT	CT	CC	--	CT	CT	CT	--	CT	CT	CT	CT	CT	CT	CC	CC	CC	CC	CT	CT	CC	CC	TT	TT	--	--	CT	CT	CT	CT
>ref-126398	GCATCGCTTACCATCTCTCCATTAATC	9	CT	CT	--	TT	TT	--	TT	CT	TT	TT	CT	CT	TT	TT	CT	TT	CT	CT	CT	TT	--	CT	CT	CT	--	CT	CT	CT	CT	CT	CT	TT	TT	TT	TT	CT	CT	TT	TT	CC	CC	--	--	CT	CT	CT	CT
>ref-126902	ACCCTTCTAACAGTAGCTCCTTGTCAG	25	CT	CT	TT	CT	CC	CC	CC	CT	CC	CC	CT	CT	TT	CT	CC	CT	CT	TT	CT	CT	TT	CT	CT	TT	CT	CT	CC	TT	CT	CC	CC	CC	CT	CT	CT	CT	CT	CC	TT	CT	CC	CT	TT	CC	CT	CC	CC
>ref-126975	CCTGTTGGCACATTTGCTCCTCCAATA	15	CT	CT	--	CT	CT	TT	CT	CT	CC	CC	CC	TT	CC	CC	--	--	CC	CT	CT	CC	--	CT	CT	--	CC	CT	CT	CT	CC	TT	CT	CT	CT	CC	CT	CC	TT	--	CT	TT	CC	--	CT	CC	CC	CT	CT
>ref-127004	TTATTTGAGACAAAACCTCCTTGTAAG	23	AG	AG	GG	AG	AG	GG	GG	AG	GG	AG	AG	AG	GG	AG	AG	AG	AA	AA	AA	GG	GG	GG	GG	GG	GG	AG	GG	GG	AG	AA	AG	AA	GG	AG	AA	GG	GG	AG	AG	AG	AG	GG	GG	GG	AA	AA	AG
>ref-127448	TTTGACTGAACTGGTTCTCCTGCTGCT	6	CT	CT	--	CC	--	--	CT	CT	--	CT	CT	--	CT	CT	CT	CT	CT	CT	CC	CT	--	CT	CT	CT	CT	CT	CT	CT	CT	CT	--	CC	CT	--	CT	--	CC	--	CT	--	CT	CT	CT	CT	CC	CT	--
>ref-128414	CAACCACTTACCTTATCTCCCCCTCAT	22	CT	CT	CT	TT	TT	TT	CT	CT	TT	CT	CT	CT	CT	CT	--	CT	TT	CT	TT	TT	CT	CT	TT	CT	CT	TT	CT	CT	TT	CT	TT	TT	TT	CT	TT	CT	TT	TT	TT	--	--	--	TT	--	TT	CT	TT
>ref-128521	AGATCATCCACTAAGTCTCCCACATGC	15	AG	AG	AG	AG	GG	GG	GG	AG	GG	AG	GG	AG	AG	AG	AG	AG	GG	AG	AG	AG	AG	AG	AG	AG	AG	AG	GG	AG	AG	GG	AG	AG	AG	AG	AG	AG	--	--	AG	AG	GG	--	AG	GG	AG	GG	GG
>ref-128521	AGATCATCCACTAAGTCTCCCACATGC	21	CT	CT	CT	CT	CC	CC	CC	CT	CC	CT	CC	CT	CT	CT	CT	CT	CC	CT	CT	CT	CT	CT	CT	CT	CT	CT	CC	CT	CT	CC	CT	CT	CT	CT	CT	CT	--	--	CT	CT	CC	--	CT	CC	CT	CC	CC
>ref-128722	AACTCGTCAACAGTACCTCCTCTGACT	3	CT	CT	--	--	CT	--	--	CC	CC	CT	CC	TT	CC	TT	CC	CC	--	CT	CC	TT	CC	CT	CC	CT	CT	CC	CT	CC	TT	CT	CC	TT	TT	CT	CT	CT	CT	CT	TT	TT	TT	CT	CT	TT	CT	CT	CT
>ref-128792	CGGTGAGTCACTGTTCCTCCTTGTTTC	3	AG	AG	AG	GG	--	GG	AG	AG	GG	GG	AG	AG	AG	GG	AG	AG	AG	AG	AG	AG	--	AG	AG	AG	AG	AG	--	AG	AG	AG	AG	AG	GG	--	AG	GG	AG	--	GG	GG	AG	GG	GG	--	AG	AG	AG
>ref-129028	ATTAATGTAACACAAACTCCATATATG	23	AG	AG	AA	AA	AG	--	AG	AA	AG	AA	AA	AA	AA	AA	AG	AA	--	AG	AA	AA	AA	AG	--	AG	AA	AA	AA	AA	AG	AA	AG	AA	AA	AA	AA	AG	AG	--	AA	AA	AA	AA	--	AA	AA	AA	AA
>ref-129110	TGCTCTCAGACTCGATCTCCCTCTGCT	14	AG	AG	--	GG	GG	AG	--	GG	GG	GG	AG	--	GG	--	AG	GG	GG	GG	GG	GG	--	AG	AG	--	--	AG	AG	AG	GG	AG	AG	--	GG	AG	GG	--	GG	--	GG	GG	--	--	AG	--	GG	AG	AG
>ref-129190	AGGAACCCTACTAATTCTCCCCCACCC	21	CT	CT	CC	CC	CC	CC	CT	CC	CC	CC	CC	CT	CC	CC	CC	CT	CC	CC	CC	CT	CC	CT	CC	CC	CC	CT	CT	CC	CC	--	CC	CC	CT	CC	CC	CT	CC	CC	CT	CC	CC	CT	CT	CT	CC	CT	CT
>ref-129215	CCGGTACATACATACTCTCCTGTGTGC	2	CT	CT	CT	CT	CC	CC	--	CT	CC	CT	CT	CT	CT	--	CC	CT	--	CT	CT	--	CC	CT	CT	CT	--	CT	CT	CT	CT	--	CC	CT	CT	--	CC	CT	CC	--	CT	CC	CT	--	CT	--	--	CT	--
>ref-129423	CAACAGAATACTCCTCCTCCAAGTATG	6	GT	GT	GG	GT	GG	GT	GG	GT	GG	GG	--	GT	GT	GG	GT	GT	--	GG	--	GG	GG	--	GT	--	GT	GT	GT	GT	GT	GG	GT	GG	GT	GT	GT	GT	GT	GT	GG	GT	GT	GG	GG	GG	GT	GT	GG
>ref-129615	ACCTTCAATACATAAACTCCAAAATAG	27	AG	AG	--	GG	AA	AG	AA	AG	GG	AG	AA	AG	AA	AG	AA	AA	AG	AG	AG	GG	AG	AG	AG	AG	AG	AG	AG	AG	AG	AG	AG	AA	AG	GG	AG	AG	AA	--	AG	AA	GG	--	AA	AG	GG	AG	AG
>ref-129785	ATCCATCCCACTCATCCTCCAATAGCC	23	CT	CT	TT	TT	--	CT	TT	CT	--	--	CT	CT	CT	TT	--	--	TT	CT	CT	TT	CT	CT	CT	CT	TT	--	CT	CT	CT	CT	CT	TT	TT	--	TT	TT	TT	--	TT	--	TT	--	CT	TT	TT	CT	--
>ref-130000	AGAGCAGCGACATTTCCTCCATTGCGT	8	CT	CT	CT	CT	CC	CT	CT	CT	CC	CT	CC	CC	CC	CC	CC	CC	CC	CC	CC	CC	CC	CT	CC	CC	CC	CC	CT	CT	CT	CC	CT	CC	CC	CC	CT	CT	CC	--	CT	CT	CC	--	CC	CT	CT	CC	CT
>ref-130000	AGAGCAGCGACATTTCCTCCATTGCGT	21	AG	AG	AG	AG	AA	AG	AG	AG	AA	AG	AA	AA	AA	AA	AA	AA	AA	AA	AA	AA	AA	AG	AA	AA	AA	AA	AG	AG	AG	AA	AG	AA	AA	AA	AG	AG	AA	--	AG	AG	AA	--	AA	AG	AG	AA	AG
>ref-130173	CCGTGAAACACCTTCTCTCCGTCTCTC	1	CT	CT	--	CT	CT	TT	CT	CT	CC	CT	CC	CT	CC	CT	CT	CT	--	TT	TT	CC	--	CT	CC	CC	CC	CT	CC	CC	CT	TT	CT	CT	CC	CC	CT	CT	CC	--	CT	TT	CT	--	CT	CC	--	CT	TT
>ref-130222	CCATAAGGAACCTATTCTCCAACCACG	26	CT	CT	CT	CT	CC	CC	CT	CT	CT	CC	CT	CT	CT	CC	CT	CT	CC	CC	CT	CT	CT	CC	CT	CT	CT	CT	CT	CC	CC	CC	CC	CT	CT	CC	CT	CC	CT	CC	CC	CT	CC	CT	CT	CC	CC	CT	CC
>ref-130656	TAGCTGCCAACCATGCCTCCATCGATT	2	AG	AG	AG	AG	AA	AG	AA	AG	AG	--	--	AG	AA	--	AG	--	AA	AG	AG	AG	AG	AG	AG	AA	AG	--	AA	--	AG	AG	AG	--	AG	AA	--	AG	AA	AA	AG	AG	AA	--	AG	AG	AG	AG	AG
>ref-130660	CCCAATTCCACACAATCTCCCAATTCT	1	CT	CT	CT	CT	CC	CC	CC	--	CC	CT	CC	CT	CC	--	CC	CT	CT	CC	CC	CT	CT	CT	CC	CC	CT	CC	CT	CT	CT	CT	CT	CT	CT	CC	CC	CC	CT	CC	CC	CC	CT	CC	CT	CC	CT	CC	CC
>ref-130868	AAAAGTAAGACTGGGTCTCCCTGTCTT	22	CT	CT	CT	CC	--	CT	CT	TT	CC	CT	CC	CC	CT	CC	CT	CC	CT	CT	TT	CT	TT	CC	CT	CT	TT	CT	TT	CT	CC	CT	CT	CC	CC	TT	CT	CT	CC	--	CT	CC	CT	--	CC	TT	CT	CC	TT
>ref-131029	ATTGACTGTACTTCCCCTCCATTAGAC	27	CG	CG	--	CC	CC	--	CG	--	CC	CC	GG	CG	CC	CC	CG	CC	--	GG	--	CC	--	CG	GG	CG	CC	--	CG	CG	CG	GG	CG	CC	CC	CC	CC	CG	GG	--	CC	GG	AG	AC	CC	CC	CG	CG	CG
>ref-131142	CTCACTGCCACCCTATCTCCAACTCCC	9	CT	CT	CC	CC	CT	CT	CT	CT	CT	--	CT	CT	CT	CT	CC	CT	CT	CC	CT	CT	--	CC	--	CT	--	CT	CT	CT	CC	CT	CT	CC	CT	CT	CT	CC	CT	--	CT	CT	CT	--	CT	CT	CC	CT	--
>ref-131473	GTCCGTCCCACTTTGTCTCCGGCCTGT	13	CT	CT	--	TT	TT	CT	--	CT	TT	CT	CT	TT	--	CT	CT	CT	--	CT	TT	--	CT	CT	CT	TT	CT	TT	CT	CT	--	--	CT	CT	TT	--	TT	CT	CT	--	CT	CT	TT	CT	--	CT	--	TT	CT
>ref-131473	GTCCGTCCCACTTTGTCTCCGGCCTGT	26	AG	AG	--	GG	GG	AG	--	AG	GG	AG	AG	GG	--	AG	AG	AG	--	AG	GG	--	AG	AG	AG	GG	AG	GG	AG	AG	--	--	AG	AG	GG	--	GG	AG	AG	--	AG	AG	GG	AG	--	AG	--	GG	GG
>ref-131525	GACCTTCGAACTCTACCTCCCTCAACA	24	AG	AG	AA	AG	AG	AA	AG	AG	AG	AA	AG	AG	AG	AA	AG	--	AG	AG	AA	AG	AG	AG	AG	AG	AG	AG	AG	AG	AA	AG	AG	AG	AG	AG	AA	AG	AA	--	--	AG	AA	--	AA	AA	--	AG	AG
>ref-131559	TCCTCACAAACATCCACTCCCACGTTT	23	CT	CT	CT	CT	CT	CC	CC	--	CT	CT	CT	CT	CC	CC	--	CC	CT	CT	CT	CT	CT	CC	--	CT	CC	CC	CC	CC	--	CT	CT	CC	CT	CC	--	CC	CC	CT	CT	CT	CT	CT	--	CT	CT	CC	--
>ref-131669	TTCTATAAAACGGAACCTCCTCCCTCT	9	AG	AG	AG	AA	AG	AG	AG	--	AG	AA	AG	AG	--	AA	AG	AA	AA	AG	AG	AA	AA	AG	AG	AA	AA	AA	AG	AG	AG	AA	AG	AG	AA	AG	AA	AA	AA	--	AG	--	AA	--	AG	AG	AG	AG	AG
>ref-131900	TGAAGTTTCACCCTTGCTCCATTGATC	9	CT	CT	CT	CT	CT	CT	CT	CT	CT	--	CT	CT	CT	CT	CT	CC	CC	CT	--	CT	CT	CT	CT	CT	CC	CT	CT	CC	--	CT	CT	CC	CT	CT	--	CT	CC	--	CT	CT	CT	CT	CT	CT	CT	CC	CT
>ref-132076	AACCCTTTAACATCAACTCCATTTTGA	7	CT	CT	TT	CT	--	--	TT	CT	TT	CT	TT	CT	--	CT	--	--	CT	CT	CT	CT	CT	CT	CT	TT	CT	CT	TT	--	CT	CT	CT	--	CT	CT	TT	CT	TT	TT	TT	CT	TT	CT	CT	CT	CT	CT	CT
>ref-132430	CATAAACGAACACACACTCCAGCAAGG	7	CT	CT	CC	CT	CT	CT	CT	CT	CT	CC	CC	CT	CC	CT	CT	CC	CC	CT	CT	CT	CT	CC	CT	CC	CC	CT	CC	CC	CC	CC	CT	CC	CT	CT	CT	CT	CC	CC	CC	CC	CC	CT	CC	CC	CC	CT	CC
>ref-132586	AGTGGGAGCACTAGTGCTCCCAAGCAT	14	AG	AG	AG	AG	GG	--	GG	AG	AG	AG	GG	AG	GG	AG	AG	AG	GG	--	AG	AG	AG	AG	GG	AG	AG	--	AG	AG	--	AG	AG	AG	GG	AG	AG	GG	AG	--	--	AG	AG	AG	AG	GG	AG	--	GG
>ref-132784	GCAACAGTGACCTTCCCTCCTGATATA	1	AG	AG	AG	AG	AG	AG	AG	--	--	GG	AG	AA	--	GG	AG	AG	--	GG	AG	GG	AG	GG	AG	GG	AG	AG	AG	AG	AG	AG	AG	AG	--	AG	AG	AG	AG	--	AG	AG	AG	--	AG	AG	AG	AG	GG
>ref-132784	GCAACAGTGACCTTCCCTCCTGATATA	15	CG	CG	CG	CG	CG	CG	CG	--	--	CC	CG	GG	CG	CC	CG	CG	--	CC	CG	CC	CG	CC	CG	CC	CG	CG	CG	CG	CG	CG	CG	CG	--	CG	CG	CG	CG	--	CG	CG	--	--	CG	CG	CG	CG	CC
>ref-132787	CACACACACACCCCGTCTCCTTTTCCC	16	CT	CT	CT	TT	CT	CT	CT	CT	TT	--	--	CT	TT	TT	CT	TT	TT	CT	CT	CT	TT	CT	CT	TT	CT	TT	CT	CT	TT	CT	CT	CT	TT	CT	TT	TT	TT	CT	CT	--	TT	--	TT	CT	CT	CT	TT
>ref-132900	CTGGAGATTACATTTTCTCCCACTCTA	1	CT	CT	CT	CC	CT	CT	CT	CT	CT	CC	CT	CT	CC	CC	CT	CT	CC	CT	CC	CT	CT	CT	CT	CC	CT	CC	CC	--	CT	CC	CT	CC	CC	CT	CT	CC	--	--	CC	CC	CC	CT	CC	CC	CT	CT	CC
>ref-132922	GTGACAAATACACTTTCTCCTACGTGA	21	AT	AT	--	AA	AA	--	AA	AA	AA	AA	--	AA	AA	--	AA	TT	AA	AA	AA	AA	AA	TT	--	AA	TT	AA	TT	AT	AT	AA	AA	TT	AT	AA	AA	AA	AT	--	AA	TT	AA	--	AT	AA	AA	AA	AA
>ref-133095	AATGCAAGTACAACTCCTCCTTTCAAA	16	CT	CT	--	--	CT	CT	CT	--	CT	--	CT	CT	--	CT	CT	--	CT	CT	CT	CT	CT	TT	CT	CT	CT	CT	CT	CT	TT	CT	--	CT	CT	--	TT	TT	CT	--	CT	TT	CT	CT	CT	TT	CT	TT	CT
>ref-133681	GGGGGATATACCCACACTCCAGATGAT	5	AG	AG	AG	GG	GG	AG	--	AG	AG	GG	GG	GG	AG	AG	AG	AG	AG	AG	AG	AG	GG	--	AG	GG	GG	GG	GG	GG	AG	AG	GG	AG	AG	AG	GG	AG	AG	GG	AG	GG	GG	GG	GG	GG	AG	AG	AG
>ref-133889	CCAAAGGCTACACTCTCTCCTTTCGTG	24	CT	CT	CT	CC	CT	CT	CT	CC	CT	CC	--	CC	CT	CC	TT	CC	CC	TT	CT	CT	CT	TT	CC	CT	CC	CT	CC	CT	CC	CT	TT	TT	CT	TT	CT	--	CC	--	CT	CC	CT	CT	TT	CT	CT	TT	CT
>ref-133979	CACATTTATACACACACTCCCTCCTAC	1	CT	CT	--	TT	CT	CT	TT	CT	CT	TT	TT	TT	CT	TT	CT	TT	TT	TT	TT	TT	CT	TT	TT	CT	TT	TT	TT	TT	TT	TT	CT	--	TT	TT	CT	TT	--	TT	TT	CT	--	--	CT	TT	CT	CT	TT
>ref-133991	TTTATTTACACTTGATCTCCCTTATCT	14	GT	GT	GT	GT	GT	GT	GT	GT	GT	GT	GT	GT	GT	GT	GG	GT	GT	GT	GT	GG	GT	GT	GT	GG	GT	GT	GT	GT	GG	--	GT	GT	GT	GT	GG	GT	GT	TT	GG	GT	GT	GG	GG	GT	GT	GT	GG
>ref-133991	TTTATTTACACTTGATCTCCCTTATCT	27	CT	CT	CT	CT	CT	CT	CT	CT	CT	CT	CT	CT	CT	CT	TT	CT	CT	CT	CT	TT	CT	CT	CT	TT	CT	CT	CT	CT	TT	--	CT	CT	CT	CT	TT	CT	CT	CC	TT	CT	CT	TT	TT	CT	CT	CT	TT
>ref-134151	GACACATGCACACACACTCCACTAGCC	24	AG	AG	AG	GG	--	GG	--	--	GG	--	AG	AG	AG	AG	AG	AG	--	GG	AG	AG	AG	GG	AG	AG	GG	AG	GG	AG	AG	AG	AG	--	AG	GG	GG	AG	AG	--	AG	AG	--	--	AG	AG	AG	GG	GG
>ref-134151	GACACATGCACACACACTCCACTAGCC	27	CT	CT	CT	TT	--	TT	--	--	TT	--	CT	CT	CT	CT	CT	CT	--	TT	CT	CT	CT	TT	CT	CT	TT	CT	TT	CT	CT	CT	CT	--	CT	TT	TT	CT	CT	--	CT	CT	--	--	CT	CT	CT	TT	TT
>ref-134180	ATAATAACTACAGTGACTCCTTTCGGA	15	AG	AG	AG	AG	AG	GG	AG	AG	AG	AG	AG	GG	AG	AG	AG	AG	AG	GG	AG	AG	AG	AG	AG	AG	AG	AG	AG	AG	AG	GG	AG	AG	AG	AG	AG	AG	AA	--	AG	GG	AG	AA	AG	AG	GG	AG	GG
>ref-134241	CTTACTTCTACCGAGTCTCCCACCGCT	22	AG	AG	--	AG	GG	--	AA	AG	AA	--	GG	AG	AG	AA	AG	AA	--	AA	AA	AA	--	AG	AG	AG	GG	GG	AA	AG	AG	--	--	AA	AA	AG	AA	GG	AG	AA	GG	AA	--	--	GG	GG	AA	AG	AG
>ref-134313	AGAACTATAACTCTCACTCCAAAGTCT	22	AC	AC	AC	AA	AC	AC	AA	AA	AC	AA	AA	AC	AC	AC	AC	AC	AC	AC	AC	AC	AC	AC	AC	AC	AC	AA	--	--	AC	AC	AA	AC	--	AC	AC	AA	AC	--	AC	AA	AC	--	AC	AA	AC	AC	AC
>ref-134313	AGAACTATAACTCTCACTCCAAAGTCT	24	AG	AG	AG	GG	AG	AG	GG	GG	AG	GG	GG	AG	AG	AG	AG	AG	AG	AG	AG	AG	AG	AG	AG	AG	AG	GG	--	--	AG	AG	GG	AG	--	AG	AG	GG	AG	--	AG	GG	AG	--	AG	GG	AG	AG	AG
>ref-134464	GTCACAATTACACCATCTCCGGGAAAA	13	AC	AC	CC	CC	CC	AC	AC	AC	AC	CC	CC	--	--	AC	--	AC	AC	AC	CC	AC	AC	--	AC	AC	CC	CC	AC	AC	--	AC	CC	AC	AC	AC	AC	CC	AC	--	CC	AC	AC	AC	CC	CC	AC	AC	--
>ref-134667	AAGTGGGGGACCAAACCTCCCCTTTTC	14	AT	AT	AA	AT	AT	AT	AT	AT	AT	AT	AT	AT	AT	AT	AT	AT	AA	AA	AT	AT	AA	AA	AT	AA	AA	AA	AT	AA	AT	AT	AT	AT	--	AT	AA	--	AA	--	AT	AA	AA	AT	AT	AT	AT	AT	AA
>ref-134775	GCTTTGGCTACTGCGCCTCCAGCTTAC	12	GT	GT	--	GG	GG	--	GG	GT	--	--	GT	GT	GT	GG	GT	GT	--	GG	GG	GT	GT	TT	GT	TT	TT	TT	--	TT	GT	GT	--	GT	GT	GT	GG	GT	TT	--	GT	TT	TT	--	TT	GT	GT	GT	TT
>ref-134823	TTGTAGAATACGTGCGCTCCCTACAAT	14	AG	AG	AG	AG	AG	AG	AG	GG	GG	AG	AG	GG	AG	AG	AG	AA	GG	AG	AG	GG	AG	AA	AA	AG	AA	GG	AA	AG	AG	AG	AG	AG	AG	AG	GG	GG	GG	GG	AG	AA	AG	AA	AG	AG	AG	AG	AG
>ref-134985	GACCTTACTACCTTAACTCCTTGTCAG	21	CT	CT	CT	TT	--	CT	CT	CT	CT	TT	--	TT	CT	TT	--	TT	TT	CC	--	CT	CT	CC	TT	CT	TT	CT	TT	CT	TT	CT	CC	CC	CT	CC	CT	--	TT	--	TT	TT	CT	--	CC	CT	CT	CC	CT
>ref-135009	ATAACAAAAACAGAGCCTCCAGCTCCT	1	AG	AG	AA	AG	AA	AA	AA	AA	AA	AG	AA	AA	AA	AA	AA	AA	AA	AG	--	AG	AG	AA	AA	AA	AG	--	AA	AA	AG	AA	AA	AA	AG	AG	--	AA	AG	AA	AA	AA	AG	AA	AG	AA	AA	AA	AA
>ref-135009	ATAACAAAAACAGAGCCTCCAGCTCCT	22	AG	AG	GG	AG	GG	GG	AG	AG	GG	AG	AG	GG	AG	GG	GG	AG	GG	AG	AG	AG	AG	GG	AG	GG	AG	AG	GG	AG	AG	--	AG	GG	AG	AG	AG	AG	AG	--	GG	AG	AG	GG	AG	GG	AG	AG	GG
>ref-135017	CCTCTCGACACCCAGCCTCCTTGCTGG	13	CT	CT	CT	CC	CT	--	CC	CT	CT	CT	--	CT	CT	CT	CC	CT	CT	CT	CT	CC	--	CT	CT	CT	--	CC	CT	CT	CT	CC	CT	CT	CT	CT	CT	CC	--	--	CT	CT	CC	CT	CT	CT	CT	CT	CT
>ref-135027	TATGGCCTAACACCATCTCCAATCATC	27	CT	CT	TT	CT	CT	TT	CT	--	TT	--	CT	TT	CT	TT	--	TT	TT	CT	CT	CT	TT	CT	TT	--	TT	TT	TT	TT	TT	CT	CT	TT	CT	TT	TT	CT	CT	CT	TT	TT	CT	CT	CT	CT	TT	CT	CT
>ref-135055	ATATGCTGAACTAATGCTCCAGCAGAG	12	AT	AT	AT	TT	TT	AT	AT	AT	AT	--	AT	--	AT	AT	AT	AT	AT	AT	--	AT	TT	AT	TT	AT	TT	TT	AT	AT	TT	AT	AT	TT	TT	--	--	TT	AT	--	AT	TT	AT	AT	AT	AT	TT	AT	AT
>ref-135203	TTGGACGCAACTTGATCTCCTGAGATC	15	AG	AG	AG	AG	AG	AG	AG	AG	AG	AG	AA	AG	AA	AA	AA	--	AG	AG	AG	AA	AG	AA	AA	AA	AA	AG	AG	AG	AG	AG	AG	AA	AG	AA	AG	AG	AG	AG	AG	AG	AG	AG	AG	AG	AG	AA	AA
>ref-135333	GTTTGAAAAACCCTAACTCCAAACTCT	4	CT	CT	CT	CC	TT	--	TT	--	CT	--	CC	CC	CT	--	TT	CC	--	CC	CT	CT	CC	CC	CT	CT	TT	CC	TT	CT	CT	CC	CC	TT	CC	CC	CT	CT	CT	TT	CT	TT	--	--	TT	TT	TT	CT	TT
>ref-135546	CATAAATCAACATATTCTCCATGTCAT	21	AT	AT	AT	AT	AT	AT	AT	AT	AT	AA	AA	AT	AT	AT	AT	AA	AT	AT	AT	AT	AT	AT	AT	AT	AT	AA	AT	AT	AT	AA	AA	AT	AA	AT	AT	AA	AT	AT	AT	AT	AT	AA	AA	AT	AA	AT	AT
>ref-135838	CCAACTTCTACATTCACTCCAAAGCCC	13	GT	GT	GT	GT	TT	GT	GT	GT	GG	TT	GT	GT	GG	TT	GT	GT	TT	TT	GT	GG	GT	TT	GG	GG	TT	GT	GT	TT	GT	TT	TT	GG	GT	TT	GT	TT	GT	GT	TT	GT	TT	GG	GT	TT	TT	GT	TT
>ref-135882	GTTTCCCCAACTGATCCTCCATTGCCT	6	CT	CT	TT	CT	TT	CT	CC	CT	CC	TT	TT	CT	CT	CC	--	CC	--	CC	CC	CC	CT	CT	CT	CT	TT	TT	CC	CT	CT	CC	--	CC	CC	CT	CC	TT	CT	CC	TT	CC	CC	--	TT	TT	CC	CT	CT
>ref-136231	TTGAGAACAACAACCACTCCCAGCATA	16	AG	AG	AG	AG	AG	AG	AG	--	AG	AG	AG	AG	GG	AG	AG	AG	AG	AG	AA	AG	AA	AA	GG	AG	AG	AG	AA	AG	AA	AG	AG	GG	AG	GG	AG	AG	AG	AG	AA	AG	AG	AA	AG	AA	AA	AA	AA
>ref-136231	TTGAGAACAACAACCACTCCCAGCATA	27	AG	AG	AG	AG	AG	AG	AG	--	AG	AG	AG	AG	GG	AG	AG	AG	AG	AG	AA	AG	AA	AA	GG	AG	AG	AG	AA	AG	AA	AG	AG	GG	AG	GG	AG	AG	AG	AG	AA	AG	AG	AA	AG	AA	AA	AA	AA
>ref-136450	TCTCTCCCTACATCTTCTCCTCTTTCT	24	GT	GT	GG	GT	--	GT	GG	--	--	GG	GT	--	GT	GT	--	GG	GG	GT	GT	GG	GT	GT	GG	GT	GT	GT	GT	GT	GT	GG	GG	GT	GT	GT	GG	GT	GT	GG	--	GG	GT	--	GT	--	GT	GT	GT
>ref-136645	AAGTACTCAACTGCTTCTCCTCCTTCG	24	GT	GT	GT	TT	GT	GT	GT	TT	--	GT	--	GT	TT	GT	GT	TT	GT	--	TT	TT	TT	GT	GT	GT	TT	TT	TT	GT	TT	GT	--	TT	GT	GT	TT	GT	GT	GT	GT	TT	GT	TT	GT	TT	--	GT	GT
>ref-136845	CCACTTGGCACAAGGACTCCATAACAG	13	AG	AG	--	AG	--	AG	GG	AG	--	GG	--	AG	GG	AG	GG	AG	--	AG	--	AG	AG	--	GG	AG	AG	AG	AG	AG	AG	GG	AG	AG	AG	GG	AG	GG	GG	--	AG	AG	GG	GG	AG	GG	AG	AG	AG
>ref-136922	TGTCACTACACCTTGTCTCCTACAAAA	8	AG	AG	AA	AG	AG	AA	AA	AA	--	AA	AG	AG	AG	AA	AA	AG	AG	AA	AA	--	AA	--	--	AG	AA	--	AG	AG	AG	AG	AG	AG	AG	AG	AA	AA	AA	AA	AA	AA	AG	AA	AG	AG	AA	AA	AG
>ref-136953	TTTCAACACACCCCCTCTCCCTCTCTC	15	CT	CT	CC	CC	CC	CC	CC	CC	CC	--	CC	CC	CC	--	--	--	CC	--	CT	CC	CC	--	CC	CC	CC	CC	CC	CC	CC	CC	CC	--	CC	CT	CC	CC	--	--	CC	CC	CT	--	CC	CC	--	--	CT
>ref-137004	TAACATCATACAATTTCTCCCCCTGTG	7	CT	CT	CT	CT	CT	CC	CC	CT	CT	--	CT	CC	CT	CT	CC	CT	CT	CT	CT	CT	CT	CC	CC	CT	CC	CT	CT	CT	CT	CT	CT	CT	CT	CT	CC	CT	CT	--	CC	CT	CC	CT	CT	CT	CC	CC	CT
>ref-137004	TAACATCATACAATTTCTCCCCCTGTG	25	AG	AG	AG	AG	AG	GG	GG	AG	AG	--	AG	GG	AG	AG	GG	AG	AG	AG	AG	AG	AG	GG	GG	AG	GG	AG	AG	AG	AG	AG	AG	AG	AG	AG	GG	AG	AG	--	GG	AG	GG	AG	AG	AG	GG	GG	AG
>ref-137037	TGCGGTCATACAAACCCTCCGGGTCAT	15	CT	CT	CT	TT	CT	CT	CT	CT	TT	CT	CT	CT	TT	CT	CT	CT	TT	CT	CT	CT	TT	CT	--	CT	CT	TT	CT	TT	TT	TT	TT	CT	TT	CT	TT	CT	TT	--	TT	CT	CT	--	--	CT	CT	TT	CT
>ref-137305	AATGTCACTACACTACCTCCTACTCCC	4	AG	AG	AG	AA	AG	AG	GG	AG	AA	AA	GG	AA	AG	AG	AG	AG	GG	GG	GG	GG	AG	GG	AA	AG	AG	AA	AG	GG	AG	AG	AG	AA	AA	AA	GG	GG	AA	--	AG	AG	GG	--	GG	GG	AA	AG	AA
>ref-137326	TGTAAGTAAACTTTTACTCCAATTTTA	26	AT	AT	AT	AT	AT	TT	TT	TT	AT	AT	TT	AT	AT	AT	TT	AT	TT	AT	AT	AT	AT	AT	TT	AT	AT	AT	TT	AT	TT	TT	TT	TT	--	--	AT	AT	AT	--	--	TT	TT	TT	TT	AT	TT	AT	TT
>ref-137456	AATGATGTCACATGAGCTCCAATTAAA	15	AG	AG	AA	GG	GG	--	GG	AG	AG	AA	AG	AG	AG	AA	AG	AG	--	AG	GG	AG	AG	AG	--	AA	AG	AA	AG	AG	AG	GG	AG	AG	GG	AG	AG	--	AG	--	AG	AG	AG	--	AG	GG	AA	AG	GG
>ref-137606	ACCTCTCTCACCACATCTCCACCCAAC	27	CG	CG	CC	CC	CG	--	CC	CC	CC	CG	CC	CG	CC	CC	CC	CG	CG	--	CC	CC	CC	CC	CG	CC	CC	CC	CG	CG	CC	CC	CC	CC	CC	CC	CC	CC	CC	CC	CC	CG	CC	CC	CC	CC	CC	CC	CC
>ref-137713	TCTATTTCTACCGGGGCTCCCTATGCC	22	CT	CT	--	TT	TT	TT	TT	CT	TT	CT	CT	CT	CT	CT	CT	CT	TT	CT	CT	CT	CC	CT	TT	CT	TT	TT	TT	CC	--	CT	CT	CT	TT	CT	--	CT	TT	TT	TT	TT	TT	CT	TT	TT	TT	CT	CT
>ref-137775	ACAACACAGACGACTCCTCCTTCCCAC	8	AG	AG	AA	GG	AG	AG	AA	AG	AG	AA	AG	AG	AG	GG	AG	AA	GG	GG	AA	AA	--	AA	GG	AA	AA	AG	GG	AA	AG	AG	AG	AG	AG	GG	AG	AA	AA	GG	AG	GG	GG	GG	GG	AA	AA	GG	AA
>ref-137940	GCCATCTGCACGCATTCTCCCTTGCTT	6	CT	CT	CT	CT	CT	CT	CT	--	CT	CT	CC	CT	CC	CT	CT	CT	CT	CT	CT	CT	CT	CT	CC	CT	CT	CT	CT	CT	CT	CC	CT	CT	CT	CT	CT	CC	CC	CT	CT	CT	CC	CT	CT	CC	CT	CT	CT
>ref-137974	GCCGCCTAGACCGGTCCTCCTTGGGCT	23	AG	AG	--	AG	AG	--	GG	GG	GG	--	AG	--	GG	GG	AG	--	AG	AG	AG	AG	AG	AG	AG	GG	AG	AG	--	AG	GG	AG	GG	AG	GG	GG	GG	AG	--	--	GG	AG	AG	--	AG	AG	AG	GG	GG
>ref-138040	CTAGAACCAACCTTCACTCCTTTAATC	3	AT	AT	AT	AT	AT	AT	AT	AT	AT	AT	AT	AA	AT	AT	AT	AT	AT	AT	AA	AA	--	--	AT	AT	AT	AT	AT	AT	--	AA	AA	AA	AT	AT	AT	AT	AT	AT	AT	AT	AA	--	AT	AT	AT	AT	AA
>ref-138144	AGCTGAGAGACACTCTCTCCATTATTC	2	AG	AG	AA	AG	AG	AG	AG	AG	AG	AG	--	AG	AG	AG	AG	AG	AG	AG	--	AG	AG	AG	AG	AG	AG	AG	GG	--	GG	GG	AG	AG	AG	AG	AG	--	--	AG	AG	AG	AG	AG	GG	AG	--	AG	AG
>ref-138144	AGCTGAGAGACACTCTCTCCATTATTC	3	CT	CT	CC	CC	CC	CC	--	--	CT	CT	--	CC	CC	CT	CC	CT	CT	CC	CC	CT	CC	CT	CT	CT	CT	CC	CT	--	CT	CT	CT	CT	CT	CT	CT	--	--	CC	CT	CT	CT	CT	CT	CC	--	CC	CC
>ref-138144	AGCTGAGAGACACTCTCTCCATTATTC	9	AG	AG	AA	AG	AG	AG	AG	AG	AG	AG	--	AG	AG	AG	AG	AG	AG	AG	--	AG	AG	AG	AG	AG	AG	AG	GG	--	GG	GG	AG	AG	AG	AG	AG	--	--	AG	AG	AG	AG	AG	GG	AG	--	AG	AG
>ref-138155	CAAGCCGAAACACCACCTCCCACGGAG	9	AT	AT	AA	AT	AA	AT	AT	AT	AA	AA	AA	AA	AT	AA	AT	AT	AT	AT	--	AA	AT	AT	AA	AA	--	--	AT	AA	AA	--	AA	AA	AT	AT	AT	AA	AT	--	--	AA	AA	--	AT	AT	AA	AT	AT
>ref-138184	AGAAGTAGAACATGTCCTCCCTTTCGA	21	CT	CT	--	--	CT	CC	CC	CT	CT	CT	CC	CT	CT	CT	CC	--	CC	CC	CC	CT	CT	CT	CC	CT	CT	CT	--	CC	CT	CT	CC	CT	CT	CC	CT	CT	CT	--	CC	CT	CT	--	CC	CC	CC	CC	CT
>ref-138195	TCTAACCTTACTCTTTCTCCTTCTCTT	15	CT	CT	CT	TT	TT	TT	CT	TT	--	TT	CT	CT	TT	TT	CT	TT	TT	CT	CT	--	CT	TT	CT	TT	CT	TT	TT	TT	TT	TT	CT	TT	TT	CT	TT	TT	CT	CT	CT	CT	TT	TT	CT	CT	TT	CT	--
>ref-138206	TGTGATAAAACCTCCTCTCCAGCTCCT	22	AG	AG	GG	GG	AG	--	AG	AG	AG	GG	AG	AG	AG	GG	AG	AG	AG	--	AG	AG	--	GG	GG	AG	GG	AG	GG	AG	AG	AG	AG	--	AG	AG	AG	AG	AG	--	AG	GG	GG	--	AG	AG	--	AG	AG
>ref-138242	CCCTTACTCACCGTTGCTCCATCCCTT	15	CT	CT	CT	CT	CC	CT	CT	CT	CT	CC	CT	CC	CC	CC	CT	CC	CT	CT	CT	CT	CT	CC	CC	CC	CC	CT	--	CC	CC	CC	CT	CC	CC	CT	CT	CT	CT	--	CT	CC	CC	--	CT	CT	CC	CT	CC
>ref-138305	GGATGGGACACATGAACTCCTGTGGTT	6	GT	GT	GG	GG	TT	GG	GT	GT	TT	TT	GT	GT	GT	TT	GT	TT	TT	GT	GT	GT	GT	GT	GT	TT	GT	GT	TT	GT	TT	TT	GG	TT	TT	GG	GG	GT	GG	--	GG	GT	GT	--	GT	GG	TT	GG	GT
>ref-138314	CGTACGTCGACACTCTCTCCACACATT	3	GT	GT	TT	GT	GG	TT	GT	TT	GT	TT	TT	GT	GT	GT	GT	GT	--	TT	TT	GT	GT	--	GT	GG	GT	GT	GT	GG	GT	GG	GT	GT	GT	GG	TT	TT	TT	--	--	GT	GG	--	GG	GT	TT	TT	--
>ref-138399	ATCATGGTGACGTATTCTCCTAAATTT	6	GT	GT	--	GT	GG	GT	GT	GG	GT	GG	GT	GT	GT	GT	GT	GT	GG	GT	GT	GT	GT	GG	GT	GT	GT	GT	GG	GT	GT	GG	GG	GG	GT	GT	GG	GT	GT	--	GT	GT	GG	--	GT	GG	GT	GG	GG
>ref-138476	TATGACTCAACTGGATCTCCAAATAGT	5	AG	AG	--	--	--	AG	AG	AG	AG	AG	AG	AA	AG	AG	AG	AG	AG	AG	AG	--	AG	AG	AG	AA	AG	AG	AG	AG	AG	AG	AG	AG	AG	AG	AG	AG	AG	--	--	AG	AG	AG	AG	AG	--	AG	AG
>ref-138549	ACCACCTGTACCAAGACTCCTGAACAA	9	GT	GT	GT	GT	TT	GT	TT	GT	GT	GT	TT	GT	GT	GT	GT	GT	TT	TT	TT	TT	GT	TT	GT	GT	GT	GT	GT	TT	GT	GT	GT	GT	GT	GT	TT	TT	GT	GT	GT	TT	TT	--	TT	GT	--	GT	GT
>ref-138604	GGTCTGTAAACCCTAACTCCATGTGTG	14	CT	CT	TT	TT	TT	TT	CT	TT	TT	CT	TT	CT	TT	CT	TT	CC	CT	CT	CT	CC	TT	CC	CT	CT	CT	CT	TT	CT	TT	CT	CC	CC	CT	CT	CT	CT	CT	--	CT	CT	TT	TT	TT	--	CT	CT	TT
>ref-139076	CTACATTCCACTCCCGCTCCGTTTACC	21	AG	AG	GG	GG	GG	GG	AG	AG	AG	AG	AG	AG	--	--	AG	GG	GG	AG	GG	AG	GG	GG	AG	AG	AG	AG	GG	GG	GG	AG	--	AG	AG	AG	GG	GG	AG	--	GG	GG	AG	--	AG	--	GG	AG	AG
>ref-139123	GCCGTGTATACCTTGCCTCCATATATG	3	CT	CT	CT	CT	CT	--	CT	CT	CT	AC	CT	CT	CT	CC	CT	--	CC	CT	CC	CT	CT	CT	CT	CT	CC	CC	--	CT	CT	CC	CT	CT	CT	CT	CT	CT	CT	--	CC	CT	CC	CC	CC	--	CT	CT	CT
>ref-139123	GCCGTGTATACCTTGCCTCCATATATG	4	AG	AG	AG	GG	AG	GG	GG	AG	GG	GG	GG	GG	GG	GG	GG	GG	--	GG	AG	GG	GG	AG	AG	AG	AG	--	--	AG	--	AG	GG	GG	AG	GG	GG	--	AG	AG	AG	AG	AG	AG	AG	AG	AG	GG	AG
>ref-139123	GCCGTGTATACCTTGCCTCCATATATG	6	AG	AG	AG	AG	AG	--	AG	AG	AG	--	GG	AG	--	GG	AG	GG	GG	AG	GG	--	AG	AG	AG	AG	GG	GG	--	AG	AG	GG	GG	AG	AG	AG	AG	AG	AG	--	GG	AG	GG	GG	GG	--	AG	AG	--
>ref-139655	TGTATTTCAACATTACCTCCTACCGTC	21	GT	GT	GT	GG	GT	GT	GT	GT	GT	GT	GT	--	GG	GG	GG	GG	--	GG	--	--	GG	--	GT	GT	GG	GG	GG	GG	GG	GT	GT	GT	GG	GT	GG	GG	GG	--	GT	GG	GG	--	GG	GT	GT	GG	GT
>ref-139663	TCTGCCCTAACTGGTCCTCCCCAATAG	2	CT	CT	--	CC	--	CC	CT	CT	CC	CT	CC	CT	--	CC	CT	CC	CT	CT	CT	CT	CT	CC	CT	CC	CT	CC	CC	CT	CT	CC	CC	CC	CC	CC	CT	CC	CT	CT	CT	CT	CT	CT	--	CT	CC	CC	--
>ref-139750	CCGACTGCGACTAGCTCTCCTAAGTGT	4	AG	AG	--	AG	AG	--	AG	AG	AA	--	--	AG	AG	AG	AG	GG	AA	AA	AA	AA	AG	AG	AA	AA	AA	AG	GG	--	AG	GG	GG	AG	--	AG	AG	GG	AG	--	AA	AG	AG	--	AG	AG	AG	AG	AG
>ref-139750	CCGACTGCGACTAGCTCTCCTAAGTGT	21	CT	CT	--	CT	CT	--	CT	CT	TT	--	--	CT	CT	CT	CT	CC	TT	TT	TT	TT	CT	CT	TT	TT	TT	CT	CC	--	CT	CC	CC	CT	--	CT	CT	CC	CT	--	TT	CT	CT	--	CT	CT	CT	CT	CT
>ref-139826	CAATAATAAACAATGACTCCACTTGTA	16	AG	AG	AG	AG	AG	AG	AG	AG	AG	AA	AG	AA	AA	AA	AG	AG	AG	AG	AG	AG	AA	AA	AA	AA	AG	AA	AG	AG	AA	AA	AG	AA	AA	AG	AA	AG	AG	AG	AG	AG	AA	AG	AG	AG	AG	AG	AA
>ref-139846	CATTTTTGCACCTTTTCTCCTAGCTGA	24	CT	CT	CT	CT	CT	CT	CC	--	--	CT	CC	CT	CT	CT	CC	CT	CT	--	CT	CT	CC	CT	CC	CC	CT	CC	CC	CT	--	CT	CT	CT	CT	CT	CT	CC	CT	--	CT	CT	CT	CC	--	--	--	CT	--
>ref-140121	AAGATTTTGACATGATCTCCTTGCATA	8	CT	CT	CT	CT	CT	TT	TT	CT	TT	--	CT	TT	CT	CT	CT	TT	CT	TT	CT	CT	CT	CT	CT	CT	CT	CT	TT	CT	CT	CT	CT	CT	TT	CT	CT	CT	CT	CT	CT	TT	TT	CT	TT	CT	CT	TT	CT
>ref-140150	CAATTTAATACGGATCCTCCTTGACAT	21	CT	CT	CT	CT	TT	CT	CT	TT	CT	TT	TT	--	TT	TT	TT	CT	CT	TT	CT	CT	TT	CT	CT	TT	CT	CT	CT	TT	CT	TT	TT	CT	CT	TT	TT	CT	CT	--	CT	CT	CT	CT	CT	CT	CT	--	CT
>ref-140170	ACCACGCCTACCACGTCTCCCTCCACG	13	AG	AG	--	AA	AG	AA	AA	AG	AA	AG	AA	AG	AG	AG	AG	--	AA	AG	--	AG	AA	AG	AA	AG	AA	AA	AG	AG	AG	AA	AA	AG	AG	AG	AG	AA	AA	--	AA	AA	AG	AG	AA	AA	AG	AA	AG
>ref-140170	ACCACGCCTACCACGTCTCCCTCCACG	27	AG	AG	GG	AG	AG	AG	AG	AG	AG	AG	GG	AG	AG	AG	GG	AG	GG	GG	AG	AG	GG	GG	GG	AG	AG	GG	AG	AG	AG	AG	GG	AG	AG	AG	GG	AG	--	--	AG	--	AG	GG	AG	AG	AG	AG	AG
>ref-140183	TCCACCTGTACACATTCTCCACTATCC	2	CT	CT	--	CT	CT	--	CT	CT	CT	CC	CC	CT	CT	TT	TT	TT	CT	CT	CT	TT	CC	CC	CT	CC	CC	CT	CT	CT	TT	CT	CT	CT	CT	CC	CT	TT	CT	--	CT	CT	CC	--	CC	CC	CT	TT	TT
>ref-140397	CCCTGTGGCACTTTTCCTCCTTTGCTC	6	CT	CT	--	TT	CT	--	CT	TT	CT	TT	--	CT	TT	TT	CT	TT	TT	TT	--	TT	TT	CT	TT	TT	TT	CT	CT	TT	TT	CT	CT	CT	TT	CT	TT	TT	TT	--	TT	TT	CT	--	CT	CT	TT	CT	CT
>ref-140553	TAGCCTCAAACAATCTCTCCGCCAACA	4	CT	CT	--	CT	CT	--	CT	--	CT	CT	CT	CT	CC	CT	--	CT	CT	CC	CC	CT	CT	CT	CT	CC	CC	--	CC	CT	CT	CT	CT	CT	CT	CC	CT	CT	CT	CT	CT	CC	CT	CC	CT	CC	CC	CT	CC
>ref-140553	TAGCCTCAAACAATCTCTCCGCCAACA	5	CT	CT	--	CT	CT	--	CT	--	CT	CT	CT	CT	CC	CT	--	CT	CT	CC	CC	CT	CT	CT	CT	CC	CC	--	CC	CT	CT	CT	CT	CT	CT	CC	CT	CT	CT	CT	CT	CC	CT	CC	CT	CC	CC	CT	CC
>ref-140740	CGTTTTGTAACTTTTTCTCCAAACTGG	16	AT	AT	AT	AT	AT	--	TT	AT	AT	AT	AT	AT	AT	AT	AT	AT	AT	AT	--	AT	TT	TT	TT	AT	TT	AT	AT	TT	AT	TT	AT	AT	AT	AT	AT	AT	AT	--	AT	AT	--	AT	TT	AT	AT	AT	AT
>ref-140751	CCGTTGGCAACTCCGTCTCCTCAACTC	24	AC	AC	--	AA	AC	AC	AC	AC	--	AC	CC	AC	AC	AC	CC	AA	AC	AA	AA	AA	AC	AA	CC	AC	AC	CC	AC	AC	CC	AC	AC	AC	AC	AC	AC	AC	AC	CC	AC	AC	CC	--	AC	AC	AA	AC	CC
>ref-140751	CCGTTGGCAACTCCGTCTCCTCAACTC	25	CT	CT	--	CC	CT	CT	CT	CT	--	CT	TT	CT	CT	CT	TT	CC	CT	CC	CC	CC	CT	CC	TT	CT	CT	TT	CT	CT	TT	CT	CT	CT	CT	CT	CT	CT	CT	TT	CT	CT	TT	--	CT	CT	CC	CT	TT
>ref-140774	TTCTTGCGCACTCCTTCTCCTTTCGTG	9	CT	CT	CT	CT	CC	CT	CT	CT	--	CC	CT	CC	CC	CC	CT	CT	CC	CT	CT	CT	CT	CC	CT	CC	CT	CT	CT	CT	CC	CC	CT	CC	CC	CT	CT	CT	CT	CT	CT	CT	CC	--	CT	CT	CT	CT	CC
>ref-140774	TTCTTGCGCACTCCTTCTCCTTTCGTG	25	AG	AG	AG	AG	GG	AG	AG	AG	--	GG	AG	GG	GG	GG	AG	AG	GG	AG	AG	AG	AG	GG	AG	GG	AG	AG	AG	AG	GG	GG	AG	GG	GG	AG	AG	AG	AG	AG	AG	AG	GG	--	AG	AG	AG	AG	GG
>ref-141092	AGCATTGACACTTCTTCTCCTAGGTGC	14	CT	CT	CC	CT	CT	CC	CT	CC	CT	CT	CT	CT	CC	CT	CT	CT	CT	CT	CT	CT	CT	CT	CT	CT	CT	CT	CT	CC	CT	CT	CT	--	--	CC	CC	CT	CT	CT	CC	CT	--	CT	CT	CC	CT	CT	CC
>ref-141092	AGCATTGACACTTCTTCTCCTAGGTGC	27	CT	CT	CC	CC	CC	--	CT	CT	CT	CC	CT	CT	--	CT	CT	CT	CC	CT	CC	CT	CC	CT	CT	CT	CT	CC	--	CC	CT	--	CC	CT	CT	CC	CT	CT	CC	--	CT	CT	CT	CC	CT	CC	CT	CT	CT
>ref-141337	GCACGATGAACGCCACCTCCCTAGCAC	9	AG	AG	AG	AG	AG	AG	AG	AG	AA	AA	AA	AG	AG	AA	AG	AA	AA	AG	AG	AG	AG	AG	AG	AA	AG	AG	AA	--	AA	AA	AG	AA	AG	AG	AG	AG	AG	AA	AG	AG	AG	--	AG	AG	AA	AG	AG
>ref-141337	GCACGATGAACGCCACCTCCCTAGCAC	22	CT	CT	CT	CT	CT	CT	CT	CT	TT	TT	TT	CT	CT	TT	CT	TT	TT	CT	CT	CT	CT	CT	CT	TT	CT	CT	TT	--	TT	TT	CT	TT	CT	CT	CT	CT	CT	TT	CT	CT	CT	--	CT	CT	TT	CT	CT
>ref-141393	AAGAGCAAAACGGGAGCTCCAAACAGC	6	AC	AC	AA	AA	AC	AA	AC	AC	AA	AA	CC	AC	AA	AA	--	AA	AC	CC	AC	AA	--	AC	CC	CC	AA	AC	AC	AC	AC	CC	AC	AA	AA	AA	AA	AC	CC	AA	AA	CC	CC	--	AA	AC	--	AC	AC
>ref-141505	TGCTCAACAACCAAATCTCCGCCGACG	23	CT	CT	CT	CC	CC	CT	CT	CT	CT	CT	CT	CT	CC	CT	CT	CC	CC	CT	CT	CT	--	CT	CT	CT	CT	CC	CC	CT	CC	CT	CT	CT	CT	CT	CT	--	CT	CT	CC	CC	CT	CC	CC	CC	CT	CT	CT
>ref-141736	CAAGCCATTACCTGCCCTCCAAAGCAA	9	GT	GT	GT	GT	TT	TT	--	TT	TT	TT	TT	GT	TT	TT	TT	TT	GT	GT	GT	GT	GT	--	GT	GT	TT	TT	TT	GT	GT	--	TT	TT	GT	TT	TT	GT	GT	TT	GT	GT	GT	GT	GT	TT	GT	TT	TT
>ref-141736	CAAGCCATTACCTGCCCTCCAAAGCAA	13	GT	GT	GT	GT	TT	TT	TT	TT	TT	TT	TT	TT	TT	TT	TT	TT	GT	GT	GT	GT	GT	--	GT	GT	TT	TT	TT	GT	GT	--	TT	TT	GT	TT	TT	GT	GT	TT	GT	GT	GT	GT	GT	TT	GT	TT	TT
>ref-141742	CTCTCTCAGACTCTCACTCCCTTATTC	7	CG	CG	CC	CG	CG	CG	CG	CG	--	--	CG	CG	CG	--	CC	CC	--	CG	CG	CC	--	CG	CG	CC	CG	CC	CC	CG	CG	CG	CG	CG	--	CC	CG	CG	CC	--	CG	CG	--	--	CC	CG	CG	CC	CG
>ref-141876	CTCTCTCACACTCCCTCTCCCTTAAAC	14	CT	CT	CT	CC	CT	CT	CT	CT	CC	CT	CT	CC	CT	CC	CC	CC	CT	CC	CC	CC	CC	CC	CT	CC	CT	CC	CC	CC	CC	CC	CC	CC	CC	CC	CC	CC	CC	CC	CC	CC	CT	CC	CT	CC	CC	CC	CT
>ref-141887	TTCCTTCCTACTCTCTCTCCCTCTCAC	6	CT	CT	TT	TT	--	--	--	TT	TT	CT	CT	CT	--	TT	TT	--	CT	CT	CT	TT	CT	--	CT	TT	TT	TT	CT	CT	TT	CT	CT	TT	TT	TT	TT	TT	--	--	CT	TT	TT	--	TT	CT	TT	CT	TT
>ref-142033	CATGTTTTTACTTGATCTCCTTTAAAT	26	AG	AG	AG	AG	AG	--	AG	AA	AG	AA	AG	AA	AG	AA	AA	AA	AG	AG	AA	AA	AG	AG	AG	AA	AG	AG	AA	AA	AG	AG	AG	AG	AG	AG	AG	AA	AG	AA	AG	AG	AG	--	AG	AA	AA	AG	AA
>ref-142159	CCTATCACCACTTGAACTCCACTACTA	3	CT	CT	--	CT	--	--	CT	--	CT	CT	TT	CT	CT	CT	CT	--	CT	CT	CT	CT	TT	CT	CT	CT	CT	CT	CT	CT	CT	--	CT	CT	CT	CT	CT	CT	CT	TT	--	CT	TT	--	--	--	CT	CT	TT
>ref-142419	TTAAAAGACACTAAGGCTCCGTTTGTT	3	AT	AT	AT	TT	--	AT	AT	AT	AT	TT	AT	--	AT	TT	AT	AT	AT	AT	AT	AT	TT	AT	--	AT	AT	TT	TT	TT	TT	AT	AT	--	AT	AT	AT	TT	TT	AT	TT	TT	AT	--	AT	TT	AT	AT	AT
>ref-142419	TTAAAAGACACTAAGGCTCCGTTTGTT	7	GT	GT	GT	TT	--	GT	GT	GT	GT	TT	GT	--	GT	TT	GT	GT	GT	GT	GT	GT	TT	GT	--	GT	GT	TT	TT	TT	TT	GT	GT	--	GT	GT	GT	TT	TT	GT	TT	TT	GT	--	GT	TT	GT	GT	GT
>ref-142530	AGTTTGGCAACTGCCTCTCCAAGGTTC	25	GT	GT	TT	GT	GT	GT	GT	GT	GT	--	TT	GT	GT	GT	TT	GT	GT	GT	TT	GT	GT	GT	GT	GT	TT	TT	GT	TT	GT	TT	--	GT	GT	GT	GT	TT	GT	--	TT	GT	TT	GT	GT	GT	GT	GT	GT
>ref-142615	CGTGGTCTCACTCGATCTCCCCTAGGG	25	AG	AG	AG	AG	AG	--	AG	AG	GG	--	--	AG	AG	--	GG	AG	GG	--	GG	AG	AG	AG	GG	AG	AG	AG	AG	AG	--	AG	AG	--	AG	--	AG	--	AG	GG	AG	--	AG	--	AG	GG	GG	AG	AG
>ref-142777	TTCTTTAGAACTCTCTCTCCAACAAGA	5	CT	CT	CT	CT	CT	--	CT	CT	CT	TT	TT	--	TT	CT	CT	CT	CT	CT	CT	CT	CT	CT	CT	CT	CT	TT	CT	CT	CT	TT	TT	CT	TT	CT	CT	CT	CT	--	CT	CT	CT	--	CT	CT	TT	CT	CT
>ref-142777	TTCTTTAGAACTCTCTCTCCAACAAGA	22	AC	AC	AC	AC	AC	--	AC	AC	AC	AA	AA	--	AA	AC	AC	AC	AC	AC	AC	AC	AC	AC	AC	AC	AC	AA	AC	AC	AC	AA	AA	AC	AA	AC	AC	AC	AC	--	AC	AC	AC	--	AC	AC	AA	AC	AC
>ref-142784	GCTTCGATCACGTATTCTCCGGCAATC	14	AG	AG	AG	AG	AG	AA	AA	AA	AG	AG	--	AG	--	AA	AA	--	AA	--	AA	AA	AA	AA	AA	AA	AA	--	AG	AG	AG	AA	AG	AA	AA	AA	AG	AG	AG	--	AA	AG	--	--	AA	AA	AA	AG	AA
>ref-142784	GCTTCGATCACGTATTCTCCGGCAATC	21	AG	AG	GG	AG	AG	AG	AG	AG	AG	GG	GG	AG	AG	AG	AG	--	AG	AG	--	AG	AG	AG	--	AG	AG	--	AG	--	GG	GG	AG	--	AG	AG	AG	GG	GG	--	AG	AG	--	--	AG	AG	AG	AG	--
>ref-142786	ACAAGCCAAACCGCATCTCCACCTAGA	15	AG	AG	--	--	GG	GG	GG	AG	--	--	AA	AG	GG	AG	AG	AG	--	GG	AG	AG	GG	AA	AG	AG	GG	AA	AG	AG	GG	AA	AA	AA	AA	AG	AA	AG	GG	--	--	AA	AG	--	GG	AG	AG	GG	AG
>ref-142786	ACAAGCCAAACCGCATCTCCACCTAGA	23	CG	CG	--	--	GG	GG	GG	CG	--	--	CC	CG	GG	CG	CG	CG	--	GG	CG	CG	GG	CC	CG	CG	GG	CC	CG	CG	GG	CC	CC	CC	CC	CG	CC	CG	GG	--	--	CC	CG	--	GG	CG	CG	GG	CG
>ref-142835	GTGTTTTCTACTTTTACTCCTACACTC	21	CT	CT	TT	TT	TT	--	CT	CT	CT	TT	CT	TT	CT	TT	CT	TT	--	CT	CT	TT	CT	CT	CT	TT	TT	CT	CT	CT	CT	CT	CT	TT	TT	TT	TT	CT	CT	CT	TT	CT	CT	--	TT	CT	CT	CT	CT
>ref-142915	GAGCCAAAGACCGAGTCTCCTTCAAAG	23	CT	CT	CT	CT	--	TT	CT	CT	--	TT	CC	CT	--	TT	CT	--	TT	TT	CT	CC	CT	--	CT	CC	CC	CC	CT	TT	TT	TT	TT	CC	CT	TT	--	TT	CT	--	TT	CT	TT	CC	CT	TT	TT	CT	TT
>ref-143317	TCAAATGCAACCACAACTCCCAAATAA	6	CT	CT	CT	--	--	CT	CT	CT	CT	TT	CT	CT	--	TT	CT	TT	CT	CT	TT	TT	CT	TT	CT	TT	CT	TT	TT	TT	--	CT	CT	TT	--	CT	CT	TT	TT	--	CT	--	--	--	TT	TT	--	CT	TT
>ref-143420	TTCCACACGACGGAGGCTCCCCGAGAG	21	CT	CT	CC	CT	CT	CT	--	CT	CT	CT	CT	CT	CT	--	CT	CT	CC	CT	--	CT	CT	CT	--	CC	CT	CC	CT	CT	--	CC	CT	CT	CC	CT	CC	CT	CT	CC	CT	--	CC	CT	CT	--	CC	CT	CT
>ref-143574	ATCAAAAGTACCCAATCTCCCAAACAT	14	AG	AG	AA	AA	AA	AG	AG	AG	AG	AA	AA	AG	--	AG	AG	AG	AA	AG	AG	AA	AA	AA	AG	AG	AG	AG	AG	AG	--	--	AA	AG	AG	AA	AG	AG	AG	--	--	AG	AG	--	AG	AG	AG	AG	AG
>ref-143684	ATGAAGACGACCACCACTCCCTCCTAT	24	CT	CT	--	TT	CT	--	CT	CT	TT	TT	TT	CT	CT	TT	CT	CT	TT	CT	CT	TT	TT	CT	CT	CT	TT	CT	CT	TT	TT	CT	CT	CT	CT	CT	--	--	CT	CT	CT	CT	TT	--	TT	CT	CT	CT	CT
>ref-143726	TTCCCTGAAACGTGACCTCCGCTAGGT	7	AG	AG	AG	GG	AG	GG	AG	AG	GG	AG	AG	AG	GG	AG	--	AG	AG	AG	GG	GG	AG	AG	--	AG	AG	AG	AG	--	--	AG	AG	--	AG	AG	AG	AG	--	GG	GG	AG	AG	AG	GG	--	AG	GG	AG
>ref-144126	TAACTCATTACCATATCTCCTGTTACA	6	CT	CT	CT	CT	CT	CT	CT	CT	CC	CT	CT	CT	CT	CC	CC	CC	CC	CC	CC	CC	CT	CT	CT	CT	CT	CT	CC	CT	CC	CC	CT	CC	CC	CT	CT	CT	CT	CC	CT	CC	CC	--	CC	CT	CC	CT	CT
>ref-144126	TAACTCATTACCATATCTCCTGTTACA	7	AC	AC	AC	AC	AC	AC	AC	AC	AA	AC	AC	AC	AC	AA	AA	AA	AA	AA	AA	AA	AC	AC	AC	AC	AC	AC	AA	AC	AA	AA	AC	AA	AA	AC	AC	AC	AC	AA	AC	AA	AA	--	AA	AC	AA	AC	AC
>ref-144198	GTGGGTGACACGGATGCTCCAGTTCAT	9	AC	AC	AC	AC	AC	AC	AC	AC	AC	AC	--	AC	AC	AC	AC	--	--	AC	AC	AC	AC	AC	AC	CC	AC	AC	CC	CC	CC	AC	AC	AC	CC	AC	AC	CC	CC	AC	AC	CC	AC	AC	CC	CC	AC	AC	AC
>ref-144431	TGTAATCAAACAATCTCTCCTTTCCTA	12	AT	AT	AT	TT	AT	TT	AT	AT	TT	AT	--	TT	AT	TT	AT	TT	AT	AT	AT	TT	AT	AT	AT	AT	AT	AT	TT	TT	TT	--	AT	TT	TT	AT	AT	AT	TT	TT	AT	TT	AT	AT	TT	AT	AT	AT	AT
>ref-144431	TGTAATCAAACAATCTCTCCTTTCCTA	25	CT	CT	CC	CT	CT	CC	CC	CC	--	CC	CT	CC	CT	CC	--	CT	--	CC	CT	CT	--	--	--	CC	CT	--	CT	CC	CC	CC	CC	CC	CC	CC	--	CT	CT	CC	CC	CT	CC	--	CT	CT	--	CT	--
>ref-144475	ACCCCAACCACATCCCCTCCTGCCAAG	27	AG	AG	AG	GG	AA	AG	AG	GG	GG	AG	AG	AG	AG	AG	AG	AA	GG	AG	AG	GG	--	AG	AA	AG	AA	AG	AA	AA	AG	AG	AG	AG	AG	AG	GG	GG	GG	--	AA	AA	AG	--	AG	AA	AA	AG	AA
>ref-144509	TAGAGTCTAACTGGTTCTCCTTATCAT	6	GT	GT	GG	GT	TT	GT	TT	GT	GT	TT	TT	GT	GG	TT	TT	GT	GG	TT	TT	GG	GG	GT	--	GG	TT	TT	GT	GG	GT	GG	TT	TT	GT	TT	GT	GT	GG	--	GT	GG	GG	--	GT	TT	GG	GT	--
>ref-144684	TTTACACGCACGCAACCTCCACCCACG	12	AG	AG	AA	AG	GG	AG	AG	AG	--	--	AG	AG	GG	AG	--	AG	AG	GG	AG	--	--	GG	AG	AG	AG	AG	AG	AG	AG	AG	GG	AG	GG	GG	AG	GG	GG	--	AG	AG	AG	--	GG	GG	AG	GG	GG
>ref-144927	ACTGCATCTACTGCCACTCCATATGAG	13	AG	AG	GG	AG	AG	AG	GG	GG	GG	AG	AG	AG	GG	GG	GG	GG	AG	GG	AG	GG	--	AG	AG	AG	AG	AG	AG	GG	GG	AG	AG	AG	AG	GG	GG	AG	AG	--	AG	AG	AG	--	AG	AG	AG	AG	GG
>ref-144927	ACTGCATCTACTGCCACTCCATATGAG	27	CG	CG	CG	CG	GG	GG	CG	CG	GG	CG	GG	GG	GG	CG	CG	CG	GG	CG	--	GG	--	GG	GG	GG	GG	GG	CG	CG	CG	CG	CG	GG	GG	GG	CG	CG	GG	--	GG	GG	GG	--	CG	GG	CG	CG	CG
>ref-144940	GCAGGGTTTACAGGATCTCCAGTCTCA	2	CT	CT	--	CC	CC	--	CT	CT	CT	--	CC	CT	--	CT	CT	CT	CC	CT	CT	CC	--	CC	--	CC	CT	CT	--	CT	CT	CC	CC	CT	CT	CC	CC	CC	CT	--	CT	CT	--	CT	CT	CT	CC	CT	CT
>ref-145080	GGATTAATGACATATGCTCCAATTTGT	13	CT	CT	CT	TT	TT	CT	TT	TT	CT	TT	CT	CT	--	TT	CT	--	TT	CT	CT	CT	TT	TT	TT	CT	CT	TT	CT	CT	CT	TT	TT	CT	TT	CT	--	TT	TT	CT	CT	CT	TT	CT	--	CT	CT	CT	TT
>ref-145222	TTTGTTTATACAAGCTCTCCACTCATA	15	CT	CT	--	--	--	--	CT	CT	CC	CT	CT	CT	CT	CT	CT	CT	CT	CT	CT	CT	CC	CT	CC	CT	CT	CC	CT	CT	CC	CT	CT	CT	CT	CC	CC	CT	CT	CC	CT	CT	CC	CT	CT	CT	CT	CT	CT
>ref-145239	AGCTTGGCAACAGATGCTCCGTCCAGT	27	CT	CT	CT	CT	CT	CT	CT	CT	CT	CT	CT	CT	--	CC	CT	CT	CT	CT	CT	CT	AC	--	CT	--	CT	CC	CT	CT	CC	CC	CT	CT	CT	CT	CT	CC	CT	CT	CT	CC	CC	CT	CC	CT	CT	CT	CT
>ref-145298	AAGAAACCCACCAATCCTCCAGCTGAA	25	CG	CG	--	CG	CC	CG	CG	CG	CG	GG	CG	CG	CG	CG	CG	CC	CC	GG	CG	CG	CG	GG	CG	CC	GG	CG	CC	CG	CG	CC	CG	CG	CG	CG	GG	CG	GG	--	CG	CG	CG	--	CC	CG	CG	GG	CC
>ref-145346	GACCCGTCCACCCGGTCTCCTTTCCGG	14	AG	AG	AG	AA	--	AG	--	AG	AG	AG	AG	AG	--	AG	GG	AG	AG	AG	--	AG	AG	AG	AG	AG	AG	AG	GG	AG	AG	AA	AG	AG	AA	AG	AG	AG	AG	AA	AG	AG	AA	--	AG	AA	AG	AG	AA
>ref-145346	GACCCGTCCACCCGGTCTCCTTTCCGG	15	AG	AG	AG	AA	--	AG	--	AG	AG	AG	AG	AG	--	AG	GG	AG	AG	AG	--	AG	AG	AG	AG	AG	AG	AG	GG	AG	AG	AA	AG	AG	AA	AG	AG	AG	AG	AA	AG	AG	AA	--	AG	AA	AG	AG	AA
>ref-145513	AAACCAGCGACTCTCTCTCCCTCTCTC	5	CT	CT	--	CT	CT	CT	CT	CT	CT	--	CC	CT	CT	CT	CT	CT	CT	CT	--	CT	--	CT	CC	CT	CT	CT	CT	CT	CC	CT	CC	CT	CC	CC	--	CT	CT	CC	CC	CC	CT	CC	CT	CT	--	CT	CC
>ref-145961	ACTAGGTTGACATATGCTCCAAAGCCA	13	CT	CT	CT	CT	TT	CT	CT	CT	TT	TT	CT	CT	CT	CT	CT	CT	TT	CT	CT	CT	CT	CT	CT	CT	CT	CT	TT	CT	CT	CT	CT	CT	CT	CT	CT	CT	CT	--	CT	TT	CT	--	CT	CT	CT	TT	TT
>ref-145965	AATACTACCACAAACCCTCCAACACCA	21	AG	AG	AA	AG	AG	AA	AG	AG	AA	AG	AG	AG	AG	AG	AA	AG	AG	AG	GG	AG	GG	GG	AG	AG	AG	AG	AG	AG	AA	AG	AG	GG	AG	AG	AA	AG	AG	AA	AG	AG	AG	--	AG	AG	GG	AA	AA
>ref-146078	CCGTCTGAGACGCCACCTCCGACTACG	14	CT	CT	CT	CT	CT	CC	--	CT	CC	CT	CC	CT	CT	CT	CT	--	CT	--	CT	--	CT	CT	CT	CT	CT	CT	--	CC	CT	CT	--	CT	CC	CC	CC	CT	CC	CC	CC	CT	CT	CT	CT	CT	--	CC	CT
>ref-146093	TTTGTTCGGACAATCCCTCCTTCTACT	4	AG	AG	--	AG	GG	AG	AG	AG	AG	--	AA	AA	GG	AG	AA	GG	GG	AA	--	AG	AG	--	AA	AG	AA	GG	GG	AA	GG	AG	AG	AA	AG	AA	AA	AG	AA	--	GG	GG	AA	GG	GG	GG	AG	AG	--
>ref-146204	TTTCTTCATACGATCTCTCCTATTCAT	12	AG	AG	AG	AG	AG	GG	AG	AG	GG	AG	AG	GG	GG	AG	AG	AG	--	GG	GG	AG	--	AG	GG	AG	AG	AG	AG	AG	AG	GG	AG	GG	GG	AG	AG	AG	GG	AG	GG	AG	AG	AG	AG	AG	GG	AG	AG
>ref-146204	TTTCTTCATACGATCTCTCCTATTCAT	21	CT	CT	CT	CT	CT	TT	CT	CT	TT	CT	CT	TT	TT	CT	CT	CT	--	TT	TT	CT	--	CT	TT	CT	CT	CT	CT	CT	CT	TT	CT	TT	TT	CT	CT	CT	TT	CT	TT	CT	CT	CT	CT	CT	TT	CT	CT
>ref-146555	ATGAACATTACCTTCACTCCATGATCA	2	AT	AT	TT	AT	--	TT	TT	TT	AT	AT	AT	TT	TT	TT	TT	TT	TT	--	AT	TT	TT	AT	AT	TT	TT	AT	--	--	TT	AT	AT	--	AT	AT	TT	AT	--	AT	AT	TT	--	TT	--	TT	AT	AT	TT
>ref-146555	ATGAACATTACCTTCACTCCATGATCA	22	AT	AT	TT	AT	--	TT	TT	TT	AT	AT	AT	TT	TT	TT	TT	TT	TT	--	AT	TT	TT	AT	AT	TT	TT	AT	--	--	TT	AT	AT	--	AT	AT	TT	AT	--	AT	AT	TT	--	TT	--	TT	AT	AT	TT
>ref-146564	AATCCATACACTGGCCCTCCCCTACGA	26	AG	AG	AG	AG	--	--	AG	AG	AG	AG	AG	AA	AG	AG	GG	AG	--	AG	--	AG	AG	AG	AG	--	GG	AA	GG	AG	AG	AG	AG	GG	AG	AG	AG	AG	AG	GG	AG	GG	AG	--	AG	--	AG	AG	GG
>ref-146625	TCATTTATCACTTTACCTCCTCTTGAC	13	CT	CT	TT	TT	--	TT	TT	TT	TT	TT	TT	TT	TT	TT	TT	TT	--	TT	TT	TT	TT	TT	TT	TT	--	TT	CT	TT	TT	--	TT	TT	TT	TT	TT	CT	--	--	TT	TT	TT	--	TT	TT	TT	TT	TT
>ref-146627	AAGATTTGAACCAAAACTCCTTCATGC	3	CG	CG	AG	GG	GG	GG	GG	GG	AG	GG	GG	AG	GG	CG	--	CG	CG	GG	GG	GG	GG	AG	CG	GG	GG	GG	GG	GG	GG	--	CG	GG	--	GG	GG	GG	GG	GG	CG	--	AG	GG	CG	CG	AG	GG	--
>ref-146794	GAGTCGACGACCTCTACTCCAGAGTGC	4	CT	CT	CT	CT	CT	CT	CT	CT	--	TT	CT	CT	CT	TT	TT	CT	CT	TT	CT	CT	CT	TT	TT	TT	CT	CT	CT	CT	CT	CT	CT	CT	CT	CT	CT	CT	CT	CT	CT	CT	TT	--	CT	TT	TT	CT	CT
>ref-146894	ACTCATATAACTTTCTCTCCGAACCAA	21	AG	AG	AA	GG	AA	AG	AA	AG	AA	AG	AG	AG	--	AG	AG	AA	AG	AG	AG	AA	AG	AG	GG	AA	AG	AG	AG	--	AG	AG	AG	AG	AG	AA	AG	GG	AA	--	AA	AA	AA	--	AG	AG	GG	AA	AG
>ref-146913	TTAGCGACCACTTTGTCTCCCTCTCGC	6	AG	AG	AG	AG	AG	AG	GG	GG	AG	AG	GG	AG	GG	AG	AG	AG	AG	AG	GG	AG	GG	AG	GG	AG	AG	GG	GG	AG	AG	GG	GG	AG	AG	AG	AG	GG	GG	AG	--	GG	GG	AG	AG	GG	AG	AG	AG
>ref-147039	CTAAAGTGAACTCACTCTCCCTCTAGA	2	AT	AT	AT	AT	AT	AT	AT	AT	TT	AT	--	AT	TT	AT	AT	AT	TT	AT	AT	TT	TT	AT	TT	TT	TT	AT	TT	TT	AT	AT	AT	AT	--	TT	AT	--	TT	TT	TT	AT	TT	TT	AT	TT	AT	AT	AT
>ref-147039	CTAAAGTGAACTCACTCTCCCTCTAGA	6	GT	GT	GT	GG	GG	GG	GG	--	GG	GG	GG	GG	GG	GG	GT	GG	--	--	GG	GG	GG	GG	GT	GG	GG	GT	GG	GT	GT	GG	GG	--	GG	GG	--	GG	GG	GG	GG	GG	--	GG	GG	GT	--	GG	GT
>ref-147039	CTAAAGTGAACTCACTCTCCCTCTAGA	8	CG	CG	CG	GG	GG	GG	GG	--	GG	GG	GG	GG	GG	GG	CG	GG	--	--	GG	GG	GG	GG	CG	GG	GG	CG	GG	CG	CG	GG	GG	--	GG	GG	--	GG	GG	GG	GG	GG	--	GG	GG	CG	--	GG	CG
>ref-147303	TTGAGAAGGACTAGCCCTCCTTTTTGA	7	AG	AG	--	AG	AG	AG	AA	AG	AG	AG	AG	AG	GG	--	AG	AG	GG	AG	AG	AA	AA	--	--	AG	AG	AA	AG	AG	AA	AG	AA	AA	AG	AG	AG	AA	AG	--	AG	AG	AG	AG	AG	AG	AG	AG	AG
>ref-147621	CATTCTCTGACACCACCTCCATCACCA	1	CT	CT	CT	CT	CT	--	CT	CT	CT	CT	CT	CT	CT	CT	CT	CT	--	CT	CT	CT	--	CT	CT	CT	CT	CC	CC	CC	CT	CT	CC	CT	CT	CT	CC	CT	CT	CC	CT	CT	CT	--	CT	CC	CT	CT	CT
>ref-147621	CATTCTCTGACACCACCTCCATCACCA	8	CT	CT	--	TT	TT	CT	TT	CT	CT	TT	TT	TT	CT	TT	--	CT	CT	CT	--	TT	TT	TT	CT	TT	TT	TT	TT	TT	TT	CT	TT	CT	--	CT	TT	CT	CT	TT	CT	TT	CT	TT	TT	TT	CT	TT	CT
>ref-147621	CATTCTCTGACACCACCTCCATCACCA	16	CT	CT	CT	CT	CT	CT	CC	CT	CT	CC	CT	CT	--	CT	CT	--	CC	--	CT	CT	--	CC	CC	CT	CC	CC	CC	CC	CT	CT	CC	--	CT	CT	CC	--	CT	CC	CC	CT	CC	--	CT	CC	CT	CT	CT
>ref-147761	TATCATAGTACTGGAGCTCCCTTTCGA	25	CT	CT	CC	CT	CT	--	CT	CT	CT	--	TT	TT	CT	CC	CC	CC	--	CT	CT	CC	TT	TT	CT	TT	TT	CT	CT	CT	CC	CT	TT	CT	CT	TT	CT	CC	CT	--	CT	CT	TT	--	TT	TT	CT	CT	CT
>ref-148037	ATAAACCCCACTTTGTCTCCTGCCCAA	21	CT	CT	CT	CT	CT	CT	CT	CT	CT	CT	CC	CT	CC	CT	CT	CT	CT	--	CC	CT	--	TT	CC	CT	CT	CT	CT	CT	TT	CC	CT	CT	CT	CT	CT	CC	CT	--	CT	CT	CT	CT	CT	CC	--	TT	CC
>ref-148058	TATCCAACCACCCTTACTCCAAAGACA	4	AC	AC	--	AA	AA	AC	CC	AC	AA	AC	AC	AC	AC	AA	AC	AC	AC	AC	--	CC	--	CC	AC	CC	CC	AC	AA	CC	CC	AC	AC	AC	AC	AC	CC	AC	CC	--	AC	AC	CC	--	AA	AC	AC	AA	CC
>ref-148058	TATCCAACCACCCTTACTCCAAAGACA	13	CT	CT	--	TT	TT	CT	CC	CT	TT	CT	CT	CT	CT	TT	CT	CT	CT	CT	--	CC	--	CC	CT	CC	CC	CT	TT	CC	CC	CT	CT	CT	CT	CT	CC	CT	CC	--	CT	CT	CC	--	TT	CT	CT	TT	CC
>ref-148268	ACCGCCAAAACAATGTCTCCAATAGAC	4	AG	AG	GG	AG	AG	AG	AG	GG	AG	GG	GG	GG	AG	AG	GG	AG	AG	GG	GG	AG	AG	GG	AG	AG	GG	AG	--	GG	AG	--	AG	GG	AG	GG	GG	AG	GG	--	AG	AG	GG	AG	AG	AG	--	AG	--
>ref-148323	ATTGTAAGTACAAAGACTCCATCCATG	5	CT	CT	CT	CT	TT	CT	CT	CT	CT	TT	CT	CT	CT	CT	CT	CT	CT	CT	CT	CT	--	CT	TT	CT	TT	CT	CT	CT	TT	TT	CT	CT	TT	CT	CT	CT	CT	--	CT	CT	TT	TT	TT	CT	TT	CT	CT
>ref-148323	ATTGTAAGTACAAAGACTCCATCCATG	21	AG	AG	AG	AG	AA	AG	AG	AG	AG	AA	AG	AG	AG	AG	AG	AG	AG	AG	AG	AG	--	AG	AA	AG	AA	AG	AG	AG	AA	AA	AG	AG	AA	AG	AG	AG	AG	--	AG	AG	AA	AA	AA	AG	AA	AG	AG
>ref-148414	AAACTTGTGACCACAGCTCCAATGCAC	16	AG	AG	--	GG	AG	GG	AG	GG	AG	GG	AG	AG	GG	AG	GG	GG	AG	GG	GG	AG	GG	AG	GG	GG	AG	GG	AG	GG	AG	--	GG	AG	AG	GG	GG	GG	GG	GG	GG	AG	GG	GG	AG	AG	AG	AG	AG
>ref-148498	TGAGCCACTACCATGGCTCCCTTGGTC	9	CT	CT	TT	CT	TT	CT	CT	CT	CT	CT	TT	CT	CT	CT	CT	TT	CT	CT	TT	CT	CT	TT	CT	TT	CT	TT	CT	--	--	CT	TT	TT	CT	CT	CT	CT	CT	CT	CT	CT	CT	TT	--	TT	TT	CT	CT
>ref-148502	ATTGTCAACACCACCTCTCCTTTCGAA	24	CG	CG	CC	CG	CC	CG	CG	CG	CC	CG	CG	CC	CC	CG	CG	CC	CG	CG	CG	CC	CG	CG	CC	CC	CG	CG	CG	CG	CC	CG	CG	CG	CG	CC	CG	CG	CC	CG	CG	CG	CC	--	CC	CG	CG	CC	CG
>ref-148527	TGTTCTGGTACATGAGCTCCCAAGCTG	5	CT	CT	CT	CT	CT	CT	--	CT	CC	CT	CT	CT	--	CT	CT	CT	CT	--	CT	CT	--	CT	--	--	CC	CT	CT	CT	--	CT	CT	CT	CT	CT	CT	CT	CT	--	CC	CT	--	CC	CT	CT	CT	CC	CT
>ref-148554	TGAAGCTGAACGTTGCCTCCTCTGTTG	8	AG	AG	--	--	--	--	--	AG	AA	AG	AG	AG	AG	AG	AG	AG	AG	AG	GG	AG	GG	GG	AG	AG	AG	AG	AG	AG	AG	AG	AG	GG	AG	AG	--	AG	AG	AA	AG	AG	AG	AA	AG	--	GG	AA	AG
>ref-148577	CTGGCTCCCACAATTGCTCCAAAACTT	1	CT	CT	CC	CC	CC	CC	CT	CC	CT	CT	CC	CT	CT	CT	CT	CT	CC	--	CC	CC	CT	CC	CT	AC	CT	CT	CT	CC	CC	CC	CC	--	CT	CT	CC	CC	CT	--	CT	CT	CT	CC	CT	CC	CT	AC	CT
>ref-148669	TCAGAACCAACTCTTCCTCCAGCTTCT	8	CT	CT	--	CC	CC	CT	CT	CT	CT	CC	CC	--	CT	--	CT	CT	CC	CT	CT	CC	CC	CC	CT	CT	CT	CT	CT	CT	CT	CC	CT	CT	CT	CC	CT	CT	CC	CC	CT	CT	CT	CT	CT	CT	CT	CT	--
>ref-148839	AACAAATTGACACTAGCTCCTAAATCT	3	CT	CT	--	CC	CT	--	CT	--	CT	--	CT	CT	CT	CT	CC	CT	CT	CT	--	CC	CT	CT	CT	--	CC	CT	--	CT	CT	--	CT	CT	CT	CT	CT	--	CT	--	CT	CT	CT	CT	CT	CT	CC	--	CT
>ref-148908	ATATTGTCTACCTTAGCTCCAAAATAT	7	GT	GT	TT	GT	GT	GT	GT	GT	--	--	GT	--	GT	GT	GT	TT	GT	GT	GT	TT	--	GT	GT	GT	GT	GT	GT	TT	GT	GT	TT	GT	GT	GT	--	TT	--	--	--	GT	--	--	GT	GT	TT	TT	GT
>ref-148908	ATATTGTCTACCTTAGCTCCAAAATAT	12	AC	AC	--	CC	CC	--	AC	CC	CC	AC	CC	AC	--	AC	CC	--	--	AC	CC	AC	AC	--	CC	CC	CC	--	AC	CC	CC	AC	AC	CC	CC	--	--	AC	CC	--	AC	AC	AC	--	AC	AC	AC	--	--
>ref-148928	TTGGAAATAACCACAGCTCCTATGGTT	23	CT	CT	TT	TT	CT	TT	CT	TT	TT	CT	TT	CT	CT	TT	CT	TT	CT	CT	CT	TT	TT	CT	TT	--	CT	TT	--	CT	TT	TT	CT	TT	CT	TT	CT	TT	TT	CT	TT	CT	CT	CT	CT	CT	TT	CT	--
>ref-148936	CTTTAGGAGACATGCACTCCTTAGAGA	1	CT	CT	--	CT	CC	--	CC	CT	CT	--	CC	CT	CT	CC	CC	--	CT	CT	CT	CT	CT	CT	CC	CT	CC	CT	CT	CT	CT	CT	CT	CC	--	CT	CT	CT	CT	--	--	--	CT	CC	CC	CC	CC	CT	CC
>ref-148963	CATACATACACCATCCCTCCCTTATTC	1	CT	CT	CT	CC	CT	CC	--	CT	CT	CT	CT	CT	CT	CC	CC	--	CT	--	CT	--	CT	CT	CT	CT	CT	CT	CT	CT	--	CC	--	CT	CT	CT	CT	CT	CT	CT	CT	CT	CT	CT	CC	CT	CT	CT	CT
>ref-149169	CAAGGCCAGACCAGGCCTCCACATCAG	23	AC	AC	AA	AA	AA	--	AA	--	AA	AA	AA	AA	AA	AA	AA	--	AT	--	AA	AA	--	AC	AA	AA	AA	AA	AA	--	AA	AA	AA	AA	AA	AA	AA	AA	AC	AA	AA	AA	AA	--	AA	AA	AA	AA	AA
>ref-149199	TTTATAAGCACAACCGCTCCACCACTG	8	CG	CG	CG	GG	GG	GG	GG	GG	CG	CG	GG	CG	CG	CG	CG	CG	CG	CG	CG	CG	--	CG	CG	CG	CG	GG	GG	GG	GG	CG	GG	CG	CG	CG	GG	CG	CG	GG	CG	GG	--	GG	GG	CG	CG	CG	CG
>ref-149199	TTTATAAGCACAACCGCTCCACCACTG	16	AG	AG	AG	GG	GG	GG	GG	GG	AG	AG	GG	AG	AG	AG	AG	AG	AG	AG	AG	AG	--	AG	AG	AG	AG	GG	GG	GG	GG	AG	GG	AG	AG	AG	GG	AG	AG	GG	AG	GG	--	GG	GG	AG	AG	AG	AG
>ref-149231	GCGTTTTCGACTCTAACTCCAACCTAC	1	AG	AG	GG	AG	AG	--	AG	GG	AG	GG	GG	GG	GG	GG	GG	GG	GG	GG	--	GG	GG	GG	AG	AG	AG	AG	AG	GG	AG	--	GG	AG	AG	GG	AG	GG	AG	--	AG	AG	AG	--	AG	AG	AG	AG	AG
>ref-149231	GCGTTTTCGACTCTAACTCCAACCTAC	5	AT	AT	TT	AT	AT	--	AT	TT	AT	TT	TT	TT	TT	TT	TT	TT	TT	TT	--	TT	TT	TT	AT	AT	AT	AT	AT	TT	AT	--	TT	AT	AT	TT	AT	TT	AT	--	AT	AT	AT	--	AT	AT	AT	AT	AT
>ref-149248	TACTATGTCACTGTTTCTCCTTCCTGA	2	AG	AG	AA	AA	AG	AA	AG	AG	AA	AA	AA	--	AG	AA	AA	--	AG	AG	AA	AG	AG	AG	--	AG	AG	AG	AG	AA	AG	AG	AG	--	AG	AG	AG	AA	AG	AA	AG	AA	--	--	AA	AG	--	AA	--
>ref-149376	TGCATTTTTACCCATTCTCCATACCTT	2	CG	CG	GG	GG	GG	CG	GG	CG	GG	GG	CG	CG	CG	CG	GG	CG	GG	GG	CG	GG	CG	GG	CG	GG	GG	CG	CG	CG	GG	CG	CG	GG	CG	GG	CG	GG	CG	CG	CG	--	CG	CG	CG	GG	CG	GG	GG
>ref-149376	TGCATTTTTACCCATTCTCCATACCTT	26	CT	CT	CC	CC	CC	CT	CC	CT	CC	CC	CT	CT	CT	CT	CC	CT	CC	CC	CT	CC	CT	CC	CT	CT	CC	CT	CT	CT	CC	CT	CT	CC	CT	CC	CT	CC	CT	CT	CT	CT	CT	CT	CT	--	CT	CC	CC
>ref-149570	GGTACCATCACTCCTGCTCCAATTGTT	6	CG	CG	CG	CG	CG	CG	CG	CC	CG	--	CC	--	CG	CG	CG	CG	CC	--	CC	CG	--	CG	CC	CG	CG	--	CC	CG	CG	CG	CG	CG	CG	CG	CG	CG	CG	CC	CG	CC	CC	--	CG	CG	CC	CG	CG
>ref-149672	ATAACAAGAACTACACCTCCTAGTCCT	2	CT	CT	CC	CC	CC	CC	CC	CC	CC	CT	CC	CC	CC	CC	--	CC	CC	CC	CC	CC	CC	CC	CT	CC	CC	--	CC	CC	CC	CC	CC	--	CC	CC	--	CC	CC	--	--	CC	CC	CC	CC	CC	--	--	CC
>ref-149709	AAAGCCCGAACCAGTTCTCCCTCTCTC	2	AC	AC	AA	AC	AA	AC	AA	AA	AC	AA	AC	--	AC	AA	--	AA	AC	AC	AA	AC	AA	AC	AC	AA	AC	AA	AA	AA	AC	AC	--	AA	AA	AA	AC	AA	AC	--	AC	AA	AC	--	AA	AA	--	AC	AC
>ref-149709	AAAGCCCGAACCAGTTCTCCCTCTCTC	4	AG	AG	AA	AG	AG	AG	AA	AA	AG	AA	AG	AG	AG	AA	--	AA	AG	AG	AA	AG	--	AG	AG	--	AG	AA	AG	--	AG	AG	AG	AG	AA	AA	AG	AG	AG	--	AG	AA	AG	--	--	AA	--	AG	AG
>ref-149709	AAAGCCCGAACCAGTTCTCCCTCTCTC	14	AG	AG	GG	GG	GG	AG	GG	GG	GG	GG	GG	GG	GG	GG	GG	GG	AG	GG	GG	GG	GG	GG	GG	GG	GG	GG	GG	GG	AG	GG	GG	GG	GG	GG	GG	GG	AG	--	GG	GG	GG	--	GG	GG	GG	GG	AG
>ref-149731	TGGCCTAAAACGATCCCTCCATACATG	15	CT	CT	--	--	CC	CT	CT	CT	CT	TT	TT	CT	CT	CT	CC	CT	CT	TT	CT	CT	--	CT	CT	CT	CC	TT	CT	CT	CC	CT	CT	CC	CT	TT	TT	CT	TT	--	CT	CC	TT	--	CC	CC	CT	CT	CT
>ref-149738	ACTGTGCCTACAGCTGCTCCTATCACT	14	CT	CT	--	CC	CC	--	CC	CT	CC	CC	CT	CC	CC	CC	CT	--	CC	CC	CC	CC	CC	CC	CC	CC	CC	CT	CC	CC	CC	CC	--	CT	CC	CT	CC	CC	CC	--	--	CC	CC	CC	CC	CC	CC	CC	CC
>ref-149909	AATCCGTGGACGATTGCTCCATTTGTA	4	CT	CT	CT	CT	CT	CT	CT	--	CC	CT	CC	CT	CC	CT	CT	CC	--	CC	CT	CC	--	CC	CT	CC	CC	CT	CC	CC	CT	CT	CT	CT	CT	CT	CT	CT	CT	CT	CT	CT	CT	CC	CT	CT	CT	CT	CC
>ref-150338	TACTACAGCACCAACCCTCCCTATTTA	21	AC	AC	AC	AA	--	AC	AA	AA	--	AC	--	AA	AA	AA	AA	AA	AC	AA	AA	AA	AC	AA	--	AA	AA	AA	AC	AA	AA	AC	AA	AA	AA	AA	AA	AA	AA	AA	AA	--	AA	AC	AA	AA	AA	AA	AA
>ref-150587	GATTTATGGACCCTTTCTCCTTCACTA	8	AG	AG	GG	GG	AA	--	GG	AG	AA	GG	AG	AA	AG	AA	AA	AA	AA	AA	AA	AA	AA	AG	AG	AG	AG	GG	AG	AA	AG	AG	GG	AG	AA	AG	AA	GG	AG	GG	AG	GG	AA	AG	AA	GG	--	AG	AG
>ref-150740	CCTACTGAAACCGTACCTCCAGCTGAC	22	AG	AG	AG	AG	AG	--	AG	AG	AA	--	AG	--	GG	GG	AG	GG	AG	AG	AG	--	AG	AG	AG	GG	AG	AG	AG	AG	AG	AG	--	GG	--	AG	--	--	AG	GG	AG	AG	GG	--	AG	AG	AG	--	AG
>ref-150835	CGCTGCCGAACTCCGACTCCTTTCGCA	24	CT	CT	TT	TT	CT	CT	CT	TT	CC	CC	CC	CT	CT	CC	TT	CT	CC	CC	CT	CT	TT	CT	CT	CC	CT	CT	CC	CT	CC	CC	TT	CC	CT	TT	TT	CT	--	--	--	CT	CT	--	CT	TT	CC	TT	CT
>ref-150867	TTTCCACAAACTGAGCCTCCACACCTT	13	AG	AG	AG	GG	GG	GG	GG	AG	AG	--	AG	AG	AG	GG	AG	GG	GG	AG	AG	GG	AG	AG	AG	GG	AG	GG	AG	AG	GG	AG	AG	AG	GG	AG	AG	GG	AG	AG	AG	AG	AG	--	AG	AG	GG	GG	GG
>ref-150893	GTCGTTCTAACAAATGCTCCTATGATA	1	GT	GT	GG	GT	GG	GG	GG	GG	GT	GG	GT	GG	GG	GT	--	GG	GG	GT	--	--	GG	GT	GG	--	GT	GG	GG	GT	GG	GG	GT	GT	GG	GT	GG	GG	GG	GG	GG	GG	GT	--	GG	--	GG	GT	GG
>ref-151086	TTATTTATAACTCACACTCCTGATACA	5	CT	CT	--	CT	CT	CT	CT	CT	CT	--	CT	TT	CT	CT	TT	TT	CT	TT	TT	CT	CT	TT	CT	TT	CT	CT	TT	CT	TT	CT	CT	TT	CT	CT	CT	CT	CT	--	CT	CT	CT	--	CT	TT	TT	CT	TT
>ref-151274	GCTCCACACACAATTTCTCCATGTGAC	7	CG	CG	--	CG	CC	CC	CC	CC	CC	CC	CT	--	CC	CC	--	CG	CC	CG	--	CG	CG	CG	CG	CG	CG	CG	CG	CC	CC	CC	CG	CG	CG	CG	CC	CG	CG	CC	CG	CC	CG	CC	CT	--	--	CG	CC
>ref-151286	AGAACAAAAACCTAAGCTCCGTTTGAT	4	AG	AG	--	AA	--	AA	AA	AG	--	--	AA	AA	AA	AA	AA	AA	--	AA	AA	AA	AG	AA	AG	AA	AA	AA	AA	AA	AA	AA	AA	AA	--	--	AA	AA	AA	--	AG	AA	--	AA	AA	AA	AG	AA	AA
>ref-151286	AGAACAAAAACCTAAGCTCCGTTTGAT	5	CG	CG	--	CC	--	CC	CC	CG	--	--	CC	CC	CC	CC	CC	CC	--	CC	CC	CC	CG	CC	CG	CC	CC	CC	CC	CC	CC	CC	CC	CC	--	--	CC	CC	CC	--	CG	CC	--	CC	CC	CC	CG	CC	CC
>ref-151335	TATACACACACCTAATCTCCTCTTTGC	6	AG	AG	AA	AG	AA	AG	AA	AG	AG	AG	AG	AG	AG	AA	AA	AG	AG	AG	AG	AA	AG	AG	AG	AG	AA	AG	AG	AG	AG	AG	AG	AA	AG	AG	AG	AA	AG	--	AG	AA	AG	AA	AA	AA	AA	AG	AG
>ref-151516	GTCACAGCAACACTTTCTCCGACCATT	7	AG	AG	--	AG	GG	AG	GG	AG	GG	GG	--	AG	AG	AG	AG	AG	GG	AG	AG	GG	AG	AG	AG	AG	GG	AG	AG	AG	AG	AG	AG	AG	AG	GG	AG	GG	AG	AG	AG	AG	AG	--	AG	GG	GG	GG	AG
>ref-151516	GTCACAGCAACACTTTCTCCGACCATT	21	AG	AG	--	AG	GG	AG	GG	AG	GG	GG	--	AG	AG	AG	AG	AG	GG	AG	AG	GG	AG	AG	AG	AG	GG	AG	AG	AG	AG	AG	AG	AG	AG	GG	AG	GG	AG	AG	AG	AG	AG	--	AG	GG	GG	GG	AG
>ref-151516	GTCACAGCAACACTTTCTCCGACCATT	24	CT	CT	CT	CT	CT	CT	CT	CT	CC	CT	--	CT	CT	CC	--	CC	CT	CC	CC	CC	CT	CT	CT	CT	CT	CT	CT	CT	CT	CT	CT	CC	CT	CC	CT	CT	CT	CC	CT	CT	--	--	CT	CT	CT	CT	CT
>ref-151516	GTCACAGCAACACTTTCTCCGACCATT	25	AG	AG	AG	AG	AG	AG	AG	AG	AA	AG	--	AG	AG	AA	--	AA	AG	AA	AA	AA	AG	AG	AG	AG	AG	AG	AG	AG	AG	AG	AG	AA	AG	AA	AG	AG	AG	AA	AG	AG	AA	--	AG	AG	AG	AG	AG
>ref-151549	GTCGATCTTACACGGACTCCTACATTA	14	AG	AG	GG	AA	--	--	AG	AA	GG	AG	GG	AG	AA	AG	--	AG	GG	GG	GG	GG	AG	AG	--	GG	GG	AA	AA	AG	AG	AG	AG	AG	GG	AG	AG	AG	AG	--	GG	AG	AG	AG	AG	--	AG	AA	AG
>ref-151611	GAAGTTTGAACGTGTTCTCCAAGGCTT	26	CT	CT	CC	CC	CC	TT	CT	CT	CT	--	CC	CT	CT	CT	CT	CT	CC	CT	CT	--	CC	CC	CT	CT	--	CT	CT	CT	CT	CC	CC	CT	--	--	TT	TT	TT	--	TT	--	--	--	CT	CT	CT	CT	CT
>ref-151697	TAAAAGTTGACCCACACTCCAATTGGT	3	AG	AG	AA	AA	AG	AG	AG	--	AG	AA	AA	AG	AA	AG	--	AG	--	--	AG	AA	AG	AG	AG	AG	AA	--	AG	AG	AA	AG	AG	AG	AG	AG	AG	AG	AA	--	AG	AG	AA	--	AG	AG	AG	AG	AG
>ref-151697	TAAAAGTTGACCCACACTCCAATTGGT	25	AG	AG	AG	AG	--	GG	--	GG	AG	AG	AG	AG	--	--	--	GG	GG	AG	GG	GG	GG	--	GG	GG	AG	GG	GG	GG	GG	AG	GG	AG	AG	AG	GG	GG	GG	--	AG	GG	AG	--	GG	GG	GG	--	--
>ref-151790	ACTAACACTACTATATCTCCAATAACC	27	CT	CT	CC	CC	CT	CT	CT	CT	CC	CC	CT	CC	CT	CT	CT	--	--	CT	CT	CT	CC	CT	CT	CT	CT	CT	--	CT	CT	CC	CT	CT	CT	CT	CT	--	CC	CT	CT	--	CT	CT	--	CC	CT	CT	CT
>ref-151868	CTCCACTACACCACCCCTCCACCATCA	22	CT	CT	--	--	CT	CT	--	CC	--	CC	CT	--	CT	--	CT	CC	CT	--	CC	CC	CT	CT	--	CT	CT	--	CT	CT	CC	CT	CT	CT	CC	CT	CC	CT	CT	--	CC	CT	CC	CT	CT	CT	CT	CT	--
>ref-152104	AGCAATACCACAGAAGCTCCCCTGTAA	25	AT	AT	AT	TT	AT	AT	--	--	TT	--	AT	AT	TT	TT	AT	--	AT	TT	AT	AT	AT	AT	AT	AT	--	TT	TT	AT	AT	AT	AT	AT	AT	AT	AT	AT	AT	TT	AT	TT	AT	AT	AT	TT	AT	AT	AT
>ref-152104	AGCAATACCACAGAAGCTCCCCTGTAA	27	AG	AG	AG	AA	AG	AG	AA	AA	AA	AA	AG	--	AA	AA	AG	--	AG	AA	--	AA	AG	AG	--	AG	--	AA	AA	AG	AA	AG	AG	AA	AG	AG	--	AG	AG	AA	AG	AA	--	AG	AG	AA	AG	AA	AG
>ref-152108	TAAATCAACACTCTTTCTCCAATATTC	9	CT	CT	CC	CT	CT	--	CC	CT	CT	--	CC	CT	CC	CC	CT	CC	CT	CT	CC	CT	CT	CT	CC	CT	CT	CT	CC	CC	CC	CT	--	CT	CC	CT	CT	CC	CT	--	CT	CC	CT	CC	CT	CC	CT	CC	CC
>ref-152262	ATTATTCAAACAGATACTCCTACGGTG	1	AG	AG	AA	AA	AA	--	AA	--	AA	AG	AA	AA	AA	AA	--	AA	AG	AA	AA	AA	AG	--	AA	AA	AA	AA	AG	AA	AG	AG	AA	AA	AA	AG	AA	--	AG	AG	AA	AA	AA	AA	AA	AA	AG	AA	AG
>ref-152262	ATTATTCAAACAGATACTCCTACGGTG	25	AG	AG	GG	GG	GG	--	GG	--	GG	AG	GG	GG	GG	GG	--	GG	AG	GG	GG	GG	AG	--	GG	GG	GG	GG	AG	GG	AG	AG	GG	GG	GG	AG	GG	--	AG	AG	GG	GG	GG	GG	GG	GG	AG	GG	AG
>ref-152344	CGGTCTTCTACCACTCCTCCAGATGCA	3	AG	AG	AG	GG	GG	GG	GG	--	--	AG	AG	GG	GG	GG	GG	GG	GG	AG	--	AG	AG	GG	AG	AG	GG	AG	AG	AG	GG	AG	AG	GG	GG	GG	GG	AG	--	--	GG	GG	GG	AG	GG	AG	AG	--	AG
>ref-152582	CCACCAACCACTGTTCCTCCGATTCAG	7	AG	AG	AG	AG	AG	AA	AA	AA	AA	AG	AG	AG	AG	AG	AG	AG	AG	AG	AG	AG	AG	AG	AG	AG	AG	AA	AG	AG	AG	AA	AA	AG	AA	AA	AG	AG	AG	AA	AG	AA	AA	AA	AG	AG	AG	AG	AG
>ref-152582	CCACCAACCACTGTTCCTCCGATTCAG	27	AG	AG	--	GG	AG	GG	GG	AG	AG	--	AG	AG	GG	AG	AG	AG	AG	GG	AG	AG	GG	AG	GG	--	AG	AG	--	AG	GG	AG	AG	AG	GG	AG	AG	GG	AG	AG	AG	AG	AG	AG	GG	--	AG	--	GG
>ref-152633	GTCTTCTCTACCTTCTCTCCACCAAAC	15	CT	CT	CC	CC	CC	CC	CT	CT	CC	CC	--	CT	CC	CC	--	CC	CC	CC	CC	CC	CC	CT	CC	--	--	CC	CC	CC	CC	CC	CC	--	CC	CC	CC	--	CC	CC	CC	CC	CC	CC	CT	CC	CC	CC	--
>ref-152759	GACTACACCACTATTGCTCCCAAAGGA	15	CT	CT	TT	CT	TT	TT	TT	TT	CT	CT	CT	TT	CT	CT	--	CT	--	TT	TT	CT	TT	CT	TT	CT	CT	TT	TT	CT	CT	CT	TT	TT	CT	TT	TT	TT	CT	--	TT	TT	--	TT	TT	CT	--	--	--
>ref-152844	GCTTCATGAACGGGGTCTCCAGTGAAA	7	CT	CT	TT	CT	CT	CT	CT	TT	CT	--	TT	--	CT	TT	CT	TT	TT	CT	CT	CT	--	CT	--	CT	TT	CT	CT	TT	CT	--	CT	CT	TT	TT	CT	CT	CT	TT	CT	TT	--	--	CT	TT	CT	CT	CT
>ref-152912	CAATGGAGCACCCCCTCTCCAAGATTC	13	CT	CT	--	TT	--	CT	CT	CT	CT	--	TT	CT	CT	CT	CT	CT	TT	CT	CT	TT	--	TT	CT	TT	CT	CT	TT	TT	TT	TT	TT	CT	CT	TT	CT	TT	TT	--	CT	TT	CT	CT	TT	TT	CT	CT	CT
>ref-153038	GCAACCCAAACAGAGCCTCCTTTAGAC	1	GT	GT	--	--	GT	GG	GT	GT	GT	GG	GT	GG	GG	GT	GT	GG	GT	GT	--	GT	GT	--	GT	GT	GG	GG	GG	GT	--	GT	GT	GG	GT	GG	GT	GT	GT	--	--	GT	GG	--	GT	GT	GT	GT	GT
>ref-153038	GCAACCCAAACAGAGCCTCCTTTAGAC	2	CT	CT	CC	CC	CC	CC	CC	--	CC	CC	CT	CC	CC	CC	CC	CC	--	CT	--	CC	CT	CC	CT	--	CC	--	CC	CT	CC	CC	CC	CC	CC	--	CC	--	CC	--	CC	CC	CT	--	CT	--	CT	--	CC
>ref-153142	ATGCTCACCACAGAGCCTCCTAAGAAT	13	AG	AG	AG	GG	GG	GG	AG	AG	AG	--	AA	GG	AG	GG	--	GG	AG	AG	AA	GG	GG	AA	AG	AG	AA	AA	AG	AA	AG	AA	GG	AG	GG	GG	AG	AA	AG	AA	AA	GG	--	--	AG	GG	AG	GG	AG
>ref-153268	TTAAATAATACAAATCCTCCACATACA	21	AG	AG	AG	GG	GG	AG	GG	AG	AG	AG	GG	GG	AG	AG	AG	GG	AA	AG	AA	AA	--	GG	--	AA	AG	AG	AG	GG	AG	GG	GG	AG	AG	AA	GG	GG	GG	--	AG	GG	AG	--	GG	AG	AG	GG	AG
>ref-153298	CTCTCACACACGACGGCTCCTCGCCCC	4	AT	AT	AT	AT	--	AT	AT	TT	AT	AT	TT	AT	AT	AT	--	TT	--	AT	AT	TT	AT	AT	AT	AT	AT	TT	AT	AT	AT	AT	TT	--	AT	TT	AT	AT	AT	--	TT	AT	AT	TT	AT	AT	AT	TT	AT
>ref-153489	ATATTTTACACATAGACTCCTATTATA	1	AT	AT	AT	AA	TT	--	AA	AT	AT	AT	AA	TT	AT	AT	--	TT	AA	AT	TT	AT	--	AT	AT	AT	AA	AA	AT	AT	TT	AA	AA	TT	AT	AA	AA	AT	AT	--	AA	AA	AA	--	AT	TT	AT	AT	AT
>ref-153515	AACCAGGCAACTTTATCTCCTTCCCCC	6	GT	GT	--	GT	GT	GG	GT	GT	GT	TT	TT	GT	GT	GG	GG	GG	GT	--	GT	GG	--	TT	GT	TT	TT	GT	GT	GT	GG	GT	GT	GT	GT	TT	GT	GG	GT	--	GT	--	TT	--	GT	TT	GT	GG	GG
>ref-153515	AACCAGGCAACTTTATCTCCTTCCCCC	7	AG	AG	--	AG	AG	GG	AG	AG	AG	AA	AA	AG	AG	GG	GG	GG	AG	--	AG	GG	--	AA	AG	AA	AA	AG	AG	AG	GG	AG	AG	AG	AG	AA	AG	GG	AG	--	AG	--	AA	--	AG	AA	AG	GG	GG
>ref-153587	TCTTGCGCGACCCTTTCTCCACTCATA	5	AG	AG	--	AA	AA	GG	AA	AG	GG	--	--	--	AA	AA	AG	AG	AG	GG	GG	AG	AG	--	--	GG	GG	AA	AA	AA	AG	--	AG	GG	GG	AG	AA	AG	GG	--	GG	AA	--	--	AG	AG	GG	AA	--
>ref-153812	TACAATGATACATGTTCTCCCTCTCTC	1	CT	CT	TT	TT	--	TT	TT	--	TT	TT	CT	TT	TT	TT	CT	TT	CT	CT	TT	TT	--	TT	TT	CT	TT	TT	TT	CT	TT	CT	CT	TT	TT	TT	TT	CT	TT	--	CT	TT	TT	TT	CT	TT	CT	TT	--
>ref-154212	CCAAGTCTTACAAAATCTCCTTCCTAA	22	CT	CT	CT	CT	TT	TT	CT	CT	TT	--	--	TT	CT	TT	TT	TT	--	TT	CT	TT	CT	CT	TT	CT	CT	CT	CT	--	CT	CT	CT	CT	TT	--	TT	CT	CT	--	CT	CT	--	--	TT	--	--	CT	CT
>ref-154217	AACTTCCACACAAATACTCCCTTTATA	6	CT	CT	CC	--	CT	CT	CT	CT	CT	CC	CC	CT	CT	CT	CT	CC	CT	CC	CT	CT	CT	CT	CT	--	CT	CT	CC	CT	CT	CC	CC	CT	CC	CT	CC	CC	--	--	CT	CT	CT	CC	CT	CT	CT	CT	CT
>ref-154275	TGCGGATCTACAATCTCTCCTAACTTA	12	AT	AT	AT	AT	AT	AT	AT	AT	AT	AA	AA	AT	AT	AT	AT	AT	AA	AT	AT	AT	AA	AA	AA	AA	AA	AA	AT	AT	AT	AT	AT	AT	AT	AA	AT	AT	AT	--	AT	AT	AA	--	AT	AA	AA	AT	AA
>ref-154537	TCGTCGAGAACGACGACTCCCCGCTGA	21	CT	CT	--	CT	CT	--	--	CT	CT	--	CT	CT	CT	CT	CC	CT	CT	CC	--	CT	CT	CC	CT	CT	CT	CT	CT	CC	CT	CT	CT	CT	CT	CT	CC	CT	CT	--	CT	--	--	--	CT	--	CT	CT	CT
>ref-154614	TGATGCTTGACAGTAGCTCCCCTCTTG	24	CT	CT	--	CC	CC	CT	CT	CC	--	--	CT	CT	CT	CC	CT	CT	CT	CC	CT	CT	CT	CC	CT	CT	--	CT	CT	CT	CT	CT	CC	CC	CT	CT	CT	CC	CT	--	CT	CT	CT	--	CT	CT	CT	CC	CT
>ref-154701	GCTCTCTAGACAGGATCTCCGTAGCAT	9	AG	AG	GG	GG	AG	AG	AG	AG	GG	GG	GG	AG	AG	--	AG	AG	AG	AG	AG	AG	GG	--	GG	AG	GG	GG	GG	AG	GG	GG	GG	AG	AG	GG	GG	GG	AG	GG	AG	GG	GG	GG	AG	AG	AG	AG	GG
>ref-154764	TGTCGACCAACAGATACTCCAGTAGAG	5	AG	AG	--	AG	AG	--	GG	AG	AG	--	AG	AG	AA	AG	GG	AG	GG	AA	AA	--	AA	AA	AG	AG	--	GG	AA	AA	AA	AG	--	AG	AG	AG	AG	AG	GG	--	AG	GG	--	--	AG	AG	AA	AA	AG
>ref-154991	TTCATCTGTACCTGATCTCCTCGTACC	8	AG	AG	AG	AG	AG	GG	AG	AG	GG	--	AG	GG	GG	AG	AG	AG	GG	AG	AG	GG	GG	AG	GG	GG	--	AG	GG	GG	AG	GG	AG	AG	AG	AG	AG	AG	GG	AG	AG	AG	AG	AA	GG	AG	AG	AG	AG
>ref-155133	CACTATTTCACAGCACCTCCCCCCTTT	6	CT	CT	CT	TT	TT	TT	CT	CT	CT	CT	CT	TT	TT	TT	TT	CT	--	TT	TT	TT	TT	CT	CT	TT	TT	TT	CT	TT	TT	TT	TT	TT	CT	TT	TT	CT	CT	TT	CT	TT	CT	--	--	TT	CT	TT	CT
>ref-155133	CACTATTTCACAGCACCTCCCCCCTTT	8	AT	AT	AT	AT	AA	AA	AT	AT	AT	AT	AT	AA	AA	--	AA	AT	--	AA	AA	AA	AA	AT	AT	--	AA	AA	AT	AA	--	AA	AT	AT	AT	--	AA	AT	AT	AA	AT	AT	AT	--	AT	AA	AT	AT	AT
>ref-155518	CCTCCTGGGACATTTTCTCCATTGGTC	7	CG	CG	CG	--	GG	CG	CG	CG	CG	CG	CG	CG	CG	CG	GG	GG	CG	--	CG	GG	CG	CG	GG	CG	--	CG	CG	CG	CG	GG	--	GG	CG	CG	CG	GG	CG	GG	CG	CG	CG	--	CG	CG	CG	CG	CG
>ref-155658	CTACCAACTACACCAACTCCTAACCAA	1	CT	CT	--	CT	CC	CT	CT	CT	CT	--	CC	CT	CC	--	CT	CT	CT	CT	CT	CT	CT	CC	CC	CC	CC	CT	CT	CT	CT	--	--	CT	CT	CT	CT	--	CC	--	CT	CT	CC	--	CC	CT	CT	--	CT
>ref-155788	GAGATCACCACGTTTTCTCCCCCTGTA	23	CT	CT	CT	CC	TT	CT	TT	CT	TT	TT	CT	TT	CT	TT	TT	CT	CT	TT	CT	CT	CC	CC	CT	CC	TT	TT	CT	CC	CC	CC	TT	TT	CT	CT	CT	CT	CC	CT	CT	CT	CT	TT	CT	CT	CC	CT	CC
>ref-155904	AACCCCTGCACCATCACTCCTATCAGC	27	CT	CT	CT	CT	CT	CT	CT	CT	CT	CT	CT	CT	CT	CT	CT	CT	CT	CT	CT	CT	CT	CT	CT	CT	CT	CT	CC	CT	CT	CT	CT	CT	CC	CT	CT	CC	CT	CC	CT	CT	CT	--	CC	CC	CT	CT	CT
>ref-155989	GAGTAAATAACCACGTCTCCCACGGGA	23	CT	CT	--	--	TT	TT	--	TT	TT	TT	CT	CT	TT	CT	--	TT	TT	TT	TT	CT	TT	TT	--	TT	TT	TT	TT	TT	CT	CT	--	TT	TT	TT	TT	TT	TT	--	TT	TT	CT	CT	TT	TT	TT	TT	CT
>ref-156235	AAATTTTCCACATTTTCTCCTTTTCTT	4	AT	AT	TT	TT	--	TT	TT	AT	AT	AT	TT	AT	AT	AT	AT	TT	AT	AT	AT	AT	TT	AT	--	AT	--	AT	AT	TT	AT	AT	TT	AT	AT	AT	AT	AT	AT	AT	AT	TT	AT	--	TT	AT	AT	TT	AT
>ref-156271	TGAAAAGTTACTTTTGCTCCGTCAACA	1	CT	CT	--	TT	TT	CT	CT	CT	CT	TT	TT	CT	CT	CC	CT	CC	TT	CT	CC	TT	TT	CT	CT	TT	--	CT	CT	CT	CT	TT	TT	CC	CC	TT	CT	TT	CT	TT	CT	CC	CT	TT	CT	CT	CT	CT	CT
>ref-156394	TGGACATTGACAACAACTCCAAGTTCC	9	AG	AG	GG	GG	AG	GG	GG	AG	AG	GG	GG	GG	GG	GG	AG	--	--	GG	GG	GG	AG	GG	AG	GG	GG	AG	GG	AG	GG	AG	GG	GG	--	GG	AG	GG	AG	AG	AG	GG	GG	GG	GG	GG	--	GG	AG
>ref-156418	GTCTCTTTCACTGGTTCTCCCCCGAGC	24	AG	AG	AG	AG	GG	--	--	GG	GG	GG	AG	GG	GG	AG	--	--	--	GG	GG	GG	--	AG	AG	--	GG	GG	AG	GG	GG	GG	AG	GG	GG	GG	GG	AG	GG	AG	GG	--	--	--	GG	GG	AG	AG	GG
>ref-156418	GTCTCTTTCACTGGTTCTCCCCCGAGC	26	AG	AG	AG	AG	GG	--	--	GG	GG	GG	AG	GG	GG	AG	--	--	AG	GG	GG	GG	--	AG	AG	--	GG	GG	AG	GG	GG	GG	AG	GG	GG	GG	GG	AG	GG	AG	GG	--	--	--	GG	GG	AG	AG	GG
>ref-156542	ACCAAATCAACCTCTACTCCCAACCAT	12	AC	AC	AC	AC	AC	AC	--	AC	AC	AC	AC	--	CC	AC	AC	--	AC	AC	AC	AC	AC	AC	AC	AC	--	AC	AC	AC	AC	AC	CC	CC	CC	AC	CC	--	AC	--	AC	--	AC	AC	AC	CC	AC	CC	AC
>ref-156642	CATTGAGCGACAATGACTCCCAAGCAA	5	AG	AG	GG	AG	--	AG	GG	AG	--	AG	GG	GG	GG	AG	AG	AG	GG	--	GG	AG	--	GG	GG	AG	AG	AG	GG	AG	--	GG	AG	AG	AG	--	AG	AG	GG	--	AG	AG	--	--	AG	AG	GG	AG	AG
>ref-156875	CATACCGTAACTCTCACTCCTGCATTC	7	AG	AG	GG	AG	--	GG	GG	GG	--	GG	GG	--	GG	GG	GG	GG	GG	AG	GG	AG	GG	AG	GG	GG	AG	--	GG	GG	--	GG	GG	GG	GG	AG	GG	GG	GG	GG	--	GG	GG	GG	AG	--	AG	AG	AG
>ref-157060	GGGTGGACCACTAAAACTCCATCATAG	12	CT	CT	CT	CT	--	CT	TT	CT	TT	CT	CT	CT	TT	CT	--	CT	CT	TT	CT	--	TT	CT	CT	TT	TT	CT	TT	CT	CT	CT	TT	TT	TT	CT	CT	CT	CT	--	CT	CT	CT	TT	CT	CT	CT	TT	CT
>ref-157066	CCCGTATTTACATATCCTCCACTGTGC	16	CT	CT	CT	CT	CT	CT	CT	CT	CT	CC	CT	CC	--	CT	CT	CT	CT	CC	CT	--	CC	CC	CT	CC	CC	CC	CT	CC	CC	CT	CC	CT	CC	CC	CC	CT	CC	CT	CC	CT	CC	CC	CT	CT	CT	CT	CT
>ref-157070	GGTTTGAGAACTCTCTCTCCATCAAAA	2	AG	AG	AG	AG	AG	--	GG	AG	AG	AG	AG	GG	AG	AG	GG	AG	GG	AG	AA	AG	AA	AA	AG	AA	AG	GG	AA	AA	AA	AG	GG	AG	AG	AG	AG	AA	AG	--	AG	AG	--	--	AG	AA	AA	AA	AA
>ref-157216	ATGTAGCCAACATTACCTCCGCACTAA	3	AG	AG	GG	AG	AG	AG	GG	GG	AG	--	GG	GG	AG	--	GG	AG	--	AG	GG	AG	GG	AG	GG	GG	GG	AG	GG	--	AG	AG	AG	AG	AG	GG	--	--	AG	GG	GG	GG	--	--	AG	GG	--	AG	GG
>ref-157216	ATGTAGCCAACATTACCTCCGCACTAA	16	CG	CG	--	CC	CG	--	CG	CC	CG	CC	CC	CG	CG	CG	CG	CG	--	CG	CG	CG	CC	--	CG	CG	CG	CC	CG	CG	CG	CC	CC	CG	CG	CC	CC	CC	--	CG	CC	CG	CC	--	CG	CG	CG	CC	CC
>ref-157407	CTCTGTTTGACGTCTCCTCCTCACCCT	5	AG	AG	AG	GG	AG	AG	--	--	--	GG	--	GG	AG	GG	AG	AA	AG	AG	GG	AG	AG	AG	GG	AG	--	--	AG	AG	GG	AG	AG	GG	AG	GG	AG	GG	AG	--	AG	AG	AG	--	AG	AG	AG	AG	AG
>ref-157407	CTCTGTTTGACGTCTCCTCCTCACCCT	14	AC	AC	AC	CC	AC	AC	--	--	--	CC	--	CC	AC	CC	AC	AA	AC	AC	CC	AC	AC	AC	CC	AC	--	--	AC	AC	CC	AC	AC	CC	AC	CC	AC	CC	AC	--	AC	AC	AC	--	AC	AC	AC	AC	AC
>ref-157429	CCAACCTCAACAACTCCTCCAATCTCA	23	CT	CT	TT	--	CT	TT	CT	TT	CT	TT	CT	CT	TT	--	--	TT	CT	TT	TT	CT	CT	CT	CT	CT	CT	CT	CT	TT	TT	TT	CT	TT	CT	CT	CT	--	--	CT	--	CT	CT	--	TT	--	CT	CT	TT
>ref-157482	TACCCCTAAACCCCACCTCCCCTCTCA	21	CT	CT	CC	CT	CC	CC	CC	CT	CT	CT	CT	CC	CC	CC	CC	--	CT	CT	CT	CC	CT	CT	CT	CT	CT	CT	CC	CT	CC	CT	CT	CT	CT	CT	CT	CC	CC	CC	CT	CT	CT	CC	CT	CT	CC	CT	CC
>ref-157776	GTAACCGTCACTCTAACTCCTATAAAT	25	AT	AT	AT	--	AT	AT	AA	AT	AA	--	AT	AT	AT	AA	AT	AA	AT	AT	AT	AA	AT	AT	--	AA	AA	--	AA	AT	AA	AA	AT	AA	AA	AT	AA	AT	AT	AT	AA	--	AA	AA	AT	AT	AA	AT	AT
>ref-157776	GTAACCGTCACTCTAACTCCTATAAAT	27	CT	CT	CT	--	CT	CT	TT	CT	TT	--	CT	CT	CT	TT	CT	TT	CT	CT	CT	TT	CT	CT	--	TT	TT	--	TT	CT	TT	TT	CT	TT	TT	CT	TT	CT	CT	CT	TT	--	TT	TT	CT	CT	TT	CT	CT
>ref-157829	TTCTTGCGCACCCTTTCTCCACTCGCG	27	AG	AG	--	AG	AG	AG	--	AG	AG	GG	AG	AG	AG	AG	AG	AG	AG	GG	AG	AG	AG	AG	AG	GG	AG	AG	GG	GG	GG	--	AG	AG	AG	--	AG	GG	GG	AG	AG	GG	AG	AG	GG	GG	AG	AG	AG
>ref-157839	GAGCCTAGAACCGACACTCCAAGGTCA	24	GT	GT	GT	TT	GT	GT	GT	TT	TT	GT	TT	GT	GG	GT	GT	GT	GG	GT	GT	GT	GG	GT	GG	GT	GT	GT	GT	GG	GT	TT	GT	GT	GG	GT	GT	GT	GG	--	GT	GT	TT	TT	GG	GT	GT	GG	GT
>ref-157925	TTGATGTCAACTTCCACTCCATTGCCC	27	CT	CT	CC	CT	CC	CC	CT	CC	CT	CT	CC	CT	CC	CC	CT	CC	CC	CT	CC	CC	CT	CT	CT	CT	CT	CT	CC	CT	CT	CC	CC	CT	CT	CT	CC	CC	CT	--	CC	CC	CT	CC	CT	--	CC	CT	CC
>ref-158495	CTGCTTTACACACACTCTCCCTAGTAA	12	AG	AG	--	AG	AA	AA	AA	AG	AA	AG	AG	AA	AA	AG	AA	AA	AG	--	--	AG	AG	AG	--	AG	AA	AG	AG	AG	AG	AG	AG	AG	AG	AG	AG	AA	AA	AA	AG	--	AG	--	--	AG	AA	AA	AG
>ref-158495	CTGCTTTACACACACTCTCCCTAGTAA	23	AG	AG	AG	AG	AA	AA	AG	AG	AA	AA	AG	AA	AA	AG	AA	AA	AG	AG	AG	AG	AG	AG	AG	AG	AA	AG	AG	AG	AG	AG	AG	AG	AG	AG	AG	AA	AA	AG	AG	--	AG	--	--	AG	AG	AG	AG
>ref-158590	TTGGATTTCACTTTGGCTCCTCTAGTT	21	AT	AT	--	AT	AT	AT	AT	AT	AT	AT	TT	AT	AT	AT	AT	AT	AT	AT	AT	AT	--	--	TT	AT	AT	AT	AT	AT	TT	AT	AT	AT	AT	AT	AT	--	AT	AT	AT	AT	AT	AT	AT	AT	AT	AT	AT
>ref-159239	TAGGTCCAAACAACCCCTCCAGTCCAG	2	AG	AG	--	AG	AG	AG	AG	AG	AG	--	AG	AG	--	AG	AG	--	AG	AG	AG	AG	--	AG	--	AG	--	AA	AG	AG	AG	AG	AA	AG	AG	AG	AG	AG	AG	--	AG	AG	AG	--	AG	AG	AG	AG	AG
>ref-159239	TAGGTCCAAACAACCCCTCCAGTCCAG	5	CT	CT	--	CT	CT	CT	CT	CT	CT	--	CT	CT	--	CT	CT	--	CT	CT	CT	CT	--	CT	--	CT	--	TT	CT	CT	CT	CT	TT	CT	CT	CT	CT	CT	CT	--	CT	CT	CT	--	CT	CT	CT	CT	CT
>ref-159243	ATTTCTGACACTGTTTCTCCCTCTTTC	13	AG	AG	--	--	GG	GG	GG	GG	--	AG	AG	GG	AG	--	--	AG	GG	--	--	GG	GG	GG	--	GG	GG	GG	AG	GG	GG	AG	GG	GG	GG	GG	AG	GG	GG	--	GG	GG	AG	--	GG	GG	GG	GG	AG
>ref-159777	TGCAGATTGACTTGTACTCCTCTGGAC	13	CT	CT	CT	CT	CT	CT	CT	CT	CT	TT	CT	CT	CT	CT	CT	CT	--	CT	CT	TT	TT	TT	TT	CT	TT	CT	CT	CT	TT	TT	TT	TT	CT	TT	CT	CT	--	CT	--	TT	TT	CT	CT	CT	TT	CT	TT
>ref-160340	TTCCTTCCTACTGAACCTCCTTATATA	3	CT	CT	--	CT	CT	TT	TT	CT	TT	--	CT	TT	TT	CT	TT	CT	--	TT	TT	CT	--	CT	TT	TT	CT	TT	CT	CC	CC	CT	CT	CT	CC	TT	TT	CT	CC	--	TT	CT	TT	--	CC	CT	CT	TT	TT
>ref-160387	GCAGTTGACACTGGTTCTCCCCTTCCC	2	CT	CT	CC	CT	CT	CT	CT	CT	--	CT	CC	CT	CT	CT	CT	CT	CT	CT	CC	CT	CT	CC	CT	CT	CC	CC	CT	CC	CT	CT	CT	CT	CT	CT	CT	CC	CC	CC	CC	CT	--	CT	CC	CT	CC	CT	CC
>ref-160387	GCAGTTGACACTGGTTCTCCCCTTCCC	25	CT	CT	CT	CT	CT	CT	CC	CT	CT	CT	--	CT	CT	--	CC	CT	CT	CC	CT	CT	CT	CT	CT	CT	CT	CT	CT	CT	CT	CC	CT	CT	CT	CT	CC	CT	CT	CT	--	CT	CT	CT	CC	CT	--	CT	CT
>ref-160502	AATGGGTTGACCTTTTCTCCACCGTCT	27	AT	AT	AT	AT	AT	AT	AT	--	TT	AT	--	AT	AT	AT	AT	AT	AT	TT	--	AT	--	AT	AT	AT	AT	AT	AT	AT	TT	--	AT	AT	AT	AT	AT	--	AT	--	AT	--	AT	--	AT	--	AT	AT	TT
>ref-160562	CCAAAAATAACTCCAACTCCCAAAACA	13	CT	CT	CT	CC	CC	CT	CT	--	CC	CT	--	CC	CC	CT	CC	--	CT	--	CT	CT	CC	CC	CT	CC	CC	CC	CT	CC	CT	CC	CC	CT	CT	CC	CT	CT	CT	CC	CC	--	--	CC	CT	CC	CC	CT	--
>ref-160562	CCAAAAATAACTCCAACTCCCAAAACA	14	AC	AC	CC	CC	AC	CC	AC	CC	AC	--	--	AC	CC	--	AC	--	CC	CC	--	CC	CC	CC	CC	AC	CC	AC	AC	CC	CC	AC	AC	CC	AC	--	--	CC	CC	AC	AC	CC	CC	CC	AC	AC	CC	CC	AC
>ref-160610	TTTATAATGACCAATTCTCCCTCTCTC	27	CG	CG	--	CG	CG	GG	GG	CG	CG	--	CC	CG	CC	CG	CG	CG	CC	CG	CC	CG	CC	GG	CC	CC	CC	CC	GG	GG	CG	CC	CG	CC	CC	CC	CG	CG	CC	--	GG	CG	--	--	CG	CC	CG	CG	GG
>ref-160613	ATTTCGCCGACAGCCACTCCAACGGAC	7	AC	AC	--	CC	AC	AC	CC	AC	AC	AA	AC	AA	AC	CC	CC	CC	AC	AC	AC	AC	AA	AA	AC	AC	AC	AC	AC	CC	CC	AA	AA	CC	AC	AA	AC	CC	AA	AA	AC	AA	AA	--	AA	AA	CC	AC	AC
>ref-160613	ATTTCGCCGACAGCCACTCCAACGGAC	26	AG	AG	--	AA	AG	AG	AA	AG	AG	GG	AG	GG	AG	AA	AA	AA	AG	AG	AG	AG	GG	GG	AG	AG	AG	AG	AG	AA	AA	GG	GG	AA	AG	GG	AG	AA	GG	GG	AG	GG	GG	--	GG	GG	AA	AG	AG
>ref-161620	ATGTTTTGCACTTGTCCTCCGCCTGTT	12	GT	GT	TT	GT	GT	GT	TT	GT	GT	GT	GT	--	GT	--	GT	GT	--	GT	TT	GT	TT	TT	GT	GT	GT	GT	TT	GT	TT	GT	TT	GT	GT	GT	GT	GT	GT	GT	TT	GT	GT	TT	GT	TT	TT	TT	TT
>ref-161620	ATGTTTTGCACTTGTCCTCCGCCTGTT	23	AC	AC	CC	AC	AC	AC	CC	AC	AC	AC	AC	--	AC	--	AC	AC	--	AC	CC	AC	CC	CC	AC	AC	AC	AC	CC	AC	CC	AC	CC	AC	AC	AC	AC	AC	AC	AC	CC	AC	AC	CC	AC	CC	CC	CC	CC
>ref-161671	TTTATTTTCACTGATCCTCCATTTACC	12	CT	CT	--	CC	CT	--	CC	CT	CT	CC	CT	CC	TT	CT	TT	CT	--	CT	CT	CT	--	CC	TT	TT	TT	CT	CT	CC	CC	CT	CT	CT	CT	CC	CC	TT	CT	--	CC	CT	CT	--	TT	CT	CC	TT	CC
>ref-162477	CTGAATTTGACTCTGACTCCACAGACT	1	CT	CT	CT	CT	--	CC	CT	CC	CT	--	CT	CT	CC	--	CC	--	CT	CT	CT	CC	CC	CT	CT	--	CT	--	--	CT	--	CC	CC	--	CC	CC	CT	CT	CT	--	CT	CT	--	CT	CC	--	CT	CT	CC
>ref-162477	CTGAATTTGACTCTGACTCCACAGACT	5	AC	AC	AC	AC	AC	AC	AC	CC	AC	AC	AC	AC	CC	--	CC	--	AC	AC	AC	CC	CC	AC	AC	--	AC	AC	--	AC	AC	AC	CC	--	AC	AC	AC	AC	AC	--	AC	AC	--	AC	CC	AC	AC	AC	--
>ref-162477	CTGAATTTGACTCTGACTCCACAGACT	7	CT	CT	--	CT	--	CC	CC	CT	CT	--	CT	--	CC	CC	CC	CC	CC	CT	CT	--	CT	CT	CT	CT	CC	--	CT	CT	CT	CT	CC	CC	CC	CC	CC	CT	CT	--	--	CT	CT	CT	CC	CT	CT	CT	CC
>ref-162765	TCAACACCGACTCCATCTCCCTCTTGT	2	CT	CT	CT	--	CC	CC	CC	CC	CC	CT	--	CT	--	--	CT	CT	CC	CC	--	CC	CC	CT	CC	CC	CT	CC	CT	--	CC	--	CC	CT	CT	CC	CC	CT	--	CC	CC	CC	CT	--	--	--	CT	CT	CT
>ref-162765	TCAACACCGACTCCATCTCCCTCTTGT	8	CT	CT	CT	--	CC	CC	CC	CC	CC	CT	--	CT	--	--	CT	CT	CC	CC	--	CC	CC	CT	CC	CC	CT	CC	CT	--	CC	--	CC	CT	CT	CC	CC	CT	--	CC	CC	CC	CT	--	--	--	CT	CT	CT
>ref-162781	ATCCCCCCAACGTCATCTCCAGTAATT	7	CT	CT	CT	CT	CT	CT	CC	CT	CT	CT	--	CT	CT	CC	CC	CT	CT	CT	CC	CT	CT	CC	CT	CT	CC	CT	CT	CT	CC	CT	CT	CC	--	CT	CT	CC	CT	CC	CT	CT	--	--	CC	CT	CT	CC	CT
>ref-163007	GAAACATGGACATGTACTCCTCGTTAG	26	AG	AG	--	AA	--	--	AG	AG	AA	--	GG	AG	AA	AA	AG	AA	AG	AG	AG	AA	--	AG	GG	AG	AA	AG	AG	AG	AG	GG	AG	AA	AA	AA	AA	AG	AG	--	AA	GG	GG	--	AA	AA	AG	AG	AG
>ref-163346	GTGGTCTTTACCTCGTCTCCTTCCACA	24	CT	CT	CT	CC	CC	--	CC	CT	CT	--	CC	CC	CT	CT	CC	CC	CC	--	CT	CT	CC	CT	CT	CT	CT	CT	CT	CC	CT	CC	--	--	CT	CT	CT	CC	CC	CC	CT	CC	--	--	CC	CT	CT	CC	CT
>ref-163405	GACCAAAGTACCCTCCCTCCATTCTAA	12	CT	CT	CT	CT	CT	CT	CC	CT	CT	CT	CT	CT	CT	CT	CT	CT	CC	CT	CC	CC	CC	CT	CT	CC	CT	CT	CT	CT	CT	CT	CT	CC	CT	CT	CC	CC	CT	CT	CT	CT	--	CT	CC	CT	CT	CC	CT
>ref-163515	GGTTCGAAAACCTAGCCTCCACTGTCT	15	AG	AG	GG	--	GG	--	GG	AG	GG	GG	GG	AG	GG	AG	AG	GG	GG	AG	AG	--	GG	AG	AG	GG	GG	GG	GG	AG	GG	GG	GG	--	GG	AG	GG	GG	GG	--	AG	GG	AG	GG	AG	--	AG	--	GG
>ref-163709	ATTAAACCAACCTTGCCTCCAACAAGG	15	AG	AG	--	GG	--	AG	AA	GG	AG	--	GG	AA	AG	AG	GG	AA	GG	AG	GG	AG	GG	--	GG	AG	GG	AA	AA	AG	GG	AG	AG	AG	AA	AG	GG	AG	GG	--	AG	AA	AG	AG	AA	AG	AG	AA	AG
>ref-163852	CAATTTTAAACTAACACTCCTGGCAAA	24	AC	AC	AC	AC	AC	CC	AC	AC	CC	AC	CC	AC	CC	AC	AC	CC	AC	AC	CC	CC	CC	AC	AC	AC	CC	AC	AC	AC	AC	AC	AC	CC	CC	AC	AC	AC	CC	--	AC	AC	AC	AC	AC	AC	AC	AC	AC
>ref-163978	GGATATGATACAATGCCTCCAACCTCC	7	AG	AG	AG	AG	AG	AG	AG	AG	AG	--	GG	GG	GG	--	CG	GG	AA	GG	AG	GG	AG	GG	AG	GG	AG	AG	AG	GG	AG	GG	GG	AG	AG	GG	AG	GG	AG	--	AG	AG	--	AG	AG	AG	--	AG	AG
>ref-164248	AGGTTGCCAACAGCAACTCCCATGCAG	27	AG	AG	--	AG	AG	AG	AG	AG	AG	AG	AG	--	AG	--	AG	AG	--	AG	AG	AG	AG	AA	AG	AA	AG	--	AG	AG	AG	AA	AG	AG	--	AG	AG	AG	AG	AG	AG	AA	AG	--	AA	--	--	--	AG
>ref-164536	GAGTTATTAACTCGTGCTCCGATACCA	4	AT	AT	TT	AT	TT	AT	AT	AT	TT	AT	--	TT	AT	AT	AT	--	TT	TT	AT	TT	AT	--	AT	TT	TT	AT	AT	--	TT	TT	TT	AT	TT	TT	TT	AT	TT	TT	AT	TT	--	--	--	TT	AT	TT	AT
>ref-164979	CAAGCTTAAACTTGCCCTCCATCCCTC	27	CT	CT	CT	CC	CC	CC	CT	CT	--	CT	CC	CC	CT	--	CT	CC	CT	CC	CT	CC	CT	CC	CT	CT	CT	--	CT	CC	CT	CC	CC	--	CC	CT	CT	CT	CC	--	--	--	--	--	CC	CT	CT	CT	--
>ref-165057	GGGGAGATAACGATGACTCCCTTTGAC	24	CT	CT	CT	CT	CT	TT	TT	CT	TT	TT	CT	TT	TT	TT	TT	--	CT	TT	TT	CT	TT	CT	CT	--	CT	CT	CT	--	TT	CT	--	CT	--	--	CT	TT	--	TT	CT	CT	--	--	TT	CT	--	TT	CT
>ref-165057	GGGGAGATAACGATGACTCCCTTTGAC	27	CT	CT	CT	CT	CC	CT	AC	CT	CT	CT	CC	AC	CT	AC	CC	--	CC	AC	CT	CT	CC	CC	AC	CT	CT	AC	CT	CT	CT	CC	CC	CC	CT	CT	AC	CT	CC	CT	CT	CC	AC	CT	CC	CT	CT	CC	CC
>ref-165073	CACAAACCCACTCTTCCTCCTCAGATT	21	CT	CT	CC	CT	CC	CT	CT	CT	CC	CT	CC	CT	CT	CT	CT	CT	--	CC	CT	CC	CC	CC	CT	CT	CT	CT	CT	CC	CT	CC	CC	CT	CT	CC	CT	CT	CT	--	CT	CT	CT	--	CT	CT	CT	CT	CT
>ref-165073	CACAAACCCACTCTTCCTCCTCAGATT	22	CT	CT	CC	CT	CC	--	CT	CC	CC	CT	CC	CT	CT	CT	CT	CC	--	CC	CT	CC	CC	CC	CT	--	CT	CT	--	CC	CT	CC	CC	CT	CT	CC	CT	CT	--	--	--	CT	CT	--	CC	CT	CT	CT	CT
>ref-165152	TAAAGGCATACCATCACTCCAAAAATA	1	CT	CT	--	--	CT	CT	CT	CT	TT	--	CT	TT	TT	CT	CT	CT	CT	TT	TT	TT	TT	TT	CT	CT	TT	TT	TT	CT	CT	TT	CT	TT	TT	CT	CT	CT	TT	--	CT	CT	TT	CT	TT	CT	TT	CT	--
>ref-165291	TAATAGAATACTGATACTCCTTGAAAG	14	AG	AG	AA	AA	--	AA	AA	AA	AA	AA	AA	AA	AA	AG	AA	--	AG	AG	AA	AA	AA	AA	AG	AG	AA	AA	AA	AA	AA	AA	--	AA	AA	AG	AA	AA	AA	--	AA	--	--	AG	AG	AA	--	AA	AA
>ref-165308	CTGGAGATGACAGCTCCTCCCAGCGCA	25	AG	AG	GG	--	--	GG	GG	GG	AG	GG	AG	AG	AG	--	GG	--	GG	GG	GG	GG	--	GG	GG	GG	AG	GG	GG	GG	GG	--	GG	--	GG	GG	GG	GG	GG	GG	GG	GG	GG	GG	GG	--	GG	GG	GG
>ref-165417	CTGCTCGGTACTCTGCCTCCGTTGTTG	13	CT	CT	CT	--	CC	CC	--	CT	--	CT	--	CC	CC	CT	CC	--	CT	CT	CT	CT	CT	CT	CT	CT	--	CT	CT	--	CT	CT	CT	CT	CT	--	CT	CT	CC	--	--	CT	--	CT	CT	CT	CT	CT	CC
>ref-165438	GATTCTGCAACTCCACCTCCTCCCACA	1	GT	GT	--	GG	GG	GG	GT	--	--	GT	GT	GG	GT	GG	GG	GG	--	GG	GT	--	--	CG	GT	--	--	GT	--	--	GT	GT	GG	GG	--	--	--	GT	GT	GG	--	GG	GG	--	GG	GT	GT	GT	GT
>ref-165438	GATTCTGCAACTCCACCTCCTCCCACA	23	CT	CT	--	CC	CC	CC	CT	CT	--	CT	CT	CC	--	CC	CC	CC	--	CC	CT	--	--	CT	CT	--	--	CT	--	CT	CT	CT	CC	CC	--	--	--	CT	CT	CT	--	CC	CT	--	CC	CT	CT	CT	CT
>ref-165493	GCCAAAATGACCCTCTCTCCCCTTGTT	22	CT	CT	--	CT	CC	CC	--	--	CC	--	CT	CT	CT	CT	CC	CT	CT	CT	CT	CT	CT	CT	CC	CT	CT	CT	CT	CT	--	CT	CT	CT	CT	CT	--	CT	CT	--	CT	CC	CT	--	CT	CT	CT	CC	CC
>ref-165493	GCCAAAATGACCCTCTCTCCCCTTGTT	27	GT	GT	--	GT	TT	TT	--	--	TT	--	GT	GT	GT	GT	TT	GT	GT	GT	GT	GT	GT	GT	TT	GT	GT	GT	GT	GT	--	GT	GT	GT	GT	GT	--	GT	GT	--	GT	TT	GT	--	GT	GT	GT	TT	TT
>ref-165526	ATGTACGTTACGTTAACTCCAAACCCT	24	AC	AC	AC	AC	AC	CC	CC	AC	CC	--	AC	CC	--	CC	CC	CC	AC	AC	CC	CC	AC	--	AC	CC	AC	AC	AC	CC	CC	CC	AC	CC	--	--	CC	CC	CC	AC	CC	--	AC	CC	AC	--	AC	CC	CC
>ref-165727	CAAAGCTTTACTCTTCCTCCTTCTTCT	23	CT	CT	CT	CT	--	CC	CC	CC	CC	--	CT	CT	CT	CT	CT	CC	CC	CT	CT	CT	CT	CC	CT	CT	CT	CT	--	CT	CT	CT	--	CT	CT	CT	CT	CC	CC	--	CT	CT	CC	--	CT	CT	CT	CT	CT
>ref-165765	AATGAGTGTACCTCTACTCCAAGCTTA	1	AT	AT	--	AA	AA	AA	AA	--	AA	--	AA	AA	AA	AA	AT	AA	AT	AA	AT	AT	AA	AA	AT	--	AT	AT	AA	AA	AT	AA	AA	AT	AA	AA	AA	AT	AT	--	AA	AT	AA	AA	--	AA	AA	AA	--
>ref-165765	AATGAGTGTACCTCTACTCCAAGCTTA	26	CT	CT	--	TT	TT	TT	TT	--	TT	--	TT	TT	TT	TT	CT	TT	CT	TT	CT	CT	TT	TT	CT	--	CT	CT	TT	TT	CT	TT	TT	CT	TT	TT	TT	CT	CT	--	TT	CT	TT	TT	--	TT	TT	TT	--
>ref-165812	TAACACAAGACTTGAGCTCCTCTTCTT	22	AC	AC	AC	CC	CC	CC	AC	--	AC	AC	AC	AC	AC	AC	AC	AC	--	AC	AC	CC	AC	CC	AC	AC	AC	AC	AC	CC	CC	AC	CC	CC	AC	AC	AC	AC	AC	AC	CC	CC	AC	AC	AC	CC	AC	AC	AC
>ref-165812	TAACACAAGACTTGAGCTCCTCTTCTT	27	CT	CT	TT	TT	TT	TT	TT	TT	CT	CT	CT	CT	CT	CT	CT	CT	CT	TT	CT	TT	TT	TT	--	CT	CT	CT	CT	CT	TT	CT	TT	CT	CT	CT	CT	CT	CT	CT	TT	TT	CT	CT	CT	TT	CT	TT	CT
>ref-166485	GACCGGGCAACTCGATCTCCGTCATAA	1	AG	AG	AG	AG	AG	--	AG	GG	AG	GG	GG	GG	GG	GG	GG	GG	AG	GG	GG	GG	AG	GG	AG	GG	GG	AG	AG	GG	AG	GG	GG	GG	AG	GG	AG	GG	AG	AG	AG	AG	--	AG	AG	AG	GG	AG	AG
>ref-166485	GACCGGGCAACTCGATCTCCGTCATAA	16	CT	CT	CT	CT	CT	--	CT	TT	--	CT	TT	TT	TT	TT	TT	TT	CT	TT	CT	TT	CT	CT	CT	TT	CT	CT	CT	TT	CT	TT	TT	TT	CT	TT	CT	TT	CT	CT	CT	CT	--	CT	CT	CT	TT	CT	CT
>ref-166563	CTCAACTCCACACCTCCTCCCTATTTA	21	CT	CT	CT	CT	--	--	--	CT	CT	CC	CT	CT	CT	CC	CT	CT	CC	CT	CT	CC	CT	CC	CT	CT	CT	CC	CT	CT	--	CC	CC	CC	CC	CT	CC	CT	CT	--	--	CC	CT	CC	CT	CT	CT	CT	CT
>ref-166699	CTCTATCTCACCATGACTCCAGATTGA	21	AG	AG	--	AG	AA	AA	--	AG	--	AG	AG	AG	AG	AG	AG	AG	AG	AG	AG	AG	AG	AG	AA	AG	AG	AA	AA	AG	AG	AG	AG	--	AA	AG	AG	AG	AG	--	AA	AG	AG	--	AG	--	AG	AG	AG
>ref-166745	CCTGCCCCGACTGAATCTCCCGCACCC	23	CT	CT	CC	CC	CT	CT	CT	CT	CC	CT	CT	CT	CC	CC	CT	CC	CT	--	CC	CC	CC	CC	CT	CC	CC	CT	CC	CC	--	CT	CT	CC	CC	CC	CT	CT	CT	--	CC	CT	CT	--	CT	--	CT	CC	CT
>ref-166765	GGGCATGAAACTGACTCTCCATTTCTT	2	AG	AG	AG	AA	--	AG	--	AA	--	AG	AA	AA	AA	--	AG	AG	AA	AA	--	AA	AG	AA	AG	AA	AG	AA	AG	AG	AA	AG	AA	--	AG	AG	AA	AG	AG	AG	AG	AG	AA	AG	AG	--	AA	--	AG
>ref-166765	GGGCATGAAACTGACTCTCCATTTCTT	13	AG	AG	AG	GG	AG	AG	GG	AG	GG	AG	GG	--	GG	AG	AG	GG	AG	GG	GG	GG	--	AG	AG	GG	AG	AG	AG	GG	GG	AG	AG	AG	AG	AG	AG	GG	GG	AG	GG	--	AG	AG	--	AG	GG	AG	AG
>ref-166765	GGGCATGAAACTGACTCTCCATTTCTT	27	AT	AT	AT	AT	TT	TT	TT	TT	TT	--	--	AT	TT	TT	AT	AT	--	TT	TT	TT	AT	AT	--	AT	TT	TT	--	TT	TT	TT	TT	AT	TT	TT	TT	AT	--	AT	TT	AT	--	--	AT	TT	AT	--	TT
>ref-166797	TTTGGATCCACTTCCTCTCCTGCAGTG	12	CT	CT	--	CT	TT	TT	CC	CT	CT	CT	CC	CC	TT	--	CC	CT	CC	CC	CC	CC	--	TT	TT	CT	TT	CC	CT	CC	CT	CT	CT	CT	CT	CT	CT	CC	CT	--	CT	CC	TT	--	TT	CT	CT	CT	CC
>ref-167049	TTTGTTAGAACAAACTCTCCCAGCTTG	27	AG	AG	--	AG	AA	AG	AG	AG	AG	--	AG	AA	AG	AA	AG	AG	AA	AG	AA	--	AG	--	AG	AA	AG	AG	AG	AG	AG	--	--	AG	AG	AG	AG	AG	AG	--	AG	AG	--	--	AG	AA	AG	AG	AG
>ref-167074	GCTTCCTAGACAGTGTCTCCACACCCG	26	AC	AC	--	AC	--	CC	AC	AC	AC	AA	AA	CC	CC	AC	--	CC	CC	AA	AA	CC	CC	AC	CC	CC	AC	AA	AC	CC	AC	CC	AA	AA	AC	AC	AC	AA	CC	--	AC	AC	AC	AA	--	AA	AC	AC	AC
>ref-167173	ACAACAACTACAACTTCTCCCCCTTTG	22	CT	CT	CT	CC	CC	CT	CC	CC	CC	--	CT	CT	CT	CT	CC	CT	CT	CC	CC	CC	CC	CT	--	CC	CT	CC	CC	CT	CC	CC	CC	CT	CC	CC	CT	CC	CC	--	CC	CC	CT	CT	CC	CT	CT	CC	CT
>ref-167231	ATCTCAAGAACCCATGCTCCAGCTTTT	6	AG	AG	--	AA	GG	AG	AG	AG	AG	AG	GG	AG	GG	AG	--	AG	AG	AA	AG	AG	AG	AA	--	AG	AG	AG	AG	AG	--	AG	AG	AG	AG	AG	AG	AG	AG	--	AG	AG	AG	AG	AG	AG	AG	AG	AA
>ref-167231	ATCTCAAGAACCCATGCTCCAGCTTTT	22	AG	AG	--	GG	AA	AG	AG	AG	AG	AG	AA	AG	AA	AG	--	AG	AG	GG	AG	AG	AG	GG	--	AG	AG	AG	AG	AG	--	AG	AG	AG	AG	AG	AG	AG	AG	--	AG	AG	AG	AG	AG	AG	AG	AG	GG
>ref-167306	GGCACCGATACAGTCCCTCCCTCAACC	7	AG	AG	AG	AG	AG	GG	AG	GG	AG	AG	GG	AG	AG	AG	AG	AG	AG	AG	AG	AG	GG	AG	AG	AG	AG	AG	AG	--	AG	AG	--	AG	AG	AG	GG	AG	AG	AG	AG	AG	AG	GG	AG	AG	AG	--	AG
>ref-167306	GGCACCGATACAGTCCCTCCCTCAACC	15	CT	CT	CT	CT	CT	CC	CT	CC	CT	CT	CC	CT	CT	CT	CT	CT	CT	CT	CT	CT	CC	CT	CT	CT	CT	CT	CT	--	CT	CT	--	CT	CT	CT	CC	CT	CT	CT	CT	CT	CT	CC	CT	CT	CT	--	CT
>ref-167492	TCATCTGACACTTGCCCTCCAAACCTT	24	CT	CT	CT	CT	CT	CT	CT	CT	TT	CT	CT	--	CT	CT	--	TT	--	CT	--	TT	CT	CT	--	TT	TT	CT	CT	CT	CT	TT	CT	TT	TT	CT	CT	CT	TT	CT	CT	CT	CT	--	CT	--	CT	CT	CT
>ref-167875	TACCAACTAACATTAACTCCCACTCAC	27	CT	CT	--	CT	CC	CT	CC	CT	CT	CT	--	CT	CT	CT	CT	CT	CC	--	CC	CC	CT	CC	CT	CT	CT	CT	CT	CC	CT	CT	CT	CT	CT	CT	CC	CC	CT	--	CT	CT	CC	CT	CC	CT	CT	CT	CT
>ref-167928	TCAACCTCAACTGCGTCTCCTACCTCA	22	AG	AG	--	AA	AA	AA	AG	AG	AG	--	AG	AA	--	AA	AG	AA	AG	AG	AG	AA	AA	AG	AG	AG	AG	AG	AG	AG	AA	AG	AA	AA	AA	AA	AG	AG	--	--	AG	--	AG	AA	AG	AA	AA	AA	AG
>ref-168067	ATTTCTTCAACCATAACTCCTCTTTGC	22	CT	CT	CT	CT	CC	CT	CT	CT	CT	CC	CT	--	CT	CT	CT	CT	CC	CT	CT	CT	CT	CT	CC	CC	CC	CC	CT	CT	CC	CT	CT	CT	CC	CT	CT	CT	CT	--	CT	CC	CC	CC	CT	CT	CC	CT	CC
>ref-168075	CACCTGGCTACGTCTCCTCCACCACTG	22	AC	AC	AC	AC	AC	AC	CC	--	AC	--	AC	AC	--	CC	CC	AC	CC	AC	AC	CC	--	CC	AC	CC	CC	--	AC	--	CC	CC	AC	CC	AC	CC	AC	AC	AC	CC	CC	AC	AC	--	AC	--	AC	AC	CC
>ref-168075	CACCTGGCTACGTCTCCTCCACCACTG	25	CT	CT	CT	CT	CC	CC	CT	CT	CT	CT	CT	CT	CT	--	CT	CT	CT	CT	CC	CT	CT	--	CT	CC	CT	CT	CC	CT	CT	CT	CC	CC	CC	CC	CC	CT	CT	CT	CC	CC	CT	--	CC	CT	CT	CT	CT
>ref-168261	CATTTTTTTACTAGAGCTCCTCTCCCC	25	CT	CT	CT	CT	CC	--	CT	CT	CT	CT	CT	CT	CC	CT	--	CC	--	CT	CT	--	CT	CT	CT	CT	CT	CC	CC	CT	CC	CT	CT	CT	CT	CT	CT	CT	CT	--	CC	CC	CT	--	CC	CC	CT	CT	--
>ref-168466	AATTTTTTAACCCACTCTCCACCGAAT	1	AT	AT	AT	AT	AT	AT	AT	AT	AT	--	AT	--	AT	AT	AT	AT	--	AA	AT	AA	AA	AA	AT	AA	AT	AA	AT	AA	AA	AA	AA	AT	AA	AT	AA	AT	AT	AT	--	AT	AT	--	AT	AT	AT	AT	AT
>ref-168472	AAACAGAGCACTTTACCTCCCAAGGCT	6	GT	GT	--	TT	TT	--	TT	GT	GT	GG	GT	GT	TT	GT	--	GT	--	GT	TT	GT	--	GT	GT	GG	GT	GG	GT	GG	GT	--	--	GT	TT	GG	GG	--	GT	--	GT	GT	TT	--	GT	TT	GG	GT	TT
>ref-168783	CACTTGCTGACCACGCCTCCTCCCCTA	15	AG	AG	GG	AG	GG	AG	AG	--	AG	AG	AG	GG	GG	AG	GG	GG	AG	AG	--	GG	AG	AG	GG	AG	GG	AG	GG	AG	GG	AG	AG	GG	AG	AG	AG	GG	AG	GG	--	GG	AG	AG	GG	GG	AG	GG	GG
>ref-168893	TTCACGACGACGATGACTCCAGAGTTG	8	CT	CT	CT	--	CT	CT	CT	--	CT	CC	CT	CT	CT	CC	CC	--	CT	CC	CT	--	CC	CT	CT	CC	CC	CC	CT	CC	CT	CT	CT	--	--	CT	CC	CC	CT	--	CC	CT	--	CC	CT	CT	CC	CT	CT
>ref-168893	TTCACGACGACGATGACTCCAGAGTTG	22	CG	CG	CG	GG	CG	GG	GG	GG	GG	CG	GG	CG	GG	CG	CG	GG	CG	GG	GG	GG	CG	CG	CG	CG	CG	CG	GG	GG	GG	CG	GG	--	GG	CG	--	GG	GG	--	--	GG	GG	GG	--	CG	GG	GG	CG
>ref-168914	TGTGCAGACACAAAGCCTCCTAATATT	5	CT	CT	--	CT	CC	CT	CT	CT	CT	--	CC	CC	CT	CT	CT	CT	TT	CT	CT	TT	TT	CT	CC	CT	CT	CT	CC	CC	CT	CT	CT	CC	CT	--	CT	TT	TT	--	CC	CC	CT	--	TT	CC	CC	CT	CC
>ref-169013	ACTAAGATAACTAAAACTCCATTTCCA	8	CT	CT	CT	CT	CT	CT	CT	CT	CT	CT	CT	CT	CT	CT	TT	TT	TT	TT	CT	CT	CT	TT	TT	CT	TT	CT	TT	--	CT	CT	TT	CT	CT	CT	CT	CT	CT	CT	CT	TT	CT	TT	CT	TT	TT	TT	CT
>ref-169047	GGACCAGCCACAGGTCCTCCTCAGTAC	1	AG	AG	--	GG	GG	AG	AG	GG	GG	AG	GG	--	GG	--	AG	GG	GG	AG	GG	GG	GG	GG	AG	GG	AG	GG	--	AG	AG	GG	GG	GG	AG	GG	GG	GG	GG	--	--	GG	GG	--	GG	AG	AG	GG	GG
>ref-169107	ACCTATCTTACCTTGCCTCCATTCAAG	15	GT	GT	GT	TT	GT	GT	GT	GT	GT	GT	TT	TT	GT	TT	GT	TT	GT	GT	GG	GT	GG	TT	GG	GT	GG	GT	GG	GT	TT	GT	TT	TT	TT	GG	GT	GT	TT	--	GT	TT	GT	GT	TT	GG	GT	TT	GG
>ref-169131	ACTGCGTCGACGATCTCTCCTATCGAT	9	AG	AG	GG	AG	AG	AG	AG	AG	--	GG	GG	AG	AG	AG	AG	AG	GG	--	GG	AG	GG	AG	AG	AG	AG	GG	AG	AG	GG	AG	GG	AG	--	AG	GG	AG	AG	--	GG	AG	--	--	AG	--	AG	AG	GG
>ref-169758	AATATCAAAACACAACCTCCACCCACT	15	AT	AT	AA	AT	AA	AT	AA	AA	AA	AA	AT	AT	AT	--	AT	AA	AA	AA	AT	AA	AA	AT	AA	AA	AA	AT	--	AT	AA	--	AT	AT	AT	AA	AT	AA	AA	AA	--	AT	--	--	AT	AA	AA	AA	AA
>ref-169825	ATATATTAGACTCTATCTCCATATAAT	24	CT	CT	TT	TT	TT	CT	--	TT	CT	TT	--	CT	TT	CT	--	CT	TT	CT	CT	CT	CT	CT	CT	CT	CT	CT	TT	CT	CT	CT	TT	CT	CT	CT	CT	TT	CT	TT	CT	TT	TT	CT	TT	CT	TT	--	CT
>ref-169863	TGTCTACCAACCTTTTCTCCAGGATTC	3	CT	CT	CT	CT	CT	TT	CT	--	CT	TT	TT	CT	CT	CT	CT	CT	CT	--	TT	CT	CT	CT	CT	TT	CT	CT	CT	CT	TT	CT	--	TT	CT	--	CT	--	CT	--	CT	TT	CT	CT	CT	CT	CT	--	--
>ref-169863	TGTCTACCAACCTTTTCTCCAGGATTC	6	AG	AG	--	AA	AA	AA	AA	AG	AA	AG	AA	AG	AG	AA	--	AG	AA	AG	AG	--	AG	--	AA	AG	AA	AA	AA	--	AA	AG	--	AG	AA	--	--	AG	AA	--	AA	AA	AA	AA	AA	AA	AG	AG	--
>ref-169874	GGAACAAATACCATCCCTCCTACTATC	15	AC	AC	--	AC	AC	--	AC	--	AC	AC	AC	AC	AC	AC	CC	AC	AC	AC	AC	AC	CC	--	CC	AC	--	CC	AC	AC	CC	AC	AC	AC	AC	--	AC	AC	AC	--	AC	--	AC	--	AC	CC	AC	AC	AC
>ref-169975	CTACAACAAACACTTTCTCCTTAGCGT	1	CT	CT	CT	TT	CT	TT	TT	CT	TT	TT	CT	CT	TT	CT	CT	TT	CT	CT	TT	TT	CT	CT	CT	TT	TT	CT	--	TT	TT	TT	--	CT	CT	CT	TT	CT	CT	TT	CT	--	CT	TT	CT	CT	CT	CT	CT
>ref-169975	CTACAACAAACACTTTCTCCTTAGCGT	26	AG	AG	GG	AG	AG	AG	AG	AG	AG	GG	AG	AG	AG	--	AG	AG	GG	GG	GG	GG	GG	GG	AG	AG	AG	GG	AG	GG	GG	GG	GG	GG	AG	AG	GG	AG	AG	--	AG	AG	AG	AG	AG	GG	GG	AG	GG
>ref-170253	TAGATAGAAACAAATGCTCCTTGTATT	9	AG	AG	AA	AG	AG	AA	AA	AG	AA	AG	AG	AG	AA	GG	AG	AG	GG	GG	GG	AA	AA	AG	AA	AA	AA	AG	AA	AA	AG	GG	AG	GG	AA	AG	GG	AA	AA	--	AG	AG	AG	--	AA	AA	AG	GG	AG
>ref-170253	TAGATAGAAACAAATGCTCCTTGTATT	24	CT	CT	TT	CT	CT	TT	TT	CT	TT	CT	CT	CT	TT	CC	CT	CT	CC	CC	CC	TT	TT	CT	TT	TT	TT	CT	TT	TT	CT	CC	CT	CC	TT	CT	CC	TT	TT	--	CT	CT	CT	--	TT	TT	CT	CC	CT
>ref-170260	TGACATGACACATCTCCTCCATAGCAG	6	CT	CT	--	CT	TT	TT	CT	CT	TT	TT	TT	CT	CT	CT	CT	CT	TT	TT	CT	TT	TT	--	CT	CT	CT	CT	CT	TT	CT	TT	TT	CT	CT	TT	CT	CT	CT	--	CT	CT	TT	--	CT	CT	CT	--	CT
>ref-170260	TGACATGACACATCTCCTCCATAGCAG	16	CT	CT	--	CT	CC	CC	CT	CT	CC	CC	CC	CT	CT	CT	CT	CT	CC	CC	CT	CC	CC	--	CT	CT	CT	CT	CT	CC	CT	CC	CC	CT	CT	CC	CT	CT	CT	--	CT	CT	CC	--	CT	CT	CT	--	CT
>ref-170260	TGACATGACACATCTCCTCCATAGCAG	25	CT	CT	--	CT	TT	TT	CT	CT	TT	TT	TT	CT	CT	CT	CT	CT	TT	TT	CT	TT	TT	--	CT	CT	CT	CT	CT	TT	CT	TT	TT	CT	CT	TT	CT	CC	CT	--	CT	CT	TT	--	CT	CT	CT	--	CT
>ref-170271	GACAATTGCACGGTGGCTCCATTGGCA	12	AG	AG	GG	GG	AG	AG	AG	GG	AG	GG	AG	GG	GG	GG	GG	GG	GG	GG	GG	GG	AG	GG	AG	AG	AG	AG	AG	GG	AG	GG	AG	AG	AG	GG	--	GG	AG	--	AG	AG	GG	AG	AG	AG	AG	GG	GG
>ref-170273	ATGATCAAAACAATCACTCCTAAAAGC	26	AG	AG	GG	GG	--	GG	AG	--	GG	AG	AG	--	GG	GG	--	GG	AG	--	GG	GG	AG	--	GG	GG	GG	AG	--	GG	GG	AG	GG	GG	GG	GG	GG	AG	AG	AG	GG	AG	AG	AG	AG	GG	AG	AG	GG
>ref-170436	TGTTTCGTGACTGGTTCTCCCTCGCGA	6	CT	CT	CT	CT	CC	CT	--	CC	CC	--	CC	CC	CC	CC	CC	CT	--	CC	CC	CT	CC	CC	CC	CT	CC	CC	CT	CC	CT	CT	CC	CT	CT	CC	CC	CC	CC	--	CT	CT	CT	CC	--	CT	CT	CC	--
>ref-170575	CACCTTTGCACACAAACTCCCAAGCCA	15	AC	AC	AA	AA	AA	AA	AA	AC	AA	AC	AA	AA	AA	AC	--	AC	AC	AC	AA	AA	AA	AC	AA	AC	AC	AC	AC	AC	AC	AA	AC	AC	AA	AC	AC	AC	--	AA	AC	--	AA	AA	AA	--	AC	AC	AC
>ref-170735	ATTTGTCATACCTGTTCTCCAATTAGA	5	GT	GT	GT	GT	TT	TT	GT	GT	TT	GT	GG	GT	TT	GT	GG	GT	GT	--	GT	GT	--	GT	GT	GT	GT	GG	TT	GT	TT	GG	GG	GG	GG	GT	TT	GT	GT	--	GG	GT	GT	--	GT	GT	GT	GT	GT
>ref-170945	CTAGTTTGCACATAATCTCCGCCTTCC	26	CT	CT	TT	CT	CT	CC	TT	CT	CC	CC	CT	CT	CC	CT	TT	CC	CT	CC	CT	CT	CT	TT	CT	CT	CC	TT	CC	CC	CT	CT	TT	TT	CC	CC	CC	CT	CC	--	CC	CC	CT	--	CT	CC	CC	CT	CT
>ref-170992	TGAATTGAGACTACCCCTCCTTTGATC	27	CT	CT	--	CC	CT	CT	CT	--	CT	CC	CC	CT	CT	CT	CT	CT	--	CT	CT	TT	CT	CT	CT	--	CT	CT	CC	--	CC	CT	CC	CT	CT	CT	CC	--	CT	CC	CT	CC	TT	--	CT	CC	CC	CT	CT
>ref-171018	AGTAAATTCACATATGCTCCAAAATAC	13	CT	CT	--	CT	CT	CT	--	CT	CT	TT	TT	CT	CT	CT	CT	TT	CT	CT	CT	CT	--	CT	CT	--	TT	CT	TT	CT	CT	TT	TT	CT	TT	CT	--	TT	TT	--	CT	--	CT	--	--	CT	CT	CT	CT
>ref-171054	TTCTTCTCTACCCCGTCTCCGTCTCTC	1	CT	CT	TT	--	--	--	TT	TT	CT	--	TT	TT	--	TT	CT	TT	--	TT	TT	TT	CT	--	CT	TT	TT	TT	--	CT	TT	TT	TT	TT	CT	CT	TT	CT	TT	--	--	TT	CT	TT	--	TT	TT	TT	TT
>ref-171095	CGCCTCACCACTGCCTCTCCTCTCCTC	1	CT	CT	CT	CT	CT	CT	TT	TT	CT	CT	CT	CT	TT	--	TT	TT	CT	CT	CT	CT	--	TT	CT	TT	CT	CT	CT	CT	CT	CT	CT	TT	TT	TT	--	--	CT	--	CT	CT	--	CT	CT	--	CT	CT	CT
>ref-171143	AACAAGAGAACAACTCCTCCACCGACA	5	AG	AG	AG	AA	AA	AG	AG	AG	AG	AA	AA	AG	AG	AG	AG	--	--	AG	AG	AA	--	--	AG	AG	AG	AG	AG	AG	AG	--	AG	AG	AG	AA	AA	AG	AG	--	--	AG	AG	AG	AA	--	--	AG	AG
>ref-171143	AACAAGAGAACAACTCCTCCACCGACA	8	AG	AG	--	--	AG	AG	AG	GG	AG	GG	AG	AG	AG	AG	--	--	--	AG	AG	GG	AG	AG	AG	AG	GG	AG	AG	AG	AG	AG	AG	AG	AG	AG	AG	AG	AG	--	AG	AG	AG	AG	AG	AG	--	AG	AG
>ref-171143	AACAAGAGAACAACTCCTCCACCGACA	26	CT	CT	CT	CC	CC	CT	CT	CT	CT	CC	CC	CT	CT	CT	CT	--	--	CT	CT	CC	--	--	CT	CT	CT	CT	CT	CT	CT	--	CT	CT	CT	CC	CC	CT	CT	--	--	CT	CT	CT	CC	--	--	CT	CT
>ref-171508	TTTCCCGAGACACTTACTCCTCCTACC	6	CT	CT	CC	CT	--	CC	--	CT	CT	--	CT	CT	CC	CC	CT	CC	CT	CT	--	CT	CT	CC	CC	CC	CC	CT	CC	CC	CC	CC	CT	CC	CC	CT	CT	CT	CT	--	CT	CT	--	CC	CT	CT	--	CT	CT
>ref-171597	AAAACTGTCACTTTTTCTCCTTTGGTT	4	AG	AG	AA	AG	AG	AG	AG	AG	AG	AA	AG	AG	AG	AG	AG	AG	AG	AG	AG	AA	AA	--	AG	AA	AG	AA	AG	AA	AG	AG	--	AA	AG	AG	AA	--	AG	--	AG	AA	AG	AA	AG	AG	AA	AA	AG
>ref-171882	TTAAAGAGGACAGACCCTCCGCACATA	14	AG	AG	AG	AG	AA	AA	AA	AG	AA	AG	AG	AG	AG	AG	AG	AA	AA	AA	AG	AA	AG	AG	--	AG	AG	AA	AG	AG	AA	AG	AG	AA	AG	--	AG	AA	AG	AG	AA	AG	AG	AG	AA	AA	--	AA	AA
>ref-172001	CCGTCCACAACCTCGACTCCGACATAG	3	AG	AG	AG	AG	AG	AG	GG	AG	AG	--	AG	AG	AG	AG	AG	GG	AG	AG	GG	AG	--	AG	AG	AG	AG	AG	AG	AG	GG	GG	AG	AG	--	AG	GG	--	AG	GG	AG	AG	AG	AG	AG	AG	AG	GG	AG
>ref-172018	GAGTTCTCCACTCCTCCTCCTCCTCCT	4	AT	AT	AT	--	AT	--	AT	AT	AT	AT	--	--	AT	AA	AT	AT	AT	AT	AT	--	AT	TT	AT	--	AA	AT	--	TT	--	AT	AT	AA	AA	AT	AA	AT	AA	--	TT	--	--	--	AT	AT	--	--	TT
>ref-172018	GAGTTCTCCACTCCTCCTCCTCCTCCT	27	CT	CT	CT	--	CT	--	CT	CT	CT	CT	--	--	CT	TT	CT	CT	CT	CT	CT	--	CT	CC	CT	--	TT	CT	--	CC	--	CT	CT	TT	TT	CT	TT	CT	TT	--	CC	--	--	--	CT	CT	--	--	CC
>ref-172166	AACTGAATCACAAAGCCTCCACCCAAT	26	AG	AG	--	GG	--	GG	AG	AA	--	AG	AA	GG	AG	GG	AA	GG	AG	AG	AA	GG	--	AA	AG	AG	AA	AA	AG	AA	AG	AA	GG	AG	GG	GG	AG	AA	AG	--	AA	AG	AA	--	AG	GG	AG	GG	AG
>ref-172221	TAAATAAACACCTCACCTCCACAAAGT	8	AG	AG	--	--	AA	AA	AA	AG	AA	AG	AA	AG	AG	AA	AG	AG	AG	AG	AG	AA	AA	AG	--	AG	--	AA	AG	AG	AG	AG	AA	AG	AG	--	AA	AA	--	--	AA	AA	AG	AG	AG	AG	AG	AG	AG
>ref-172221	TAAATAAACACCTCACCTCCACAAAGT	25	AG	AG	--	--	AA	AA	AA	AG	AA	AG	AA	AG	AG	AA	AG	AG	AG	AG	AG	AA	AA	AG	--	AG	--	AA	AG	AG	AG	AG	AA	AG	AG	AA	AA	AA	--	--	AA	AA	AG	AG	AG	AG	AG	AG	AG
>ref-172302	AACCACAAAACCTTCTCTCCATTCGTC	25	AG	AG	AG	GG	AG	GG	GG	AG	AG	AG	AG	AG	AG	AG	AG	GG	GG	GG	GG	GG	AG	GG	AG	AG	GG	AG	GG	AG	AG	AG	AG	AG	GG	--	AG	AG	GG	AG	AG	GG	AG	AG	AG	GG	GG	GG	GG
>ref-172620	TTGGTGTCGACACTGCCTCCTTTTCTT	15	AG	AG	GG	AG	AG	GG	AG	GG	--	AG	AG	AG	--	--	GG	GG	GG	AG	AG	AG	--	AG	GG	AG	GG	AG	--	AG	AG	--	AG	AG	AG	--	AG	AG	AG	--	AG	AG	AG	GG	AG	AG	AG	--	GG
>ref-172680	CAAAAGTTAACAGTCGCTCCACTATTC	16	AG	AG	AG	AG	AG	GG	AG	GG	GG	GG	AG	--	GG	GG	--	GG	GG	AG	GG	GG	GG	AG	GG	AG	AG	--	GG	GG	GG	GG	GG	AG	AG	AG	GG	GG	AG	GG	GG	GG	GG	GG	GG	GG	AG	--	AG
>ref-172680	CAAAAGTTAACAGTCGCTCCACTATTC	24	AG	AG	AG	AG	AG	GG	AG	AG	AG	GG	AG	AG	GG	AG	AG	AG	AG	AG	--	AG	GG	AG	AG	AG	AG	AG	GG	GG	--	AG	GG	AG	AG	AG	GG	AG	AG	AG	AG	GG	--	GG	GG	GG	AG	--	AG
>ref-172947	GGAAGAATGACAAGGTCTCCTGGGTCC	21	CT	CT	--	CT	CC	CT	CT	CT	--	CT	--	CC	CT	CT	CT	CT	CT	CT	CT	CT	CT	CT	CC	CT	CT	CT	CC	CC	CT	CT	CT	CC	CT	CT	CT	TT	CT	CT	CC	--	CT	CC	CT	CC	CC	CT	CT
>ref-172947	GGAAGAATGACAAGGTCTCCTGGGTCC	22	GT	GT	--	GT	TT	GT	GT	GT	--	GT	--	TT	GT	GT	GT	GT	GT	GT	GT	GT	GT	GT	TT	GT	GT	GT	TT	TT	GT	GT	GT	TT	GT	GT	GT	GG	GT	GT	TT	--	GT	TT	GT	TT	TT	GT	GT
>ref-172981	ATAGGCCTCACCTCTCCTCCACTTTTT	22	CG	CG	CC	--	--	CC	CC	CG	CG	CG	CG	CG	CG	--	CG	CG	CG	CT	CG	CC	CG	--	CG	--	CC	CC	CG	CG	CG	CG	CG	CC	CC	CG	CC	--	CG	--	CC	CG	CG	CC	--	CG	CC	CG	CG
>ref-172981	ATAGGCCTCACCTCTCCTCCACTTTTT	23	GT	GT	GT	GT	TT	GT	GT	GT	GT	--	TT	--	GT	GT	TT	GT	GT	TT	GT	--	TT	--	--	GT	TT	GT	GT	GT	GT	--	--	GT	GT	TT	GT	GT	TT	--	GT	GT	GT	GT	GT	GT	TT	GT	TT
>ref-173077	AGAAGTTTGACGTTTTCTCCGATCATA	21	AG	AG	AG	AA	AG	AG	AG	AG	--	AG	AG	AG	AG	AG	AG	AG	AG	AG	AG	AA	AA	AG	AG	AA	--	AA	AG	AG	AG	AG	--	AA	AG	AA	AA	--	AG	AG	AG	AG	AG	AA	AG	AG	AG	AA	AG
>ref-173088	TTGCATACCACTACTGCTCCGCATTGT	21	AG	AG	GG	AG	GG	GG	AG	GG	GG	GG	GG	GG	GG	GG	AG	GG	--	AG	GG	GG	GG	GG	GG	GG	AG	GG	AG	GG	GG	AG	AG	GG	GG	GG	GG	GG	GG	GG	GG	AG	GG	GG	GG	GG	GG	GG	AG
>ref-173251	CCAACTTCAACATCAACTCCAAATCAT	7	CT	CT	--	CT	TT	CT	CT	TT	TT	TT	TT	TT	TT	CT	TT	TT	TT	TT	TT	TT	--	TT	TT	TT	TT	TT	--	CT	TT	TT	TT	TT	TT	TT	TT	--	TT	CT	TT	CT	--	--	TT	TT	CT	TT	CT
>ref-173307	GGACCAAGAACCATGTCTCCCTGAGTA	12	CT	CT	--	CT	CC	CC	CC	--	--	CT	CT	CC	CC	CC	CT	CT	CC	CT	CT	CT	CT	--	CT	--	CT	CT	CC	CT	CC	CC	CT	CT	CT	CC	CT	CC	--	--	CT	--	CT	CC	CT	CC	CC	CC	CT
>ref-173370	ACAAACAAAACATCACCTCCAACCCAT	2	AC	AC	AA	--	AC	--	CC	--	CC	--	AC	AC	--	CC	--	CC	AC	CC	CC	--	AC	AC	CC	AC	AC	AC	AC	AC	AC	AC	AC	CC	CC	AC	CC	AC	AC	--	AC	CC	CC	AC	AC	AC	CC	CC	AC
>ref-173426	CCAATGAAAACAAGATCTCCCTGTAAT	16	CT	CT	CT	CT	CT	CT	CT	CT	CT	--	CT	TT	CT	CT	CT	CT	CT	CT	CT	CT	CT	--	CT	CT	CT	TT	CT	TT	TT	CT	CT	CT	TT	CT	CT	CT	TT	--	CT	CT	--	--	CT	CT	--	CT	CT
>ref-173426	CCAATGAAAACAAGATCTCCCTGTAAT	26	AT	AT	AT	AT	AT	AT	AT	AT	AT	--	AT	AA	AT	AT	AT	AT	AT	AT	AT	AT	AT	--	AT	AT	AT	AA	AT	AA	--	AT	AT	AT	AA	AT	AT	AT	AA	--	AT	AT	--	--	AT	AT	--	AT	AT
>ref-173474	AAGGTAAGAACTCAAACTCCTAGTTGT	5	CT	CT	TT	CT	CT	TT	TT	CT	TT	--	--	--	CT	CT	CT	CT	TT	TT	TT	TT	TT	CT	TT	--	TT	CT	CT	CT	CT	CT	CT	CT	TT	CT	CT	CT	CT	--	TT	CT	CT	--	CT	TT	--	CT	CT
>ref-173504	AGTTGAGCAACGGTTCCTCCCGGCGAG	3	CT	CT	CT	CT	CT	CT	CT	CT	--	CC	CC	CT	CT	CT	CT	CC	--	CT	CT	CT	CT	CT	--	CT	CT	CT	CC	CT	CT	CC	CC	TT	CC	CT	--	CC	CT	--	TT	CT	CT	--	CT	CT	CT	CT	CT
>ref-173504	AGTTGAGCAACGGTTCCTCCCGGCGAG	22	AG	AG	GG	AG	AG	--	AG	AG	AG	GG	GG	GG	AG	GG	AG	GG	AG	AG	AG	AG	AG	--	AG	AG	AG	AG	GG	AG	AG	GG	GG	AG	GG	AG	AG	GG	AG	--	AG	AG	GG	--	GG	AG	AG	AG	AG
>ref-173524	AATCTGGGAACATTAACTCCAAATAAT	14	GT	GT	--	TT	GT	TT	GT	GT	--	--	GT	TT	GT	TT	GT	--	TT	GT	GT	GT	GT	GT	--	GT	TT	--	--	GT	TT	GT	GT	GT	GT	GT	GT	GT	GT	--	--	TT	GT	--	GT	GT	GT	GT	--
>ref-173524	AATCTGGGAACATTAACTCCAAATAAT	22	AG	AG	--	AA	AG	AA	AG	AG	--	--	AG	AA	AG	AA	AG	--	AA	AG	AG	AG	AG	AG	--	AG	AA	--	--	AG	AA	AG	AG	AG	AG	AG	AG	AG	AG	--	--	AA	AG	--	AG	AG	AG	AG	--
>ref-173575	TGCAGGAAAACCTAGTCTCCTCTATTG	3	CT	CT	CC	CC	CC	CC	CT	--	CC	CC	CC	--	CC	CC	CC	--	CC	CC	CC	--	CT	CC	CC	CT	CC	CC	CC	CC	CT	CC	CC	CC	CC	CC	--	CC	CC	--	CT	CC	CC	CC	CC	CC	CC	--	CC
>ref-173713	TTGGTATAAACGCTCACTCCAGTCCTC	4	AG	AG	AG	GG	GG	GG	GG	AG	GG	AG	--	AG	AG	GG	AG	AG	AG	GG	GG	AG	AG	AG	AG	AG	AG	AG	AG	AG	AG	AG	AG	AG	AG	AG	AG	AG	AG	--	--	AG	AG	GG	AG	GG	AG	AG	AG
>ref-173728	CAGCCAACAACTTTAACTCCTTTAGGC	27	CT	CT	CC	CT	CC	CC	CC	CT	CT	CC	CT	CT	CT	CT	--	CT	CC	CT	CT	CT	CC	CC	CT	CT	CT	CT	CT	CT	CC	CC	CC	CT	CT	CT	CT	CT	CC	CT	CC	CT	CC	--	CC	CT	CC	CT	CC
>ref-173995	TTTGACATTACTTGATCTCCCCAAACC	26	CT	CT	--	CC	CC	--	CC	CC	CC	CC	CC	CT	CT	CC	CT	CT	CT	CT	CT	CC	CT	CT	CT	CT	CC	CC	CT	CT	CT	CC	--	CT	CT	CC	CC	CC	CT	--	CC	--	CC	--	CT	CT	CT	CT	CC
>ref-174097	CCATTTTTCACTTTATCTCCTTAAACT	1	CT	CT	CT	--	CT	CT	CC	CT	CT	CC	CT	CT	CT	CT	CC	CT	CC	CT	CT	CC	CT	CT	CT	CT	CC	CT	CC	CC	CC	CC	CT	CT	TT	CT	CT	CT	CT	CT	CT	CT	CC	CT	--	CC	CT	CT	CC
>ref-174097	CCATTTTTCACTTTATCTCCTTAAACT	22	CT	CT	CT	CT	CT	CT	CT	CT	CT	CT	CT	CT	CT	TT	CT	TT	TT	CT	TT	CT	CT	CT	TT	CT	CT	TT	CT	CT	CT	CT	CT	TT	TT	CT	CT	--	CT	TT	CT	CT	CT	CT	CT	CT	CT	CT	TT
>ref-174129	GTGTCTGAAACAGTCCCTCCATGGGAG	6	CT	CT	--	CT	CT	TT	CT	TT	--	CT	CT	--	CT	--	--	CT	CT	CT	CT	CT	CT	CT	CT	CT	CT	CT	CT	--	CT	CT	CT	CT	CT	--	CT	CT	CT	--	CT	CT	CT	--	CT	--	CT	CT	TT
>ref-174323	TTGAAAATTACACCTACTCCTTGTCAA	12	AG	AG	AG	AA	AG	--	AG	--	AG	AA	AG	AA	AG	AA	AG	AA	AA	AG	AG	AG	AG	AG	AA	AG	AA	AG	AA	AG	AA	AG	AG	AG	AG	AG	--	AG	AA	AG	AG	AA	AG	AG	AG	AG	AG	AG	AG
>ref-174338	AAAAACCACACTTTTTCTCCTCTCGTG	8	AG	AG	AA	AG	GG	AA	AG	AG	AG	GG	AG	AG	GG	AG	AA	AG	AA	GG	AG	AA	--	AG	GG	GG	AG	GG	AG	AA	AG	AA	AA	AG	AG	AG	GG	AA	AG	--	GG	AG	AA	--	AG	AG	GG	AG	AG
>ref-174346	TTTGTACGCACCTCGGCTCCCTCTCCC	4	GT	GT	--	--	GG	--	GG	GT	GT	GT	GG	--	GT	GG	GG	GG	GG	GT	GT	GG	GT	GG	GG	--	GT	GG	GT	GG	GG	GG	GG	GG	GT	GT	--	GG	GG	--	--	GG	GG	--	GG	GT	GG	GG	GG
>ref-174526	CAACTTTGAACATTTGCTCCAATTGTA	3	AG	AG	AA	AG	AG	AA	AG	AA	AG	AG	AG	AA	AG	AG	AG	--	AG	AA	AA	AG	--	AG	AG	AA	--	--	AA	AG	--	AG	AA	AG	AG	AG	AA	AG	AG	AA	AG	AA	AG	AG	AA	AG	AA	AA	AA
>ref-174585	AATGATCTTACCCGGACTCCCTCTGAA	25	AG	AG	GG	AG	AG	AG	AG	GG	GG	GG	AG	GG	GG	AG	--	AG	AG	AG	GG	AG	GG	AG	AG	AG	--	GG	--	AG	AG	GG	GG	AG	--	AG	GG	AG	AG	AG	--	--	--	--	--	AG	--	GG	AG
>ref-174638	TCCATTTGCACGTACGCTCCTTTCTTG	12	AG	AG	AA	AG	AG	AA	AA	AG	AA	AG	AG	AG	AA	GG	AG	AG	GG	GG	GG	AA	AA	AG	AA	AA	AA	AG	AA	AA	AG	GG	AG	GG	AA	AG	GG	AA	AA	--	AG	AG	AG	--	AA	AA	AG	GG	AG
>ref-174663	AATCATTTCACTTTTTCTCCCACAAAA	9	CT	CT	CT	CT	CT	CT	CC	CT	--	CC	CT	CT	CC	CC	CC	CT	CC	CT	CT	CC	CC	CT	CC	CC	--	--	CC	CT	--	CC	CC	CT	CC	CT	CC	CC	CT	CC	CT	CT	CC	CC	--	CC	CC	CT	CT
>ref-174663	AATCATTTCACTTTTTCTCCCACAAAA	26	AC	AC	AA	AA	--	AC	AA	AA	AC	--	AC	AA	AC	AA	AA	AA	AC	AA	AC	AA	AA	AC	AA	AA	AC	AA	--	AA	AA	AA	AC	AA	AC	AA	AA	AA	--	AC	AA	AC	AC	--	AA	AC	AA	AC	AC
>ref-174854	GCACAATCAACTCTTTCTCCTCATATG	16	AT	AT	AT	AT	TT	TT	--	TT	TT	--	AT	TT	TT	TT	TT	TT	TT	TT	TT	TT	TT	TT	--	TT	TT	TT	TT	TT	TT	AT	TT	--	TT	TT	--	AT	AT	--	TT	TT	AT	--	AT	TT	TT	--	--
>ref-175005	AATAATATGACAATGTCTCCCAAATTA	6	CT	CT	--	TT	CT	CT	CT	TT	CT	CT	TT	CT	CT	--	TT	CT	CT	CT	TT	CT	TT	CT	TT	--	TT	CT	CT	CT	TT	CT	CT	CT	CT	--	TT	CT	TT	--	CT	CT	CT	--	CT	CT	CT	CT	CT
>ref-175248	TTTCGCCTCACTCTCTCTCCCCTGCCC	5	AG	AG	AG	AG	GG	GG	AG	GG	GG	--	AG	AG	AG	AG	AG	AG	--	GG	GG	GG	GG	--	AG	AG	AG	AG	AG	AG	--	AG	AG	GG	GG	AG	GG	AG	--	AG	AG	AG	AG	AG	GG	AG	AG	GG	AG
>ref-175248	TTTCGCCTCACTCTCTCTCCCCTGCCC	27	CT	CT	CT	CT	CT	CT	CT	CT	CT	CT	CC	CT	CC	CT	CT	CT	CT	CC	CT	CT	CT	CT	CT	CC	CT	CC	CC	CT	CT	CT	CT	CT	CT	CT	CC	CT	CT	CC	CT	CT	CT	CC	CT	CT	--	CT	CT
>ref-175408	CTTCCTACAACATTTTCTCCTCCAGAT	6	CT	CT	CT	TT	CT	CT	TT	CT	CT	--	--	TT	--	CT	CT	CT	CT	CT	CT	CT	--	CT	CT	TT	CT	TT	TT	CT	CT	--	TT	CT	TT	CT	CT	CT	CT	CT	CT	CT	CT	TT	TT	CT	CT	CT	CT
>ref-175514	TTGGGCCAAACTTGCCCTCCCTAGGAT	23	AG	AG	AG	AG	AA	--	AA	AA	AG	AG	AG	AG	AG	--	AA	AA	AA	AG	AG	AA	AG	AA	AG	--	--	AG	AG	AA	--	AG	--	AA	AG	AG	AG	--	AA	--	AA	AA	AG	AA	AA	AA	AG	AA	AA
>ref-175797	GAGATCGACACAATGACTCCTGCCGAG	8	AG	AG	AA	AA	AG	AA	--	AG	--	AG	AG	AG	--	AG	AA	AG	AG	AG	AG	AG	AG	AG	AG	--	--	AG	AG	AG	AA	AG	--	AG	--	AG	AA	AG	AG	--	AG	--	AG	--	AG	AG	AG	AA	AA
>ref-175832	ATAAATAATACTCTCCCTCCTAAAGGG	7	AT	AT	AA	AT	--	--	AT	AA	AT	AT	AA	AT	AT	AT	AA	AT	AT	AT	AT	AT	AT	AT	AA	AA	AT	AT	AT	AT	AA	--	AT	AT	AT	AT	AT	--	AT	--	--	AT	AA	AT	AT	--	AT	AT	AT
>ref-175987	ACATATCCAACTCCAACTCCACCACCA	3	AG	AG	AA	AG	AG	AG	AA	AA	AA	AG	AA	AG	AG	AG	AA	AG	AA	AA	AA	AG	--	AG	AA	AG	AA	AG	--	AG	AA	AA	AA	--	AG	AA	AA	AA	AA	--	--	AA	AA	AG	AG	--	AA	AA	AA
>ref-176132	TACATTGAGACTTTCTCTCCTACTGCC	23	CT	CT	CC	CT	CT	CT	CT	--	CT	CC	--	CT	CT	CC	CT	CT	CT	CT	CT	--	CT	CC	CT	--	CC	CC	CT	CC	--	--	CT	CT	CC	CT	CT	CT	CT	CT	CT	CC	--	CC	CC	CT	CC	CT	CT
>ref-176170	ATAGCTCGCACTTTTGCTCCGTATTTC	27	CT	CT	CT	CC	CC	CC	CC	CC	CC	--	CC	CC	CC	CC	CC	CC	CC	--	--	CT	--	CC	CC	CC	CC	CC	CT	CT	CC	CT	CC	CC	CC	CC	CT	CC	CC	CC	CC	CT	--	--	CT	CC	CT	CC	CC
>ref-176511	CAAACTCAGACGACCTCTCCGTTCATG	14	CT	CT	CT	CT	CC	CT	CC	CT	--	CT	CC	CT	CC	--	CT	CT	CT	CT	CC	CT	CC	CT	CC	CT	CC	CC	CC	CT	CC	CT	CT	CT	CT	CT	CT	CC	CT	CT	CC	--	CT	CC	CC	CT	CT	CT	CT
>ref-176808	CTTCAAACTACTACAACTCCTTCCAAT	21	CT	CT	CT	TT	TT	--	--	CT	TT	TT	--	CT	CT	CT	CT	--	TT	CT	TT	TT	CT	--	CT	CT	CT	CT	CT	CT	TT	CT	TT	TT	TT	CT	--	TT	TT	--	CT	TT	CT	TT	CT	TT	--	TT	CT
>ref-176861	AAACGTTCTACTTTTGCTCCTTGTCCA	23	AG	AG	--	AG	--	AG	GG	AG	AG	GG	AG	--	AG	AG	AG	AG	--	AG	AG	AG	--	AG	AG	AG	GG	AG	AG	GG	AG	AG	AG	AG	AG	AG	AG	AG	AG	GG	AG	AG	GG	AG	AG	GG	GG	AG	GG
>ref-176921	ATCTTGCCAACTCCTGCTCCTTTATGT	16	CG	CG	GG	--	GG	--	CG	CG	GG	GG	GG	GG	CG	GG	GG	GG	--	CG	GG	GG	CG	GG	CG	GG	CG	CG	CG	CG	CG	GG	CG	CG	--	CG	CG	--	GG	GG	CG	CG	CG	GG	--	--	CG	GG	GG
>ref-177067	GTTGCAGATACAATTGCTCCATTGGAA	2	CT	CT	CT	CT	CC	TT	CT	CT	CT	--	CT	CC	CC	CT	--	CT	CT	--	CC	TT	CT	CC	CC	CT	CT	CT	CC	CT	CT	TT	TT	TT	CT	TT	CT	CT	CT	--	CC	CT	CT	--	CT	CT	CT	CT	CT
>ref-177173	CGAGCTCTAACTAAACCTCCAAACGGT	24	CT	CT	--	CT	CT	CT	CT	CT	CT	CT	CC	CT	--	CT	CT	CT	CT	CT	CT	CT	CT	CT	CT	CC	CT	CT	CC	CC	CC	CT	CT	CT	CT	CT	CT	CC	CC	--	CT	CC	CT	--	CC	CC	CT	CT	CT
>ref-177245	CTCACGACAACAGAGGCTCCAAGGTAA	13	AG	AG	AG	GG	AG	AG	GG	GG	GG	AG	GG	AG	AG	AG	AG	GG	AG	AG	GG	GG	GG	AG	AG	AG	AG	AG	AG	AG	GG	AG	AG	AG	GG	AG	AG	GG	GG	--	AG	GG	AG	--	AG	AG	GG	AG	AG
>ref-177446	TTGTCTTCCACATACCCTCCACTTGCA	15	AC	AC	AC	AC	CC	AC	AC	--	AC	CC	AC	CC	CC	CC	AC	AC	CC	AC	AC	AC	AC	CC	AC	CC	AC	AC	AC	AC	CC	CC	AC	CC	CC	AC	AC	AC	AC	--	AC	AC	CC	AC	AC	AC	AC	AC	CC
>ref-177489	TGTTGATGAACTTCTTCTCCCGCCATC	6	AG	AG	AG	AG	AA	AA	--	--	AA	AG	AA	AA	AG	AG	AG	AA	--	--	--	AG	AA	AG	AA	AG	AA	AA	AG	AG	AG	AA	AA	AG	AG	AA	AA	AG	AG	--	AA	--	AG	AA	AG	--	AG	AG	AG
>ref-177489	TGTTGATGAACTTCTTCTCCCGCCATC	8	AG	AG	GG	--	--	GG	AG	--	AG	--	AG	AG	--	AG	AG	--	AG	AG	AG	AG	GG	AG	GG	AG	GG	GG	AG	GG	AG	GG	AG	AG	GG	--	AG	AG	GG	AG	AG	AG	GG	GG	GG	AG	AG	AG	AG
>ref-177667	TGGGGTTCTACAACCTCTCCCACACCC	3	GT	GT	GT	GT	GT	GT	GT	--	GT	GT	GT	--	GG	GG	GT	GG	GT	GT	GG	GT	GT	GT	GT	GG	GT	GG	GG	GT	--	GT	GT	GT	GT	--	GG	GT	GT	GT	--	--	--	GT	GT	GG	GT	GT	GT
>ref-177667	TGGGGTTCTACAACCTCTCCCACACCC	22	AG	AG	--	--	AG	--	AG	--	AG	AG	AG	--	AA	AA	AG	AA	AG	AG	AA	AG	AG	AG	AG	AA	AG	AA	AA	AG	AA	AG	AG	AG	AG	--	AA	AG	AG	AG	AA	--	AA	AG	AG	AA	AG	AG	AG
>ref-177721	GATATTGAAACTCTGACTCCTCACTTA	26	AT	AT	TT	AA	AA	AT	AA	AT	AA	TT	AT	AT	AA	AT	TT	AT	AT	AT	AA	AT	TT	AT	AT	--	AT	TT	AT	TT	AT	AA	AT	TT	AA	TT	TT	AT	AT	--	AT	AT	AA	AA	AT	AA	TT	AT	AA
>ref-177975	AAACAAACCACTTGTGCTCCAAGATCA	26	CT	CT	--	TT	CT	--	CT	TT	TT	CT	TT	TT	TT	--	TT	CT	TT	CT	TT	TT	CT	TT	TT	TT	CT	TT	CT	TT	TT	CT	TT	TT	CT	CT	TT	CT	CT	TT	TT	TT	CT	TT	TT	CT	CT	TT	CT
>ref-177999	CGACTGTCCACCGTCACTCCACCATAT	1	CT	CT	CC	CC	--	CT	CC	CC	CT	CC	CC	CC	CT	CC	--	CC	CC	CT	CT	--	CC	CC	CC	CC	--	CC	CC	CC	CT	CC	CC	--	CC	CC	CT	CT	CT	--	CC	CC	CC	CC	CC	CT	CC	--	CT
>ref-177999	CGACTGTCCACCGTCACTCCACCATAT	2	AG	AG	GG	GG	--	AG	GG	GG	AG	GG	GG	GG	--	GG	--	GG	GG	AG	--	--	GG	GG	GG	GG	--	GG	GG	GG	--	GG	GG	GG	GG	GG	AG	AG	GG	--	GG	GG	GG	GG	GG	AG	GG	--	AG
>ref-178207	TGTTGGGCTACATTGCCTCCCAACCCT	24	AC	AC	AC	AC	AC	--	--	AC	AC	AC	AC	AC	--	AC	AC	AC	AC	--	CC	CC	--	CC	--	AC	AC	AC	AC	--	AC	CC	AC	AC	AC	AC	AC	--	AC	--	AC	CC	CC	CC	AC	CC	--	AC	AC
>ref-178317	GTCCATGCCACATTTGCTCCTCGCATA	4	CT	CT	CT	CT	CT	CT	TT	CT	CT	CT	CT	CT	CT	CC	CT	CT	TT	CC	CC	CT	CT	CT	TT	CC	CC	CC	CT	CT	CT	CC	CT	CT	CC	TT	CT	TT	TT	--	TT	CC	CC	--	CC	CC	CT	CC	CT
>ref-178464	TGTCCCTGTACTATTTCTCCTAGAATT	8	AG	AG	AA	AG	AA	AG	AG	AG	AG	--	AG	AG	--	AG	AG	AA	AG	AG	AG	AG	--	AG	AA	AG	--	AG	--	AG	AG	AG	AG	AG	--	AG	AG	AG	AG	AG	AA	AA	--	--	--	AG	AG	AG	AG
>ref-178515	ATTTCGAGCACAATTACTCCGAAGCTG	6	AG	AG	--	AG	AA	--	AA	AG	AA	AG	GG	AG	AA	AG	AG	AG	GG	AA	AG	AG	--	AG	AG	AG	AA	GG	AG	AG	AA	GG	AG	AG	AG	AG	AG	AA	AA	AG	AG	AG	AG	AG	AG	AG	AG	AA	AG
>ref-178515	ATTTCGAGCACAATTACTCCGAAGCTG	24	AG	AG	--	AG	AA	--	AA	AG	AA	AG	GG	AG	AA	AG	AG	AG	GG	AA	AG	AG	--	AG	AG	AG	AA	GG	AG	AG	AA	GG	AG	AG	AG	AG	AG	AA	AA	AG	AG	AG	AG	AG	AG	AG	AG	AA	AG
>ref-178566	GGGGGTGTAACTTATACTCCTCCATGT	5	AG	AG	AG	GG	AG	AA	AA	AG	AG	GG	AG	AG	GG	GG	AA	GG	--	AA	AA	AG	AG	GG	AG	AG	AG	GG	AG	AG	AG	GG	AA	AG	GG	AG	GG	AG	AG	--	AG	AG	GG	--	AG	AG	AG	AA	AA
>ref-178653	CACAATCAGACATTTCCTCCATGGTTC	27	AC	AC	AC	CC	AC	AC	CC	CC	AC	AC	CC	AC	CC	AC	AC	AC	AC	AC	AC	CC	AC	AC	AC	CC	CC	AC	AC	AC	AC	--	AC	CC	AC	CC	AC	AC	CC	AC	AC	AC	--	CC	AC	AC	AC	AC	AC
>ref-178872	GGTATCAGAACCGACTCTCCGGAGTAC	12	CT	CT	--	CT	CT	CC	--	--	CC	CT	CC	CC	CT	--	CT	CC	CT	CT	CT	--	CT	CT	--	CC	CC	CC	CC	CT	CC	CT	--	CC	CC	CT	CT	CC	CT	--	CC	CT	CC	--	--	CC	CT	--	CC
>ref-178926	TACATGTGTACATAAACTCCTTATTGT	9	CT	CT	TT	TT	TT	TT	CT	TT	CT	CT	CT	CT	CT	CT	CT	CT	CT	--	CT	CT	TT	CT	TT	TT	CT	CT	CT	CT	CT	CT	CT	--	CT	CT	CT	--	CT	CT	CT	CT	CT	TT	CT	CT	CT	CT	CT
>ref-178926	TACATGTGTACATAAACTCCTTATTGT	25	GT	GT	GT	GT	TT	GT	GT	GT	TT	TT	TT	TT	--	TT	GT	TT	GT	GT	TT	TT	GT	--	GT	TT	GT	--	--	--	GT	TT	GT	GT	TT	GT	GT	GT	GT	TT	TT	GT	TT	GT	--	GT	GT	--	TT
>ref-179284	GTTCTGTAAACTCTGCCTCCAAACTAT	4	CT	CT	CT	CC	CT	CC	CC	CC	CC	CT	CC	CC	CC	CC	CC	CC	CC	--	CC	CT	CC	--	--	CC	--	CC	CC	CC	CT	CC	CC	CC	CC	CC	CC	CC	CC	CC	CT	CC	CC	CT	CC	--	CC	--	CT
>ref-179284	GTTCTGTAAACTCTGCCTCCAAACTAT	6	AG	AG	--	--	AG	AG	AG	AG	AG	GG	AG	AG	GG	AG	AG	AG	GG	GG	GG	GG	GG	GG	AG	GG	GG	AG	AG	AG	GG	GG	AG	--	AG	AG	AG	AG	AG	AG	--	GG	--	GG	GG	AG	GG	AG	AG
>ref-179319	TCAAAAACAACTAAGTCTCCAAAAAAC	27	AC	AC	AC	AC	AC	CC	AC	AC	AC	AC	AC	--	AC	AC	CC	AC	CC	CC	CC	AC	CC	AC	AC	--	AC	AC	AC	AC	CC	AC	--	AC	AC	AC	CC	AC	AC	--	CC	CC	AC	AC	AC	AC	AC	AC	CC
>ref-179448	CAACCACCAACCTCTTCTCCTCGGCTT	5	AC	AC	AC	AA	AC	AC	AC	AC	AC	AC	AA	AC	AA	CC	AC	AC	AC	AC	CC	AA	CC	CC	AC	AA	AA	AC	CC	AC	CC	AC	AC	AA	AC	AA	AC	AC	AA	AC	CC	AC	AC	--	AC	CC	CC	CC	CC
>ref-179448	CAACCACCAACCTCTTCTCCTCGGCTT	23	AG	AG	AG	AA	AG	AG	AG	AG	AG	AG	AA	AG	AA	GG	AG	AG	AG	AG	GG	AA	GG	GG	AG	AA	AA	AG	GG	AG	GG	AG	AG	AA	AG	AA	AG	AG	AA	AG	GG	AG	AG	--	AG	GG	GG	GG	GG
>ref-179490	TCAACATCTACTCGCACTCCAATCTAT	16	AG	AG	AG	AG	AG	AA	AA	AA	AG	AG	AG	AA	AA	AA	AG	AA	AG	AG	AA	AG	AG	AG	AA	AG	AG	AG	AG	AG	AG	AG	AG	AA	AA	AG	AG	AG	--	AG	AG	AG	AG	AG	AG	AG	AG	--	AG
>ref-179491	TGAACAAATACTCGTTCTCCCATCAAT	3	AG	AG	AG	AG	GG	--	AG	--	AG	GG	AG	AA	AA	AA	AA	AA	AA	AA	AA	AA	AG	AA	GG	AG	GG	GG	AG	AA	AG	AG	AG	AG	GG	AG	AG	AA	AG	AA	GG	AG	AG	--	GG	GG	GG	AG	AG
>ref-179583	GCATGAGGAACGACCACTCCTCCAACA	27	AG	AG	--	GG	AG	GG	AG	AG	GG	AG	GG	GG	GG	GG	AG	AG	GG	AG	AG	GG	GG	AG	GG	AG	GG	AG	GG	AG	GG	GG	GG	AG	GG	GG	GG	AG	AG	GG	GG	GG	GG	GG	AG	--	GG	GG	GG
>ref-179711	TCATTTCTCACTAAATCTCCACATTTA	2	CG	CG	CC	CG	--	CC	CG	CG	CG	CG	CG	CG	CC	CC	CC	CC	CG	CG	CG	CC	CG	CG	CG	CG	CG	CG	CG	CG	CC	CG	CG	CG	CC	CG	CG	CC	CG	--	CC	CG	CG	--	CG	CG	CG	CC	CC
>ref-179751	CACAGCACCACTGCTTCTCCAGATTCA	14	CT	CT	CT	CC	CT	CT	CT	CC	CC	CT	CT	CT	CC	CT	CT	CC	CT	CT	--	CC	CT	CC	CT	CT	CC	CT	--	CC	CC	CT	CC	CC	CT	CT	CC	CT	CT	CC	CT	CT	CT	--	--	CC	CT	CT	CC
>ref-179806	GGGATCTGCACGATCACTCCATCCAGA	6	AC	AC	--	CC	CC	CC	AC	AC	AC	AC	AC	AC	CC	AC	--	AC	--	--	AC	AC	CC	CC	CC	AC	CC	AC	AC	AC	AC	AC	CC	AC	AC	CC	CC	AC	CC	--	CC	AC	CC	--	CC	CC	AC	CC	AC
>ref-180372	AGAAACCCAACAAATCCTCCTCTCCAA	6	CT	CT	CC	CT	CC	CC	CT	CC	CT	CT	CT	CC	CT	CT	CC	CC	CT	CC	CC	CT	--	CC	CT	CT	CT	CT	CC	CC	CC	CC	CT	CC	CT	CT	CT	CC	CC	--	CT	CT	CT	CC	CC	CC	CC	CC	CT
>ref-180382	TCGTCTCCAACTCGATCTCCTTGTCCG	9	AG	AG	AA	AG	AA	--	AG	AA	AA	AA	AA	AG	AG	AG	AA	AA	AA	AA	AA	AG	AA	--	AA	AG	AG	AA	AG	AG	AG	AG	AA	AG	AG	AG	AA	AA	AA	--	AG	AG	AG	AA	AG	--	AA	AA	AG
>ref-180535	AGTCTCACCACACAACCTCCAATCTTC	23	CT	CT	CT	CT	TT	TT	CT	CT	TT	--	TT	TT	CT	TT	CT	CT	TT	TT	CT	TT	TT	TT	CT	CT	CT	CT	TT	TT	CT	CT	CT	TT	CT	CT	CT	TT	TT	TT	CT	TT	CT	CT	CT	TT	TT	CT	CT
>ref-180703	GAAGTGGTGACCAAGTCTCCCATTTTG	23	CT	CT	--	CT	CT	CT	TT	TT	CT	TT	TT	CT	CT	TT	TT	--	CT	CT	CT	CT	CT	TT	TT	CT	TT	CT	TT	TT	CT	CT	TT	TT	CT	--	TT	--	CT	CT	CT	--	CT	TT	TT	--	TT	CT	--
>ref-180771	TTATTCGCTACTATCCCTCCCTCTTGG	13	AT	AT	AT	AT	AA	AT	TT	AT	TT	AA	AA	AA	AA	AA	AT	AT	TT	AT	AT	AT	AA	--	AT	AT	TT	AA	TT	AA	AT	AA	AA	AT	TT	AT	AA	AA	TT	--	AA	TT	--	AT	AT	TT	AT	TT	TT
>ref-180919	CAAGCTTCCACGTGTCCTCCCTGACCC	25	CT	CT	CC	CT	--	CT	CT	CT	CT	CC	CT	CT	CT	CT	CT	CT	--	CC	CC	CT	--	CT	CT	--	CC	CT	CT	CT	CC	CT	CT	CC	CT	--	--	--	CT	CC	--	CT	CC	--	--	CT	CT	CT	CT
>ref-181007	GAGGTTCATACATCATCTCCTATTCGA	22	AC	AC	--	--	AA	AC	AA	AA	AA	AA	AA	AC	AA	AC	AA	AA	AA	AA	AA	AA	AA	AA	AA	AC	AC	AA	AA	AC	AC	AC	AA	AA	AA	AA	AA	AA	AC	AA	AC	AA	--	AC	AA	AC	AA	AA	AC
>ref-181007	GAGGTTCATACATCATCTCCTATTCGA	25	CT	CT	--	--	CC	CT	CC	CC	CC	CC	CC	CT	CC	CT	CC	CC	CC	CC	CC	CC	CC	CC	CC	CT	CT	CC	CC	CT	CT	CT	CC	CC	CC	CC	CC	CC	CT	CC	CT	CC	--	CT	CC	CT	CC	CC	CT
>ref-181021	GAAACAGCAACATTCACTCCGAATGTT	7	AG	AG	GG	--	GG	AG	GG	--	GG	--	AG	--	AG	AG	AG	--	AG	AG	AG	AG	GG	AG	--	AG	GG	--	GG	AG	AG	AG	AG	--	AG	GG	--	GG	GG	--	GG	AG	GG	GG	AG	AG	--	--	GG
>ref-181021	GAAACAGCAACATTCACTCCGAATGTT	8	CT	CT	CT	CT	CT	CT	CT	CT	CT	CT	CT	CT	CT	--	CC	CT	--	CT	CT	CT	CC	CT	CT	CT	CC	CT	--	CT	CT	CT	CT	CT	CT	CC	CC	CT	CT	--	CT	CC	CT	CC	CT	--	CT	CT	CT
>ref-181087	CAATTCCCAACCTTTCCTCCTCTCGCG	2	AC	AC	--	AC	AC	AC	AC	AC	AC	AC	AC	AC	AC	AC	--	AC	AC	AC	AA	AC	AC	AA	AC	AC	AC	AC	AC	AA	AA	AA	AC	AA	AC	AC	AC	AC	AC	AA	AA	AC	AA	AC	AA	AA	AC	AA	AC
>ref-181092	ATCATGTAAACATGAACTCCAACACAT	9	AC	AC	AA	AC	AA	AC	AC	AC	AC	AC	AA	AA	AC	AC	--	AA	AC	AC	AC	AC	AC	AC	AA	AA	AC	AC	AA	AA	AA	AC	AA	AA	--	AC	AC	AC	AC	AA	AA	AA	AC	AA	AC	AA	AA	--	AA
>ref-181092	ATCATGTAAACATGAACTCCAACACAT	26	AG	AG	AA	AG	AA	AG	AG	AG	AG	AG	AA	AA	AG	AG	--	AA	AG	AG	AG	AG	AG	AG	AA	AA	AG	AG	AA	AA	AA	AG	AA	AA	--	AG	AG	AG	AG	AA	AA	AA	AG	AA	AG	AA	AA	--	AA
>ref-181243	ACAACACATACCCCTGCTCCTGGGTAA	22	AG	AG	AG	AG	AG	AG	AG	AG	AG	--	AG	AG	GG	AG	AG	AG	AG	AG	GG	GG	GG	AG	AG	GG	AG	AG	AG	AG	AG	AG	AG	AG	AG	GG	AG	AG	AG	AG	AG	AG	AG	AG	AG	AG	AG	AG	AG
>ref-181312	AAATTGGACACACGCGCTCCAATGGAT	14	AG	AG	AA	AA	AG	--	GG	AG	AA	AG	GG	AG	AG	AG	AG	AG	AG	AG	AG	AG	GG	AG	AG	GG	AG	AG	GG	AG	AA	--	GG	GG	AG	AA	AA	AG	--	AG	AG	GG	AA	--	AG	AG	AG	AG	AA
>ref-181354	TCCTCAACCACCTCATCTCCCACCGAT	12	AC	AC	AA	AA	--	AA	AA	AA	AA	--	AA	AA	AA	AA	AC	AA	AA	AC	AA	AA	AC	AA	AA	AA	AA	AA	AA	AA	AA	AA	--	AA	AA	AA	AA	AA	AA	AA	AA	AA	AC	--	AA	AA	--	AA	--
>ref-181354	TCCTCAACCACCTCATCTCCCACCGAT	13	AT	AT	AA	AA	--	AA	AA	AA	AA	--	AA	AA	AA	AA	AT	AA	AA	AT	AA	AA	AT	AA	AA	AA	AA	AA	AA	AA	AA	AA	--	AA	AA	AA	AA	AA	AA	AA	AA	AA	AT	--	AA	AA	--	AA	--
>ref-181376	AAGACAGTTACGAAGACTCCTCAACAA	26	AG	AG	AA	AA	AA	AA	AG	AG	AG	AG	AG	AA	AG	AA	AG	AA	--	AG	AG	AA	AG	AG	AG	AA	AA	AG	AA	AG	AG	AG	AA	AA	AG	AA	AA	AG	AG	AG	AA	AA	AG	AG	AA	AG	AG	AG	AG
>ref-181423	ATTCACTTAACTCTGCCTCCATTCATC	7	AT	AT	AT	AT	TT	AT	AT	AT	TT	TT	AT	AT	AT	TT	AT	TT	TT	AT	AT	AT	AT	AT	AT	TT	AT	AT	TT	AT	TT	TT	AT	TT	TT	AT	AT	AT	AT	--	AT	AT	AT	--	AT	AT	TT	AT	AT
>ref-181516	AGAATTCTCACTCTCTCTCCATATTTG	1	AG	AG	AG	AG	AG	AA	AG	AA	AG	AG	AG	AG	AA	AA	AG	--	AA	AG	AG	AG	AA	AG	AA	AG	AG	--	AA	AG	AG	AG	AG	AG	AG	AG	AG	AA	--	--	AA	AA	AG	AA	AA	AA	AA	AG	AG
>ref-181737	CCAGCTTCGACCGCACCTCCTTCGCCA	12	CT	CT	CC	--	CC	CC	CC	--	CC	--	CC	CC	CC	CC	CC	CT	CC	CC	CC	CC	CT	CT	CT	CC	CC	CC	CT	CC	CC	CC	CC	CC	CC	--	CC	--	--	CC	CT	CC	--	--	CT	CC	CC	CC	CC
>ref-181737	CCAGCTTCGACCGCACCTCCTTCGCCA	13	AG	AG	AA	AG	AA	AG	AG	--	AA	--	--	AA	AA	AG	--	AG	AA	AA	AA	AA	AG	AG	AG	--	AA	AG	AG	--	AG	AG	AG	AG	--	AG	AG	--	AG	AG	AG	AG	--	--	AG	AG	AG	AA	AA
>ref-181933	TCTCCTTCTACCACCCCTCCTGCTGAG	23	CT	CT	CC	CT	CC	CC	CC	CC	CC	--	--	CC	CT	CC	CC	--	CC	CC	CC	CT	--	CC	CC	CC	CT	CC	CC	CC	CC	CC	CC	--	CT	CC	CC	CC	CC	CC	CT	CC	CC	CC	CC	CT	CC	CC	CC
>ref-181995	TATTTATTGACCAAGACTCCTCCAGTA	24	AG	AG	AG	GG	AG	AG	AG	AG	AG	AG	AG	GG	AA	AG	AA	AG	GG	AG	AG	AG	GG	GG	AA	AA	AG	AG	AG	GG	GG	AG	AG	AG	AG	GG	GG	AG	GG	AG	AG	AG	--	AA	AG	AG	GG	AA	GG
>ref-182165	CAACCTTCTACGCAATCTCCGCTACAA	12	AG	AG	GG	GG	AG	AG	AA	--	AG	AA	AA	AG	AA	AA	GG	AG	AA	GG	AA	AA	AG	GG	AA	AG	AG	AG	AA	AG	GG	AG	AG	AG	AA	AA	AA	GG	AG	--	AG	AG	AA	--	AG	AG	AA	AG	GG
>ref-182498	AGTCCCTGAACAAGTCCTCCTAGTAAA	26	AC	AC	AC	AC	AC	AC	AA	AA	AA	--	AC	AA	AC	AC	AA	AC	AA	AC	AC	AA	--	AC	AC	AC	AC	AA	AC	AA	AC	AC	AC	AA	AC	AA	AA	AA	--	--	AA	AC	AC	AC	AC	AC	AA	AA	AA
>ref-182526	TCTTTTAGTACTTGCTCTCCTTTTCAC	1	CT	CT	CT	CT	CT	CT	TT	CT	CC	CT	--	TT	--	CT	TT	CT	TT	CT	--	CT	CC	CC	CT	CC	--	TT	--	CC	CC	CT	TT	CT	TT	CT	CT	--	CT	--	CT	CT	CT	--	CT	CC	CC	CC	CC
>ref-182573	AGTATATATACATTACCTCCACGTGTT	22	CT	CT	CC	CT	CT	--	--	CT	CC	CT	--	CT	CT	CT	CC	CT	--	CT	CT	CT	CT	CT	CC	CT	CC	CC	CT	CT	CC	CT	CT	CT	CC	CT	CT	CT	CC	--	CC	--	--	--	CC	CC	CT	CC	CC
>ref-182573	AGTATATATACATTACCTCCACGTGTT	23	AG	AG	AA	AG	AG	--	--	AG	AA	AG	--	AG	AG	AG	--	AG	--	AG	AG	AG	AG	AG	AA	AG	AA	AA	AG	AG	AA	AG	AG	AG	AA	AG	AG	AG	AG	--	AA	--	--	--	AA	AA	AG	AA	AA
>ref-182573	AGTATATATACATTACCTCCACGTGTT	25	AG	AG	AA	AG	AG	--	--	AG	AA	AG	--	AG	AG	AG	--	AG	--	AG	AG	AG	AG	AG	AA	AG	AA	AA	AG	AG	AA	AG	AG	AG	AA	AG	AG	AG	AG	--	AA	--	--	--	AA	AA	AG	AA	AA
>ref-182699	AGTGCAAAAACAACTGCTCCAAAGCCT	16	AG	AG	--	AG	AG	GG	--	AG	AG	AG	AG	GG	AG	AG	AG	AG	AG	AG	GG	AG	AG	AG	GG	AG	--	--	GG	AG	AG	AG	AG	AG	AG	AG	AG	GG	AG	--	GG	AG	AG	--	AG	AG	AG	AG	AG
>ref-183086	TTTCAGCTCACCTCTCCTCCACCATCA	5	AG	AG	--	--	AG	--	AG	AG	AG	AG	AG	AG	AG	AG	AG	--	AA	AA	AG	AG	--	AG	AG	AG	AG	--	AG	AA	--	AA	AG	AG	AG	AG	--	--	AG	--	AG	AG	AG	--	AG	AA	--	AG	AG
>ref-183156	GCTGCTGGGACCAAGTCTCCTTCTCTG	2	CT	CT	CT	CC	--	CT	CT	CC	--	CC	CC	CC	CC	CT	CT	CC	CT	CC	CC	CT	CT	CT	--	--	CT	CT	CT	CC	CT	CT	CC	CC	CT	CT	--	--	CT	CC	CT	CC	CT	--	--	--	CT	--	--
>ref-183479	GGATGTTGAACTTATTCTCCCGTGTTT	22	AG	AG	--	AG	GG	AG	AG	GG	GG	GG	AG	GG	AG	GG	GG	GG	--	GG	GG	GG	--	GG	AG	GG	AG	AG	GG	AG	GG	AG	AG	GG	AG	AG	AG	--	AG	--	AG	AG	AG	--	AG	GG	GG	AG	GG
>ref-183702	CTTTCAGCAACCCCAACTCCCTAGCTC	21	CT	CT	CT	CT	CT	--	--	--	CC	--	CC	CC	--	CT	CT	--	--	CC	--	--	CT	--	--	CC	CT	CC	CT	CT	CT	--	CC	CC	CC	CC	--	CC	CC	CT	CT	CT	CC	--	CC	CC	CT	CC	CC
>ref-183833	GTGTATGGTACAAATTCTCCAAGTATA	22	AT	AT	AT	AT	AA	AT	TT	AT	TT	--	AT	AA	AA	AA	AT	AT	TT	AT	AT	AT	AA	TT	AT	AT	TT	AA	TT	AA	AT	AA	AA	AT	TT	AT	AA	AA	TT	TT	AA	TT	AT	--	AT	TT	AT	TT	TT
>ref-183888	TGGAAATAAACCCTACCTCCACAGTGT	4	AG	AG	AA	AG	AG	AG	AA	AG	AG	AG	AA	AG	AG	AG	AG	AA	AA	AA	AA	AA	AG	AA	AG	AG	AA	AG	AA	AA	AG	AA	AA	--	AG	AG	AA	AA	AG	AG	AG	AA	AA	AA	AA	AA	AG	AA	AG
>ref-183888	TGGAAATAAACCCTACCTCCACAGTGT	22	CT	CT	CT	CT	CT	CT	TT	CT	CT	CT	--	CT	CT	CT	CT	TT	TT	CT	CT	TT	CT	TT	CT	CT	TT	CT	TT	TT	CT	--	TT	--	CT	CT	TT	TT	CT	CT	CT	TT	TT	TT	TT	TT	CT	TT	CT
>ref-184018	TTTGTTTATACACCTACTCCTCTGTTT	22	CT	CT	CT	CT	CT	CC	CT	CT	CT	CT	CT	CT	CT	CT	CT	CT	CT	CC	CT	CT	CT	CC	CT	CT	CT	CT	CT	CT	CT	CT	CC	CC	CT	CC	CT	--	CT	--	CT	CT	CT	CC	CC	CT	CT	CC	CT
>ref-184210	ACCTTCTAAACTTAATCTCCGTGAGCG	26	CT	CT	--	CT	--	CC	CC	CT	CC	CT	CT	CT	CT	--	CT	CT	CT	CT	CT	CT	CT	CC	CT	CT	CT	--	CT	CT	CT	CT	CT	CT	CT	CT	CT	CC	CT	CC	CT	CC	CT	--	CT	CT	CT	--	CT
>ref-184449	GTGGGCCAAACAGTGGCTCCAAAGGGC	1	GT	GT	--	GT	--	GG	--	GG	GG	--	GT	GG	GG	GT	GG	GT	--	GG	--	GT	GT	--	GG	GT	--	GT	GT	GT	GT	GT	GT	GT	GT	--	GG	GT	GT	--	GG	GT	GG	--	GT	GT	GG	--	GT
>ref-184449	GTGGGCCAAACAGTGGCTCCAAAGGGC	15	AG	AG	--	AG	--	GG	--	GG	GG	--	AG	GG	GG	AG	GG	AG	--	GG	--	AG	AG	--	GG	AG	--	AG	AG	AG	AG	AG	AG	AG	AG	--	GG	AG	AG	--	GG	AG	GG	--	AG	AG	GG	--	AG
>ref-184554	ACAATGAGGACTAGTGCTCCACTTCAT	8	CG	CG	CG	CG	CG	CG	CG	CG	CG	CG	CG	CG	CG	CG	CG	CG	CG	GG	CG	CG	CG	GG	CG	CG	CG	CG	CG	CG	GG	GG	CG	CG	CG	CG	CG	CG	CG	--	CG	CG	CG	CG	CG	GG	GG	GG	CG
>ref-184902	CGTCTACTGACATGGCCTCCCCTCCAT	2	AG	AG	--	AG	AG	--	--	--	--	AG	AG	--	--	AG	--	--	--	--	AG	AG	AG	GG	GG	AG	--	GG	AG	AG	AG	AG	AG	AG	AG	AG	GG	AG	AG	--	GG	AG	--	--	AG	AG	GG	GG	GG
>ref-184902	CGTCTACTGACATGGCCTCCCCTCCAT	8	CT	CT	--	CT	CT	--	--	--	--	CT	CT	--	--	CT	--	--	--	--	CT	CT	CT	TT	TT	CT	--	TT	CT	CT	CT	CT	CT	CT	CT	CT	TT	CT	CT	--	TT	CT	--	--	CT	CT	TT	TT	TT
>ref-185159	ATAACAGTAACAACAACTCCAACAACA	3	AC	AC	AC	AC	AC	AA	AC	AC	AC	AA	AA	AC	AA	--	AC	AC	AA	AC	AC	AC	AC	AC	AC	AC	AC	AC	AC	AC	AC	AC	AC	AC	AA	AC	AC	AC	--	--	AA	AC	AA	--	AA	AC	--	AC	AA
>ref-185259	CTGACGCCGACTGCTTCTCCCTATACA	21	CT	CT	--	CT	CC	CT	CT	CC	TT	CC	CC	CT	CT	CT	CT	TT	CT	CT	TT	TT	CC	CT	CT	CT	CC	CC	CT	CT	CT	CT	CC	--	CT	CT	TT	CC	CT	--	CC	CT	CT	--	CC	CC	CT	CT	--
>ref-185411	CAAGGCAGAACTTTCACTCCCTCCATA	6	CT	CT	CC	CC	CT	CC	CC	CC	CC	CC	CC	CT	CT	CC	CT	CC	CC	CT	CT	--	CC	CC	CC	CC	CC	CC	--	CC	--	--	CC	CC	CC	CC	CC	CC	CC	CC	--	CC	CT	CT	CT	CT	--	CT	CC
>ref-185411	CAAGGCAGAACTTTCACTCCCTCCATA	12	CT	CT	TT	TT	CT	TT	TT	TT	TT	TT	TT	CT	CT	TT	CT	TT	TT	CT	CT	--	TT	TT	TT	TT	TT	TT	--	TT	--	--	TT	TT	TT	TT	TT	TT	TT	TT	--	TT	CT	CT	CT	CT	--	CT	TT
>ref-185454	TCCCTTGCAACGGTCTCTCCAACTTCC	13	AG	AG	GG	AG	AG	--	AG	--	AG	AG	AG	GG	GG	AG	GG	GG	AG	AG	--	GG	--	AG	AG	GG	--	AG	AG	GG	AG	AG	AG	AG	AG	GG	AG	AG	AG	--	GG	AG	AG	GG	AG	GG	GG	AG	AG
>ref-185556	TATGTCCCCACTCACCCTCCATCAACA	2	AC	AC	AA	AA	AC	--	AC	AA	AA	CC	AA	CC	AA	AC	AC	CC	AC	AC	AC	CC	AA	AC	AC	AC	AC	AC	AA	AC	AA	AC	AC	CC	AC	CC	CC	CC	CC	--	AC	AA	AA	--	AA	AC	AC	--	AA
>ref-185579	GACAAGTTTACAATTTCTCCAAAACTT	5	AG	AG	--	AG	AA	AG	AA	AG	AG	AG	AG	AG	AA	AG	AA	--	--	AA	AA	--	AA	AG	--	AG	AA	AA	AA	AA	AG	AG	AG	AG	AG	AG	AG	--	AA	AG	AA	AG	AA	AA	AA	AG	AA	AG	AG
>ref-185615	TCGGACAGCACTTCGGCTCCAATTCAC	2	CT	CT	CT	CC	CT	CC	CC	CC	CT	--	CC	--	CC	CC	CT	--	CT	CT	CC	CT	CT	CT	CT	CC	CC	CT	CC	CC	CC	CT	CC	CT	--	CT	--	CT	CT	CC	CT	CT	CT	--	CT	CT	CT	CT	CT
>ref-185671	TGGCTTCCAACCCATGCTCCTTCACAA	27	AC	AC	--	AA	--	--	CC	AC	AA	--	CC	AC	CC	AC	--	AC	CC	CC	CC	CC	AC	--	AC	AC	CC	--	AC	AC	AC	CC	AC	AA	AA	AA	AC	AC	AA	--	AA	AC	--	--	CC	AC	AA	AC	AA
>ref-185734	TTTACTCAGACCCATTCTCCAGTTGAG	8	AC	AC	AA	AT	AA	--	AC	AT	--	AC	AC	AT	AA	--	AA	AC	AT	AC	AC	AC	AA	AC	AC	AC	AC	AC	AT	AC	AC	AC	AC	AC	AC	--	AC	AC	AC	AC	AC	AC	AA	AC	--	AA	AC	--	AC
>ref-185743	AAAAATGGAACAGAGGCTCCGCAAAGC	9	AG	AG	--	AG	AG	AG	AG	AG	AG	AG	AG	AG	AA	AG	AG	AA	AG	AG	AG	AG	AA	AG	AG	AG	AG	AA	AA	AG	AG	AG	AG	AG	AG	AG	AG	AG	AG	--	AG	AG	AG	--	AG	AG	AG	AA	AG
>ref-185743	AAAAATGGAACAGAGGCTCCGCAAAGC	21	AG	AG	--	AG	AG	AG	AG	AG	AG	AG	AG	AG	GG	AG	AG	GG	AG	AG	AG	AG	GG	AG	AG	AG	AG	GG	GG	AG	AG	AG	AG	AG	AG	AG	AG	AG	AG	--	AG	AG	AG	--	AG	AG	AG	GG	AG
>ref-185837	GACCACAACACTCCGACTCCAACTCAC	13	CT	CT	CC	CT	CT	CT	CC	CT	CT	CC	CC	CT	CT	CT	CT	CC	CT	CC	CT	CT	--	CC	CT	CC	CC	CC	CC	CC	CC	CC	CC	CT	CC	CT	CC	CC	CC	--	CT	CC	CC	--	CT	CT	CC	--	CC
>ref-186002	AATTAAACAACAAATACTCCCAAGGGT	9	AC	AC	AC	AC	AC	AC	AC	AC	AC	AC	AC	AC	AC	AC	AC	AC	--	AC	AA	AC	AA	AA	AC	AC	AC	AC	AA	AC	AC	AC	AC	AA	AC	--	AC	--	AC	AC	--	AA	AC	--	AC	AC	AA	AC	AC
>ref-186002	AATTAAACAACAAATACTCCCAAGGGT	24	AG	AG	AG	AG	AG	GG	AG	AG	AG	AG	AG	AG	AG	AG	AG	AG	AG	GG	GG	GG	AG	AG	AG	AG	GG	AG	AG	AG	AG	AG	AG	AG	GG	AG	AG	AG	GG	AG	AG	AG	AG	AG	AG	AG	AG	AG	AG
>ref-186341	GTCTCATAAACTTTCACTCCAATATTT	26	AT	AT	AT	AA	AA	AA	AA	AT	AT	AT	AT	AT	AA	AA	AT	--	AT	AT	AA	AA	AT	AT	AT	AT	AT	AT	AA	AT	AT	AT	AT	AT	AT	AT	AA	--	AT	--	AA	AA	AT	--	AT	--	AT	--	AT
>ref-186341	GTCTCATAAACTTTCACTCCAATATTT	27	AT	AT	AT	AA	AA	AA	AA	AT	AT	AT	AT	AT	AA	AA	AT	--	AT	AT	AA	--	AT	AT	AT	AT	AT	AT	--	AT	AT	AT	AT	AT	AT	AT	AA	--	AT	--	AA	AA	AT	--	AT	--	AT	--	AT
>ref-186465	CAGTGAGATACTGCACCTCCTTGACTG	1	CT	CT	--	CC	CC	--	CC	CC	CC	CC	CC	CC	CC	--	CC	CT	CC	CC	CC	CC	CC	CC	--	CC	CC	--	CT	CC	--	--	CC	CC	CC	CC	CT	--	CT	CC	CC	CC	CC	--	CC	--	CC	--	CC
>ref-186465	CAGTGAGATACTGCACCTCCTTGACTG	14	CT	CT	CT	--	--	CT	--	CT	CT	CT	CT	CT	CC	--	CC	CC	CT	CC	CT	CT	CC	CT	CT	--	CT	--	CT	CT	CT	CT	CC	CC	CT	CT	CT	CT	CC	--	--	--	CT	--	CC	--	--	--	CC
>ref-186626	GTGTTGTGGACGATGGCTCCACCTAGT	1	CG	CG	--	GG	--	CG	--	CG	CC	CG	CG	CG	GG	CG	CG	CG	CC	CC	CC	CG	CG	CG	CC	CC	CC	GG	GG	GG	CG	CG	CG	CG	CC	CG	GG	CC	CG	--	CC	GG	CG	--	CG	CG	CC	GG	--
>ref-186664	TATTGCTAAACTCTCTCTCCGTCTCCC	21	CG	CG	CG	CG	CG	CG	CG	CG	CG	CG	GG	CG	CG	CG	CG	CG	GG	CG	CG	CG	CG	GG	CG	CG	CG	GG	CG	CG	CG	GG	GG	GG	GG	CG	GG	CG	CG	--	CG	GG	CG	--	--	CG	CG	CG	CG
>ref-186664	TATTGCTAAACTCTCTCTCCGTCTCCC	26	CT	CT	CT	CT	CT	CT	CT	CT	CT	CT	CC	CT	CT	CT	CT	CT	CC	CT	CT	CT	CT	CC	CT	CT	CT	CC	CT	CT	CT	CC	CC	CC	CC	CT	CC	CT	CT	--	CT	CC	CT	--	--	CT	CT	CT	CT
>ref-186674	CACCTCATTACTCAGTCTCCAAGCACA	15	AG	AG	AG	AG	AG	GG	--	AG	AG	GG	AG	GG	--	AG	GG	AG	AG	GG	AG	AG	AG	AG	--	AG	AG	GG	AG	AG	AG	--	--	AG	AG	AG	GG	AG	AG	AG	GG	GG	GG	AG	GG	AG	AG	GG	AG
>ref-186767	TCTGTCAATACCTCTACTCCCACTGCT	2	CT	CT	--	CT	CT	CT	CT	CT	CT	CT	CT	CT	CT	CT	CT	CT	--	CC	CC	CT	CT	--	CT	CT	CT	CT	CT	CT	CT	CC	CT	CC	CT	CT	CC	CT	CT	CT	--	CT	CT	CT	CT	CT	CC	CC	CT
>ref-186800	CTAGCAATAACAGCAACTCCCTTCTGC	21	AC	AC	AC	AC	AA	AA	AC	AC	AA	--	AA	AA	AA	CC	AA	AC	CC	AC	AA	CC	AC	CC	AC	AC	AA	CC	AC	AA	AC	CC	CC	CC	CC	AC	CC	--	AC	--	AC	CC	AC	--	AC	AC	AC	AC	AA
>ref-187015	AATTTAAACACTCCCTCTCCTCCCCTA	26	CT	CT	CT	CT	CC	CC	CC	CT	CC	TT	CC	TT	CC	CC	CC	CC	CT	CC	CT	TT	CT	CT	CT	CT	CT	TT	CT	TT	TT	CT	CT	CT	TT	CC	CC	CT	TT	--	CT	CC	CT	CC	CT	CC	TT	CT	CC
>ref-187329	TATGGTGGCACTCTATCTCCATTTTTA	13	CG	CG	--	CG	CG	CG	CG	CG	CG	--	CG	CG	CC	CG	--	CG	CG	CC	CG	CG	CC	CG	CG	CC	CG	CG	CG	CC	CC	CG	CG	CG	CG	CG	CG	CG	CG	CG	CC	CG	CG	CG	CC	CG	CG	CG	CG
>ref-187638	TGTGTGGGAACTTGCACTCCACCAATT	14	AG	AG	AG	--	AG	AG	AA	AG	AG	AG	--	AG	AG	AG	AG	AA	AA	AG	AG	AG	AA	AG	AG	AG	AG	AG	AG	AA	AG	AG	AA	AG	--	AG	AG	AG	AG	AG	AA	AG	AG	--	--	AG	AA	AG	AG
>ref-187877	TTCTTGTTGACATGCACTCCCCAAATG	13	CT	CT	CT	--	CT	CT	CT	CT	CT	CT	TT	CT	CT	CT	CT	TT	--	TT	CT	CT	CT	CT	CT	TT	CT	CT	TT	CT	TT	TT	CT	CT	CT	CT	TT	CT	CT	--	CT	CT	CT	TT	--	CT	CT	TT	CT
>ref-188430	GTGGAATTTACGTTTCCTCCCTCGGAT	12	AG	AG	AG	AG	GG	--	AG	AG	GG	AA	AG	GG	AG	AG	GG	GG	GG	GG	AG	AG	AG	AG	GG	AG	AG	AG	AG	GG	AG	AA	AA	AG	GG	AG	GG	AA	AG	AA	AG	AA	AA	--	GG	AG	AG	AG	AG
>ref-188438	TGACAGTCCACATCACCTCCCTGCTTG	23	AG	AG	AG	AG	GG	GG	AG	GG	GG	AG	--	GG	GG	AG	GG	GG	GG	GG	--	--	AG	AG	GG	GG	AG	AG	--	GG	AG	AG	AG	GG	GG	GG	AG	AG	AG	--	AG	AG	GG	GG	GG	AG	AG	AG	--
>ref-188438	TGACAGTCCACATCACCTCCCTGCTTG	26	AT	AT	AT	AT	AT	TT	AT	AT	AT	AT	AT	AT	AT	TT	AT	AT	AT	AT	--	TT	AT	TT	AT	AT	TT	AT	AT	TT	TT	AT	AT	AT	TT	AT	AT	TT	TT	--	AT	TT	AT	--	AT	TT	AT	AT	AT
>ref-188495	TCTCGGCACACCAATTCTCCATGGTAG	5	AG	AG	GG	GG	GG	AG	GG	AG	AG	--	GG	AG	GG	AG	--	AG	GG	AG	AG	GG	GG	GG	AG	AG	AG	AG	GG	AG	AG	GG	GG	AG	AG	GG	AG	AG	AG	GG	AG	AG	GG	AG	AG	GG	AG	AG	AG
>ref-188524	ACCACAACTACTAAGGCTCCGTTTGAA	5	CT	CT	TT	TT	CT	TT	TT	--	CT	TT	CT	TT	CC	CT	TT	CC	CT	CT	CT	CT	--	CT	TT	CC	TT	CT	CC	CT	CC	CT	CT	CT	CT	CT	TT	CT	CC	CT	TT	CC	TT	--	CC	CC	TT	TT	CT
>ref-188529	TCCAAACATACTTCGCCTCCCTAATTG	8	AG	AG	--	AG	AG	AA	AA	AG	AG	GG	AA	GG	GG	GG	AA	AG	--	AA	AA	AG	AG	GG	AG	GG	AG	AG	AG	AG	GG	GG	AA	GG	GG	AA	AG	AG	AG	--	AA	AG	--	--	AA	AA	AG	AA	--
>ref-188577	CCCACGGCAACCACAACTCCATTGATG	26	AT	AT	TT	TT	AT	AT	AT	AT	TT	TT	AA	AT	AT	AT	AT	AT	--	AT	AA	AT	AA	AT	AT	AA	AT	AT	AT	AT	TT	AT	AA	AA	AT	AT	TT	AT	AT	--	AT	AT	TT	AT	AT	AT	AT	AT	TT
>ref-188593	ATTGTGACAACCCGACCTCCATACTAT	21	AG	AG	AG	AA	AG	AG	AG	AG	AA	AA	GG	AA	AG	GG	--	AG	--	GG	GG	AG	--	GG	AA	AG	AG	AA	GG	GG	AG	--	--	AA	AA	AG	AG	GG	AA	--	AG	AG	--	--	GG	GG	AA	AG	AA
>ref-188606	TGAGTTTGAACATACTCTCCCAACATA	13	AT	AT	AT	AT	AA	AT	AA	AT	TT	TT	AA	AT	AA	AT	AT	AT	AT	AT	AT	AT	AT	AT	AA	AT	AT	AT	TT	AT	AA	AT	AT	AA	AT	AT	AA	AT	AA	AT	AT	AT	TT	--	AA	TT	AA	AT	TT
>ref-188798	TATGTGACGACCGGGTCTCCTTTTTCC	21	GT	GT	TT	GT	GT	TT	GT	--	TT	--	TT	TT	GT	TT	GT	TT	TT	TT	GT	TT	GT	GT	--	--	GT	GT	GT	--	GT	TT	GT	GT	GT	GT	TT	GT	GT	--	GT	GT	GT	GT	GT	GT	GT	GT	--
>ref-189015	TCACCCAAGACATGGGCTCCGATCGAA	2	CT	CT	--	CC	CC	CT	CT	CT	--	--	CT	CC	CT	CT	CT	CC	CT	CT	CT	CT	CT	CC	CT	CT	CT	--	CT	CC	CT	CT	CT	CC	CT	CT	CT	--	CT	--	CT	CC	--	CT	CT	CC	CT	CT	CT
>ref-189071	TCAAAGGAAACAAACACTCCGCAAACA	21	GT	GT	GG	GT	TT	TT	--	TT	GT	TT	GT	GT	GG	--	GT	GT	--	GG	GT	GT	GG	TT	GT	GG	GT	GT	TT	GG	GG	TT	TT	TT	GT	GT	TT	GT	GT	--	GG	GT	TT	GT	GG	TT	GT	TT	GT
>ref-189430	TGCTGCCATACATGTTCTCCATATTGT	9	AT	AT	TT	AT	AT	AT	--	AT	AT	AT	AT	AT	AT	AT	TT	AT	TT	TT	TT	AT	AT	TT	TT	TT	TT	AT	TT	TT	AT	AT	AT	AT	AT	AT	AT	TT	TT	AT	AT	AT	TT	TT	TT	TT	AT	--	AT
>ref-189590	ATGACACAGACATGCTCTCCTTTTCAT	2	AT	AT	--	TT	TT	AT	TT	TT	AT	TT	TT	AT	AT	AT	AT	AT	AT	AT	AT	TT	AT	--	AT	AT	AT	AT	TT	AT	AT	AT	TT	AT	AT	AT	AT	AT	AT	--	AT	TT	--	TT	TT	TT	AT	AT	AT
>ref-189657	TGGCTTACCACAATGCCTCCACTTCTA	15	AG	AG	GG	AG	--	AG	AG	GG	AG	GG	AG	AG	AG	GG	AG	AG	AG	GG	GG	GG	GG	AG	AG	GG	AG	AG	GG	AG	GG	AG	AG	AG	AG	AG	AG	AG	AG	AG	AG	AG	AG	AG	GG	GG	GG	GG	AG
>ref-189720	CATTCTCGGACTCTAACTCCATGCCAT	9	AG	AG	AG	AG	GG	GG	AG	AG	AG	GG	AG	AG	AG	GG	AG	AG	GG	GG	AG	AG	--	GG	AG	AG	AG	AG	AG	GG	GG	GG	GG	AG	AG	GG	AG	GG	AG	--	GG	AG	GG	--	AG	GG	GG	AG	GG
>ref-190102	TCCGACGTTACCCGTACTCCTTGTGTC	2	CT	CT	CT	CT	CT	--	CT	CT	CT	CT	CT	CT	CC	CT	CC	CC	CT	CT	CC	--	CC	CT	--	--	CT	CT	CT	CT	CT	CT	CT	CT	CT	CT	CT	--	CT	--	CC	CT	CC	--	CT	CT	CT	CC	CT
>ref-190300	AATAAGGCAACGGGCCCTCCCACCAAA	14	CG	CG	CG	CC	CG	CG	CG	--	CG	CC	CG	GG	CC	GG	GG	CC	CC	CG	CC	CC	CG	GG	GG	CG	CG	GG	CG	CG	CC	CG	GG	GG	CC	GG	CG	CC	CC	--	CG	CC	--	CG	GG	CG	CC	CG	CG
>ref-190391	TCATCAGTTACACCCACTCCACACACT	2	CT	CT	CC	CC	CC	CC	CT	--	CC	CC	CC	CT	CT	CT	CT	CT	CC	CC	CT	CC	CC	CC	CT	CT	CT	CT	--	CC	CT	CC	CC	CT	CT	CC	CT	CT	CT	--	--	CC	--	--	CC	CT	CT	CT	CT
>ref-190474	TTGGCTCTAACTTTGGCTCCATTAATT	8	CT	CT	CT	CT	CT	CT	--	CT	CT	CT	CT	CT	CT	CT	CT	CT	CT	TT	CT	CT	TT	TT	--	CT	CT	CT	CT	CT	CT	CT	CT	CT	TT	CT	CT	TT	CT	TT	TT	CT	CT	CT	CT	CT	--	--	CT
>ref-190496	ACTGCAGTTACTCTTGCTCCCTTTTCT	4	AG	AG	GG	--	GG	--	AG	GG	GG	AG	GG	GG	GG	GG	AG	--	GG	GG	GG	GG	--	GG	GG	GG	GG	GG	GG	GG	GG	GG	AG	AG	GG	GG	--	--	GG	GG	GG	--	AG	--	GG	GG	GG	GG	GG
>ref-190496	ACTGCAGTTACTCTTGCTCCCTTTTCT	21	AC	AC	CC	AC	CC	--	AC	CC	CC	AC	CC	--	CC	--	AC	--	AC	CC	CC	CC	--	CC	CC	AC	CC	CC	CC	CC	CC	AC	CC	CC	CC	CC	CC	CC	AC	CC	CC	AC	AC	--	CC	--	--	--	AC
>ref-190781	CTACAGGAAACAACCACTCCTATTCCA	7	AG	AG	AG	AG	--	--	AG	AG	AG	AG	AG	AG	GG	GG	--	AG	AG	AG	--	AG	GG	AG	AG	GG	AG	GG	--	AG	AG	AG	AG	AG	--	AG	GG	AG	AG	GG	GG	--	AG	GG	--	AG	GG	GG	GG
>ref-190781	CTACAGGAAACAACCACTCCTATTCCA	26	CT	CT	CT	CT	CC	CT	CT	CT	CT	CT	CT	CT	CT	CT	CT	CC	CC	CT	CT	CT	CT	--	CT	CT	CT	CT	CC	CT	CT	CT	CT	CC	--	CT	--	CC	CT	CC	CT	CT	CC	CC	CT	CT	CT	CT	CT
>ref-191320	TTTCAAGGTACATTTTCTCCTCCAATT	1	CT	CT	CT	CT	CT	--	CC	CT	CT	CT	AC	CC	--	--	CT	CT	--	CT	CT	CT	CT	CT	AC	CT	CT	CT	CT	CT	CC	CT	CT	--	CT	CT	CC	CT	AC	--	CT	CT	CT	CT	AC	CT	--	CC	CT
>ref-191544	TAGACTGATACAAGATCTCCTCTTATG	14	AG	AG	GG	AG	AA	AA	AG	AA	AG	AA	AG	AG	GG	AG	AG	AG	AA	GG	AG	AG	GG	AA	AG	GG	AG	AG	AA	GG	GG	AA	AA	AA	AG	AG	AA	AG	AG	AA	GG	AG	AA	AG	GG	AA	AG	AA	AA
>ref-191544	TAGACTGATACAAGATCTCCTCTTATG	27	AG	AG	GG	AG	AA	AA	AG	AA	AG	AA	AG	AG	GG	AG	AG	AG	AA	GG	AG	AG	GG	AA	AG	GG	AG	AG	AA	GG	GG	AA	AA	AA	AG	AG	AA	AG	AG	AA	GG	AG	AA	AG	GG	AA	AG	AA	AA
>ref-191566	GGATTAATTACACCCACTCCCATTTAG	9	CT	CT	TT	CT	CT	--	TT	--	CT	--	CT	CT	--	CT	TT	CT	CT	CT	CT	CT	--	TT	TT	CT	CT	TT	TT	CT	CT	TT	--	CT	TT	CT	CT	CT	TT	CT	TT	CT	TT	TT	TT	TT	TT	CT	CT
>ref-191711	ACTGTGCAAACATTAGCTCCAACGATA	24	AG	AG	GG	GG	GG	GG	GG	AG	GG	AG	AG	AG	AG	AG	GG	AG	GG	GG	AG	AG	AG	AG	GG	--	GG	GG	GG	AG	GG	AG	AG	AG	GG	AG	GG	AG	GG	GG	GG	GG	GG	AG	GG	GG	AG	GG	GG
>ref-191849	TTGTATATTACTACCTCTCCCAAAGAG	8	GT	GT	GT	GT	GT	TT	GT	GT	GT	TT	TT	GT	TT	GT	GT	GT	GT	GT	TT	TT	GT	GT	GT	TT	TT	GT	TT	GT	GT	TT	TT	GT	TT	GT	GT	TT	--	--	GT	TT	--	--	TT	--	GT	GT	GT
>ref-191910	TAGGTAGGGACTAGAACTCCTATGCAG	5	CT	CT	CC	TT	TT	TT	CT	CT	CT	CT	CC	TT	CT	TT	CC	TT	CT	CT	CC	CT	TT	CC	CT	CT	CC	CC	CT	CC	CT	CC	TT	TT	TT	--	CT	CC	--	--	CC	CT	CC	--	CT	TT	CT	TT	CT
>ref-191974	ACTCGAACAACATGAACTCCTTCCTTA	5	AG	AG	--	AG	AG	AG	GG	AG	AG	GG	AG	GG	AG	AG	GG	AG	GG	AA	AG	AG	AA	AA	AG	AG	AG	GG	AA	AA	AA	--	AG	AG	AG	AG	AG	AG	GG	--	AG	GG	--	--	AG	AG	AA	AA	AG
>ref-191974	ACTCGAACAACATGAACTCCTTCCTTA	22	CT	CT	--	CT	CT	CT	TT	CT	CT	TT	CT	TT	CT	CT	TT	CT	TT	CC	CT	CT	CC	CC	CT	CT	CT	TT	CC	CC	CC	--	CT	CT	CT	CT	CT	CT	TT	--	CT	TT	--	--	CT	CT	CC	CC	CT
>ref-192001	CAATTAGAAACATTTGCTCCACAATCC	8	AT	AT	AA	AA	AA	--	AT	AT	AT	AA	AA	AT	AT	AT	AT	AT	AA	AT	AT	AA	AA	AA	AA	--	AT	AT	AT	AT	AT	AA	AA	AT	AT	AA	AT	AT	AT	--	AT	AT	AA	--	AT	AT	AT	AA	AT
>ref-192001	CAATTAGAAACATTTGCTCCACAATCC	22	CT	CT	CC	CC	CC	--	CT	CT	CT	CC	CC	CT	CT	CT	CT	CT	CC	CT	CT	CC	CC	CC	CC	--	CT	CT	CT	CT	CT	CC	CC	CT	CT	CC	CT	CT	CT	--	CT	CT	CC	--	CT	CT	CT	CC	CT
>ref-192030	GTAATCAACACAGAGCCTCCAAGACCC	1	AG	AG	AG	AG	AG	AG	AG	AG	AG	AG	AG	AG	AG	AG	AG	AG	AG	--	AG	AG	AG	AG	AG	AG	AG	GG	AG	--	AG	AG	AG	AG	AG	AG	--	--	AG	--	--	AG	AG	GG	AG	AG	AG	AG	AG
>ref-192032	TTCGAGTTCACTATTTCTCCTCTTACA	16	CT	CT	CT	TT	TT	TT	TT	--	TT	--	CT	TT	--	CT	CT	CT	TT	--	CT	TT	CT	CT	CT	CT	CT	CT	CT	CT	CT	--	TT	CT	CT	TT	CT	CT	CT	--	--	CT	CT	--	TT	CT	CT	CT	CT
>ref-192053	TTTTTCCGAACTTGGCCTCCCAGGGGT	23	AG	AG	--	AG	AA	AA	AA	AG	AA	AA	--	AG	GG	AG	AG	AG	--	GG	AG	AG	--	AG	AG	GG	AG	AG	AA	GG	AG	AA	AA	AA	AG	AG	AG	AG	AG	AA	GG	AG	AA	--	GG	AA	AG	AA	AA
>ref-192333	AACTGGCTGACAGCAGCTCCAAGCCCT	14	CT	CT	CT	CT	CC	CT	CC	CC	CT	--	CT	CT	CT	CT	CT	--	CC	--	CT	CT	CC	CC	CC	CT	CT	CT	CT	CC	CC	--	--	CT	CT	CT	CT	--	--	CT	CC	CT	CT	CT	CT	CT	CC	CT	CC
>ref-192825	TGAGGAGCAACTTGAGCTCCTAAAAAT	14	CG	CG	GG	CG	--	GG	CG	CG	CG	GG	CG	CG	CG	GG	--	CG	CG	--	--	CG	--	CG	GG	GG	CG	CG	GG	GG	GG	CG	CG	CG	CG	CG	CG	GG	GG	CG	CG	CG	CG	--	GG	--	CG	GG	CG
>ref-192931	ATACCTTGGACTAATCCTCCAAGCGAC	24	CT	CT	CC	CT	CT	CT	CT	CC	CT	CT	CT	CT	CT	CT	CC	CT	CC	CC	CC	CT	CC	CT	CT	CT	CC	CC	CT	CT	--	CT	CC	CT	CT	CC	CT	CT	CC	--	CT	CT	CT	CT	CT	CT	CT	CC	CT
>ref-192998	GCATTTAACACATGATCTCCTGATAAT	27	AT	AT	--	AT	--	AT	AA	AT	AT	TT	AT	AA	TT	AT	AT	AA	--	AT	AA	AA	--	TT	TT	AT	TT	AA	AT	AA	AT	AT	AT	AA	AA	AT	AT	AA	AT	--	AT	AA	TT	--	TT	AT	AT	AT	AA
>ref-192999	CCTTTGATTACTCCATCTCCTGCAATT	14	CT	CT	--	--	TT	--	--	CT	--	--	TT	CT	CT	CT	TT	CT	TT	CT	CT	--	CT	CT	TT	TT	TT	CT	TT	CT	TT	CT	CT	TT	TT	CT	CT	CT	TT	TT	CT	TT	--	CT	TT	TT	TT	TT	TT
>ref-193070	TACAGAATAACTAGTGCTCCCCCTTGC	12	CT	CT	CT	TT	CT	CT	--	TT	CT	CT	TT	TT	CT	TT	CT	CT	TT	TT	TT	CT	--	CT	TT	TT	TT	TT	TT	CT	CT	TT	TT	CT	TT	CT	TT	TT	CT	CT	CT	TT	TT	--	CT	TT	CT	TT	TT
>ref-193082	AATTCGAACACAAAACCTCCTTTCAAA	6	AG	AG	--	AG	AG	AG	AG	GG	GG	--	AG	AG	AG	AG	AG	--	GG	GG	GG	AG	GG	AG	AG	AG	AG	GG	--	AG	GG	GG	GG	--	AG	AG	AG	AG	AG	AG	AG	AG	--	--	AG	AG	AG	AG	AG
>ref-193119	CCTCCTGGTACTCAGTCTCCAATGCCT	7	CG	CG	--	CG	CG	GG	CG	CG	CG	GG	GG	GG	CG	GG	GG	CG	GG	CG	CG	CG	GG	CG	CG	CG	CG	CG	CG	CG	CG	CG	GG	CG	GG	CG	GG	CG	GG	CG	CG	CG	CG	--	CG	CG	GG	GG	CG
>ref-193119	CCTCCTGGTACTCAGTCTCCAATGCCT	13	CT	CT	--	CT	CT	CC	CT	CT	--	CC	CT	CC	CT	CC	CT	CT	CC	CT	CT	CT	CC	CT	CT	CT	CT	CT	--	CT	CT	CT	CC	CT	CC	CT	CC	CT	CT	CT	CT	CT	CT	--	CT	CT	CC	CC	CT
>ref-193232	ACTTCATGCACCTATACTCCGCAACAA	22	CT	CT	--	CC	CT	CC	CC	--	CC	CT	CT	CT	CT	CT	CC	CC	CC	CT	CC	CT	CC	CT	CC	CT	CT	CT	CC	CC	CT	CT	CT	--	CT	CT	--	CT	--	CT	CC	CC	--	CT	CT	CT	CT	CC	CT
>ref-193414	AGGGAGATGACGACAACTCCCTACGAC	14	CT	CT	--	--	CT	TT	CT	TT	TT	--	CT	CT	TT	CT	TT	TT	CT	TT	--	TT	TT	TT	--	TT	TT	TT	TT	TT	--	CT	TT	TT	CT	CT	TT	TT	CT	TT	TT	CT	TT	--	--	TT	CT	CT	TT
>ref-193491	AGTAGAGCCACTGCTCCTCCCATGGAT	9	CG	CG	CG	CG	CC	CC	CG	CG	GG	CC	CG	CG	GG	CC	CG	CG	CC	CC	CG	GG	CG	CC	GG	GG	CC	CG	CG	CC	CG	CC	CC	GG	CG	CC	CG	CC	CG	--	CC	CG	CC	--	CG	CC	CC	CG	CC
>ref-193752	TATCCAGCAACCGCTGCTCCGTCGACA	8	AC	AC	AC	AC	CC	--	AC	AC	AC	CC	AC	AC	--	AC	AC	CC	AC	AC	AC	AC	AC	AC	CC	AC	CC	AC	CC	CC	AC	AC	AC	--	AC	AC	AC	AC	--	AA	AC	CC	AC	--	AC	AC	CC	AC	CC
>ref-193792	TACCGCCTAACCACAGCTCCTGCAATT	12	CG	CG	CG	CG	CC	CC	CG	CC	CC	CG	CG	CG	CC	CG	CG	CC	CC	CG	--	CG	CG	CG	CG	CG	CG	CC	CC	CG	CC	CG	CC	CG	CG	CG	CG	CG	CG	CG	CC	CC	CG	CC	CC	CC	CG	CG	CC
>ref-193799	TATTTTTCCACCATTACTCCTTTGAAA	23	CT	CT	--	CC	CC	CT	CC	--	--	CT	CC	CC	CT	CT	CT	CC	CT	CT	TT	CT	CT	CC	CT	TT	TT	CT	CT	CC	CT	CC	CC	CC	CT	TT	CC	CC	CC	--	CT	CT	CT	--	CC	TT	CT	CC	CT
>ref-193895	TCTGAATCCACTGTTTCTCCCACATCT	7	CT	CT	TT	TT	TT	CT	TT	CT	CT	--	TT	TT	--	CT	CT	TT	CT	--	CT	CT	TT	TT	CT	CT	CT	CT	CT	TT	CT	TT	CT	CT	CT	CT	CT	TT	TT	--	CT	TT	CT	--	TT	CT	TT	TT	CT
>ref-193948	GCTTTTCTTACTTGTTCTCCCCTTTAA	1	AG	AG	AG	AG	AG	GG	AG	GG	GG	--	AG	AG	GG	AG	AG	GG	AG	GG	AG	AG	AG	AG	GG	--	GG	AG	GG	GG	AG	AG	AG	AG	GG	GG	GG	AG	GG	--	GG	GG	AG	--	AG	--	GG	AG	AG
>ref-194073	CATATCACCACATTTTCTCCTTTCGCA	2	AG	AG	--	GG	GG	AG	AA	GG	AG	AG	AG	AG	AG	AG	AA	AA	--	GG	AA	AG	GG	GG	GG	AA	AG	AA	AA	GG	AG	AG	GG	GG	AA	AG	AA	AG	AG	AA	AA	AG	AG	--	AA	AG	AG	GG	AA
>ref-194088	CATAATCCTACATAAACTCCATCCACC	22	CT	CT	--	CT	CT	TT	TT	TT	--	TT	TT	TT	TT	--	TT	--	CT	CT	TT	TT	TT	CT	CT	CT	CT	CT	TT	TT	--	CT	CT	--	TT	TT	TT	CT	TT	CT	CT	CT	TT	--	--	CT	CT	TT	--
>ref-194295	CGGATTGGAACCACGGCTCCTTTATAT	15	GT	GT	GT	TT	GT	GT	GT	GT	GT	--	GT	TT	GT	TT	GG	TT	TT	GG	GG	GT	TT	GG	GT	GG	GG	GG	GT	GG	GT	GG	TT	GT	TT	TT	TT	GG	GT	GG	GG	TT	GT	GT	GT	GT	GT	TT	GT
>ref-194416	GATCCAGCAACGCTGACTCCACATCTG	22	CT	CT	--	CT	CC	--	CT	CT	CT	--	TT	--	CC	CC	CT	CC	TT	CT	CT	CC	--	CT	TT	CT	CC	CT	CT	TT	CT	TT	--	CC	CC	CC	CC	CT	--	--	CC	TT	--	--	--	CC	CT	CT	CT
>ref-194416	GATCCAGCAACGCTGACTCCACATCTG	23	AG	AG	--	AG	AA	--	AG	AG	AG	--	GG	--	AA	AA	AG	AA	GG	AG	AG	AA	--	AG	GG	AG	AA	AG	AG	GG	AG	GG	--	AA	AA	AA	AA	AG	--	--	AA	GG	--	--	--	AA	AG	AG	AG
>ref-194506	TGGAATGCAACCAAACCTCCTTCAAGA	21	CT	CT	--	CC	CC	CC	CT	CT	CC	CT	--	CT	CC	CC	CC	CC	CC	--	CC	CC	--	CC	CC	CC	--	CC	CC	--	CC	--	--	CT	CC	CT	CT	CC	CC	CC	CC	CC	CT	CC	CT	CC	CC	CC	CC
>ref-194731	ATCACGGCCACAAATTCTCCCGAACCC	21	CT	CT	CT	CC	CC	CC	--	CT	CT	CT	CT	CT	CT	CC	CT	CC	CT	CC	--	CT	--	--	CT	--	CT	CT	CT	CT	CC	--	--	CT	CC	CT	CC	CT	CT	--	CT	CT	CT	--	CC	CT	CC	CC	CT
>ref-194803	ATAACATCAACACCACCTCCGCGGACA	21	AG	AG	AG	GG	GG	--	AG	AG	AG	--	GG	GG	GG	AG	AG	AG	AG	AG	GG	AG	--	GG	GG	AG	AG	AG	GG	AG	AG	AA	AA	AA	AG	AA	AG	AG	AG	--	GG	AG	--	--	GG	AG	AG	AG	AG
>ref-195085	CATGTAGAAACATTCACTCCAATACAC	21	AC	AC	--	AC	CC	--	AA	--	AC	AC	AC	AC	CC	AC	CC	AA	AC	AC	AC	AA	CC	AC	AC	CC	AA	AC	AC	AC	CC	AA	AA	AC	AC	CC	AA	AC	AC	--	AA	AC	AC	--	AC	AC	AC	AA	AC
>ref-195143	GCTTTATTTACTCTTTCTCCTACTGTT	25	AG	AG	AG	AG	AG	AG	AG	AG	AG	AG	GG	AG	GG	AG	AG	GG	AG	AG	AG	AG	AG	AG	GG	GG	GG	AG	AG	--	AG	AG	AG	GG	--	GG	AG	AG	GG	--	AG	AG	AG	AG	AG	AG	AG	AG	AG
>ref-195345	GGCTTGGTCACTTCGCCTCCAAGAATA	12	CT	CT	--	CT	--	CT	TT	CT	CT	CT	TT	CT	TT	TT	CT	TT	--	CT	TT	CT	--	CT	TT	CT	--	CT	TT	CT	CT	CT	--	CT	TT	TT	TT	CT	CT	--	TT	CT	TT	TT	CT	CT	TT	CT	CT
>ref-195571	CTGCAAAACACACCCGCTCCAGCGCAA	14	CT	CT	--	CC	--	--	CC	CT	CT	--	CT	CT	CC	CC	CT	--	CT	CT	CC	CT	CT	CT	CT	CC	CT	CT	CC	CT	CC	CC	CT	--	CC	CT	CT	--	CT	--	CT	--	CC	CC	CT	CC	CT	CC	CC
>ref-195571	CTGCAAAACACACCCGCTCCAGCGCAA	16	AG	AG	--	AG	--	AG	AG	AG	AG	AG	AG	AG	AA	AG	AG	AG	GG	AG	AG	GG	AG	AG	AG	AG	GG	AG	AG	AG	GG	AG	AG	AG	AG	GG	AG	AG	AG	--	AG	AG	AG	AG	AG	GG	AG	--	GG
>ref-195595	AGTGCGGCGACTGCCCCTCCAACTCCA	7	AG	AG	GG	GG	AG	GG	AG	GG	GG	GG	GG	AG	GG	--	AG	AG	AG	AG	AG	AG	GG	AG	GG	AG	AG	AG	GG	AG	GG	GG	AG	AG	AG	AG	AG	AA	AG	--	GG	GG	GG	--	GG	AG	AG	AG	GG
>ref-195789	TAACAAGTCACAGGTTCTCCAACAAGT	26	GT	GT	GG	GT	GT	GT	GT	GG	GG	GT	GT	GT	TT	GT	GT	GT	GG	GT	GG	GG	--	GT	GG	GT	GG	TT	TT	GT	GT	GT	GT	GT	GG	GT	GT	GT	GT	--	GT	GT	GT	GT	GT	GT	GT	TT	GT
>ref-195805	AAAATTGAAACAAATTCTCCTTAGATC	5	CT	CT	--	CC	CT	CT	CC	CC	CC	CT	CC	CC	CC	CC	CC	CT	CC	CC	CC	CC	CT	CT	CC	CC	--	CC	CC	CC	CT	--	CC	--	CC	CC	CC	CT	CT	CC	CT	CC	--	CC	--	CC	CT	CC	CT
>ref-195832	TAAATGATTACCCCTTCTCCAGACACA	2	AC	AC	--	CC	CC	CC	AC	AC	CC	--	AA	AC	CC	CC	AC	CC	AA	AC	AC	--	AC	AC	AA	AC	CC	AC	--	AC	AC	AA	AC	CC	CC	CC	CC	--	AC	--	CC	AA	AA	AC	CC	CC	AC	AC	AC
>ref-195847	TGTTAGACCACTTTTTCTCCATCCACT	4	AT	AT	AA	AA	TT	AA	AA	AT	AT	TT	AA	AT	TT	TT	AA	AT	AT	AA	AA	AT	AA	TT	AT	TT	AT	AT	AT	AA	TT	TT	AA	TT	TT	AA	AT	AT	AT	AT	AA	AT	TT	--	AA	AA	AT	AA	TT
>ref-195934	CACTATGCCACCATGGCTCCTTGTTAA	8	CT	CT	--	CT	CT	--	CC	CC	CT	CT	CT	CT	--	CT	CT	CC	--	CC	CC	CT	--	CC	CT	CC	CT	CC	CT	CC	--	CC	CT	CT	CC	CC	CT	--	CC	--	--	CT	CT	--	CC	CT	CT	CT	CT
>ref-195934	CACTATGCCACCATGGCTCCTTGTTAA	22	CT	CT	TT	TT	TT	CT	CT	CT	TT	TT	TT	--	TT	TT	TT	--	TT	TT	TT	TT	TT	CT	TT	TT	TT	TT	--	CT	TT	TT	TT	TT	--	CT	TT	TT	CT	--	--	TT	TT	--	CT	TT	--	TT	TT
>ref-196053	TCGGATCCCACCCCATCTCCGCCACCA	4	AG	AG	--	AG	AG	GG	GG	AG	GG	GG	AG	AG	GG	GG	GG	AG	AG	AG	GG	AG	GG	AG	GG	AG	AG	AG	GG	AG	AG	AG	AG	AG	AG	AG	AG	GG	AG	AG	GG	GG	AG	AG	GG	GG	GG	AG	AG
>ref-196131	TGCACAGCCACTTCGGCTCCCCCCCTT	25	CT	CT	CT	CT	CT	CT	CT	CC	CC	CT	CC	CT	CC	CT	CC	CT	CC	CC	CC	CC	CC	CC	CC	CC	CT	CT	CT	CC	CC	CC	CT	CT	CT	CC	CT	CC	CC	CC	CT	CC	CT	CC	CT	CC	CC	--	CC
>ref-196412	ATAGTGCTTACTATTCCTCCACCATCT	7	CT	CT	CC	CC	CC	CC	CC	--	CC	CC	CC	CC	CC	--	CT	CC	CC	CT	CC	CC	CC	CT	CC	CC	CC	--	--	--	--	CC	CC	--	CC	CC	CC	CC	--	CT	CC	CC	CC	--	CC	CC	CC	CC	CT
>ref-196501	ATGCAGACAACTCATCCTCCATCTATG	4	CT	CT	CT	CT	CT	CT	TT	CT	CT	TT	TT	CC	CC	CT	CC	TT	CC	TT	CC	CC	CT	CT	CC	CT	CT	CT	TT	CT	TT	TT	TT	CC	TT	CC	TT	TT	CT	--	CC	CT	CT	AT	CT	CC	TT	CC	CT
>ref-196524	ATCTTCAGGACTAAAACTCCACAGCTT	25	CT	CT	CC	CC	CT	CC	CT	CC	CC	CT	CC	CT	CT	CT	CC	CT	CT	CT	CC	CT	CC	CT	CT	CT	CT	CT	CT	CT	CC	CT	CT	CT	CT	CT	CC	CT	CC	CC	CT	CT	CT	CT	CT	CT	CT	CT	CT
>ref-196534	CTTACATTTACCAAATCTCCTGAACTA	25	AC	AC	AC	CC	--	AC	AC	AC	CC	AC	CC	CC	--	CC	--	CC	AC	AC	AC	AC	AC	AC	AC	CC	AC	AC	AC	AC	CC	AC	AC	AC	CC	--	AC	CC	CC	--	AC	CC	AC	--	CC	AC	CC	CC	AC
>ref-196672	GTTTCACCAACTGGCTCTCCAAGCAAC	25	AG	AG	AA	AG	AG	AA	AA	AA	AG	AA	AG	AG	AG	AG	AG	AG	AG	AG	AG	AG	AG	AA	AG	AG	AG	AG	AA	AA	AG	AG	AG	AG	AG	AG	AG	AG	AG	AA	AA	AG	AG	AA	AG	AG	--	AG	AA
>ref-196884	GATGCAAACACACCATCTCCTACCCAA	16	CT	CT	CT	CT	TT	TT	TT	TT	CT	CT	CT	CT	TT	TT	TT	TT	CT	TT	TT	TT	CT	CT	CT	CT	CT	CT	CT	TT	CT	CT	CT	TT	CT	--	TT	CT	CT	CT	CT	CT	CT	--	CT	CT	CT	TT	--
>ref-197304	TGTGGCCCAACTCCAGCTCCTTTGTTG	15	AG	AG	--	AG	GG	AG	GG	AG	GG	GG	AG	AA	AG	AG	--	GG	GG	AG	AG	GG	AA	AG	AG	GG	GG	GG	AG	AA	AG	AA	AA	GG	AG	GG	AG	GG	GG	--	GG	AG	AG	--	GG	GG	--	GG	AG
>ref-197362	GCAGTATGGACAGTGGCTCCGGGTGCT	9	AG	AG	AG	GG	AG	--	AG	--	GG	--	GG	AG	--	AG	AG	GG	--	AG	--	GG	--	AG	GG	GG	AG	GG	AG	--	--	AG	--	GG	AG	GG	GG	GG	GG	--	GG	GG	GG	GG	GG	AG	AG	AG	GG
>ref-197426	ATACACCTTACCTAGACTCCCTAAACC	27	AC	AC	CC	AC	CC	AC	AC	AC	AC	CC	AC	AC	AC	AC	CC	AC	CC	CC	AC	AC	CC	AC	CC	AC	AC	AC	AC	CC	AC	CC	--	AC	AC	AC	AC	CC	CC	--	AC	AC	CC	AC	CC	AC	AC	AC	--
>ref-197945	TTTAACATAACTTAGGCTCCGTTTCAA	21	AG	AG	--	GG	GG	GG	AG	AG	GG	GG	GG	AG	AG	AG	AG	AG	GG	GG	AG	GG	GG	GG	AG	GG	AG	AG	AG	--	AG	GG	GG	AG	AG	GG	AG	AG	AG	--	AG	AG	AG	--	AG	AG	GG	AG	AG
>ref-198100	TGCATCAAAACCAATCCTCCTGGGCCC	6	CT	CT	--	CT	CT	CC	CT	CT	CT	--	CC	CT	CT	CT	CT	CC	CT	CC	CT	CT	CT	CT	--	CT	CT	CT	CT	CT	CT	CT	CT	CT	CT	CT	CT	CC	CT	--	CT	CT	CT	--	CT	CT	CT	CC	CT
>ref-198170	ATTAAAAATACAGATTCTCCTTACGTT	24	CT	CT	CT	CT	CT	CC	CC	CC	CC	--	CT	CC	CC	CT	CC	CT	CT	CC	--	CT	CC	CC	CC	CT	CC	CC	CT	CT	CT	CT	CT	CT	CT	CC	CC	--	CT	CT	CC	CT	CC	--	CT	CT	CT	CC	CC
>ref-198296	ATTGCGTAGACCGCATCTCCTTTAATT	5	CT	CT	CT	CC	CT	CT	CT	CT	CC	CT	CT	CC	CT	CT	CT	CT	CT	CC	CT	--	CT	CT	CC	CT	CT	CC	CT	CT	CT	--	CC	CC	CC	CT	CT	CT	CT	CC	CT	CC	CT	CC	CT	CT	CC	CC	CT
>ref-198342	ACAAGAAGAACAAACACTCCATCCCAA	1	AC	AC	AC	--	AC	AA	AC	AA	AA	AA	AA	AA	AA	AA	AC	AA	AC	AA	AA	AA	AA	AA	--	AA	AA	AC	AC	AA	AA	AA	AA	AA	AC	AA	AA	AA	AC	--	AC	AC	--	AA	AC	AC	AA	AC	AC
>ref-198342	ACAAGAAGAACAAACACTCCATCCCAA	5	CG	CG	CG	--	CG	GG	CG	GG	GG	GG	GG	GG	GG	GG	CG	GG	CG	GG	GG	GG	GG	GG	--	GG	GG	CG	CG	GG	GG	GG	GG	GG	CG	GG	GG	GG	CG	--	CG	CG	--	GG	CG	CG	GG	CG	CG
>ref-198476	TATGTGGACACTGTTACTCCTGAATAC	12	CT	CT	--	TT	CT	TT	TT	TT	--	--	--	--	CT	CT	CT	--	TT	CT	CT	CT	CT	CT	--	CT	--	CT	TT	CT	CT	CT	CT	CT	CT	CT	CT	CT	CT	--	TT	CT	TT	--	TT	TT	CT	CT	CT
>ref-198497	TGCTGAAGAACCCAGTCTCCATCCTCC	26	CT	CT	CC	CC	CC	CC	CT	CC	CC	CC	CC	CT	CC	CC	CT	CT	CC	CC	CT	CC	CC	CC	CC	CT	CC	CT	CT	CC	CC	CT	CC	CC	CC	CC	CT	CC	CC	CC	CT	CT	CC	CC	CT	CC	CC	CC	CT
>ref-198497	TGCTGAAGAACCCAGTCTCCATCCTCC	27	CG	CG	CC	CC	CC	CC	CG	CC	CC	CC	CC	CG	CC	CC	CG	CG	CC	CC	CG	CC	CC	CC	CC	CG	CC	CG	CG	CC	CC	CG	CC	CC	CC	CC	CG	CC	CC	CC	CG	CG	CC	CC	CG	CC	CC	CC	CG
>ref-198597	CCTGCTCCTACTTTTACTCCTCTTAAC	2	CT	CT	CT	CC	CT	CT	CC	CC	--	CT	--	CT	CC	--	CT	--	CC	CT	CT	CT	CC	CC	CT	CC	CC	CC	CC	CT	--	CT	CT	CT	--	CT	CC	CT	--	--	CT	CC	CC	--	CC	CC	CC	CT	CT
>ref-198648	GCAACAACAACATGTACTCCACATTTT	8	CT	CT	CT	CT	CT	CT	CT	CT	CT	CT	CC	CT	CT	CT	CT	CT	--	CT	--	CT	CT	CT	CC	CT	CT	CT	CT	CC	CC	CT	CT	CT	CT	CT	CT	CC	CC	--	CT	CC	--	--	CT	CC	--	CT	CC
>ref-198648	GCAACAACAACATGTACTCCACATTTT	25	GT	GT	TT	GT	GT	TT	TT	TT	TT	TT	--	TT	TT	GT	TT	GT	--	TT	GT	--	GT	GT	TT	GT	TT	GT	GT	GT	GT	GT	GT	GT	GT	GT	TT	GT	GT	--	TT	GT	--	GT	GT	GT	TT	TT	GT
>ref-198772	TGGGGCCCGACTCTCTCTCCCCTCTGC	6	CT	CT	--	CT	CT	TT	CT	--	--	CC	CC	CT	CT	TT	TT	TT	TT	CT	CT	TT	--	CC	CT	CC	CC	CT	--	CT	TT	CT	CT	--	CT	CC	CT	TT	CT	--	CT	--	--	--	CC	CC	CT	TT	TT
>ref-198772	TGGGGCCCGACTCTCTCTCCCCTCTGC	15	CG	CG	--	CG	CG	GG	CG	--	--	CC	CC	CG	CG	GG	GG	GG	GG	CG	CG	GG	--	CC	CG	CC	CC	CG	--	CG	GG	CG	CG	--	CG	CC	CG	GG	CG	--	CG	--	--	--	CC	CC	CG	GG	GG
>ref-198785	GGGAATAAGACCGCCCCTCCCCTCTTG	13	AG	AG	GG	AG	AG	AG	AG	AG	AG	AG	AG	AG	AG	AG	AG	AG	AG	AG	AG	GG	--	GG	AG	GG	GG	GG	AG	GG	AG	AG	AG	AG	AG	AG	--	--	GG	--	GG	GG	GG	--	GG	GG	GG	AG	GG
>ref-198851	CATACTCCTACTCTTACTCCTAAGTTG	8	CT	CT	--	CT	CT	CT	--	CT	CT	CT	CT	CT	TT	CT	CT	--	CT	TT	CT	CT	TT	CT	CT	--	CT	CT	CT	TT	TT	CT	CT	CT	CT	CT	CT	TT	CT	--	TT	CT	--	--	TT	CT	CT	CT	CT
>ref-198851	CATACTCCTACTCTTACTCCTAAGTTG	13	CT	CT	--	CT	CT	CT	--	CT	CT	CT	CT	CT	TT	CT	CT	--	CT	TT	CT	CT	TT	CT	CT	CT	CT	CT	CT	TT	TT	CT	CT	CT	CT	CT	CT	TT	CT	--	TT	CT	--	--	TT	CT	CT	CT	CT
>ref-198860	CTACTTGCCACCTACGCTCCACCATCT	8	CT	CT	--	CT	--	CT	CT	CT	--	CT	CC	CT	CC	CC	CC	CT	--	CT	CT	CT	CT	CT	CC	--	CT	CT	CT	CT	CC	CT	CT	CC	CT	CT	CT	CT	CT	CT	--	CT	CC	--	CC	CT	CT	CT	CT
>ref-198943	GGGGCAAAAACCCTATCTCCTTTATAA	15	AC	AC	--	AA	AA	AA	AA	AC	AA	AA	AA	AC	AA	AA	AA	AA	--	AC	AA	AC	AA	AC	AC	AA	AC	AA	AA	AC	AC	AA	AA	AA	AA	--	--	AA	--	AA	AA	AC	AC	AA	AA	AC	AA	AA	AA
>ref-199042	GATATTTCTACATTTCCTCCTGCACGC	8	CT	CT	CT	CT	CT	CT	CT	CC	CC	CT	CT	CT	CT	--	CT	TT	--	CT	CT	CC	--	--	TT	CT	TT	--	TT	--	CT	CT	CT	--	CT	--	CC	CC	CC	--	CT	TT	CT	GT	CT	CT	TT	CT	CT
>ref-199329	CGAGGATAGACTGAATCTCCCCTCTCA	2	AG	AG	GG	GG	GG	GG	AG	GG	AG	--	GG	AG	GG	GG	AG	AG	--	GG	GG	AG	AG	GG	AG	GG	AG	--	AG	--	GG	--	AG	GG	GG	GG	--	AG	AG	--	AG	AG	AG	--	GG	GG	AG	GG	AG
>ref-199386	AGGAATTCCACATTTTCTCCGCTCTTC	4	AT	AT	AA	AT	AT	AT	AA	AT	AA	AT	AT	AT	AT	AA	AT	AT	AT	AT	AA	AT	AT	--	AT	AT	AA	AT	AT	AT	AA	AT	AT	AT	AT	AT	AA	AT	AT	AT	AT	AA	AA	--	AA	AT	AA	AA	AT
>ref-199391	CCTCCTAGGACTCACACTCCTGAAAGA	15	CT	CT	CC	CC	--	CC	CT	CT	CC	CT	CT	CC	CC	--	CT	--	CT	CT	CC	CT	--	CT	CT	CT	CC	CT	CT	CT	CC	CC	CT	CC	CC	CC	CT	CT	CC	--	CT	CC	CC	CC	CT	CT	CT	--	CT
>ref-199391	CCTCCTAGGACTCACACTCCTGAAAGA	22	AG	AG	AG	AG	AG	AG	AG	AG	GG	AG	GG	GG	GG	AG	GG	AG	AG	AG	AG	GG	GG	--	AG	AG	AG	GG	AG	AG	AG	--	AG	GG	AG	AG	AG	GG	AG	--	AG	AG	GG	AG	--	GG	AG	AG	AG
>ref-199493	GAGCTTGCAACCATCTCTCCATAGCTT	7	AG	AG	GG	GG	GG	GG	GG	GG	--	GG	GG	GG	AG	GG	GG	GG	GG	--	--	GG	AG	GG	AG	AG	AG	GG	AG	GG	GG	GG	GG	GG	AG	AG	AG	GG	GG	--	AG	GG	GG	AG	GG	AG	--	GG	GG
>ref-199718	AAATACGGCACTTGCACTCCTTCCAAT	6	CT	CT	CT	CT	CT	CT	CT	--	CT	CT	CT	CT	CT	--	CC	CC	CC	CT	CC	CT	CC	CT	CT	CC	CC	CT	CC	CT	CC	CT	CT	CT	CC	CC	CT	CT	CT	CT	CT	CT	CT	CT	CT	CC	CT	CT	CT
>ref-199730	TGAGTTTGAACAATTCCTCCCAATCTG	6	CT	CT	CT	CT	CT	CT	CT	CT	CT	CT	CT	CT	CT	CT	TT	CT	CT	CT	CT	CT	CT	CT	CT	CT	CT	CT	CT	CT	TT	CT	CT	CT	CT	CT	CT	CT	--	TT	CT	TT	CT	--	CT	CT	CT	CT	CT
>ref-199830	CAAAAGTGTACACTATCTCCAAGAGCT	15	AG	AG	AG	AG	AG	AG	AG	AG	AG	AG	AA	AA	AG	AG	AG	AG	AG	AG	AA	--	AA	AG	AG	AA	AG	AG	AG	AG	AG	AG	AA	AA	AG	AG	AG	AG	AG	--	AG	--	AG	AA	AG	AG	AG	AA	AG
>ref-199830	CAAAAGTGTACACTATCTCCAAGAGCT	22	AG	AG	AG	AG	AG	AG	AG	AG	AG	AG	AA	AA	AG	AG	AG	AG	AG	AG	AA	--	AA	AG	AG	AA	AG	AG	AG	AG	AG	AG	AA	AA	AG	AG	AG	AG	AG	--	AG	--	AG	AA	AG	AG	AG	AA	AG
>ref-199874	TATTAGCAGACTTCTTCTCCAAATCTA	9	AG	AG	GG	GG	GG	AG	--	GG	GG	GG	GG	GG	GG	GG	GG	GG	GG	GG	GG	--	--	GG	GG	AG	GG	GG	GG	AG	GG	AG	GG	GG	GG	GG	GG	--	--	GG	AG	--	--	GG	AG	AG	AG	GG	GG
>ref-199874	TATTAGCAGACTTCTTCTCCAAATCTA	23	AC	AC	--	--	AC	AC	AA	AA	--	--	AA	AA	--	AA	AA	AA	AA	AA	AA	AA	--	AA	--	AA	AA	AA	--	AA	AA	AC	AA	AC	AA	AA	AA	AA	AA	AC	AA	AA	AA	AA	AC	AA	AC	AA	--
>ref-200433	GGATCTGTGACACGCACTCCACATCAT	5	CT	CT	TT	TT	CT	CT	CC	CT	CC	CT	TT	CC	CT	CT	TT	CC	CT	CT	TT	CT	TT	CT	TT	CT	TT	CC	CC	CT	TT	CT	CT	CT	CC	CT	TT	CT	TT	--	CT	CC	CT	--	CC	CT	CT	CC	CT
>ref-200458	AAACCGGAAACCCCTTCTCCTATGGAC	26	AG	AG	AG	GG	AA	--	AA	AG	AA	AG	AG	AG	AG	AG	AG	AA	--	--	AA	AA	--	AG	GG	AA	AG	AG	AG	AG	AG	AG	AG	AG	AG	AA	AG	GG	AA	--	AA	--	AA	--	AG	AG	GG	AA	AG
>ref-200802	ACAGTGAGCACAGCTTCTCCCTATAAC	14	CT	CT	CT	CT	CT	CT	CC	CT	CT	CT	CT	CT	CT	CC	CT	CC	CT	CT	CC	CT	CT	CT	CT	CT	CC	CC	CT	CT	CT	CT	CT	CC	CC	CT	CT	CT	CT	--	CC	CT	CC	--	CT	CT	CT	--	CC
>ref-200802	ACAGTGAGCACAGCTTCTCCCTATAAC	25	AG	AG	AG	AG	AG	AG	AA	AG	AG	AG	AG	AG	AG	AA	AG	AA	AG	AG	AA	AG	AG	AG	AG	AG	AA	AA	AG	AG	AG	AG	AG	AA	AA	AG	AG	AG	AG	--	AA	AG	AA	--	AG	AG	AG	--	AA
>ref-200807	ACCTTAATTACAAGGACTCCCCTATAG	1	AG	AG	AG	AG	AG	AG	AG	AG	AA	AA	AG	AG	AA	AG	AG	--	--	AA	AG	AG	AG	AG	AG	AA	AG	AG	AA	AG	AG	AG	AG	AA	AA	AA	AG	AG	AA	--	AA	AA	AG	--	AG	AA	AA	AG	AG
>ref-200856	TACATGAATACTTCTTCTCCACGCGGC	26	AG	AG	AG	GG	AG	AG	GG	AG	AG	--	AG	AG	AG	GG	GG	AG	GG	AG	--	AG	AG	AG	AG	--	AG	AG	AG	AG	AG	--	AG	GG	GG	--	AG	AG	AG	GG	--	AG	AG	--	AG	AG	--	AG	AG
>ref-201143	ACCGGAAGAACTCCCTCTCCAAGAAAG	4	AG	AG	GG	AG	GG	GG	GG	GG	GG	GG	GG	GG	GG	GG	GG	AG	GG	--	GG	--	GG	GG	GG	AG	GG	GG	GG	GG	AG	GG	GG	GG	AG	GG	GG	AG	--	AG	GG	GG	GG	GG	AG	GG	--	GG	GG
>ref-201469	TCCCGTGCTACCGAACCTCCCGTGTTA	7	AG	AG	GG	--	AG	AG	AG	GG	AG	AG	GG	AG	GG	GG	GG	AG	AG	--	AG	AG	AG	AG	GG	--	GG	GG	GG	AG	AG	GG	AG	GG	GG	AG	AG	--	AG	GG	AG	GG	AG	AG	GG	AG	AG	AG	GG
>ref-201510	ACTCCATGAACATGGCCTCCACATACT	2	CT	CT	CC	CT	CT	CT	--	CT	--	CT	CT	CC	--	CC	CC	CT	CT	CT	CC	CT	--	CT	CC	--	CC	CT	CC	CT	CT	CT	CT	CC	CT	--	CT	CT	CT	--	--	CT	CT	--	CT	CT	CC	CC	CT
>ref-201612	GCAACTAATACAACTTCTCCCCTCATA	14	AC	AC	AC	--	AC	--	AA	AC	AA	AC	AC	AA	AA	AC	--	AC	AA	AA	AC	AC	--	AA	AA	AC	AA	AA	AC	AC	AC	AC	AC	AC	AC	AA	AA	AC	AC	--	--	AC	--	--	AC	AC	--	AA	AA
>ref-201612	GCAACTAATACAACTTCTCCCCTCATA	26	CT	CT	CT	--	CT	--	CC	CT	--	CT	CT	CC	CC	CT	--	CT	CC	CC	CT	CT	--	CC	CC	CT	CC	CC	CT	CT	CT	CT	CT	CT	CT	CC	CC	CT	CT	--	--	CT	--	--	CT	CT	--	CC	CC
>ref-201676	GCCACCATTACCCACCCTCCATTGAGA	2	CT	CT	CT	CC	CT	CT	CT	CT	CT	TT	CT	CT	CT	CT	CT	CC	CT	CC	CC	CC	--	CC	CT	CT	CT	CT	CC	TT	CT	CT	CT	CT	CT	CT	CT	--	CT	--	CT	CT	CT	--	CT	CT	CC	CT	CT
>ref-201676	GCCACCATTACCCACCCTCCATTGAGA	9	CT	CT	CT	TT	CT	CT	CT	CT	CT	CC	CT	CT	CT	CT	CT	TT	CT	TT	TT	TT	--	TT	CT	CT	CT	CT	TT	CC	CT	CT	CT	CT	CT	CT	CT	--	CT	--	CT	CT	CT	--	CT	CT	TT	CT	CT
>ref-201857	CCTGTGCCCACAGCACCTCCCGTTCCT	4	AG	AG	--	--	GG	AG	--	AG	--	GG	--	GG	AG	AG	AG	GG	AG	GG	--	AG	GG	GG	AG	AG	GG	GG	GG	--	--	AG	--	AG	AG	GG	GG	AG	--	--	AG	AG	GG	AG	AG	AG	--	AG	GG
>ref-201857	CCTGTGCCCACAGCACCTCCCGTTCCT	26	CT	CT	--	CT	CC	CT	--	CT	--	CT	CT	CT	CT	CC	CC	CT	--	CT	CT	CT	CT	CT	--	CT	--	CT	CC	CT	CT	CC	CT	--	CT	CT	CT	CT	CT	--	CT	CT	CC	CT	--	CT	CC	CT	CT
>ref-202450	TTCAATAAAACGTGCACTCCACAGCAT	7	AG	AG	AA	AG	AA	--	AA	AG	--	--	AG	AG	AG	AG	AG	AG	AG	AA	AA	AA	--	AG	AG	AA	--	AG	--	AA	AA	--	AG	AG	AG	--	AG	--	AA	AA	AG	AG	AA	--	AG	AA	AA	AA	AG
>ref-202722	TTTGACATCACTTCTACTCCTCCAACA	24	AG	AG	--	AG	AG	--	AG	--	--	--	GG	AG	AG	AG	AG	AG	AG	--	AG	GG	GG	--	AG	--	AG	AG	AA	GG	AG	AG	GG	AG	AG	AG	AG	GG	AG	--	--	AG	AG	GG	--	AG	GG	AG	AG
>ref-202759	TAGTGTCACACACAGCCTCCCCCTGAT	9	CT	CT	--	CT	CT	--	CC	CT	CT	CT	CT	--	CT	CT	CT	CT	CT	CT	CT	CT	CT	CT	CT	CT	CT	CT	--	CT	CT	CT	CT	CT	CT	CT	CT	CT	CT	--	CT	CT	CC	--	CT	CT	CC	CC	--
>ref-202761	TTCTAGCTTACGTTGACTCCATTTCAG	8	AT	AT	AT	TT	AT	TT	AT	AT	TT	AT	AT	AT	--	AT	--	--	AT	AT	AT	--	AT	AT	AT	AT	AT	--	--	AT	AT	AT	AT	--	AT	--	AT	AT	AT	--	AT	AT	--	TT	AT	AT	--	--	AT
>ref-202761	TTCTAGCTTACGTTGACTCCATTTCAG	12	AG	AG	AG	GG	AG	GG	AG	AG	GG	AG	AG	AG	--	AG	--	--	AG	AG	AG	--	AG	AG	AG	AG	AG	--	--	AG	AG	AG	AG	--	AG	--	AG	AG	AG	--	AG	AG	--	GG	AG	AG	--	--	AG
>ref-202787	GACAACCACACCTTTCCTCCAATCATG	12	AC	AC	CC	CC	--	--	AC	AC	AC	AC	AC	AC	AC	AC	AC	AC	AC	AC	AC	AC	--	AC	CC	--	AC	AC	AC	AC	AC	CC	AC	AC	AC	--	AC	AC	AC	AC	AC	AC	AC	CC	AC	AC	AC	AC	CC
>ref-202843	TAGTCACAGACAAATCCTCCTGCTGTT	3	CG	CG	CG	GG	CG	GG	GG	GG	GG	CG	GG	GG	GG	--	GG	--	GG	GG	GG	GG	GG	CG	GG	GG	GG	GG	GG	GG	GG	GG	CG	CG	GG	GG	CG	--	GG	--	CG	GG	GG	CG	GG	GG	GG	GG	CG
>ref-202843	TAGTCACAGACAAATCCTCCTGCTGTT	7	AC	AC	AC	CC	AC	CC	CC	CC	CC	AC	CC	CC	CC	--	CC	--	CC	CC	CC	CC	CC	AC	CC	CC	CC	CC	CC	CC	CC	CC	AC	AC	CC	CC	AC	--	CC	--	AC	CC	CC	AC	CC	CC	CC	CC	AC
>ref-202843	TAGTCACAGACAAATCCTCCTGCTGTT	21	GT	GT	GT	--	GT	GT	GT	GT	--	GT	TT	GT	--	GT	TT	--	GT	GT	GT	TT	--	GT	GT	GT	GT	--	TT	TT	GT	TT	GT	GT	GT	TT	--	--	GT	--	GT	--	TT	GT	GT	GT	GT	GT	--
>ref-203088	GACTAAAATACCCCAACTCCATCTTTC	15	AC	AC	AC	AA	AA	AA	AC	AC	AA	AA	AC	AA	AC	AA	AC	AA	AC	AC	AC	AC	AA	AC	AC	--	AC	AC	AA	AC	AC	AC	AA	AA	AA	AA	AA	AC	AC	AC	AC	AC	AC	--	AC	AA	AA	AA	AC
>ref-203146	AGTTTGTCGACATGCACTCCTCATGAA	8	CT	CT	CT	CT	CT	CT	CT	CT	CC	--	CC	CT	--	--	CT	CT	CT	CC	CC	CC	--	CC	CT	CC	CC	CC	CT	CC	CT	CC	CC	CT	CC	--	CT	CC	CT	--	CT	CT	CC	--	CT	CC	CC	CT	CC
>ref-203827	TACTATCAAACATTTTCTCCATGGGTG	27	CG	CG	CC	CG	CG	CG	CG	CC	CC	--	CG	CG	GG	GG	CG	CG	--	CG	CC	CC	CG	CG	CC	CC	CC	GG	GG	CG	CG	CG	CG	CG	CC	CG	CG	CG	CG	--	CC	CC	CG	--	CG	CG	GG	GG	CG
>ref-203992	CTCTCTTCCACTGGTGCTCCTCTCCTT	25	CG	CG	GG	CG	CG	CG	CG	CG	CC	CC	CC	CC	CC	CG	CG	CG	--	--	CC	CG	CG	CG	CC	CG	CG	CG	CG	CG	CG	CC	CG	CC	CC	CG	CG	CG	CC	--	CC	CG	CG	--	CG	CG	CC	CG	CG
>ref-204034	CAAGGCCCAACCTAATCTCCTCCTCCA	1	CT	CT	--	CT	CT	CT	CC	CT	CT	CT	CT	CC	CT	CT	CT	CT	CT	CT	--	--	--	CT	CT	CT	CT	CC	CT	CT	CT	CT	CT	--	CC	CT	CT	CC	CT	CC	CT	CT	CT	--	CT	CT	CC	CT	CT
>ref-204377	TCTCTCCTCACCACTTCTCCAGATTTA	8	CT	CT	CT	CT	TT	CT	CT	CT	TT	TT	TT	CT	CT	CT	CT	TT	TT	CT	CT	TT	--	TT	CT	TT	--	CT	--	CT	TT	TT	CT	--	TT	CT	CT	TT	CT	TT	CT	CT	CT	TT	CT	CT	TT	CT	CT
>ref-204413	TGAGCCAACACATGTGCTCCTGAAGGA	16	AG	AG	AG	GG	AG	--	AG	GG	AG	GG	AG	AG	GG	AG	AG	AG	AG	AG	AG	AG	GG	AG	GG	AG	AG	AG	GG	--	GG	GG	GG	GG	AG	AG	AG	AG	AG	--	AG	GG	AG	--	--	AG	AG	--	AG
>ref-204522	CTGCAATCAACTTTTTCTCCTCCCATC	1	CT	CT	CC	CT	CT	CC	CT	CT	CT	--	CT	CT	CC	CT	CT	CT	CT	CT	CT	CT	CT	CT	CT	CC	CC	CT	CC	CT	CT	CC	CT	CT	CC	CC	CT	CC	--	CT	CT	CC	CT	--	CC	CT	CT	CT	CT
>ref-204522	CTGCAATCAACTTTTTCTCCTCCCATC	3	CG	CG	GG	CG	CG	GG	CG	CG	CG	--	CG	CG	GG	CG	CG	CG	CG	CG	CG	CG	CG	CG	CG	GG	GG	CG	GG	CG	CG	GG	CG	CG	GG	GG	CG	GG	--	CG	CG	GG	CG	--	GG	CG	CG	CG	CG
>ref-204916	CCCGGTTTTACCGGGGCTCCCTTTTTG	5	AG	AG	AG	AG	AG	AG	GG	GG	GG	AG	AG	AG	AG	GG	AG	AG	GG	AG	AG	AG	GG	AG	GG	--	GG	AG	GG	AG	AG	AG	GG	GG	AG	GG	GG	AG	AG	GG	AG	GG	GG	--	AG	--	GG	AG	AG
>ref-204916	CCCGGTTTTACCGGGGCTCCCTTTTTG	26	CT	CT	--	CT	TT	--	CT	--	CT	CT	TT	TT	--	CT	TT	TT	TT	TT	TT	TT	CT	CT	CT	--	TT	CT	CT	TT	TT	TT	--	CT	CT	--	TT	CT	CT	CT	--	--	CT	TT	TT	TT	CT	TT	CT
>ref-204929	CTATCCAAAACCATAACTCCAAAATAT	16	AG	AG	AG	AA	AG	AG	AG	AG	AG	AA	AG	AA	AG	AA	AG	AG	AA	AA	AG	AA	AG	AA	AA	AA	AG	AG	AG	AG	AG	AA	AA	AG	AA	AA	AG	AG	AG	AA	AG	AG	AG	AA	AG	AG	AG	AG	AG
>ref-205020	ACATAGTGTACGTGTCCTCCTCCCCCA	26	AC	AC	AA	AC	AC	AC	CC	AC	AC	--	AC	AC	AC	AA	AC	CC	--	AA	AA	AC	AC	AC	CC	AA	AA	AA	AC	AC	AA	AA	AC	AC	AA	CC	AC	CC	CC	--	CC	AC	CC	AC	AA	AA	AA	AA	AC
>ref-205148	GTGATGGAAACTTAATCTCCATGAAAA	26	AT	AT	TT	AT	AA	--	AT	AT	TT	--	AT	--	TT	AT	AT	AT	AA	TT	AT	AT	--	AT	AT	TT	AT	AT	AA	TT	AT	--	AA	AA	TT	AT	AA	AT	AT	--	TT	AT	--	--	TT	AA	AT	AA	AA
>ref-205313	ACTTGTCGCACGGGAGCTCCACGAAGA	22	CT	CT	CT	CC	--	CC	CT	CT	CC	--	CT	CC	CT	--	CT	CC	CC	CT	CT	CT	CC	CT	CC	CT	CC	CC	CC	CC	CC	CC	CT	CC	CT	CC	CT	CT	CC	CT	CC	CC	CT	--	CT	CC	CT	CC	CC
>ref-205392	TCAAGGCCTACAGGACCTCCTCCATCC	7	AC	AC	AC	AC	AC	AC	AC	CC	AC	AC	AC	AC	AC	AC	AC	AC	AC	AC	CC	CC	AC	AC	AC	CC	CC	AC	AC	AC	AC	AC	AC	AC	AC	CC	AC	AC	AC	AC	AC	AC	AC	AC	AC	CC	CC	AC	AC
>ref-205392	TCAAGGCCTACAGGACCTCCTCCATCC	8	CT	CT	CT	CT	CT	CT	CT	CC	CT	CT	CT	CT	CT	CT	CT	CT	CT	CT	CC	CC	CT	CT	CT	CC	CC	CT	CT	CT	CT	CT	CT	CT	CT	CC	CT	CT	CT	CT	CT	CT	CT	CT	CT	CC	CC	CT	CT
>ref-205690	CCCACTACCACCGTTCCTCCTCGCTAC	13	CG	CG	GG	GG	CG	CG	CG	GG	CG	CG	CG	CG	CG	CG	CG	CG	GG	CG	GG	GG	GG	CC	CG	CC	CC	CG	CC	CG	CG	GG	GG	CC	CG	CG	CG	GG	CG	--	GG	CG	CC	--	CC	CG	CG	CC	CG
>ref-205811	CATAAAGTAACTGATACTCCATCTACA	25	AG	AG	--	GG	GG	--	AA	AG	AA	GG	AA	GG	AG	AG	AA	AG	AG	GG	AG	AA	AG	AG	AA	AG	AG	GG	--	AA	AA	AG	AA	AG	AG	GG	AA	AG	GG	--	AA	AG	--	--	GG	AG	--	AG	GG
>ref-206248	TTTGGGTATACCATTGCTCCTCTGTGA	8	AG	AG	AG	AG	AG	AG	AG	--	AG	AA	AA	AA	AA	AA	AG	AA	AG	AA	AG	AA	AA	AG	AG	AA	AG	AG	AG	AA	AG	AA	AA	AG	AG	AA	AG	AA	AG	AA	AG	AG	AG	--	AG	AG	--	AG	--
>ref-206455	GAATTTGGAACAGAAGCTCCTTCTGGA	25	AG	AG	AG	GG	AG	GG	AG	GG	AG	AG	AG	GG	AG	AG	AG	AG	AG	AG	GG	GG	AG	AG	AG	AG	AG	AG	AG	AG	--	--	GG	AG	AG	AG	AG	AG	AG	AG	AG	AG	GG	GG	AG	AG	GG	AG	AG
>ref-206526	AAATTGTAAACTTAAACTCCACACCCG	3	AG	AG	AG	AA	AG	AG	AA	--	AG	AA	AG	AG	--	AG	AG	AG	AG	AG	AG	AG	AG	AA	AG	AG	AG	AA	AG	AG	AG	AG	AA	AG	AG	AG	AA	AA	AG	AA	AA	AA	AG	AA	AG	AA	AG	AG	AG
>ref-206526	AAATTGTAAACTTAAACTCCACACCCG	27	AG	AG	AG	GG	AG	AG	GG	--	AG	GG	AG	AG	--	AG	AG	AG	AG	AG	AG	AG	AG	GG	AG	AG	AG	GG	AG	AG	AG	AG	GG	AG	AG	AG	GG	GG	AG	GG	GG	GG	AG	GG	AG	GG	AG	AG	AG
>ref-206594	TGTTTCTTAACCACTCCTCCTCTCTCG	4	CT	CT	--	CT	CT	--	--	TT	CT	--	CT	CT	CT	TT	TT	--	TT	TT	TT	CT	TT	TT	CT	CT	CT	CT	TT	CT	CT	TT	--	CT	CT	CT	CT	TT	CT	CT	CT	CT	CT	TT	TT	CT	--	CT	CT
>ref-206594	TGTTTCTTAACCACTCCTCCTCTCTCG	8	CT	CT	--	CT	CT	--	TT	TT	CT	TT	CT	CT	CT	TT	TT	TT	TT	TT	TT	CT	TT	TT	CT	CT	CT	CT	TT	CT	CT	TT	TT	--	CT	CT	CT	TT	CT	CT	--	CT	CT	TT	TT	CT	TT	TT	TT
>ref-206697	TTCCAGTCAACTGTGGCTCCACAAGAC	26	AG	AG	AG	AG	AG	AG	AA	AA	AA	AG	AG	AG	--	AG	AG	AA	AG	AG	AA	AG	AA	AG	AA	AG	AG	AG	AA	AG	AG	--	--	--	AG	AG	AA	AA	AA	AG	AG	AG	AA	AA	AG	AG	AG	AA	AG
>ref-206748	ATATAGAAAACCATAACTCCCTCAGAA	14	CT	CT	--	CT	CT	--	TT	CT	CT	TT	TT	CT	CT	CT	CT	CT	CT	CT	CT	CT	CT	CT	CT	CT	CT	TT	CT	CT	TT	CT	CT	CT	TT	CT	CT	CT	--	--	CT	CT	CT	CT	CT	CT	TT	CT	TT
>ref-206851	AGCGAGCATACATACCCTCCTCTTCTT	4	AG	AG	GG	AG	AG	AG	--	AG	--	--	AG	AG	GG	AG	--	--	AG	AG	GG	AG	--	AG	AG	AG	GG	AG	AG	AG	AG	AG	AG	AG	GG	AG	AG	AG	AG	GG	AG	AG	AG	GG	AG	GG	AG	AG	AG
>ref-206900	ACTTTCTTCACACATGCTCCAACAATT	9	CT	CT	CC	CT	CC	--	CC	CC	--	CC	CC	CT	CT	CT	CC	CT	CC	CC	CC	--	CT	CC	CT	CC	CC	CC	CC	CC	CT	CC	CC	CT	CT	CT	CC	CC	CT	CC	CC	CC	CC	CT	CT	CC	CT	CC	CC
>ref-206942	AAGCTAGTAACACTACCTCCAATCTAG	8	GT	GT	--	GT	GT	GT	GT	GT	GT	GT	GT	GT	TT	GT	GT	GT	GT	--	GT	GT	--	GT	TT	TT	GT	GT	TT	GT	TT	GT	GT	GT	GT	GT	GT	GT	TT	--	GT	TT	GT	--	TT	TT	GT	GT	TT
>ref-207109	CCCACCAATACACTTTCTCCTACGTGA	1	CT	CT	--	CC	CC	CC	CC	CT	CC	CC	CC	CC	CT	--	CT	CC	CT	CC	--	CT	--	CC	CC	CT	CT	CT	CC	CT	CC	CC	CC	CT	CC	CT	CC	CC	CT	--	CT	CT	--	--	CC	CT	CC	CT	CT
>ref-207273	AACTTCTCCACCACCCCTCCCTTATCC	25	CT	CT	--	CT	CT	TT	TT	CT	CT	CT	--	CT	TT	TT	CT	CT	TT	CT	TT	TT	--	TT	CT	TT	TT	TT	CT	TT	--	TT	CT	TT	--	CT	CT	CT	TT	--	TT	CT	TT	CT	CT	TT	TT	TT	TT
>ref-207294	CTGGTTCAGACTTCTGCTCCTAGCTTC	4	AG	AG	GG	AG	--	GG	AG	AG	GG	GG	AG	AG	GG	AG	GG	AG	AG	AG	AG	AG	AG	AG	AG	AG	AG	AG	AG	AG	GG	AG	AG	AG	AG	AG	GG	AG	GG	--	AG	GG	AG	AG	AG	AG	AG	--	--
>ref-207510	ACAAAAAGTACTTACTCTCCCTAGTTT	22	AT	AT	AT	AA	AT	AT	AA	TT	AT	AT	AT	AT	AT	AT	AT	AA	AT	TT	TT	AT	AT	AT	AA	TT	AT	AT	TT	AT	TT	AT	AT	AT	AT	AA	AT	--	AT	--	AA	AT	AA	--	TT	TT	TT	TT	AT
>ref-207989	TTTCCCCAAACCATATCTCCCACCTCA	23	AC	AC	AC	AC	CC	CC	CC	AC	AC	CC	AC	CC	AC	AC	AC	--	--	AC	--	AC	CC	AC	AC	AC	AC	AC	AC	AC	AC	CC	AC	AC	CC	CC	AC	AC	CC	CC	AC	AC	AC	CC	AC	AC	AC	AC	CC
>ref-207994	AAGTAATGAACTTGATCTCCTATTTTC	21	AT	AT	AA	AT	--	AT	--	AT	AT	AT	AA	AT	AT	AT	AT	AA	AT	AT	AT	--	--	AT	--	AT	AT	AT	AT	AT	AT	AT	AT	AA	AT	AT	AA	AA	--	--	AT	AT	AT	--	AT	AA	AT	AT	AT
>ref-207994	AAGTAATGAACTTGATCTCCTATTTTC	22	AG	AG	AA	AA	--	AA	--	--	AG	AG	AA	AA	AG	AA	AG	AA	AA	AG	AG	AA	AA	AG	--	AG	AG	AG	AG	AG	AG	AG	AA	AA	AA	AA	AA	AA	--	--	AG	AA	AG	--	AG	AA	AG	AA	AG
>ref-207994	AAGTAATGAACTTGATCTCCTATTTTC	25	CT	CT	CC	CT	--	CT	--	CT	CT	CT	CC	CT	CT	CT	CT	CC	CT	CT	CT	--	--	CT	--	CT	CT	CT	CT	CT	CT	CT	CT	CC	CT	CT	CC	CC	--	--	CT	CT	CT	--	CT	CC	CT	CT	CT
>ref-207995	CACCATGGAACTCTTTCTCCACCGTCT	8	AG	AG	GG	AG	AG	AG	GG	AG	--	GG	GG	GG	AG	AG	GG	AG	AG	GG	GG	AG	AG	GG	GG	AG	GG	AG	AG	GG	AG	AG	AG	GG	--	GG	GG	GG	GG	GG	AG	AG	GG	AG	AG	AG	AG	AG	AG
>ref-208133	AGTAATTTAACATATACTCCTATCATT	23	CT	CT	CC	--	CC	CT	TT	CT	CC	--	CC	CT	CT	TT	CT	CC	CC	CC	TT	CC	CC	CC	CT	CT	CT	TT	CT	CC	TT	CT	CC	TT	CT	TT	CT	TT	CT	--	CT	CT	CT	--	CT	CT	CT	CC	CT
>ref-208147	TGACATTCCACTATCTCTCCCACTATA	2	CG	CG	CG	CG	CC	GG	CG	CG	CC	--	CC	CG	CG	CC	CG	CG	CC	CG	CG	CC	CG	CG	GG	CG	CC	CG	CG	CG	CG	GG	GG	CG	CG	CC	CG	CC	CG	CC	CG	GG	CG	--	CG	CC	CC	CG	CG
>ref-208334	CCATTTTCAACTTACCCTCCTGCCATA	24	CT	CT	CT	CT	CT	CC	CT	CT	CT	CT	CT	CT	CT	CT	CT	CT	CT	CT	CT	CT	CT	CT	CC	CC	CT	CT	CC	CT	CT	CT	CT	--	CT	CT	CT	CT	CT	CC	CT	CT	CT	CT	CT	CC	CT	CT	CT
>ref-208578	TTTTTCAATACTCACACTCCTTATTAG	4	GT	GT	TT	TT	TT	TT	GT	TT	GT	TT	GT	TT	TT	TT	TT	GT	TT	TT	TT	TT	TT	TT	TT	TT	GT	GT	TT	GT	GT	TT	--	GT	GT	TT	TT	TT	TT	TT	--	TT	TT	TT	TT	TT	TT	TT	TT
>ref-208578	TTTTTCAATACTCACACTCCTTATTAG	22	CT	CT	TT	TT	TT	TT	CT	TT	CT	TT	CT	TT	TT	TT	TT	CT	TT	TT	TT	TT	TT	TT	TT	TT	CT	CT	TT	CT	CT	TT	--	CT	CT	TT	TT	TT	TT	TT	--	TT	TT	TT	TT	TT	TT	TT	TT
>ref-208590	ACACGATAAACCTCCTCTCCACGAAGA	3	AT	AT	--	AT	AA	AT	--	AT	AA	AT	AT	AT	AA	AT	AT	AT	--	AT	AT	AT	AA	AT	AA	AT	AT	AT	AA	AT	AT	AT	AT	--	AT	AA	--	AT	AT	AA	AT	AT	AT	--	AT	AT	AT	--	AT
>ref-208600	GTTTATTTCACTTTGACTCCTTTCATT	5	AG	AG	AG	AG	AG	AG	AG	AG	AG	AG	AG	AG	AG	--	AG	AA	AG	AG	AA	AG	AG	AG	AG	AA	AG	AA	AA	AA	AA	--	AG	AA	AA	AG	AG	AA	AA	AG	AG	AA	AG	AA	AA	AA	AG	AG	AA
>ref-209375	GTTGTCCCCACTCTTGCTCCATATCAT	4	AG	AG	--	AG	AG	AG	AG	GG	AG	GG	GG	AG	GG	AA	AG	--	AG	AG	AA	AG	--	AA	--	GG	GG	AG	AA	AG	AA	GG	AG	GG	AG	--	AG	AG	GG	AG	AA	AG	--	--	AG	AA	AA	AA	AA
>ref-209618	CTATATCTAACTCACACTCCCTTATTC	5	AC	AC	AA	AA	AC	AC	AC	AA	CC	CC	CC	AC	AC	CC	AA	AC	CC	CC	AC	AC	--	AC	AC	CC	AC	AC	CC	AC	CC	CC	AA	CC	AC	AA	AA	AC	AA	--	AA	AC	AC	--	AC	AA	CC	AA	AC
>ref-209651	TTTGAGACCACCATATCTCCACCATTT	8	CT	CT	CT	CT	CT	CT	CT	CT	CT	CT	CT	CT	CT	CC	CT	CT	CC	CT	CT	CC	CC	CT	CT	CT	CT	CT	CT	CT	CT	CT	CT	CT	CT	CT	CC	--	CT	--	CT	CT	--	CC	CC	CT	CT	CT	CC
>ref-209702	TGCCCTGGCACTACAACTCCTTCGGGT	26	AG	AG	GG	GG	GG	GG	GG	AG	GG	GG	GG	GG	AG	GG	AG	GG	GG	AG	--	AG	GG	GG	AG	GG	AG	AG	GG	GG	GG	GG	GG	AG	AG	AG	GG	AG	GG	--	AG	AG	GG	GG	AG	--	AG	AG	GG
>ref-209710	GAACATTCGACCTTTGCTCCAATTTCT	12	AC	AC	CC	AC	CC	CC	AC	CC	CC	AC	CC	CC	CC	CC	CC	--	CC	CC	CC	AC	CC	CC	CC	CC	CC	CC	CC	CC	CC	AC	--	AC	CC	--	CC	CC	CC	AC	AC	AC	CC	CC	CC	CC	CC	CC	CC
>ref-209727	ATATTAAAGACTACACCTCCAACAGAC	27	CT	CT	CT	CT	CC	CC	CC	CT	--	CT	CC	TT	CC	--	CC	CC	CT	CC	CT	CT	--	CT	CC	CT	CT	CT	--	CT	CT	CT	CT	CT	CT	CC	CC	CT	TT	CC	CT	CC	CT	CT	CT	CC	CT	CT	CC
>ref-209744	CCTATCTCTACCTCTCCTCCCTGCTGC	26	AG	AG	--	GG	--	AG	GG	GG	--	GG	GG	GG	GG	GG	--	GG	GG	GG	--	GG	GG	GG	AG	GG	GG	GG	GG	GG	--	GG	GG	GG	GG	AG	GG	GG	--	--	AG	--	GG	GG	GG	GG	GG	GG	AG
>ref-209787	TGGGCTTTGACATTCACTCCCCGTCAT	27	CT	CT	CT	CT	CT	CT	CT	CT	--	CT	CT	CT	--	CT	TT	TT	CT	CT	--	TT	TT	CT	CT	TT	TT	TT	TT	CT	CT	CT	CT	CT	TT	CT	TT	CT	CT	CT	CT	--	CT	TT	TT	CT	CT	CT	TT
>ref-209822	CGGAGCCCCACTCAGTCTCCGCGGTTC	27	CT	CT	CT	CT	CT	CT	CT	CT	CT	CC	CC	CT	CT	CT	CT	CT	CC	CT	CC	CT	CC	CT	CC	CT	CC	CC	CT	CT	CT	CC	CT	CC	CC	CC	CC	CT	CT	CT	CT	CC	CT	CT	CT	CC	CT	CT	CT
>ref-209857	CACTCAGAAACATTCCCTCCGCATGTA	22	CT	CT	--	CT	CC	--	CT	CT	CC	CT	CC	CC	CC	CC	CC	CC	CC	CC	CC	CC	CC	CT	CC	CT	CT	CT	CT	CT	CT	--	CT	CT	CC	CT	CT	CT	CC	--	CT	CT	CC	--	CC	CT	CT	CC	CT
>ref-209962	AAAGACTACACGACCTCTCCTCCATTG	24	AG	AG	AG	AG	AG	GG	GG	AG	AG	GG	AG	AG	AG	AG	--	AG	--	AG	AG	AG	AG	AG	AG	AG	GG	AG	AG	--	AG	GG	GG	GG	AG	GG	AG	AG	AG	GG	AG	AG	AG	AG	AG	AG	AG	AG	AG
>ref-210267	CCTCAGTCTACTCTTGCTCCATTATCA	6	AG	AG	GG	--	GG	AG	GG	--	GG	--	GG	AG	GG	GG	GG	GG	GG	AG	AG	GG	GG	GG	AG	AG	AG	AG	GG	GG	--	GG	GG	AG	AG	AG	AG	--	GG	GG	GG	AG	GG	AG	GG	AG	AG	AG	AG
>ref-210283	CTTCAAAAGACTCAAGCTCCAAGGGAA	25	CG	CG	--	GG	CG	--	CC	CG	GG	CG	--	CG	CG	CG	CG	CG	CG	CG	CC	CG	CG	CG	CG	CC	CG	CG	CC	GG	GG	--	CC	CG	CG	CG	GG	CG	CG	--	CG	CG	GG	--	CG	CG	CG	CG	GG
>ref-210534	TTCCACTAAACACGTTCTCCAACCCAA	23	CT	CT	CT	CT	--	CC	CC	CT	CC	CC	CT	CT	CT	CC	CC	CC	CC	CT	--	CC	CC	CC	CC	CC	CC	--	CT	CC	CT	CC	CC	CC	CC	CC	CT	CT	CT	CT	CC	CC	CC	CC	CC	CT	CT	CC	--
>ref-210897	TCAATTCCAACCATTACTCCCATTCCA	8	CT	CT	CC	CC	CT	CT	CC	CC	CT	CC	CT	CC	CC	CC	CT	CC	CT	--	CT	CT	CC	CT	CT	CT	CC	--	--	CT	CC	CC	CT	--	CC	CC	CT	CC	CC	--	CT	CC	CT	CC	--	CT	CT	CT	CT
>ref-210940	TATATATATACAATACCTCCTATAATG	1	AT	AT	TT	AT	--	TT	AT	AT	TT	TT	AT	--	TT	--	AT	AT	AT	AT	TT	TT	TT	TT	TT	AT	TT	TT	TT	AT	TT	TT	TT	AT	--	AT	--	AT	--	AT	TT	TT	TT	TT	AT	AT	AT	TT	TT
>ref-210948	TCATCCTCAACGCCCACTCCCTCTCCG	3	AT	AT	AT	AT	AA	AT	AA	AT	AT	AT	AT	AA	AT	--	AT	AT	--	AT	AT	AT	AT	AT	AT	AA	AA	AT	--	AT	AA	--	AT	AA	AT	AA	AT	AT	AT	--	AT	AT	AA	AT	AT	AA	AT	AT	--
>ref-211140	CAGAACAGGACAGAAACTCCAAAGATA	13	AG	AG	--	GG	AG	AG	GG	GG	GG	GG	AG	GG	--	--	GG	AG	GG	AG	AG	AG	--	AG	GG	AG	GG	GG	AG	AG	AG	GG	AG	GG	GG	GG	AG	AG	GG	GG	GG	AG	AG	GG	AG	AG	GG	AG	GG
>ref-211206	CACAAATTGACTCTCTCTCCTGTAGAA	8	CT	CT	CT	TT	CT	CT	CT	--	CT	--	CT	--	CT	CT	CT	TT	CT	TT	CT	CT	TT	TT	TT	CT	TT	TT	CT	CT	CT	CT	TT	TT	TT	TT	CT	CT	--	--	CT	TT	--	--	CT	--	TT	CT	CT
>ref-211229	GTGGTAAGCACAATGCCTCCCAAGGTT	22	AG	AG	AA	AA	AA	AA	AG	AG	AA	AA	AA	AA	AG	AG	AG	AG	AA	AG	AG	AA	AA	AA	AG	AG	AG	AG	AG	AG	AG	--	AA	AG	AG	AA	AA	AG	AG	AA	AG	AG	AG	AA	AG	AA	--	AG	AG
>ref-211295	TACATACACACTCTCTCTCCTCCCTTG	3	CT	CT	CT	CT	CC	--	CT	--	CC	CC	CC	CC	--	CC	CC	--	CC	CT	CT	CC	CT	CT	CC	--	--	CT	CT	CC	CT	CC	CT	CC	--	CC	CC	CT	CT	CT	CT	CT	--	CT	CC	CT	CT	CT	CT
>ref-211552	AGATACTCCACCCATTCTCCTATCCCT	5	AG	AG	AA	AG	AA	--	AG	AG	AA	AA	AA	AG	AG	AG	AG	AG	AG	AG	AG	AG	AG	AG	AA	AG	AA	AG	AG	AG	AG	AA	AA	AA	AA	AA	AG	AA	AG	AG	AG	AG	AG	AG	AG	AA	AG	AA	AG
>ref-211552	AGATACTCCACCCATTCTCCTATCCCT	26	CT	CT	CC	CT	CC	--	CT	CT	CC	CC	CC	CT	CT	CT	CT	CT	CT	CT	CT	CT	CT	CT	CC	CT	CC	CT	CT	CT	CT	CC	CC	CC	CC	CC	CT	CC	CT	CT	CT	CT	CT	CT	CT	CC	CT	CC	CT
>ref-211656	CTATTCTCTACTCTTGCTCCATTTGGC	27	CT	CT	CT	CT	CT	--	CT	CT	CT	CC	CT	CC	CT	CT	CT	CT	CT	CT	CT	CC	CT	CT	CT	CT	CT	CT	CT	CT	CT	CC	CC	CT	CC	CT	CT	CT	CC	--	CC	CT	--	--	--	--	CC	CT	CT
>ref-211758	GGCGCGAAAACAGATTCTCCGTGCGAG	16	CT	CT	TT	CT	CT	--	TT	TT	CT	CT	CT	CT	CT	CT	CT	CT	--	CT	TT	CT	--	--	--	CT	TT	--	CT	--	CT	TT	--	--	CT	CT	CT	CT	--	--	CT	TT	TT	TT	CT	CT	CT	CT	TT
>ref-211871	ATTTAAATCACATCATCTCCCAACCAC	27	CT	CT	--	CT	CT	--	CC	--	CT	--	CT	CT	CT	CT	CT	CC	CT	CT	TT	CT	--	CT	CC	TT	CT	CT	CT	CT	CT	CT	CT	CT	CT	CC	CT	CC	CC	CT	CC	CT	--	--	CT	CT	CT	CT	CT
>ref-211986	CATATTCCCACCTTAGCTCCCACTCTT	2	AG	AG	AA	AA	AG	--	--	AA	AG	AA	AA	AG	AA	AG	AG	AG	AG	AG	AG	AG	AG	--	AG	AG	AG	AA	AG	AA	AG	AG	AA	AG	AG	AG	AG	AA	AA	AA	AA	AA	AG	AA	AG	AA	AG	AG	AG
>ref-212048	AACACAAACACAGAGACTCCTTGGCAC	13	GT	GT	GT	TT	GG	GT	GG	GT	GG	GG	GT	GG	TT	GG	GG	GT	GT	GG	GG	GT	TT	TT	GT	TT	GG	GG	GT	TT	TT	TT	GG	GG	TT	GG	GT	GT	TT	--	GT	GT	TT	GG	GT	GG	TT	GT	TT
>ref-212073	AAATAAAAAACCACAACTCCTCATCTA	21	CT	CT	--	CT	TT	CT	TT	CT	CT	CT	CT	CT	TT	CT	CT	CT	--	TT	CT	CT	--	CT	TT	TT	CT	CT	CT	CT	TT	CT	CT	TT	CT	CT	TT	CT	TT	CT	CT	CT	--	--	TT	CT	TT	CT	CT
>ref-212073	AAATAAAAAACCACAACTCCTCATCTA	25	AC	AC	--	AC	CC	AC	CC	AC	AC	AC	AC	AC	CC	AC	AC	AC	--	CC	AC	AC	--	AC	CC	CC	AC	AC	AC	AC	CC	AC	AC	CC	AC	AC	CC	AC	CC	AC	AC	AC	--	--	CC	AC	CC	AC	AC
>ref-212324	GTGAATTACACATAAACTCCATTAAGT	22	CT	CT	TT	TT	TT	TT	TT	TT	TT	CT	TT	CT	TT	TT	TT	CT	CT	TT	CT	CT	TT	CT	CT	CT	CT	CT	TT	CT	TT	TT	TT	CT	--	CT	CT	CT	CT	TT	CT	TT	TT	--	TT	CT	CT	CT	TT
>ref-212477	AAACCCAAGACATTGCCTCCCACCAGC	26	AG	AG	GG	AG	--	AG	AG	AG	AG	GG	--	AG	GG	AG	GG	AG	GG	AG	GG	GG	AG	GG	AG	GG	GG	AG	GG	AG	--	GG	GG	AG	GG	--	AG	GG	--	AG	AG	--	AG	GG	GG	GG	AG	AG	AG
>ref-212530	CAGTCGTCTACTTCGGCTCCATACCTG	12	CT	CT	CT	TT	CT	TT	CT	TT	TT	CT	TT	TT	TT	TT	TT	TT	CT	TT	TT	CT	CT	TT	TT	CT	TT	TT	CT	TT	--	CT	CT	CT	TT	TT	CT	TT	TT	TT	TT	TT	--	TT	TT	CT	CT	TT	TT
>ref-212530	CAGTCGTCTACTTCGGCTCCATACCTG	24	CT	CT	CT	CC	CT	CC	CT	CT	CC	CT	CC	CC	CC	CC	CC	CC	CT	CT	--	CT	CT	CC	CC	CT	CC	CC	CT	CC	--	CT	CT	CT	CC	CC	CT	CC	CC	CC	CC	CC	--	CC	CC	CT	CT	CC	CC
>ref-212532	TGAGGTACTACATAAACTCCATCCTTT	25	CT	CT	TT	CT	CT	CT	CT	TT	CT	--	TT	TT	CT	TT	TT	TT	TT	CT	TT	TT	TT	TT	CT	TT	TT	TT	TT	TT	CT	TT	TT	TT	TT	CT	TT	CT	CT	--	CT	TT	CT	CT	TT	TT	TT	CT	TT
>ref-212543	TTATGAAGTACTGAGACTCCATCTTAG	14	AT	AT	--	TT	AA	AT	AA	AT	AT	TT	AT	AA	--	AT	TT	AA	TT	AA	AT	AT	TT	AT	TT	AT	AT	TT	AA	AT	TT	TT	AT	AA	AT	AT	TT	AT	AT	TT	AT	AA	TT	AT	AA	AT	AT	AA	AT
>ref-212602	ATGGAAAATACTCCCCCTCCCGGACAA	16	CT	CT	CT	CT	CT	CC	CT	CC	--	CT	CC	CT	CT	CT	CC	CT	CC	CC	CC	CC	CC	--	CC	CT	CT	CC	--	CC	CT	CC	CC	CT	CT	CT	CT	CC	CC	CT	CT	CC	CC	CC	CT	CT	CC	CC	CC
>ref-212602	ATGGAAAATACTCCCCCTCCCGGACAA	23	AG	AG	AG	AG	AG	GG	AG	GG	--	AG	GG	AG	AG	AG	GG	AG	GG	GG	GG	GG	GG	--	GG	AG	AG	GG	--	GG	AG	GG	GG	AG	AG	AG	AG	GG	GG	AG	AG	GG	GG	GG	AG	AG	GG	GG	GG
>ref-212809	TTATATAGAACACTAACTCCTAAGCTT	1	AT	AT	AT	TT	AT	TT	AT	--	AT	TT	AT	AT	AT	AT	AT	AT	AT	AT	--	AT	AT	AT	AT	AT	AT	TT	AT	AT	TT	AT	TT	AT	AT	AT	TT	TT	AT	--	AT	TT	AT	--	AT	TT	--	AT	AT
>ref-212981	ATGGAACCAACATGCTCTCCTTCACTT	13	CT	CT	--	CT	TT	CT	CT	CT	CT	TT	TT	CT	--	--	--	CT	CT	--	CT	CT	TT	CT	TT	TT	CT	TT	TT	TT	--	TT	TT	CT	CT	TT	CT	CT	CT	--	CT	TT	--	TT	CT	CT	CT	CT	CT
>ref-213083	AGGGCCCTAACTACCTCTCCATCAGCA	7	AC	AC	AC	AC	AC	AC	AC	AC	CC	AC	AC	CC	CC	AC	AC	--	CC	CC	CC	AC	AC	AC	CC	AC	AC	AC	AC	AC	AC	CC	AC	CC	CC	AC	AC	AC	CC	AC	CC	AC	AC	AA	AC	AC	CC	AC	AC
>ref-213083	AGGGCCCTAACTACCTCTCCATCAGCA	8	AT	AT	AT	AT	AT	AT	AT	AT	TT	AT	AT	TT	TT	AT	AT	--	TT	TT	TT	AT	AT	AT	TT	AT	AT	AT	AT	AT	AT	TT	AT	TT	TT	AT	AT	AT	TT	AT	TT	AT	AT	AA	AT	AT	TT	AT	AT
>ref-213109	CTGCAATAGACTGCCACTCCATAACAT	9	AG	AG	--	GG	GG	AG	GG	AG	AG	GG	GG	AG	AG	AG	AG	AG	GG	AG	AG	GG	GG	GG	AG	AG	AG	AG	AG	AG	AG	GG	GG	AG	AG	GG	AG	AG	AG	--	AG	AG	--	--	AG	AG	AG	--	AG
>ref-213109	CTGCAATAGACTGCCACTCCATAACAT	15	CT	CT	--	CC	CC	CT	CC	CT	CT	CC	CC	CT	CT	CT	CT	CT	CC	CT	CT	CC	CC	CC	CT	CT	CT	CT	CT	CT	CT	CC	CC	CT	CT	CC	CT	CT	CT	--	CT	CT	--	--	CT	CT	CT	--	CT
>ref-213148	TGCCCACACACCCATCCTCCTTTTTAT	2	AG	AG	--	AG	AG	AG	AG	AG	AG	--	GG	AG	AG	AG	AG	GG	GG	AG	AG	GG	GG	AG	AG	AG	GG	AG	AG	AG	GG	GG	GG	AG	AG	AG	AG	AG	AG	--	AG	AG	AG	AG	GG	AG	AG	GG	AG
>ref-213154	GTTTGTGATACTTGGACTCCACGACTG	8	AT	AT	--	AT	AT	AT	AT	AT	AT	AA	AA	AA	AT	AT	AA	AT	AT	AA	AT	AT	AT	AA	AA	AT	AA	AT	AT	AA	AT	AT	AT	AA	AT	AA	AA	AT	AA	--	AT	AT	AA	--	AT	AT	AT	AT	AT
>ref-213297	TTCATCATTACCAACTCTCCACTTAAC	4	AG	AG	--	AA	AA	--	AG	AA	AA	AG	AG	AA	AA	AG	AA	AG	AA	AA	AG	AA	AA	AA	AA	AA	AG	AA	AG	AG	AA	AG	AG	AA	AG	AA	--	AG	AA	--	AA	--	AG	AG	--	AA	AA	AA	AG
>ref-213297	TTCATCATTACCAACTCTCCACTTAAC	12	CT	CT	--	CT	CC	--	CC	CT	--	CC	CT	CT	CT	CT	CT	CT	CT	CC	CT	CT	CT	CT	CT	CT	CT	CT	CT	CT	CT	CT	CT	CT	--	CT	--	CC	CT	--	CT	CT	--	CC	CT	CT	CT	CT	CT
>ref-213340	ACTTATATGACTGGAGCTCCCAAGAAC	13	AG	AG	AG	AG	AG	AG	--	AG	AG	AG	AG	AG	AG	AG	AG	--	AG	AG	AG	AG	AG	GG	GG	AG	GG	AG	GG	AG	AG	AG	AG	AG	AG	AG	AG	AG	AG	AG	AG	GG	GG	--	GG	GG	AG	AG	AG
>ref-213724	CAGGGTGGCACCAAATCTCCACAGGGG	3	GT	GT	GT	GT	--	GT	GT	GT	GG	GT	GT	--	GG	GT	GG	GT	GT	--	GG	GG	GT	--	--	GT	GG	GT	GT	GT	GT	GT	GT	GG	--	GT	GT	GT	GT	--	GT	GT	GT	--	GT	GT	GT	GT	GT
>ref-213724	CAGGGTGGCACCAAATCTCCACAGGGG	4	CG	CG	CG	CG	--	CG	CG	CG	GG	CG	CG	--	GG	CG	GG	CG	CG	--	GG	GG	CG	--	--	CG	GG	CG	CG	CG	CG	CG	CG	--	--	CG	CG	CG	CG	--	CG	CG	CG	--	CG	CG	CG	CG	CG
>ref-213741	TTTGCAAATACCAAACCTCCTATCAAA	3	GT	GT	--	TT	GG	GT	GG	GT	TT	--	GG	GT	GG	GT	GG	GT	GT	GT	GT	TT	GT	GT	GG	GT	GT	GT	TT	GT	GG	GT	GT	GG	GT	GT	GT	GT	GG	--	GT	GG	TT	TT	GG	TT	GT	GT	TT
[truncated: 8,817 more rows]
[truncated: 282 more columns]

## Sheet: 2630 dominance
ref	ref sequence	LJ43	BHZ	0002	0003	0005	0102	0103	0104	0105	0106	0107	0108	0202	0203	0204	0205	0206	0207	0208	0209	0210	0211	0212	0213	0301	0302	0303	0304	0306	0308	0309	0310	0311	0312	0313	0315	0316	0401	0403	0405	0406	0407	0409	0410	0411	0412	0413	0414
>ref-62	GGTGGGGGGACAGGAGCTCCAGCTACG	8	0	--	8	0	2	0	3	0	--	0	0	0	0	0	0	0	8	0	0	2	9	6	0	0	0	0	8	6	8	7	3	0	0	0	0	0	0	0	5	0	0	0	0	0	4	0	0
>ref-128	CCGACCACTACAGCAACTCCTGTTCCC	0	12	0	0	11	0	0	4	9	--	0	0	4	12	0	4	4	0	0	0	0	7	6	9	8	0	8	0	7	7	0	5	8	0	0	0	0	0	0	5	3	--	4	0	3	0	0	6
>ref-220	GAGCGTACTACTCTATCTCCTCCTGCT	0	13	0	0	0	0	0	3	5	2	5	8	4	0	0	0	2	--	7	0	5	3	4	9	5	0	0	0	0	3	0	4	10	6	0	0	3	0	4	0	3	0	0	6	8	0	0	5
>ref-228	GGGTGTTACACTTTGACTCCTTGGCTT	8	0	8	6	5	6	3	0	0	7	0	9	0	5	6	8	3	0	0	3	0	0	0	8	7	5	0	0	0	0	9	7	6	8	3	0	0	0	8	0	0	--	5	0	0	0	--	7
>ref-242	CCAGCTCCAACCTCTCCTCCACACACC	54	0	0	9	5	4	3	6	6	4	8	8	7	9	4	6	3	5	9	3	4	6	5	5	12	6	8	13	8	4	4	6	7	5	8	--	2	--	4	6	5	--	5	7	5	6	0	6
>ref-342	CGGGTCTGCACTTATCCTCCATTGTTA	0	12	0	0	0	0	0	0	0	7	0	0	0	11	0	12	0	12	16	14	0	15	0	13	12	10	0	0	0	16	7	20	16	--	15	0	0	--	0	13	0	6	5	6	--	10	0	0
>ref-721	GACCCAACTACCTTTTCTCCTTTGGGA	0	12	0	0	4	0	7	0	0	0	7	0	0	0	0	0	0	0	5	0	9	0	4	10	9	12	7	0	0	0	0	7	11	0	0	0	7	0	8	10	7	3	3	6	--	0	0	10
>ref-753	TGCAATACAACATTTTCTCCACTTTCA	0	4	5	7	0	0	0	6	7	2	0	12	7	6	10	8	5	4	0	13	0	3	0	0	0	0	0	4	7	5	0	0	0	6	10	4	0	--	0	0	0	0	0	0	0	10	8	0
>ref-879	AGTCAGAGTACCCATACTCCAACCAAA	20	0	6	0	7	0	6	14	3	3	3	0	3	5	0	5	3	0	0	12	0	0	4	15	9	6	3	0	0	0	0	0	7	8	6	8	5	2	5	5	5	--	9	2	2	7	0	9
>ref-953	GGTGATTCAACCCCTCCTCCAATGTCA	0	11	--	5	0	4	7	0	0	0	5	10	0	8	6	7	4	0	0	14	0	6	0	0	0	0	0	4	5	3	4	8	15	0	0	--	3	0	0	4	8	0	9	0	0	13	0	0
>ref-987	TACCCTACCACCACCACTCCTTGAGCT	39	0	--	0	0	3	10	4	0	--	0	0	0	0	7	0	--	0	--	10	0	0	0	0	6	0	0	11	0	5	9	9	0	7	0	0	0	3	0	0	--	0	0	11	0	0	9	0
>ref-1092	TCACTTCACACTCCCCCTCCCCCCATC	14	0	0	0	--	0	0	6	3	5	5	0	0	0	3	0	0	7	5	0	2	8	9	--	3	0	0	3	0	8	6	4	0	10	5	0	--	0	0	0	2	0	0	0	0	3	0	0
>ref-1153	AGAAAAAGTACCTGACCTCCCCACCTC	0	7	0	10	3	0	8	6	0	0	0	0	3	3	3	6	0	0	0	0	0	0	0	0	0	11	8	12	10	--	0	9	0	0	6	5	0	0	0	0	0	3	0	0	0	8	10	6
>ref-1432	TACAGAATGACCTTTGCTCCATTTCAC	0	34	--	--	14	0	4	4	2	--	4	7	6	2	4	10	3	8	8	5	--	9	11	4	6	9	6	8	6	7	3	11	8	6	3	5	4	4	6	9	13	5	8	4	8	3	5	6
>ref-1470	TATTCAATGACTCTTCCTCCTTGAACA	0	54	--	10	9	6	14	11	7	--	8	13	12	10	5	6	--	5	14	10	6	5	10	12	11	16	8	7	8	6	11	11	5	11	14	--	9	--	6	10	7	--	5	--	8	11	8	10
>ref-1507	TGATTGTCCACCCCAACTCCTCCATTT	0	14	0	0	--	--	0	--	12	4	7	0	12	9	0	9	4	0	0	0	0	10	4	11	13	0	4	0	7	6	0	10	0	0	0	0	0	0	0	0	6	--	10	0	4	0	--	7
>ref-1544	AAAATCAAAACTTTCCCTCCTTAACCA	11	0	2	0	0	--	4	5	7	3	0	0	0	0	4	0	2	0	0	11	0	0	--	0	9	0	0	5	15	7	5	9	0	5	0	0	0	0	0	0	8	0	0	9	0	0	5	0
>ref-1564	AGAGCATTGACATTGGCTCCGTTTGAT	0	40	4	8	--	4	8	5	6	5	9	11	6	5	--	4	4	10	9	9	--	6	3	6	7	8	5	12	7	8	8	18	5	4	--	7	5	--	4	6	--	--	3	9	8	8	3	5
>ref-1576	ACGTCTTTCACAACCACTCCCTTTCTC	0	9	0	0	0	--	9	--	0	0	9	13	0	0	--	0	4	0	0	0	0	0	10	0	0	13	0	0	0	6	16	0	0	0	0	5	4	0	0	7	7	--	0	0	0	0	0	0
>ref-1797	TATACATATACCAAATCTCCATCACCC	0	11	--	11	12	9	11	0	6	0	11	12	10	0	6	12	0	0	0	0	0	0	6	0	10	0	0	9	0	0	0	0	0	10	0	6	6	0	8	0	6	0	0	0	0	0	16	9
>ref-1889	TCATTCTTCACTTTCTCTCCTCCTCTG	0	12	--	0	3	2	3	5	0	0	7	0	2	0	4	0	0	7	7	0	0	8	4	8	10	9	0	9	6	4	0	10	0	0	0	3	5	3	5	8	0	0	6	0	0	0	0	0
>ref-1917	ACCTTCACAACCCTTCCTCCCTTCATC	0	22	0	0	0	0	0	--	--	8	9	8	5	0	0	0	--	10	7	0	4	8	5	9	8	0	0	0	0	6	0	12	10	8	0	0	7	0	6	0	--	0	0	9	8	0	0	10
>ref-1934	TCGAGCCTCACTCCTGCTCCTAGGCAG	303	0	--	10	7	8	--	--	--	11	--	--	--	--	9	--	--	7	--	8	--	7	--	--	--	--	--	--	--	14	10	--	--	--	9	--	12	--	8	7	12	--	--	--	8	7	11	13
>ref-2182	TCGGCAAGTACAAGGGCTCCTCCATCA	0	8	0	0	0	--	6	6	0	0	8	0	4	0	6	0	3	0	0	0	0	0	5	0	0	14	0	0	0	7	10	0	0	0	0	5	7	0	0	11	--	0	0	6	0	0	0	0
>ref-2207	TTTTTGACAACTCTTGCTCCTCATGTG	19	0	2	12	0	0	0	3	0	4	4	7	0	0	0	12	0	6	0	4	--	5	0	3	0	10	0	5	7	9	10	--	11	6	3	0	9	0	3	0	4	5	0	0	0	0	2	0
>ref-2315	GTTACTGGCACACTATCTCCTTCTCTT	0	22	--	9	8	6	10	5	0	0	0	0	8	4	7	14	0	0	0	10	0	0	0	0	0	10	10	11	10	0	12	0	0	0	9	--	0	--	0	8	0	--	0	0	0	13	5	0
>ref-2320	CCCCACCATACCCCTTCTCCAACAATA	0	22	--	2	4	2	4	7	6	5	6	5	9	9	5	2	--	2	3	8	2	5	3	6	7	10	6	4	4	8	5	9	5	2	4	5	0	0	4	5	3	3	3	11	3	2	7	2
>ref-2344	GGTCCCTCGACCTGCTCTCCCTCCTCC	102	0	--	--	--	--	8	15	20	8	14	15	--	--	7	8	--	16	16	18	--	11	10	8	18	12	--	14	--	18	12	12	12	12	16	--	13	0	12	10	8	--	--	7	10	7	--	10
>ref-2347	AAGGCCACCACATTATCTCCTACATAC	0	15	5	0	0	0	7	0	0	--	0	0	0	11	0	0	0	0	8	0	3	5	0	0	0	8	6	0	4	11	14	0	0	0	0	4	0	--	10	9	8	--	0	3	4	4	10	0
>ref-2385	TACCAGGCAACACCTCCTCCCTATTTA	0	32	4	10	4	4	7	8	7	8	5	8	5	5	5	8	2	6	7	10	3	5	3	11	7	9	7	6	4	10	11	14	7	7	11	2	7	2	7	5	4	5	7	9	4	15	9	7
>ref-2515	TCAAATTGTACCACGCCTCCTCGTATA	25	0	3	11	3	6	0	7	0	0	0	0	4	0	0	0	0	0	0	0	6	7	5	0	5	0	0	0	0	0	9	0	0	13	14	0	6	0	10	0	5	0	13	14	0	8	0	8
>ref-2544	GAGTTTTTCACTTACCCTCCTCATATA	11	0	4	0	0	0	0	18	45	0	0	0	--	0	--	0	--	35	0	--	0	0	0	0	0	0	0	--	47	--	0	0	--	0	0	0	38	0	0	0	0	0	0	0	5	0	--	0
>ref-2552	CGGGGCGTTACAATATCTCCCTCTCTC	13	0	0	0	0	0	0	6	0	3	11	4	4	5	0	7	0	2	9	3	4	8	0	4	0	0	0	10	0	4	3	9	0	8	0	3	0	0	0	0	0	--	0	0	4	0	0	7
>ref-2698	TAGTCCACCACATTGACTCCAACTACT	65	0	4	5	3	--	9	6	9	7	9	9	6	5	3	6	4	--	5	10	6	14	5	4	7	10	4	11	--	13	8	11	13	9	11	4	6	--	11	9	6	--	3	8	6	9	8	5
>ref-2773	GAGAGCAGCACTTCTACTCCTCCAACG	13	0	2	10	3	--	5	5	7	4	12	7	6	4	7	5	--	8	5	9	2	3	2	9	2	12	2	6	10	5	6	7	7	5	4	3	3	--	6	5	3	3	6	10	2	4	6	5
>ref-2786	GCCACTTGGACTCTTTCTCCACCTCGA	10	0	0	11	0	0	0	8	0	2	0	0	4	5	0	7	0	0	0	8	--	6	0	9	7	7	0	0	6	2	0	0	5	7	5	5	4	--	0	0	4	0	7	0	0	0	0	0
>ref-2809	GCGATCCCGACTTTCCCTCCATTGATT	0	55	0	4	4	--	6	--	--	--	--	13	0	13	0	14	0	20	8	24	0	10	0	5	18	6	4	4	11	8	15	24	19	7	13	9	12	--	12	5	--	--	6	7	8	19	--	13
>ref-2952	TGAAACTTAACATAATCTCCCATGAAC	21	0	0	9	7	0	0	--	5	2	4	12	3	5	0	6	0	9	0	0	0	5	0	9	0	9	0	0	4	0	8	6	5	0	11	0	6	0	3	7	0	2	6	0	2	4	0	8
>ref-2992	TTAGTGAGCACAGATCCTCCCTTTACA	0	31	2	7	3	6	5	2	6	--	6	8	8	7	5	6	5	8	12	6	5	5	5	8	10	6	6	9	6	9	7	9	12	5	9	3	2	--	9	14	4	0	10	11	4	7	10	5
>ref-3016	GTGAGTTAGACCACACCTCCCAAACAA	29	0	0	7	0	0	0	8	0	7	7	0	0	0	8	0	--	0	16	0	4	0	9	0	10	11	0	0	13	8	12	9	14	0	15	5	0	0	0	0	0	0	0	12	5	0	0	0
>ref-3057	CAAGCTGTAACAACACCTCCACAGATA	0	10	0	9	0	--	0	8	6	3	--	5	5	0	0	6	0	6	7	0	7	0	10	0	0	9	3	9	0	7	6	0	4	10	9	7	8	--	0	0	7	0	0	0	11	10	0	0
>ref-3129	CAATACATCACGCTACCTCCTCCTAAC	15	0	6	0	0	2	6	4	0	0	0	0	0	0	6	0	8	0	4	5	9	0	0	0	7	0	6	8	0	5	6	0	0	2	0	7	0	3	0	0	3	--	0	5	0	0	6	0
>ref-3182	CAAATGCTAACATAGCCTCCCACTTTG	15	0	2	0	0	0	5	2	3	0	8	0	14	0	4	0	3	0	0	9	2	0	2	9	9	0	10	7	8	0	0	0	8	3	0	--	7	--	0	0	0	--	3	7	0	0	0	0
>ref-3250	AAGCAGTCAACCTTGGCTCCCAGCATC	22	0	--	0	8	--	0	8	8	0	8	17	8	0	--	0	--	9	17	0	--	0	0	9	18	0	--	11	14	0	0	0	0	0	0	0	13	0	0	0	0	0	--	--	--	22	11	0
>ref-3283	AAAATGTCTACCTCATCTCCTGACATG	29	0	0	0	3	6	0	3	4	7	8	0	0	0	0	0	0	0	0	0	0	14	3	0	9	0	0	0	9	10	0	0	5	6	0	0	0	0	10	0	5	--	8	6	8	0	--	7
>ref-3694	ACAACCACCACCCATCCTCCTCCCTCT	22	0	4	6	5	8	0	11	0	0	0	0	13	0	0	0	0	0	0	0	6	0	4	0	11	0	0	0	0	--	--	0	0	9	18	0	5	0	5	0	5	0	11	9	0	10	0	4
>ref-3801	GAACAAATTACACAGGCTCCAAGTACA	0	16	0	11	4	0	9	5	8	0	0	15	3	6	0	8	2	0	3	0	0	0	9	0	8	0	2	0	4	4	--	0	7	0	0	0	4	0	11	4	5	0	0	4	0	0	5	4
>ref-3941	CGTGACAGCACCCATCCTCCATCCCTA	68	0	--	9	7	5	--	6	8	--	14	13	6	11	5	10	5	7	17	6	--	8	--	13	8	9	8	13	8	17	--	21	9	10	14	--	4	0	7	10	--	--	4	8	4	11	9	7
>ref-3974	AAATCGAGCACAAAGGCTCCATGCATG	0	20	--	0	0	4	0	4	5	--	7	9	7	5	7	10	0	6	0	12	0	0	0	8	0	0	0	12	13	9	9	0	0	11	11	5	0	0	0	0	0	0	0	0	0	6	5	0
>ref-4077	CCGGCCTCCACTTCTCCTCCGCCTCCA	11	0	--	0	4	2	0	--	3	--	0	8	0	3	6	5	3	6	7	8	--	5	0	0	0	0	3	5	6	0	0	0	6	0	4	0	0	0	3	0	--	0	5	0	4	3	8	5
>ref-4437	AATGGAATCACGGTGACTCCCAGACCT	22	0	--	7	0	3	4	3	0	4	0	3	6	6	6	0	0	0	6	0	0	0	3	0	--	6	0	0	0	0	0	12	6	0	6	0	0	0	5	0	3	0	0	0	8	4	5	8
>ref-4444	CACGGTGTAACACTAACTCCATTTTGT	0	22	0	11	4	0	0	4	7	0	0	11	0	7	0	11	0	9	0	0	0	9	0	0	0	0	4	4	0	0	4	24	16	--	0	5	--	0	15	7	0	0	13	12	--	12	8	0
>ref-4461	AAATGTCTAACGCCCTCTCCTTGCCTT	50	0	--	0	0	11	0	--	7	0	0	18	10	13	11	15	--	7	12	27	0	0	--	0	0	0	0	0	15	14	0	19	17	0	0	8	12	0	12	--	0	0	0	0	11	15	15	17
>ref-4489	AATTGATCTACCACATCTCCCTGTTCC	0	14	--	16	0	9	0	13	7	5	0	12	16	13	4	10	--	9	0	16	0	8	0	0	0	0	0	15	10	7	0	0	0	11	8	4	0	0	0	0	0	0	0	0	0	5	7	0
>ref-4514	AAACAAAAGACTCCACCTCCTTGTCAT	27	0	3	6	7	0	0	0	0	6	8	0	0	0	0	0	3	0	0	5	7	3	0	12	0	0	6	12	6	4	6	0	0	4	0	--	2	0	0	2	0	--	6	4	0	0	0	0
>ref-4749	GCAAGAAAAACTCACTCTCCTGAACAT	0	9	2	7	6	0	5	4	0	2	10	5	0	0	4	0	0	0	0	0	4	5	4	0	0	7	0	6	6	0	6	0	0	0	8	0	6	0	4	0	0	0	0	5	8	0	8	8
>ref-4816	TATAATCTCACTTGCACTCCTCCATAT	5	0	0	0	0	--	10	--	16	4	13	10	0	18	8	11	0	6	11	11	0	0	0	15	0	13	11	8	16	13	0	18	11	0	0	8	0	--	0	6	0	--	0	0	5	0	7	0
>ref-5057	ATTGAACGCACCCGCTCTCCCGATCAA	19	0	0	0	9	4	15	--	14	0	9	13	0	14	6	0	0	0	0	0	0	18	6	0	0	19	5	0	0	10	10	14	0	6	0	0	0	0	0	0	6	0	6	7	0	10	12	0
>ref-5089	ATTTGTTGCACTTATTCTCCTTTTGAA	0	9	0	11	4	--	4	10	6	8	6	0	8	0	0	7	--	0	7	9	0	0	0	0	0	0	11	0	12	7	0	0	8	0	0	8	11	--	0	3	3	0	0	8	7	3	7	0
>ref-5376	TTGCCGGTGACATTAGCTCCAACCTTC	5	0	--	15	6	--	--	4	7	4	0	0	0	0	0	0	0	0	0	0	0	0	5	0	11	18	0	0	8	0	0	0	11	7	14	0	15	0	8	0	--	--	9	12	7	0	11	0
>ref-5599	TGTATATCAACAATTCCTCCGTCACGA	0	31	0	0	0	0	9	9	13	--	9	0	14	0	8	0	5	0	6	0	3	0	6	0	7	7	0	13	0	14	0	0	10	0	0	5	3	--	0	0	--	3	0	7	0	0	12	0
>ref-5613	GTGTACTGGACACTCACTCCAGCTGGC	0	6	2	6	0	6	0	6	7	0	0	6	3	4	--	--	0	5	0	3	0	4	0	0	0	0	0	7	7	0	0	0	0	5	9	2	0	2	0	0	3	0	0	0	0	6	4	0
>ref-5749	ACAACGACCACTGATCCTCCAATCATG	0	22	4	9	0	--	0	6	11	2	0	7	8	6	5	5	4	5	0	16	0	6	0	0	0	0	0	2	8	3	0	0	0	5	10	5	0	3	0	0	0	0	0	0	0	5	2	0
>ref-5754	AACCTTTTAACCTCATCTCCATTGAAC	0	15	6	7	3	2	4	10	2	11	2	7	5	4	5	7	3	4	7	5	3	3	3	3	4	5	5	3	6	3	5	5	2	7	5	3	7	--	9	6	7	0	7	2	5	7	2	12
>ref-5771	TGCAACTAAACATGGTCTCCAACACGA	0	17	0	0	0	0	0	8	0	--	0	0	0	4	0	0	3	4	7	9	3	7	0	7	15	8	7	0	8	8	12	9	5	0	13	0	0	0	0	9	0	0	7	6	--	12	0	0
>ref-5866	ACAGATACAACCCTCTCTCCATGGGCT	15	0	0	4	4	6	0	10	0	--	0	13	6	10	0	9	--	9	8	11	6	0	0	0	0	16	0	8	0	6	7	0	0	7	11	5	0	0	10	0	0	--	0	0	4	0	0	7
>ref-5930	AGGAGTGATACACTTTCTCCTCAACCC	53	0	5	10	6	5	9	9	7	6	13	8	6	13	--	9	7	8	13	12	--	10	8	--	11	14	--	10	5	8	16	12	11	5	9	7	12	--	5	8	--	--	9	8	8	10	9	17
>ref-6030	TGAGGCACAACAACATCTCCGTGTCCT	48	0	0	9	10	--	0	--	0	--	0	16	11	6	0	0	0	10	0	0	--	6	0	0	0	9	13	0	0	8	13	0	0	7	0	0	5	0	--	9	8	0	12	10	0	13	10	15
>ref-6072	TGGATCACGACCACCCCTCCTTCTCTT	18	0	4	10	0	0	0	--	0	0	0	0	6	0	0	10	4	5	7	9	4	0	0	7	0	0	0	13	8	--	0	0	11	0	0	11	6	0	9	5	0	--	7	0	13	0	0	9
>ref-6101	TCCTCTAGGACACCCACTCCACACATT	0	35	0	0	7	0	0	0	8	0	8	7	5	--	6	10	--	4	7	7	5	0	8	4	12	4	0	0	0	5	0	6	5	6	0	0	--	0	0	0	5	0	8	0	0	9	0	7
>ref-6305	TCTGCAGGGACTATATCTCCAAGTTTT	0	4	3	13	5	4	4	10	11	5	--	10	7	10	7	8	3	4	4	13	4	5	5	6	8	12	3	7	7	9	4	7	6	12	5	6	0	0	5	7	5	4	12	6	7	13	6	7
>ref-6547	TTCTCTCTCACAGCCCCTCCTTAACCT	0	4	0	0	0	5	4	7	0	0	0	0	0	--	4	0	7	6	8	7	2	0	0	0	8	0	0	0	9	6	7	9	0	5	0	2	4	--	0	0	0	0	5	0	0	8	8	0
>ref-7290	CTTGTTGCCACCCCAGCTCCAGTCCCA	10	0	--	17	0	9	13	0	0	0	11	0	0	0	3	10	0	--	4	0	--	0	8	0	11	0	7	12	0	0	9	0	0	8	0	0	0	0	7	8	0	--	12	11	4	9	0	3
>ref-7390	ATCAAATCCACTGTTTCTCCATTACTC	0	16	3	13	8	5	4	9	6	2	5	11	6	0	7	0	8	5	0	14	3	9	6	10	13	14	0	0	0	6	7	0	0	9	15	4	0	0	7	0	2	0	0	0	6	11	0	0
>ref-7428	ATGGTGCCAACATTACCTCCGCGACCC	0	26	--	9	5	--	8	--	10	--	0	6	0	6	5	9	--	6	4	6	7	0	0	0	0	0	6	0	10	6	10	0	8	8	6	0	0	--	0	9	0	--	9	8	--	15	6	11
>ref-7461	TTCTATTGTACTTCGCCTCCATTATAT	0	10	3	11	2	3	0	0	0	2	0	0	7	6	0	3	0	0	4	11	2	8	0	13	7	0	9	3	4	6	0	7	9	10	15	2	4	--	0	0	0	0	9	12	4	5	7	5
>ref-7610	ACATAATTCACATTGCCTCCATGATCC	0	14	0	0	3	0	--	0	0	--	0	11	7	10	0	6	0	0	0	0	0	5	7	7	5	0	3	0	9	8	0	8	8	0	0	0	0	0	0	4	--	--	0	0	5	0	7	4
>ref-7657	TCTTCAAACACCACCTCTCCTTGTATG	30	0	0	0	4	8	0	--	9	0	0	4	0	9	6	6	--	--	11	16	6	8	0	0	0	0	5	11	19	--	0	0	11	0	16	0	0	0	11	0	5	--	5	0	7	10	9	6
>ref-7671	AACTGGGTTACTTTGCCTCCTCACGAG	26	0	--	--	7	0	6	--	--	0	12	0	8	0	0	5	4	5	0	5	0	4	0	8	0	0	5	13	0	10	4	0	0	0	0	0	9	0	0	0	0	0	9	4	0	3	5	9
>ref-7700	GTGCACGTTACGTGGTCTCCTGATCAG	0	29	0	13	4	--	7	10	7	6	7	0	8	0	0	5	5	0	5	10	0	0	0	0	0	0	12	0	9	4	0	0	6	0	0	--	0	--	0	4	5	0	0	7	6	8	--	0
>ref-7741	TTTTCTTCAACACTTGCTCCACCTTGC	0	10	--	11	2	0	0	--	3	--	0	9	0	0	0	5	0	0	0	0	0	0	2	0	5	9	6	0	0	0	6	5	8	3	0	--	4	0	4	7	0	4	0	7	--	3	--	0
>ref-7874	GAGGGCGTTACAGCACCTCCTTGAGTT	0	22	--	11	7	0	7	--	0	0	7	12	0	7	4	12	6	0	0	0	5	11	6	0	0	11	0	8	10	14	10	12	0	0	10	--	--	--	0	9	4	--	7	0	0	6	8	6
>ref-8487	CTTGATGCAACTGATACTCCCTAACAG	56	0	0	15	0	0	0	10	0	4	3	10	0	0	0	6	0	8	0	8	2	9	0	5	0	10	0	8	5	7	6	0	7	6	6	0	6	0	8	0	4	0	0	0	0	0	0	0
>ref-8521	ATTATATCAACAAACTCTCCATCCTTA	10	0	0	0	0	8	8	2	9	0	0	7	6	2	3	5	0	8	4	0	0	0	2	0	4	6	0	0	0	0	0	11	12	0	13	0	0	0	4	0	3	0	0	0	6	6	4	9
>ref-8537	AAGTCGATTACCATCTCTCCAACTATC	10	0	2	7	0	0	0	5	0	--	0	10	0	10	0	0	2	0	7	7	--	0	5	6	5	7	6	6	4	0	0	0	6	0	7	0	7	0	7	4	0	4	0	0	5	0	0	4
>ref-8580	GTAAGTCATACACTTACTCCATCAGTT	0	24	0	0	6	--	9	4	11	2	8	0	0	0	0	0	0	0	0	0	7	0	5	2	12	5	10	0	0	7	5	6	9	5	--	7	0	0	0	0	0	0	0	3	--	9	12	4
>ref-8703	AGGCATCTCACTGTAGCTCCATGTGAA	18	0	0	0	0	0	0	3	0	5	11	9	9	7	6	8	0	2	6	10	4	3	0	10	0	0	0	7	0	7	--	14	0	5	0	3	0	0	0	0	0	0	0	0	5	0	0	9
>ref-8704	CAGGAAGGCACTCATGCTCCGAAGCTC	0	18	0	0	0	--	6	0	0	0	0	9	0	0	0	8	0	0	9	0	0	0	0	7	0	3	8	0	0	3	0	0	10	0	7	0	5	3	7	9	0	0	5	0	5	0	6	3
>ref-8743	AGGGGCATCACCTGCCCTCCCTGTATG	27	0	0	19	0	--	8	6	0	--	16	0	0	10	0	0	--	7	0	9	0	8	--	6	0	14	0	0	0	5	7	0	0	9	14	0	0	0	8	0	--	--	0	0	0	0	6	0
>ref-8804	ACCTACAGGACAAAGACTCCGTTTAGT	30	0	2	0	2	5	3	3	6	0	0	5	7	4	0	8	0	8	--	13	0	3	0	4	0	0	12	6	0	0	0	0	0	3	0	0	3	0	6	4	0	2	6	0	0	9	7	2
>ref-8846	TCATTTAACACCTTGTCTCCTTTTCAT	0	36	6	6	4	--	6	7	10	3	12	9	8	12	5	10	4	7	8	17	3	4	6	9	10	15	5	9	7	8	11	15	14	9	13	8	9	--	7	3	5	4	3	7	4	15	9	10
>ref-8876	CAACCAACTACCACTTCTCCTTGCCTC	21	0	0	0	6	0	0	7	19	--	0	14	12	--	0	0	--	0	0	8	0	7	0	11	0	10	0	0	15	6	0	15	14	0	13	5	9	--	0	0	5	0	0	0	0	0	6	0
>ref-8918	AGAAAGTGTACAATACCTCCGTTGTTG	0	44	--	8	6	6	0	13	23	0	23	13	10	6	22	22	7	0	15	22	7	15	13	10	0	16	8	26	10	17	19	19	9	7	0	6	9	0	0	7	--	--	16	0	0	11	9	0
>ref-8933	ACTTGCTTTACCATTCCTCCTTGTATT	0	20	0	9	0	0	0	2	0	2	0	0	0	0	--	12	0	4	8	10	0	8	0	0	0	5	0	0	4	3	0	0	0	4	10	6	0	5	11	0	7	0	4	0	2	0	0	0
>ref-8941	CGGGTATTAACCTCTCCTCCTACGCTC	0	27	0	8	6	5	0	0	0	0	0	0	5	6	0	4	0	0	3	4	0	12	0	7	11	0	0	4	8	9	0	0	5	6	10	7	3	0	9	0	0	0	8	5	7	9	4	11
>ref-9088	GGTGCAAAAACAAAAACTCCTTTTATA	19	0	4	7	7	0	0	0	0	--	7	0	0	0	0	0	3	0	0	13	7	12	0	7	0	0	2	9	11	8	4	0	0	6	0	4	4	5	0	10	0	4	4	2	0	0	0	0
>ref-9101	AGTCACGTTACTAAGTCTCCTTCCTAA	0	17	5	0	4	0	5	3	0	0	--	0	2	0	4	9	0	3	6	0	0	6	3	9	5	8	0	10	6	9	0	11	0	0	0	--	10	2	6	7	0	0	5	0	0	0	0	0
>ref-9149	ATTTTATAAACTTGGACTCCTTTGTAT	37	0	0	0	0	0	0	8	0	3	5	12	14	12	0	13	0	14	10	19	5	12	0	8	0	0	0	12	0	5	14	6	0	7	0	11	0	0	0	0	0	4	0	0	3	0	0	10
>ref-9227	TTGAATTCAACCCAGCCTCCCTGTTCA	21	0	4	0	2	5	12	--	8	0	9	10	0	0	3	0	0	7	8	0	0	0	2	7	0	0	4	11	0	0	10	7	0	0	0	0	0	0	7	10	--	4	0	3	--	11	5	4
>ref-9322	TTCCAGGCCACCAGACCTCCAATGACA	0	5	--	9	3	0	0	9	5	3	2	7	7	4	0	4	--	0	0	9	3	7	5	3	6	0	0	9	0	0	6	7	11	4	0	4	9	0	2	0	4	0	0	4	0	5	0	--
>ref-9473	CATATATATACATATACTCCTTTTCAG	0	15	3	7	0	0	0	2	0	3	7	0	7	0	3	0	4	0	9	11	9	0	8	2	11	10	0	0	0	0	0	13	0	0	10	0	6	2	0	0	0	2	0	0	0	0	0	0
>ref-9948	TACTCCAAAACAGGAACTCCTTTGCAC	0	34	8	23	11	0	0	--	22	--	21	15	17	8	0	16	0	0	0	0	0	18	10	19	0	12	20	19	0	0	0	0	13	0	17	0	0	--	10	26	16	--	0	22	17	0	0	9
>ref-10048	TTCTGCATGACATCAGCTCCAACCAAA	42	0	0	11	--	5	10	0	0	0	0	6	0	5	0	0	4	0	0	6	0	0	0	12	0	0	2	0	6	7	0	10	6	5	0	0	0	0	5	5	3	2	5	3	0	0	5	6
>ref-10122	AAAATAACAACAATCTCTCCTTCCATG	0	26	6	0	0	0	6	0	0	3	0	0	0	5	0	0	0	0	6	0	3	5	0	0	0	11	11	0	6	11	11	0	0	0	0	4	0	0	4	6	2	3	0	9	5	8	7	0
>ref-10446	CATACATACACATCACCTCCTCCCATA	0	5	0	17	0	5	15	7	0	5	0	0	0	--	0	0	0	7	0	0	0	9	0	0	0	0	6	8	0	0	0	0	0	0	0	8	0	--	10	4	0	--	0	0	4	0	6	5
>ref-10582	GAGGCAACTACTGTCCCTCCATCTTCT	28	0	0	0	0	3	4	4	5	0	0	7	9	7	4	3	0	8	6	0	0	0	--	0	8	12	0	0	0	0	0	4	3	0	10	0	0	0	3	0	4	0	0	0	5	9	5	5
>ref-10605	TTCTCCACTACCCGATCTCCTCCCACA	0	12	0	0	0	0	4	4	0	0	7	0	4	0	4	0	0	4	6	7	0	6	0	7	5	7	0	9	6	6	6	0	0	0	2	5	0	0	5	0	4	0	3	0	7	0	0	0
>ref-10619	TTACACACAACGTATACTCCATTAACA	23	0	6	9	4	3	9	4	9	3	0	7	11	8	3	8	5	4	0	8	0	0	0	0	8	9	0	0	0	0	9	13	8	11	8	0	--	0	7	0	0	--	14	7	0	0	0	--
>ref-10694	ATTTTTCGCACAATTTCTCCAACCCAA	19	0	0	0	0	0	0	7	0	6	9	8	8	12	0	4	0	12	9	8	8	10	0	12	0	0	0	10	0	4	9	16	0	6	0	13	0	0	0	0	0	--	0	0	7	0	0	8
>ref-10713	TATACAACAACCTCCCCTCCCGCTCTC	30	0	--	9	0	0	6	4	0	0	6	0	11	0	0	0	0	0	0	0	0	0	6	4	13	4	0	0	0	4	8	9	0	9	0	2	6	0	0	5	0	0	0	8	0	0	0	0
>ref-10756	AACTGAGGGACTTCATCTCCTTCCAAT	0	8	3	0	--	0	4	7	0	0	10	0	7	0	5	0	0	4	5	0	0	3	5	7	10	10	0	10	13	--	0	10	0	0	0	--	6	--	4	0	0	0	4	0	4	0	0	0
>ref-10761	ATGGGATAAACCTTAACTCCAACCTTC	0	31	3	0	6	0	--	5	0	5	8	9	14	9	3	0	0	0	0	0	6	0	4	10	0	13	0	11	6	7	13	0	0	9	8	6	0	0	9	0	3	0	0	0	0	0	0	0
>ref-10811	AAATTCCTCACAGCATCTCCAACCCTT	4	0	0	0	4	5	10	6	8	--	0	13	7	22	3	10	0	7	10	12	6	0	0	4	11	0	4	8	9	0	0	0	0	0	0	--	7	0	0	0	0	0	12	9	6	12	6	3
>ref-10902	CACATTCTCACACCCCCTCCCCCCCTC	0	29	3	7	3	--	0	5	--	0	0	6	6	7	0	8	3	0	0	0	7	0	5	0	0	0	5	0	0	0	0	8	9	0	0	0	6	0	0	7	0	--	0	9	0	9	8	--
>ref-11265	AATCATTGAACCCATGCTCCAAACATT	0	28	0	12	7	6	6	6	10	--	9	9	10	7	7	6	3	5	11	14	0	6	5	12	14	14	11	6	3	7	12	6	8	9	13	4	7	--	6	8	4	--	6	11	--	9	5	7
>ref-11362	CCGTCGGCGACAAGAGCTCCCTCGATA	520	0	--	16	--	--	--	--	--	--	--	--	--	--	--	11	--	--	--	20	11	--	--	--	--	--	--	--	--	18	--	11	13	--	--	14	12	--	15	--	11	--	--	11	17	12	13	--
>ref-11383	CACCCTAAAACCAGGTCTCCAATCCTC	0	22	--	11	6	--	5	7	3	--	8	7	4	7	2	13	--	4	6	8	3	4	3	4	3	4	2	6	2	3	6	3	10	6	16	6	2	0	6	5	2	0	4	7	8	2	--	--
>ref-11385	TGGATTATAACCCAATCTCCCATGTAC	0	31	5	4	4	11	5	9	5	5	9	10	4	8	7	4	4	8	2	15	8	7	5	7	7	7	6	6	8	7	7	5	15	5	9	5	6	3	6	4	8	0	10	5	2	4	7	9
>ref-11543	AGCCAAAATACATTACCTCCAATGTAT	28	0	4	7	6	7	3	0	--	6	0	11	11	2	4	6	2	0	0	15	0	0	0	0	15	4	0	0	0	0	7	12	2	7	11	0	0	3	2	0	0	4	11	0	0	0	0	2
>ref-11553	TTCATTGTTACTCTTTCTCCCTTTGCT	74	0	4	14	5	6	9	6	5	--	12	6	12	11	--	7	--	9	16	16	5	--	--	8	9	10	4	12	15	9	12	13	13	14	10	--	5	--	10	8	--	--	4	9	9	11	10	9
>ref-11558	TGCACTAAAACACACACTCCTACACCT	0	18	0	0	5	0	0	2	8	0	4	8	6	4	3	4	2	8	7	10	4	0	2	7	6	5	0	0	0	8	0	13	8	6	0	0	3	--	0	0	2	0	--	0	0	6	0	8
>ref-11657	TGACCACCAACTCCAACTCCAACCCCC	4	0	0	0	0	0	0	0	0	0	0	0	0	0	0	0	0	0	0	0	0	0	0	0	0	0	0	0	0	0	0	0	0	0	0	0	0	0	0	0	0	0	0	0	0	0	0	0
>ref-11724	GTTAATAGGACACACACTCCTTCCGCT	28	0	0	8	0	--	0	0	0	0	0	7	0	0	--	0	0	7	0	0	--	3	0	0	0	0	0	4	11	10	3	0	0	0	0	0	0	0	0	0	0	0	0	0	0	0	5	0
>ref-11812	CACCACAAAACCACTCCTCCTTCATCT	0	23	0	0	0	0	0	5	0	6	8	0	0	13	0	0	--	0	9	12	--	11	0	6	0	13	9	9	7	8	9	13	16	0	14	0	0	0	0	11	0	--	7	10	7	8	12	4
>ref-11855	ATTACACTGACAACCCCTCCCTGTCTA	20	0	3	0	0	0	7	2	0	2	0	0	0	0	3	0	4	0	0	8	5	0	0	0	6	0	10	9	0	6	3	0	0	5	0	6	0	--	0	0	--	0	0	5	0	0	5	0
>ref-11866	ACATAATACACAATGGCTCCAGGCCCA	31	0	0	0	0	0	6	--	--	0	0	--	14	0	0	10	0	0	0	8	0	0	6	12	0	8	8	0	0	0	0	8	11	0	0	0	0	0	0	11	0	0	8	0	0	13	8	0
>ref-11870	GGTCCAAATACAGGTCCTCCAGTCCCA	0	13	0	0	6	0	0	12	--	0	8	0	9	0	5	10	--	0	0	0	0	0	10	15	0	10	0	8	0	3	9	0	0	7	0	0	0	--	0	0	5	2	15	0	0	0	5	0
>ref-11983	ACCCACCATACATCTTCTCCATGCCAT	0	7	--	13	6	--	13	--	4	7	0	0	0	0	5	8	4	5	0	10	0	9	0	16	9	12	0	0	12	0	0	16	0	8	--	6	10	0	9	0	0	0	12	13	0	21	9	8
>ref-12008	AATAGATGAACCTTCTCTCCTTCTTAA	0	16	0	0	0	0	0	0	0	0	0	0	0	7	0	13	0	0	0	0	0	9	0	0	0	0	--	12	4	0	0	14	18	0	0	0	7	0	0	12	0	0	6	0	0	0	--	10
>ref-12010	CAACATTGGACAAGGGCTCCACATTGT	19	0	--	0	0	0	7	4	0	0	5	0	0	0	2	8	4	0	4	5	0	0	7	2	6	0	--	9	2	0	3	9	14	0	6	2	0	0	3	2	0	0	0	0	0	0	0	0
>ref-12179	CTTTCTTTCACTATTCCTCCGATCTTT	891	0	11	--	--	--	13	13	--	18	--	--	--	15	11	--	--	11	16	11	--	--	--	12	--	--	12	12	11	21	--	15	13	18	13	--	12	--	19	--	12	--	14	16	15	22	18	15
>ref-12204	ATGTAATGAACAACAACTCCAATTTGT	42	0	5	6	0	--	7	5	0	7	--	0	14	0	0	0	0	0	0	0	0	0	0	14	13	16	0	0	0	6	10	8	0	11	0	5	5	--	0	11	0	0	0	0	0	0	0	0
>ref-12237	AGGAAACAAACATTCACTCCTAGAGTA	0	44	3	13	4	8	14	12	10	7	10	11	7	5	8	10	3	9	12	17	4	7	3	14	10	15	5	12	9	9	9	17	9	12	11	6	13	--	6	10	7	--	7	9	8	12	9	7
>ref-12669	TTAAAACATACTATTGCTCCTGGAAGT	25	0	0	0	0	0	0	2	8	0	10	0	5	0	0	0	0	4	7	0	2	5	4	0	0	0	5	7	12	5	0	0	0	0	--	5	0	2	0	0	0	0	0	3	6	4	4	0
>ref-12788	ATGATGACAACCTACTCTCCAATTAAT	4	0	--	9	0	0	8	0	0	9	0	0	0	7	0	9	4	0	0	8	0	--	5	0	0	10	0	0	0	4	--	13	0	11	17	--	5	0	--	7	6	3	0	0	0	0	0	--
>ref-12827	TCTCCTTGAACACAGTCTCCAGCAATT	28	0	0	10	9	6	0	15	6	0	0	10	7	0	0	7	5	0	0	13	4	0	4	9	0	17	9	7	0	10	0	0	9	10	0	0	4	0	0	0	0	0	8	0	0	0	5	10
>ref-12829	GAAGGCAAGACTTTGCCTCCAAGCACA	12	0	0	0	0	--	9	0	--	0	0	6	7	0	0	11	0	0	0	8	0	0	10	--	0	12	3	0	0	0	0	8	5	0	0	0	0	0	0	5	0	--	9	0	0	9	11	0
>ref-12936	AATATCTCCACAATAACTCCTTTTTAA	0	5	3	--	3	0	0	--	8	0	8	8	7	0	8	5	--	0	7	19	3	0	7	8	6	9	0	0	11	8	4	10	7	7	10	0	4	0	0	0	9	0	8	10	0	7	0	0
>ref-12988	AAATTCGAAACGGGGCCTCCAACACCC	27	0	0	11	0	0	8	7	10	5	15	0	0	7	0	0	10	9	0	12	0	5	0	11	0	7	0	0	0	6	18	0	0	--	10	0	0	0	14	6	8	0	0	0	0	0	7	0
>ref-13177	TCCACTCAAACTTTACCTCCTTCCTAG	32	0	0	0	5	8	4	0	0	0	8	7	7	13	--	7	6	0	0	0	4	0	5	0	0	0	0	0	13	0	8	9	10	14	13	0	12	0	0	6	0	0	11	0	8	9	0	0
>ref-13233	CACACATTCACTCACTCTCCCTTCGAA	0	4	5	9	--	--	6	6	8	5	3	13	12	10	4	5	4	6	4	6	3	8	3	10	14	12	3	10	8	3	9	4	13	6	12	5	5	0	5	5	7	--	9	11	3	6	6	3
>ref-13279	AGTAGCATAACATATTCTCCAGAATAT	0	15	--	--	0	--	0	9	11	4	6	10	4	8	3	6	0	5	0	10	0	0	--	8	0	0	0	7	8	6	8	0	0	9	11	5	0	2	0	0	0	0	0	0	0	4	7	0
>ref-13292	GAAATGAACACTTCTTCTCCAATGGGT	0	24	0	0	6	0	0	0	13	0	10	7	9	8	10	13	--	4	11	13	3	0	11	8	8	16	0	0	0	9	0	13	14	10	0	0	7	0	0	0	--	0	11	0	0	8	0	7
>ref-13295	GATGTTTTGACCCTCTCTCCTAGCATA	0	129	--	32	--	--	--	66	73	--	--	30	60	--	--	30	31	--	69	26	39	--	43	--	--	31	68	--	68	60	75	31	32	31	74	--	52	--	47	57	--	--	43	66	--	--	--	52
>ref-13309	CTTGTCTCTACTATTGCTCCGACTATA	0	20	0	10	7	0	0	7	6	4	0	3	0	--	4	4	0	6	9	13	0	2	0	6	0	0	4	0	6	--	0	3	0	0	0	0	0	0	0	0	0	--	0	7	6	0	6	9
>ref-13310	AGTGGCTTGACACCCACTCCCACCAAC	52	0	--	5	--	4	4	5	6	--	7	10	4	5	5	8	3	--	8	3	--	7	4	7	16	4	9	7	4	12	6	8	12	8	5	4	10	0	4	13	0	--	6	8	3	10	3	10
>ref-13311	TCTTCCATTACTATGCCTCCATTTGGG	22	0	0	0	2	2	7	2	3	0	5	0	5	7	5	3	0	3	5	0	0	4	5	6	3	6	3	0	0	0	0	11	0	9	5	0	0	0	6	7	2	0	0	4	0	7	8	9
>ref-13355	GTGTCGACAACATGTTCTCCTCCTTAT	27	0	--	0	0	0	0	0	7	6	12	0	0	0	3	0	6	0	6	0	0	0	0	0	9	9	6	6	0	3	0	0	0	0	0	--	0	0	8	6	--	0	0	0	0	0	5	0
>ref-13400	ATTCCAGTAACTGAGACTCCTAGCGTA	0	13	0	7	6	--	6	7	0	0	0	0	7	3	8	5	0	0	0	0	0	0	0	0	0	9	10	8	6	0	0	14	0	0	7	4	0	0	0	0	0	3	0	0	0	2	8	4
>ref-13405	CAGTTTATCACCCTTCCTCCTCCTCCT	0	20	0	0	--	0	0	--	9	0	7	12	9	0	9	14	4	0	11	15	8	0	7	10	7	15	0	0	13	6	12	12	12	7	15	0	10	0	0	0	4	0	7	8	0	9	--	0
>ref-13515	CCTAGTGGGACATTTTCTCCACGTCCT	15	0	4	11	4	6	6	0	0	5	0	5	0	3	7	7	3	0	0	10	0	0	0	12	6	7	0	0	0	0	7	8	4	6	6	0	0	0	2	0	0	0	4	0	0	0	0	10
>ref-13527	CCAGGAGTCACAGCATCTCCAACGCAC	0	23	5	12	--	0	0	13	10	7	11	0	13	6	0	0	6	6	0	7	5	9	6	0	11	0	0	6	14	0	16	16	0	10	0	5	0	0	0	0	7	0	0	11	8	14	0	0
>ref-13624	ATTGTGAAGACCTATTCTCCGTTTATT	35	0	0	10	0	0	0	0	0	0	9	0	0	0	0	0	3	0	0	0	0	2	9	0	0	5	0	0	0	7	6	10	10	10	8	0	0	--	7	5	5	4	0	0	0	0	0	0
>ref-13672	ATGTATTAAACCGTGCCTCCATTGATT	0	23	6	0	0	0	0	0	0	4	9	0	0	0	11	0	0	7	0	14	5	14	0	11	0	16	0	17	0	0	18	4	0	7	13	7	0	0	0	0	0	0	5	0	7	15	0	0
>ref-13734	AATTTCATAACCTCGACTCCATTCTCA	20	0	4	0	0	0	9	3	5	0	0	0	0	11	7	11	4	5	3	11	0	0	6	8	8	0	0	0	9	0	0	9	9	0	0	5	0	0	6	0	0	0	0	0	3	0	0	0
>ref-13735	CCCTCTCATACCCAAGCTCCCATAACT	54	0	5	10	3	7	9	9	3	5	8	13	11	4	6	4	4	15	9	8	6	8	6	8	11	6	3	18	10	7	11	7	11	9	4	9	5	0	9	7	3	--	7	6	7	8	8	8
>ref-13893	AAGAAATATACAGCAGCTCCCTCTCTC	0	33	--	9	10	6	6	8	9	--	5	5	6	0	8	13	3	6	0	17	0	0	10	14	13	0	0	8	0	0	--	9	8	9	12	--	8	0	0	0	0	0	10	0	0	0	0	6
>ref-13924	GCTTTCCTAACTTGTTCTCCTTTATTT	0	9	0	0	4	6	0	0	4	0	5	6	2	6	6	13	4	6	5	9	6	0	4	3	9	0	0	0	0	8	0	9	7	4	0	0	3	0	0	0	2	0	5	0	0	11	0	0
>ref-14174	TTTATTAACACAACTACTCCATTAAGT	0	7	3	15	5	8	9	0	0	0	6	3	0	8	4	6	6	--	0	5	0	6	0	--	0	5	0	8	0	5	6	8	0	0	--	4	8	--	0	5	8	--	6	0	0	4	3	0
>ref-14197	GGGCAGCGTACCACTCCTCCATCTCTG	0	24	4	13	--	4	--	6	7	0	5	11	5	4	5	7	3	5	8	8	5	6	--	12	13	8	6	6	3	--	8	6	4	10	9	--	0	--	4	5	--	--	--	8	5	5	7	4
>ref-14326	GAACAAGGTACCCATGCTCCCGTGATT	0	15	--	0	0	0	0	4	0	0	0	9	5	0	3	0	--	0	0	8	4	7	5	8	9	8	0	11	6	--	0	10	0	4	0	0	7	0	8	5	7	0	9	8	8	11	8	12
>ref-14394	CAATGACCGACGCATGCTCCGCGATTG	26	0	--	8	6	--	0	3	--	3	6	7	7	3	0	4	0	8	0	0	0	7	0	4	0	8	0	0	4	--	3	5	6	0	5	0	3	0	7	3	0	3	4	0	7	5	0	9
>ref-14466	GGGGGCATTACACCTCCTCCATTTGCA	19	0	--	0	9	0	8	0	9	--	9	5	9	7	0	12	--	0	5	7	0	0	0	--	16	14	8	0	0	0	0	0	6	0	14	8	6	--	6	8	8	4	5	12	11	0	4	--
>ref-14627	GTGTGCACAACCACCCCTCCCCTATCA	0	23	--	0	0	0	0	4	0	9	0	0	0	13	0	0	4	--	10	14	--	8	0	6	9	6	8	0	9	4	7	13	4	0	8	0	0	0	0	6	0	0	4	9	8	7	0	0
>ref-14673	CTCTCTGCAACGTCATCTCCGTTGTCT	0	20	0	6	3	7	4	6	4	0	0	7	7	5	0	7	3	0	3	0	2	0	6	0	9	0	2	0	8	7	0	8	10	0	0	0	4	0	4	6	5	0	0	5	0	0	7	6
>ref-15022	CAAGACCAAACTAGGGCTCCACATCCA	13	0	2	0	5	0	5	0	0	0	6	9	0	0	2	0	0	5	2	0	0	0	4	0	0	0	6	9	--	0	6	9	0	4	0	0	0	0	4	6	0	0	0	2	2	13	8	6
>ref-15101	GTGCTTTTCACTTGCTCTCCTTCACCT	17	0	5	--	0	0	0	10	11	6	9	0	0	0	--	0	8	0	13	0	0	6	--	0	17	8	12	13	0	--	0	0	0	0	0	--	0	0	--	8	11	0	0	0	0	0	7	0
>ref-15293	ATCAATAGAACCCTCTCTCCTTTACAC	0	15	8	0	0	--	8	3	0	4	17	11	0	0	6	12	0	--	8	14	0	8	0	5	6	6	0	6	0	12	4	16	10	0	0	5	17	0	7	0	0	0	0	10	6	0	5	8
>ref-15316	GAAGCATCTACATCTTCTCCTTCACTG	26	0	--	15	11	7	10	--	0	0	0	0	12	14	0	15	12	0	0	18	8	0	0	18	--	22	15	--	16	0	0	0	19	0	0	7	0	0	13	15	0	--	13	10	12	11	10	10
>ref-15408	CATATTTTGACCGATACTCCCTCCATC	38	0	3	7	4	5	5	0	0	5	0	4	0	3	5	7	2	0	0	10	0	0	0	4	3	4	0	0	0	0	10	12	4	4	6	0	0	0	8	6	0	2	11	0	0	0	0	4
>ref-15411	GAGGGCGTTACACTCCCTCCTTAATTT	0	15	0	0	7	--	10	0	0	0	10	0	0	0	0	0	0	0	--	0	3	0	5	6	5	8	7	0	0	0	8	6	9	0	0	0	7	0	--	7	6	--	8	3	12	0	--	9
>ref-15468	GTGAAACATACTAACTCTCCCATCTTG	28	0	0	0	4	4	0	--	4	0	0	7	0	12	--	6	7	7	9	0	5	12	--	0	0	0	5	10	7	0	0	0	12	0	11	0	0	0	6	0	0	0	11	7	7	13	13	0
>ref-15494	GGGCGTTACACATATACTCCTACCAAA	12	0	--	0	0	0	--	0	6	0	4	0	0	0	6	0	5	0	0	0	0	0	8	8	8	0	11	0	4	0	0	18	15	0	0	0	4	--	0	6	8	0	4	5	0	6	7	0
>ref-15528	TTCATCATTACCATCTCTCCCCTAAAT	12	0	0	7	--	0	0	2	6	0	5	8	2	8	0	8	0	7	5	0	0	6	4	7	0	13	0	0	11	2	0	0	9	0	4	2	7	0	6	8	0	--	4	0	4	5	0	6
>ref-15661	TAACTAAGGACTTCACCTCCTCACCAC	15	0	0	0	0	6	9	--	6	0	0	11	8	8	6	7	0	9	8	0	0	9	6	--	8	13	7	0	0	0	0	5	0	4	15	0	0	--	9	9	--	0	0	6	0	9	9	5
>ref-15819	AGCGATTGTACCCTATCTCCCTCTCTC	51	0	--	10	--	3	--	5	8	0	4	0	0	8	0	0	0	0	0	10	0	0	0	0	4	6	0	0	0	7	7	0	0	5	13	--	0	0	8	9	3	--	0	0	0	0	0	8
>ref-15971	TGTGTTTACACATCCTCTCCAGGAGGT	0	10	0	0	0	--	9	11	0	0	8	0	8	0	8	0	6	0	0	0	0	0	10	0	0	12	0	0	0	12	0	0	0	0	0	7	--	0	0	7	--	--	0	18	0	0	0	0
>ref-16024	CTTGATTTAACATACTCTCCGTGTTAG	74	0	--	6	15	--	6	13	9	--	11	13	5	7	--	9	5	10	5	10	--	15	10	11	5	9	4	5	14	20	9	21	6	9	9	9	8	--	7	12	5	--	20	8	5	9	8	12
>ref-16028	GGCATGCATACCTTGCCTCCTTATCAT	24	0	0	5	6	6	7	0	--	0	5	6	3	3	0	6	2	4	0	8	3	0	7	5	0	0	0	0	5	0	2	9	8	11	12	0	5	0	0	4	0	--	2	4	5	7	0	7
>ref-16079	AAGGATGAAACTACGACTCCAAAGTTC	11	0	3	0	0	--	11	3	5	0	3	0	0	0	5	0	--	0	0	0	0	0	--	0	5	11	6	0	5	0	0	0	7	0	0	0	3	2	2	5	--	0	9	4	0	11	5	0
>ref-16144	ACGTCAGACACTCCCACTCCAATGCCA	29	0	0	0	0	0	0	3	0	6	9	13	4	6	6	6	3	7	8	10	0	4	0	12	0	0	0	11	0	8	6	3	0	3	0	3	0	0	0	0	0	0	0	0	--	7	0	6
>ref-16163	TAAATATACACGTTGTCTCCTCGTACT	0	24	4	15	0	--	8	7	0	5	0	0	0	0	0	0	0	0	--	0	0	6	0	0	0	9	11	7	9	0	10	0	0	0	11	6	0	--	8	--	0	0	0	5	8	0	8	0
>ref-16226	ATGCGTCACACTTAGGCTCCATGGTCA	7	0	4	14	3	3	3	7	--	--	10	--	6	11	4	9	0	3	6	11	--	5	--	4	8	4	7	9	11	--	9	7	11	10	12	--	--	0	5	7	4	0	--	5	5	9	8	5
>ref-16446	AAACAGCACACCCCCTCTCCCTTCCCA	0	16	0	5	4	8	6	6	5	0	0	9	12	7	0	6	4	0	16	0	0	0	7	0	5	0	11	0	14	9	0	0	13	0	0	0	3	0	10	7	--	--	0	10	0	0	8	7
>ref-16673	TGAGGTTGCACTCCTTCTCCTTTCTGA	19	0	--	10	0	--	0	9	0	0	0	0	0	0	0	0	0	9	0	0	5	8	5	0	0	0	0	8	5	11	10	14	0	0	0	0	0	0	0	9	0	0	0	0	0	9	0	0
>ref-16792	CACCATTTGACCTTTCCTCCTCCTCCG	29	0	0	0	8	--	14	--	9	0	5	0	6	0	0	0	0	5	8	7	0	4	0	0	0	0	0	0	0	9	7	0	4	8	0	--	5	--	0	0	--	0	6	12	0	15	9	0
>ref-16817	ATAAGATGAACCATCTCTCCGCATTCA	0	12	3	10	5	9	3	0	0	3	7	7	0	7	3	6	0	9	0	6	0	10	3	8	5	0	0	8	0	0	0	5	9	11	7	8	2	2	0	0	5	--	0	0	3	2	4	0
>ref-17134	CTTCAAAACACTCGCTCTCCTCTACAC	0	19	--	7	7	0	3	--	0	3	0	8	0	0	4	0	3	0	0	0	--	6	2	0	0	6	0	4	6	0	0	0	0	0	4	0	6	0	6	0	0	0	0	8	10	6	6	2
>ref-17342	AATGGAAAAACACCTTCTCCTCCAAGA	57	0	5	11	3	6	4	8	5	8	11	7	5	6	8	6	6	5	9	6	--	3	7	6	4	7	--	10	3	3	5	11	7	5	7	3	4	--	3	6	5	0	10	7	4	8	14	5
>ref-17463	TTCCAATTTACACTAGCTCCAGTGACT	25	0	--	0	0	--	0	8	7	4	5	7	0	0	7	0	0	4	9	0	0	9	10	0	8	0	0	8	0	7	6	5	0	7	10	0	--	--	0	0	3	0	0	0	0	0	0	0
>ref-17472	ATCCAGCAAACCCAGCCTCCTAAGGCC	112	0	--	14	--	0	0	0	0	11	13	0	0	0	0	0	11	0	0	26	--	0	--	26	0	0	18	18	23	23	28	0	0	24	0	--	22	--	0	20	0	--	14	15	0	0	0	0
>ref-17661	CGAGACATCACATTCACTCCAAATGGT	39	0	--	6	5	2	2	4	3	0	5	5	5	6	3	--	8	5	--	4	7	7	4	4	3	4	3	6	5	6	10	10	3	4	2	4	6	0	5	4	5	--	2	--	9	10	4	4
>ref-17836	GAGGGCGTTACATTATCTCCCTTTTTA	21	0	0	7	--	2	0	6	4	0	11	9	8	0	2	0	0	11	8	0	4	--	0	8	10	0	7	7	5	9	--	0	8	0	0	0	0	3	0	0	0	0	5	7	7	9	12	0
>ref-17903	AATAACTTAACTGTATCTCCACTCCAA	0	18	0	0	0	0	0	0	0	5	0	4	0	14	0	7	0	0	0	0	0	7	0	0	15	0	6	9	11	0	0	14	15	0	0	0	8	0	0	0	5	0	6	0	--	0	0	7
>ref-18048	TTCTTAGAGACAAGTTCTCCTGTGATA	16	0	--	0	0	5	4	4	0	7	0	0	0	0	8	0	6	0	0	11	0	0	0	0	7	0	0	8	0	7	8	11	0	10	0	0	0	3	0	0	8	0	0	8	0	0	5	0
>ref-18113	TCTCACCTCACCTTGCCTCCATTGCCC	0	33	--	13	11	6	0	--	7	7	7	0	0	7	0	11	0	0	0	0	0	0	--	0	0	14	5	0	0	16	14	10	11	0	0	6	0	0	0	0	0	0	11	0	8	10	0	0
>ref-18133	CAATTTTTGACTATATCTCCTTGTCCT	9	0	3	11	0	0	7	6	0	7	7	0	11	0	0	0	0	0	0	0	0	0	0	4	6	4	0	0	0	9	8	3	0	9	0	5	4	0	0	10	0	0	0	0	0	0	0	0
>ref-18163	CCCTTGGCTACTGAGGCTCCAAGAGGT	33	0	0	6	4	6	3	4	17	4	0	3	7	7	4	13	12	5	0	16	7	10	0	7	11	4	4	9	9	3	0	0	10	0	10	5	5	0	3	0	7	0	6	0	0	4	6	7
>ref-18172	ATTCGACACACACACCCTCCATCAAAC	0	44	3	4	6	0	5	5	8	2	7	5	8	2	5	7	2	--	4	12	3	2	2	4	5	5	4	6	4	11	8	8	9	6	10	--	5	0	5	--	4	0	2	4	5	7	7	10
>ref-18318	CTAACATACACAAAATCTCCAAGCAAC	36	0	2	6	4	2	0	3	6	0	4	0	5	5	0	0	0	4	6	0	8	0	0	2	6	10	7	0	4	6	5	0	16	0	0	0	0	2	0	9	9	0	6	6	0	11	4	0
>ref-18363	TGAAGCAATACTCAATCTCCAAGCTGA	0	11	--	6	5	5	7	7	2	3	3	5	7	0	3	0	2	6	--	7	3	6	4	2	4	5	0	0	0	4	8	0	--	8	13	0	0	3	7	0	6	0	0	0	4	10	8	0
>ref-18607	TGTATGCAAACAGAGGCTCCAATGGCA	33	0	2	7	--	2	2	3	7	3	8	3	4	6	3	6	4	7	7	4	4	3	4	4	6	7	2	5	8	9	3	9	3	5	5	5	5	0	2	6	--	2	--	4	5	10	11	4
>ref-18619	CCAACCCCGACACTAACTCCTCCCTGA	12	0	2	6	--	3	0	5	4	5	6	11	5	6	3	4	6	7	5	9	2	3	5	5	8	7	4	--	2	3	5	8	7	--	5	8	3	--	3	8	0	4	2	8	4	3	3	0
[truncated: 2,427 more rows]
[truncated: 281 more columns]
