# Supplementary material for: High-density SNP linkage map construction and QTL mapping for flavonoid-related traits in a tea plant (Camellia sinensis) using 2b-RAD sequencing
Source: BMC Genomics. 2018 Dec 22;19:955. doi: 10.1186/s12864-018-5291-8 (PMC6304016; doi:10.1186/s12864-018-5291-8)
Supplement: Supplementary file 5 — Table S5. The details of female and male genetic maps. (XLSX 10 kb) [file 12864_2018_5291_MOESM5_ESM.xlsx]

## Sheet: Sheet1
Female map				Male map
Linkage group	Markes no.	Distance (cM)	Length (cM)	Linkage group	Markes no.	Distance (cM)	Length (cM)
LG01	246	0.588465	144.174	LG01	173	0.815052	140.189
LG02	137	0.679735	92.444	LG02	165	0.738988	121.194
LG03	191	0.591316	112.35	LG03	208	0.778758	161.203
LG04	142	0.645142	90.965	LG04	105	0.96099	99.943
LG05	173	0.61761	106.229	LG05	190	0.47245	89.293
LG06	146	0.628697	91.161	LG06	177	0.665261	117.086
LG07	160	0.761686	121.108	LG07	122	0.975413	118.025
LG08	208	0.498725	103.236	LG08	140	0.947777	131.741
LG09	183	0.503802	91.692	LG09	195	0.631521	122.515
LG10	290	0.301907	87.251	LG10	137	0.905956	123.21
LG11	143	0.552915	78.514	LG11	134	0.879278	116.944
LG12	135	0.548448	73.492	LG12	76	1.34125	100.594
LG13	133	0.630538	83.231	LG13	102	0.811723	81.984
LG14	82	0.95837	77.628	LG14	154	0.705902	108.003
LG15	101	0.74223	74.223	LG15	139	0.570348	78.708
Total	2470	0.581547	1427.7	Total	2217	0.776854	1710.63
Mean	164.667		95.1799	Mean	147.8		114.042
