# Supplementary material for: High-density SNP linkage map construction and QTL mapping for flavonoid-related traits in a tea plant (Camellia sinensis) using 2b-RAD sequencing
Source: BMC Genomics. 2018 Dec 22;19:955. doi: 10.1186/s12864-018-5291-8 (PMC6304016; doi:10.1186/s12864-018-5291-8)
Supplement: Supplementary file 6 — Figure S1. The genetic map of the F1 population (the Co-dominate markers were named: ‘h’- ‘: hk×hk’, ‘f’- ‘: lm×ll’, ‘m’- ‘: nn×np’, the dominate markers were named: ‘df’- ‘: lm×ll’, ‘dm’- ‘: nn×np’). (ZIP 203345 kb) [file 12864_2018_5291_MOESM6_ESM.zip]

Archive with 15 entries (15 files):
- Figure S1_LG01.gzip
- Figure S1_LG02.gzip
- Figure S1_LG03.gzip
- Figure S1_LG04.gzip
- Figure S1_LG05.gzip
- Figure S1_LG06.gzip
- Figure S1_LG07.gzip
- Figure S1_LG08.gzip
- Figure S1_LG09.gzip
- Figure S1_LG10.gzip
- Figure S1_LG11.gzip
- Figure S1_LG12.gzip
- Figure S1_LG13.gzip
- Figure S1_LG14.gzip
- Figure S1_LG15.gzip
