# Supplementary material for: High-density SNP linkage map construction and QTL mapping for flavonoid-related traits in a tea plant (Camellia sinensis) using 2b-RAD sequencing
Source: BMC Genomics. 2018 Dec 22;19:955. doi: 10.1186/s12864-018-5291-8 (PMC6304016; doi:10.1186/s12864-018-5291-8)
Supplement: Supplementary file 7 — Table S8. The position information of SNP markers in the linkage group. (XLSX 170 kb) [file 12864_2018_5291_MOESM7_ESM.xlsx]

## Sheet: Sheet1
Marker id	Ref id	Position (variation)	Position (cM)	Linkage group
m1281	>ref-231518	1	0	LG01
df291	>ref-83711	0	1.23	LG01
m1224	>ref-220246	22	1.49	LG01
dm449	>ref-154914	0	2.09	LG01
f501	>ref-83214	24	2.13	LG01
f500	>ref-83214	6	2.15	LG01
df431	>ref-130561	0	2.32	LG01
TM209			2.51	LG01
m126	>ref-26877	6	2.63	LG01
df679	>ref-210593	0	2.96	LG01
h233	>ref-170253	24	5.64	LG01
h238	>ref-174638	12	6.59	LG01
f1093	>ref-183627	22	7.11	LG01
dm227	>ref-78426	0	7.37	LG01
CsFM1875			7.71	LG01
h232	>ref-170253	9	7.76	LG01
f610	>ref-100210	23	8.07	LG01
df707	>ref-217526	0	8.39	LG01
h121	>ref-78284	13	8.6	LG01
h120	>ref-78284	2	8.6	LG01
f1371	>ref-227232	8	8.8	LG01
f996	>ref-163467	13	9.69	LG01
h2	>ref-1782	5	9.82	LG01
m243	>ref-43939	15	10.27	LG01
f1405	>ref-231108	3	10.63	LG01
df528	>ref-166554	0	10.88	LG01
h179	>ref-127004	23	11.29	LG01
f39	>ref-6564	12	11.79	LG01
f114	>ref-16330	6	13.19	LG01
f299	>ref-46256	1	13.49	LG01
f362	>ref-58315	3	13.77	LG01
f1130	>ref-188574	25	14.12	LG01
m1581	>ref-104162	14	14.32	LG01
f832	>ref-139042	1	14.83	LG01
m1523	>ref-85465	6	16.35	LG01
f812	>ref-137396	6	16.82	LG01
f317	>ref-49167	23	17.84	LG01
dm324	>ref-111125	0	18.13	LG01
df677	>ref-209883	0	18.41	LG01
m372	>ref-69256	13	18.67	LG01
m373	>ref-69256	15	18.69	LG01
CsSSR131			19.42	LG01
f296	>ref-45510	24	19.86	LG01
m1044	>ref-185897	16	20.42	LG01
df330	>ref-99355	0	20.42	LG01
df592	>ref-182386	0	20.81	LG01
dm328	>ref-111916	0	23.62	LG01
m1755	>ref-161677	9	24.23	LG01
dm811	>ref-104013	0	24.73	LG01
m125	>ref-26778	9	25.62	LG01
h149	>ref-109987	8	26.29	LG01
CsFM1109			26.94	LG01
df835	>ref-71091	0	27.29	LG01
f1707	>ref-103730	13	27.63	LG01
dm400	>ref-140915	0	27.96	LG01
df756	>ref-3182	0	28.03	LG01
f890	>ref-147034	22	28.85	LG01
m615	>ref-109987	4	29.1	LG01
f1380	>ref-228402	15	30.74	LG01
dm124	>ref-41217	0	30.83	LG01
dm496	>ref-169289	0	31.1	LG01
f859	>ref-142777	24	32.4	LG01
f858	>ref-142777	14	32.48	LG01
TM237			32.61	LG01
m956	>ref-169755	23	34.6	LG01
f1542	>ref-49396	25	34.69	LG01
h182	>ref-130173	1	35.13	LG01
df449	>ref-135390	0	35.8	LG01
h40	>ref-29695	4	36.03	LG01
f1110	>ref-185677	24	36.31	LG01
f1109	>ref-185677	6	36.41	LG01
CsFM1011			37.15	LG01
h152	>ref-112278	21	37.38	LG01
df577	>ref-178765	0	38.22	LG01
dm540	>ref-184058	0	38.71	LG01
m1280	>ref-231405	21	39.17	LG01
TM357			39.31	LG01
df714	>ref-219382	0	40.6	LG01
f432	>ref-72339	23	40.87	LG01
df338	>ref-101856	0	41.03	LG01
df167	>ref-46954	0	41.72	LG01
df694	>ref-214085	0	41.97	LG01
m1156	>ref-208086	12	42.05	LG01
f486	>ref-81458	9	42.23	LG01
df233	>ref-66961	0	42.33	LG01
f285	>ref-44482	22	42.48	LG01
df699	>ref-215067	0	42.7	LG01
df1020	>ref-208899	0	42.93	LG01
df181	>ref-51602	0	43.04	LG01
m885	>ref-157247	21	43.13	LG01
df602	>ref-184356	0	43.27	LG01
m1251	>ref-226797	3	43.5	LG01
m1054	>ref-187613	1	43.77	LG01
m1055	>ref-187613	26	43.79	LG01
dm675	>ref-228859	0	44.28	LG01
dm27	>ref-9322	0	44.74	LG01
TM385			45.36	LG01
f793	>ref-134180	12	45.85	LG01
m1559	>ref-97517	9	45.92	LG01
m954	>ref-169627	21	46.52	LG01
df413	>ref-126720	0	46.77	LG01
df104	>ref-31150	0	46.9	LG01
f425	>ref-70752	22	47.32	LG01
CsFM1390			47.56	LG01
df199	>ref-56721	0	48.1	LG01
m1409	>ref-47776	22	49.07	LG01
m1408	>ref-47776	13	49.07	LG01
dm104	>ref-33081	0	50.24	LG01
df638	>ref-198594	0	50.38	LG01
df782	>ref-25366	0	50.85	LG01
m601	>ref-108173	15	50.9	LG01
dm509	>ref-172886	0	52.08	LG01
m349	>ref-62769	5	52.61	LG01
f1448	>ref-15084	2	53.22	LG01
dm190	>ref-66105	0	53.46	LG01
CsFM1022			53.7	LG01
CsFM1652			53.73	LG01
CsFM1831			53.98	LG01
dm720	>ref-33102	0	54.28	LG01
dm683	>ref-231388	0	54.37	LG01
m61	>ref-15084	13	54.98	LG01
df675	>ref-208443	0	55.2	LG01
h176	>ref-125958	9	55.65	LG01
f990	>ref-161222	3	55.72	LG01
f687	>ref-113466	1	55.93	LG01
f688	>ref-113466	6	55.93	LG01
dm363	>ref-129225	0	56.03	LG01
df844	>ref-79300	0	56.24	LG01
f1260	>ref-210523	1	56.44	LG01
f1097	>ref-183877	13	57.23	LG01
m1012	>ref-181367	9	57.38	LG01
m427	>ref-79027	8	58.61	LG01
m426	>ref-79027	4	58.61	LG01
m953	>ref-168693	5	59.23	LG01
dm23	>ref-8704	0	59.44	LG01
f1509	>ref-38545	7	59.5	LG01
f1510	>ref-38545	21	59.56	LG01
m900	>ref-159402	13	59.89	LG01
m381	>ref-70651	9	60.23	LG01
f374	>ref-61558	22	60.59	LG01
df812	>ref-50661	0	60.78	LG01
f656	>ref-108028	27	61	LG01
f349	>ref-55824	7	61.09	LG01
df432	>ref-131011	0	61.26	LG01
df358	>ref-107851	0	61.44	LG01
dm440	>ref-151100	0	61.51	LG01
f1760	>ref-127388	12	61.57	LG01
dm499	>ref-170211	0	61.69	LG01
df549	>ref-170927	0	61.75	LG01
df645	>ref-200198	0	61.83	LG01
df731	>ref-223580	0	61.94	LG01
df516	>ref-160850	0	62.05	LG01
f1064	>ref-178511	2	62.42	LG01
f1065	>ref-178511	13	62.43	LG01
f1248	>ref-207569	14	62.62	LG01
f514	>ref-84633	13	62.88	LG01
f647	>ref-107167	12	63.26	LG01
df846	>ref-81676	0	63.54	LG01
dm841	>ref-131735	0	63.67	LG01
f512	>ref-84395	24	63.7	LG01
f511	>ref-84395	8	63.7	LG01
CsFM1474			63.87	LG01
m206	>ref-39482	2	64.85	LG01
CsFM1699			65.18	LG01
h16	>ref-13110	1	65.77	LG01
f258	>ref-42050	12	65.81	LG01
f954	>ref-155605	27	66.43	LG01
df998	>ref-197407	0	66.69	LG01
h91	>ref-60267	12	66.88	LG01
dm119	>ref-38594	0	67.2	LG01
CsFM1750			67.98	LG01
m480	>ref-88416	13	68.05	LG01
m103	>ref-20672	12	68.33	LG01
f23	>ref-3403	16	68.36	LG01
m868	>ref-153948	2	68.42	LG01
f1420	>ref-3403	9	68.56	LG01
m389	>ref-72736	1	68.6	LG01
dm40	>ref-13527	0	68.64	LG01
f163	>ref-26001	14	68.8	LG01
f948	>ref-154388	5	68.95	LG01
f949	>ref-154388	21	68.99	LG01
CsFM1901			69.12	LG01
h100	>ref-67257	23	69.31	LG01
m432	>ref-80307	14	69.48	LG01
m752	>ref-135502	23	69.71	LG01
f621	>ref-102136	27	69.93	LG01
df188	>ref-53151	0	70.11	LG01
m700	>ref-126975	22	70.17	LG01
h178	>ref-126975	15	70.45	LG01
m563	>ref-101570	14	70.46	LG01
f1038	>ref-173727	4	70.48	LG01
df827	>ref-63607	0	70.68	LG01
f760	>ref-126975	4	70.76	LG01
f616	>ref-101570	7	70.84	LG01
f987	>ref-160752	23	70.91	LG01
f204	>ref-32049	26	70.96	LG01
f98	>ref-15114	5	71.06	LG01
h272	>ref-194073	2	71.18	LG01
df72	>ref-20490	0	71.26	LG01
h83	>ref-56144	24	72.07	LG01
h82	>ref-56144	2	72.11	LG01
m1021	>ref-182428	26	72.44	LG01
f351	>ref-56144	6	72.48	LG01
df343	>ref-103262	0	72.66	LG01
CsFM1923			72.83	LG01
h81	>ref-54684	12	73.02	LG01
f259	>ref-42154	7	73.14	LG01
m681	>ref-123389	6	73.38	LG01
f587	>ref-96516	22	73.58	LG01
dm514	>ref-173842	0	73.74	LG01
m306	>ref-55827	16	73.88	LG01
f1147	>ref-190911	6	74.15	LG01
m981	>ref-174133	24	74.24	LG01
MSG0814			74.34	LG01
m525	>ref-96516	21	74.51	LG01
df403	>ref-122113	0	74.62	LG01
m134	>ref-28064	12	74.72	LG01
CsFM1465			74.8	LG01
CsFM1250			75.22	LG01
CsFM1714			75.23	LG01
CsFM1871			75.73	LG01
df749	>ref-230967	0	75.91	LG01
f1379	>ref-227868	22	75.97	LG01
df487	>ref-150002	0	76.62	LG01
h160	>ref-120030	15	76.94	LG01
h161	>ref-120030	25	76.96	LG01
dm181	>ref-62536	0	77.35	LG01
df684	>ref-211146	0	77.44	LG01
m623	>ref-112205	7	77.7	LG01
f1251	>ref-207991	22	77.79	LG01
h110	>ref-73216	26	78.5	LG01
h109	>ref-73216	25	78.5	LG01
df898	>ref-127877	0	78.78	LG01
df560	>ref-174582	0	79.62	LG01
h60	>ref-39678	15	79.84	LG01
m210	>ref-40093	22	79.97	LG01
m882	>ref-157082	25	80.49	LG01
MSE0103			82.14	LG01
df736	>ref-226747	0	82.59	LG01
df292	>ref-84045	0	82.79	LG01
dm472	>ref-162160	0	82.85	LG01
f149	>ref-22106	27	82.93	LG01
f1496	>ref-32081	14	83.24	LG01
dm609	>ref-202347	0	83.33	LG01
df1008	>ref-203667	0	83.37	LG01
f776	>ref-130015	3	83.56	LG01
dm316	>ref-108734	0	83.6	LG01
m1336	>ref-17444	1	83.8	LG01
h294	>ref-208147	2	84.23	LG01
df427	>ref-129932	0	85.37	LG01
f290	>ref-45022	25	85.43	LG01
f289	>ref-45022	23	85.58	LG01
df1	>ref-62	0	85.6	LG01
df406	>ref-124210	0	85.62	LG01
f347	>ref-55156	5	85.69	LG01
df920	>ref-148448	0	85.91	LG01
df56	>ref-16673	0	86.07	LG01
f792	>ref-134125	14	86.1	LG01
f992	>ref-161583	26	86.12	LG01
df872	>ref-100247	0	86.56	LG01
df948	>ref-164624	0	86.89	LG01
MSG0531			87.17	LG01
dm263	>ref-88847	0	87.64	LG01
f1566	>ref-61130	16	87.94	LG01
m168	>ref-33404	2	88.08	LG01
m1127	>ref-201608	25	88.81	LG01
f1658	>ref-89679	13	89.14	LG01
f1659	>ref-89679	25	89.17	LG01
m311	>ref-56265	25	89.51	LG01
m310	>ref-56265	14	89.51	LG01
m1153	>ref-207085	16	90.03	LG01
m634	>ref-114142	23	90.26	LG01
h106	>ref-72577	9	90.47	LG01
m121	>ref-25500	23	90.58	LG01
dm212	>ref-73709	0	90.99	LG01
dm296	>ref-102133	0	91.21	LG01
dm433	>ref-149239	0	91.78	LG01
CsFM1701			92.01	LG01
m276	>ref-50750	13	92.56	LG01
f1470	>ref-23970	3	92.77	LG01
m1018	>ref-182088	12	92.79	LG01
f1223	>ref-202772	23	93.2	LG01
h79	>ref-52886	13	93.29	LG01
df833	>ref-67226	0	93.61	LG01
f2023	>ref-227780	4	93.67	LG01
TM072			93.86	LG01
f330	>ref-50750	14	94.43	LG01
f84	>ref-12955	15	94.76	LG01
m817	>ref-144416	12	95.85	LG01
df348	>ref-105057	0	96.37	LG01
h77	>ref-52033	22	96.46	LG01
h78	>ref-52033	24	96.73	LG01
dm677	>ref-228927	0	97.3	LG01
df208	>ref-59139	0	97.46	LG01
CsFM1322			98.08	LG01
f1000	>ref-164757	2	98.54	LG01
m1667	>ref-131741	22	98.7	LG01
f1453	>ref-16800	3	99.67	LG01
f2004	>ref-220973	6	100.03	LG01
df484	>ref-148322	0	100.26	LG01
m821	>ref-145190	14	100.71	LG01
df3	>ref-879	0	100.85	LG01
df753	>ref-231615	0	101.06	LG01
df959	>ref-171571	0	101.33	LG01
f1819	>ref-151827	25	102.44	LG01
TM503			103.79	LG01
df109	>ref-32027	0	104.03	LG01
df494	>ref-153087	0	104.19	LG01
df112	>ref-32710	0	104.45	LG01
df942	>ref-161979	0	105.18	LG01
CsFM1655			105.32	LG01
df910	>ref-138900	0	105.51	LG01
df934	>ref-157759	0	105.69	LG01
df1021	>ref-209860	0	105.82	LG01
df994	>ref-195740	0	106.12	LG01
df793	>ref-32182	0	106.34	LG01
df1011	>ref-204649	0	106.55	LG01
m259	>ref-48420	14	106.66	LG01
MSG0448			107.93	LG01
df222	>ref-62881	0	108.36	LG01
m946	>ref-167056	8	108.52	LG01
h281	>ref-197304	15	109.4	LG01
dm34	>ref-11983	0	110.04	LG01
m1038	>ref-185048	21	110.87	LG01
f1780	>ref-138375	3	113.25	LG01
f1777	>ref-137292	24	113.41	LG01
dm830	>ref-124480	0	114.91	LG01
f513	>ref-84441	14	115.19	LG01
f1616	>ref-76964	4	115.6	LG01
dm210	>ref-73395	0	116.29	LG01
h357	>ref-76964	16	116.63	LG01
m144	>ref-29471	24	117.74	LG01
m143	>ref-29471	23	118.06	LG01
df111	>ref-32693	0	118.14	LG01
f1874	>ref-176012	6	118.76	LG01
CsFM1950			119.26	LG01
dm396	>ref-139588	0	123.67	LG01
CsFM1744			125.56	LG01
TM047			125.97	LG01
CsFM1309			127.26	LG01
f483	>ref-80677	13	127.56	LG01
m113	>ref-22713	27	129.94	LG01
m112	>ref-22713	25	129.94	LG01
df260	>ref-74931	0	130.05	LG01
f1632	>ref-81867	24	130.43	LG01
df1026	>ref-213478	0	130.85	LG01
m1035	>ref-184718	21	131.27	LG01
m1087	>ref-193014	22	131.92	LG01
f1687	>ref-98164	21	132.13	LG01
f1686	>ref-98164	5	132.13	LG01
h248	>ref-182165	12	132.31	LG01
h379	>ref-224763	12	132.96	LG01
f1893	>ref-182165	22	132.98	LG01
f1812	>ref-151064	13	133.39	LG01
MSG0740			133.57	LG01
dm447	>ref-152892	0	133.67	LG01
f2005	>ref-221006	26	133.9	LG01
f1733	>ref-117178	4	134.12	LG01
df926	>ref-153448	0	134.52	LG01
CsFM1660			134.73	LG01
m1285	>ref-231770	13	134.88	LG01
m1284	>ref-231770	6	134.89	LG01
CsFM1411			135.25	LG01
m499	>ref-91562	7	135.4	LG01
CsFM1616			135.67	LG01
dm525	>ref-177541	0	136.14	LG01
df871	>ref-98701	0	136.3	LG01
CsFM1814			136.82	LG01
CsFM1012			139.24	LG01
m1897	>ref-218823	21	141.51	LG01
f1761	>ref-127729	23	146.61	LG01
CsFM1730			0	LG02
CsFM1173			5.4	LG02
f1356	>ref-225414	25	5.57	LG02
df742	>ref-229063	0	5.97	LG02
m448	>ref-82866	22	7.11	LG02
h363	>ref-134241	22	7.12	LG02
f307	>ref-47380	23	7.54	LG02
h377	>ref-222278	12	8.02	LG02
MSE0177			8.23	LG02
h189	>ref-135882	6	8.52	LG02
CsFM1728			8.88	LG02
CsFM1795			9.69	LG02
f1885	>ref-178917	6	10.45	LG02
f1886	>ref-178917	16	10.47	LG02
f1459	>ref-20161	2	10.91	LG02
f1460	>ref-20161	25	10.91	LG02
f972	>ref-157923	2	11.25	LG02
m322	>ref-57695	21	12.41	LG02
m321	>ref-57695	16	12.62	LG02
h28	>ref-18862	14	13.44	LG02
h247	>ref-181995	24	13.63	LG02
f1088	>ref-181995	8	14.37	LG02
df101	>ref-30932	0	14.72	LG02
f1263	>ref-210693	27	15.1	LG02
f1578	>ref-64996	27	15.46	LG02
df682	>ref-211016	0	16.08	LG02
m664	>ref-121373	21	16.73	LG02
m1250	>ref-226790	27	17.98	LG02
m1249	>ref-226790	1	18.04	LG02
h224	>ref-161671	12	18.8	LG02
h58	>ref-38378	6	19.44	LG02
CsFM1883			20.78	LG02
h332	>ref-6484	21	22.09	LG02
m1072	>ref-190382	14	22.41	LG02
df142	>ref-41282	0	23.21	LG02
df182	>ref-51645	0	23.86	LG02
df228	>ref-65463	0	24.14	LG02
f1262	>ref-210532	23	24.33	LG02
f1261	>ref-210532	12	24.35	LG02
df1016	>ref-205799	0	24.52	LG02
df858	>ref-87307	0	25.12	LG02
m613	>ref-109958	26	26.47	LG02
m612	>ref-109958	25	27.06	LG02
CsFM1401			27.68	LG02
CsFM1156			28.88	LG02
h144	>ref-103589	6	29.6	LG02
f1559	>ref-55671	13	29.83	LG02
MSE0207			30.09	LG02
f576	>ref-93893	24	30.98	LG02
m733	>ref-132932	26	31.52	LG02
m802	>ref-142636	1	31.73	LG02
f2020	>ref-226392	15	32.56	LG02
m1077	>ref-191621	12	33.59	LG02
df949	>ref-164749	0	33.73	LG02
MSG0544			34.54	LG02
f229	>ref-36908	6	37.11	LG02
m728	>ref-132240	25	37.55	LG02
m233	>ref-42581	22	38.17	LG02
m727	>ref-132240	4	38.86	LG02
m641	>ref-117655	7	39.49	LG02
df470	>ref-142724	0	41.06	LG02
df556	>ref-173501	0	42.01	LG02
CsSSR136			42.06	LG02
m1037	>ref-184765	16	43.21	LG02
m893	>ref-159005	15	43.55	LG02
dm209	>ref-73386	0	44	LG02
m197	>ref-37974	14	44.32	LG02
MSE0280			44.63	LG02
m462	>ref-85737	21	45.56	LG02
m463	>ref-85737	26	45.59	LG02
m109	>ref-22125	8	45.62	LG02
dm352	>ref-123507	0	45.71	LG02
f630	>ref-104189	24	46.58	LG02
m979	>ref-173674	27	47.87	LG02
TM132			48.39	LG02
dm553	>ref-186841	0	48.54	LG02
df929	>ref-155499	0	49.22	LG02
m708	>ref-128284	13	49.44	LG02
dm145	>ref-48834	0	50.05	LG02
f1007	>ref-168261	13	50.09	LG02
m1158	>ref-208529	5	50.12	LG02
df895	>ref-125257	0	50.66	LG02
A142			51.17	LG02
A193			51.25	LG02
dm593	>ref-198134	0	51.82	LG02
SNPcon649			52.1	LG02
m706	>ref-128084	6	52.69	LG02
m1196	>ref-214661	2	53.31	LG02
m156	>ref-30799	8	54.51	LG02
f628	>ref-104148	1	54.86	LG02
m330	>ref-59238	14	55.37	LG02
df363	>ref-110365	0	55.49	LG02
m174	>ref-35636	14	55.78	LG02
f680	>ref-112153	7	55.84	LG02
CsFM1782			56.53	LG02
m8	>ref-1990	22	58.49	LG02
m643	>ref-117924	8	58.61	LG02
h128	>ref-90966	26	59.26	LG02
f555	>ref-90966	23	59.54	LG02
f1666	>ref-90966	7	59.81	LG02
f377	>ref-61664	7	60.34	LG02
f1640	>ref-85797	14	61.85	LG02
m502	>ref-91678	2	62.2	LG02
df1009	>ref-204128	0	62.41	LG02
f502	>ref-83385	14	62.86	LG02
f503	>ref-83385	16	62.99	LG02
m93	>ref-19695	16	63.06	LG02
df779	>ref-23929	0	63.16	LG02
df164	>ref-45345	0	64.89	LG02
h172	>ref-123297	24	65.19	LG02
dm589	>ref-197311	0	65.69	LG02
dm399	>ref-140181	0	66.13	LG02
m475	>ref-87630	4	66.52	LG02
m901	>ref-159470	15	66.58	LG02
f1060	>ref-178182	7	66.7	LG02
f1061	>ref-178182	14	66.86	LG02
dm52	>ref-19083	0	67.02	LG02
m24	>ref-4945	3	67.22	LG02
CsFM1640			67.43	LG02
f1128	>ref-188419	12	67.54	LG02
CsFM1023			67.56	LG02
dm529	>ref-178663	0	67.69	LG02
f1376	>ref-227614	14	67.88	LG02
m28	>ref-6385	13	67.92	LG02
m1129	>ref-201774	2	67.98	LG02
CsFM1726			68.13	LG02
dm54	>ref-19269	0	68.34	LG02
f439	>ref-72961	26	68.37	LG02
f438	>ref-72961	24	68.48	LG02
f915	>ref-150332	27	68.71	LG02
m913	>ref-161358	14	68.98	LG02
h186	>ref-134775	12	69.19	LG02
f1571	>ref-61927	1	69.51	LG02
df796	>ref-36592	0	69.77	LG02
m717	>ref-129746	13	70.02	LG02
df137	>ref-39635	0	70.22	LG02
m1253	>ref-227150	5	70.24	LG02
m910	>ref-161028	24	70.59	LG02
m909	>ref-161028	22	70.59	LG02
dm44	>ref-14326	0	70.72	LG02
dm596	>ref-198603	0	70.92	LG02
h86	>ref-58221	21	72.44	LG02
f710	>ref-116938	14	72.78	LG02
m1257	>ref-227781	22	72.84	LG02
dm548	>ref-185219	0	73.1	LG02
m627	>ref-113042	14	73.26	LG02
m1003	>ref-179689	27	73.54	LG02
MSG0430			73.77	LG02
m1002	>ref-179689	25	73.87	LG02
m251	>ref-46480	13	74.47	LG02
CsFM1152			74.95	LG02
m871	>ref-154717	12	75.87	LG02
h103	>ref-71938	6	76.1	LG02
f302	>ref-46480	27	76.49	LG02
m1269	>ref-229503	16	77.09	LG02
df907	>ref-138282	0	77.23	LG02
df830	>ref-66078	0	77.95	LG02
f449	>ref-73806	13	78.26	LG02
f1731	>ref-116939	4	78.52	LG02
CsFM1030			78.77	LG02
h151	>ref-111223	8	79.19	LG02
dm128	>ref-42597	0	80.26	LG02
h111	>ref-73327	7	80.83	LG02
m45	>ref-10760	14	81.06	LG02
h280	>ref-196501	4	81.17	LG02
dm92	>ref-30106	0	81.38	LG02
h325	>ref-229587	23	81.56	LG02
m998	>ref-178964	4	81.74	LG02
dm479	>ref-164626	0	81.99	LG02
m1166	>ref-209762	25	82.08	LG02
dm294	>ref-101719	0	82.25	LG02
h11	>ref-10760	16	83.35	LG02
dm595	>ref-198479	0	83.81	LG02
df446	>ref-134209	0	84.38	LG02
m704	>ref-127458	12	84.39	LG02
h307	>ref-220024	14	84.84	LG02
f1259	>ref-210260	14	84.91	LG02
df968	>ref-174914	0	84.92	LG02
f1325	>ref-220832	23	84.92	LG02
f292	>ref-45184	8	85.06	LG02
dm560	>ref-187674	0	85.07	LG02
f714	>ref-117468	16	85.11	LG02
f715	>ref-117468	22	85.12	LG02
f1357	>ref-225796	22	85.2	LG02
df607	>ref-186507	0	85.29	LG02
dm516	>ref-174268	0	85.3	LG02
df84	>ref-25437	0	85.35	LG02
f1229	>ref-203367	25	85.45	LG02
f1080	>ref-180744	21	85.52	LG02
dm208	>ref-73329	0	85.62	LG02
f291	>ref-45184	7	85.71	LG02
df700	>ref-215485	0	85.72	LG02
f245	>ref-39246	8	85.73	LG02
df324	>ref-96754	0	85.73	LG02
df451	>ref-136116	0	85.75	LG02
df366	>ref-110730	0	85.76	LG02
dm534	>ref-180611	0	85.76	LG02
df197	>ref-56618	0	85.86	LG02
f75	>ref-11263	14	85.86	LG02
dm188	>ref-65239	0	85.88	LG02
f1150	>ref-191564	7	85.89	LG02
f62	>ref-10169	24	85.89	LG02
dm169	>ref-57164	0	86.02	LG02
f766	>ref-127688	21	86.07	LG02
f1324	>ref-220832	16	86.28	LG02
m692	>ref-125528	14	86.41	LG02
f166	>ref-26255	2	86.51	LG02
df194	>ref-54471	0	86.67	LG02
CsFM1237			86.9	LG02
CsFM1762			86.92	LG02
m1115	>ref-200054	3	86.99	LG02
m1116	>ref-200054	27	87.04	LG02
CsFM1402			87.05	LG02
TM542			87.16	LG02
CsFM1078			87.17	LG02
dm470	>ref-161373	0	87.18	LG02
f1601	>ref-72525	23	87.56	LG02
SNPcon216			87.74	LG02
dm234	>ref-79744	0	87.79	LG02
dm571	>ref-192852	0	88.15	LG02
dm252	>ref-84349	0	88.55	LG02
m764	>ref-136753	2	88.67	LG02
f428	>ref-71315	26	88.95	LG02
dm299	>ref-103289	0	88.98	LG02
df230	>ref-66187	0	89.47	LG02
f1151	>ref-191767	21	89.94	LG02
dm655	>ref-219924	0	89.95	LG02
CsFM1297			90.17	LG02
f1187	>ref-197019	22	90.65	LG02
m783	>ref-139530	15	91.29	LG02
dm538	>ref-182938	0	91.54	LG02
dm130	>ref-44402	0	92.02	LG02
dm164	>ref-54870	0	92.26	LG02
h206	>ref-148058	4	92.62	LG02
h207	>ref-148058	13	92.64	LG02
df537	>ref-168634	0	93.32	LG02
h304	>ref-218244	23	93.51	LG02
h305	>ref-218244	24	93.51	LG02
m468	>ref-87094	1	93.54	LG02
m469	>ref-87094	4	93.55	LG02
dm676	>ref-228878	0	93.56	LG02
m445	>ref-82558	26	94	LG02
dm256	>ref-86945	0	94.2	LG02
m1008	>ref-180539	14	94.39	LG02
m1009	>ref-180539	22	94.39	LG02
m1273	>ref-230124	2	94.55	LG02
f1143	>ref-189881	14	94.58	LG02
dm303	>ref-104528	0	94.84	LG02
dm378	>ref-135727	0	95.25	LG02
df1005	>ref-201696	0	95.29	LG02
dm73	>ref-24986	0	95.54	LG02
f731	>ref-121788	1	96.21	LG02
f1354	>ref-225162	22	96.75	LG02
f738	>ref-123374	6	97.08	LG02
m628	>ref-113062	21	97.12	LG02
df120	>ref-35165	0	98.79	LG02
m665	>ref-121788	2	98.91	LG02
m666	>ref-121788	21	98.93	LG02
h6	>ref-7131	27	99.39	LG02
dm632	>ref-210821	0	100.16	LG02
m1199	>ref-216387	5	102.66	LG02
f401	>ref-65764	24	102.96	LG02
m204	>ref-39033	27	103.78	LG02
dm111	>ref-34694	0	104.99	LG02
df899	>ref-127889	0	105.45	LG02
SNPcon142			105.62	LG02
dm563	>ref-188910	0	108.18	LG02
CsFM1036			109.39	LG02
dm582	>ref-195611	0	110.95	LG02
df77	>ref-23732	0	111.6	LG02
m977	>ref-173441	25	111.65	LG02
m159	>ref-31458	12	112.66	LG02
TM462			113.35	LG02
SNPcon259_321			114.33	LG02
dm159	>ref-54040	0	115.28	LG02
m578	>ref-104580	4	116.26	LG02
MSE0305			116.91	LG02
TM239			118.2	LG02
m1272	>ref-230068	26	118.62	LG02
m1271	>ref-230068	22	118.79	LG02
CsFM1058			123.96	LG02
f1613	>ref-76827	7	0	LG03
f784	>ref-132822	7	3.79	LG03
dm59	>ref-20333	0	4.01	LG03
m1188	>ref-213729	16	5.04	LG03
m1680	>ref-136728	12	6.38	LG03
m1679	>ref-136728	5	6.52	LG03
m104	>ref-21277	14	7.6	LG03
m834	>ref-147432	24	9.29	LG03
SFm-5			9.4	LG03
m1202	>ref-217019	4	9.95	LG03
m888	>ref-157704	12	10.45	LG03
CsFM1926			10.7	LG03
dm116	>ref-37659	0	11.04	LG03
df5	>ref-1544	0	11.3	LG03
dm70	>ref-24573	0	11.38	LG03
h351	>ref-65194	7	11.76	LG03
dm236	>ref-80689	0	11.81	LG03
f1827	>ref-155978	13	11.93	LG03
df372	>ref-112657	0	12.51	LG03
CsFM1870			12.57	LG03
f564	>ref-91438	21	12.83	LG03
f1614	>ref-76827	9	13.37	LG03
m854	>ref-150303	25	13.48	LG03
h173	>ref-124194	7	13.5	LG03
df868	>ref-97796	0	13.71	LG03
f1537	>ref-47043	8	14.04	LG03
df932	>ref-156954	0	14.18	LG03
f1580	>ref-65194	3	14.25	LG03
m1835	>ref-194803	22	14.36	LG03
f1945	>ref-202203	21	14.49	LG03
dm658	>ref-220599	0	14.74	LG03
df689	>ref-212803	0	15.61	LG03
CsFM1429			15.71	LG03
f1523	>ref-43006	12	15.8	LG03
f1522	>ref-43006	5	15.8	LG03
f1889	>ref-180952	24	15.96	LG03
h373	>ref-194803	21	16.46	LG03
df238	>ref-68184	0	17.15	LG03
m747	>ref-134009	5	17.52	LG03
CsFM1119			18.86	LG03
CsFM1619			19.26	LG03
m518	>ref-94973	12	19.54	LG03
m1790	>ref-177067	21	19.71	LG03
h4	>ref-3529	13	20.05	LG03
f42	>ref-7006	25	20.32	LG03
m973	>ref-173032	16	21.04	LG03
f1431	>ref-7006	1	21.4	LG03
f968	>ref-157841	7	21.84	LG03
f969	>ref-157841	21	21.85	LG03
df454	>ref-137105	0	22.28	LG03
f47	>ref-7985	23	22.74	LG03
h8	>ref-7985	5	23.37	LG03
h372	>ref-177067	2	24.3	LG03
df614	>ref-188445	0	25.63	LG03
f1415	>ref-1821	13	25.72	LG03
df59	>ref-18048	0	25.97	LG03
df993	>ref-195135	0	26.03	LG03
df912	>ref-140624	0	27.44	LG03
dm120	>ref-38938	0	27.72	LG03
f1528	>ref-44823	22	27.84	LG03
df792	>ref-31668	0	28.28	LG03
m364	>ref-66845	27	28.64	LG03
m1169	>ref-210846	13	28.89	LG03
m1759	>ref-163074	5	29.47	LG03
f557	>ref-91189	12	29.63	LG03
m875	>ref-156037	16	30.48	LG03
CsSSR113			31.01	LG03
m170	>ref-33459	23	31.55	LG03
m441	>ref-81458	4	31.93	LG03
m203	>ref-38765	8	32.18	LG03
m167	>ref-33228	23	32.62	LG03
m30	>ref-6606	14	33.64	LG03
dm88	>ref-29802	0	34.28	LG03
TM259			34.32	LG03
m1113	>ref-199337	15	34.88	LG03
CsFM1647			36.2	LG03
h331	>ref-330	7	36.5	LG03
f839	>ref-139377	14	36.55	LG03
f889	>ref-146368	21	36.86	LG03
df1004	>ref-201564	0	37.02	LG03
df1039	>ref-222786	0	37.42	LG03
h69	>ref-45611	9	37.58	LG03
f1966	>ref-210984	14	37.75	LG03
f224	>ref-36247	24	38.03	LG03
m10	>ref-2534	14	38.21	LG03
m1017	>ref-181970	7	38.47	LG03
m619	>ref-111301	2	38.76	LG03
df975	>ref-177947	0	39.09	LG03
f216	>ref-34168	24	39.29	LG03
f1308	>ref-217497	2	39.57	LG03
m1106	>ref-198238	5	39.65	LG03
f1239	>ref-205587	23	39.66	LG03
f1240	>ref-205587	27	39.68	LG03
CsFM1134			40.61	LG03
m824	>ref-146041	3	40.81	LG03
f115	>ref-16716	23	40.95	LG03
m730	>ref-132862	2	40.98	LG03
m1737	>ref-154097	21	41.22	LG03
m1736	>ref-154097	3	41.22	LG03
m731	>ref-132862	3	41.84	LG03
f785	>ref-132862	25	42.6	LG03
df915	>ref-144593	0	42.87	LG03
df769	>ref-15528	0	43.15	LG03
m119	>ref-24632	4	43.29	LG03
f1545	>ref-50366	15	43.34	LG03
m766	>ref-137093	15	43.68	LG03
df952	>ref-166404	0	43.76	LG03
f1230	>ref-203517	25	44.51	LG03
dm823	>ref-118169	0	44.56	LG03
df892	>ref-122960	0	44.66	LG03
df65	>ref-19198	0	44.79	LG03
df37	>ref-11855	0	44.91	LG03
df315	>ref-93809	0	45.25	LG03
f887	>ref-146089	21	45.52	LG03
m773	>ref-137596	26	45.59	LG03
f3	>ref-337	25	45.87	LG03
f2	>ref-337	14	45.87	LG03
m1070	>ref-190026	25	46	LG03
f1294	>ref-215017	23	46.15	LG03
f1293	>ref-215017	9	46.15	LG03
m573	>ref-104083	27	46.18	LG03
m572	>ref-104083	14	46.18	LG03
m803	>ref-142869	22	46.25	LG03
f623	>ref-103649	14	46.47	LG03
f624	>ref-103649	26	46.49	LG03
m1137	>ref-203517	24	46.56	LG03
df318	>ref-94552	0	46.58	LG03
m1138	>ref-203517	26	46.6	LG03
df405	>ref-124018	0	46.86	LG03
m1154	>ref-207466	21	47.97	LG03
dm356	>ref-124478	0	48.28	LG03
m9	>ref-2096	7	48.5	LG03
h237	>ref-174338	8	48.56	LG03
f681	>ref-112302	8	48.75	LG03
f783	>ref-132676	26	49.57	LG03
df843	>ref-78355	0	50.33	LG03
df1030	>ref-215792	0	50.66	LG03
f780	>ref-130868	13	51.1	LG03
f781	>ref-130868	23	51.12	LG03
df606	>ref-186109	0	51.56	LG03
df10	>ref-3129	0	51.72	LG03
MSG0219			51.83	LG03
f472	>ref-79058	9	51.99	LG03
df161	>ref-44844	0	52.27	LG03
df648	>ref-201847	0	52.72	LG03
h183	>ref-130868	22	52.95	LG03
dm464	>ref-158778	0	53.71	LG03
f173	>ref-27465	24	54.05	LG03
h76	>ref-51538	21	55.53	LG03
f366	>ref-58672	24	56.18	LG03
f365	>ref-58672	8	56.18	LG03
m672	>ref-122486	22	56.54	LG03
f625	>ref-103907	13	56.77	LG03
f372	>ref-60770	22	56.97	LG03
m855	>ref-150339	26	57.15	LG03
m327	>ref-58672	27	57.42	LG03
df1018	>ref-206979	0	57.47	LG03
f1920	>ref-191139	25	57.64	LG03
f1919	>ref-191139	24	57.64	LG03
h231	>ref-169107	15	58.13	LG03
m503	>ref-91847	9	58.68	LG03
m576	>ref-104533	24	58.77	LG03
m575	>ref-104533	4	58.85	LG03
m504	>ref-91847	27	59.33	LG03
dm587	>ref-196885	0	59.94	LG03
dm359	>ref-128072	0	60.03	LG03
CsFM1886			60.1	LG03
dm600	>ref-199253	0	60.2	LG03
m822	>ref-145318	21	60.25	LG03
m590	>ref-106348	7	60.6	LG03
CsFM1880			61.67	LG03
df974	>ref-177329	0	61.88	LG03
df755	>ref-2952	0	62	LG03
f794	>ref-134891	6	62.27	LG03
dm430	>ref-148974	0	62.37	LG03
f1367	>ref-227032	22	62.61	LG03
df1007	>ref-203378	0	62.86	LG03
df264	>ref-76763	0	63.06	LG03
df936	>ref-159154	0	63.33	LG03
f1297	>ref-215030	6	63.69	LG03
MSG0592			64.42	LG03
CsFM1017			64.54	LG03
h118	>ref-78178	21	65.4	LG03
CsFM1847			65.65	LG03
m1263	>ref-228949	12	66.18	LG03
dm43	>ref-14174	0	66.24	LG03
dm272	>ref-93078	0	66.24	LG03
m820	>ref-145186	12	66.34	LG03
CsFM1637			67	LG03
CsFM1908			67.12	LG03
dm167	>ref-56977	0	67.18	LG03
f156	>ref-24107	14	67.59	LG03
m1262	>ref-228949	5	67.62	LG03
m421	>ref-78178	7	67.63	LG03
df766	>ref-14394	0	67.79	LG03
df786	>ref-28360	0	68.05	LG03
dm729	>ref-38848	0	68.12	LG03
f1123	>ref-187581	21	68.33	LG03
f1122	>ref-187581	8	68.33	LG03
dm866	>ref-147766	0	68.44	LG03
dm203	>ref-71464	0	68.46	LG03
m294	>ref-53633	3	68.47	LG03
m295	>ref-53633	27	68.56	LG03
dm445	>ref-152792	0	68.6	LG03
dm211	>ref-73570	0	68.63	LG03
f691	>ref-113637	25	68.63	LG03
f690	>ref-113637	3	68.63	LG03
m1053	>ref-187581	9	68.99	LG03
df1025	>ref-211104	0	68.99	LG03
m124	>ref-26580	1	69.13	LG03
f764	>ref-127483	24	69.17	LG03
dm913	>ref-178661	0	69.31	LG03
m1700	>ref-143476	26	69.58	LG03
h32	>ref-24107	13	69.68	LG03
f1964	>ref-210073	14	70.14	LG03
f1455	>ref-18478	7	70.21	LG03
df465	>ref-141423	0	70.31	LG03
m1749	>ref-158783	12	70.65	LG03
f1887	>ref-180176	13	70.76	LG03
f415	>ref-68288	22	70.98	LG03
m984	>ref-174998	4	71.16	LG03
df1052	>ref-231927	0	71.43	LG03
CsFM1737			71.65	LG03
f1467	>ref-22543	24	72.13	LG03
m1596	>ref-107142	9	72.15	LG03
f1439	>ref-11133	8	72.37	LG03
df641	>ref-199003	0	73.46	LG03
m493	>ref-90804	9	73.54	LG03
f241	>ref-38502	13	74.03	LG03
h346	>ref-43457	16	74.27	LG03
m695	>ref-125882	27	74.37	LG03
df286	>ref-81850	0	76.76	LG03
dm802	>ref-97606	0	77.78	LG03
CsSSR110			78.06	LG03
CsFM1959			78.42	LG03
CsFM1132			79.03	LG03
dm292	>ref-101590	0	79.2	LG03
dm719	>ref-31642	0	80.27	LG03
dm345	>ref-121584	0	80.89	LG03
f1475	>ref-25141	3	81.3	LG03
m242	>ref-43889	25	81.41	LG03
m375	>ref-69405	7	81.52	LG03
m70	>ref-16027	23	82.01	LG03
df728	>ref-222425	0	82.34	LG03
m360	>ref-65777	14	82.5	LG03
f1484	>ref-28854	23	82.66	LG03
f1483	>ref-28854	14	82.66	LG03
f1994	>ref-219660	16	82.89	LG03
m1187	>ref-213448	13	83	LG03
df865	>ref-93810	0	83.18	LG03
dm217	>ref-75394	0	83.19	LG03
df547	>ref-170697	0	83.46	LG03
dm651	>ref-219270	0	83.64	LG03
CsFM1599			84.85	LG03
dm90	>ref-30042	0	85.55	LG03
dm139	>ref-47219	0	85.71	LG03
df415	>ref-126881	0	85.87	LG03
MSE0082			86.32	LG03
TM051			86.64	LG03
dm864	>ref-146063	0	86.95	LG03
dm402	>ref-140977	0	87.27	LG03
m1176	>ref-212107	23	87.56	LG03
m1175	>ref-212107	13	87.56	LG03
dm410	>ref-143055	0	87.74	LG03
dm647	>ref-218650	0	87.94	LG03
f2014	>ref-223805	21	88.01	LG03
f1428	>ref-6800	6	88.12	LG03
df1031	>ref-218082	0	88.5	LG03
df810	>ref-47086	0	88.73	LG03
f1758	>ref-126264	4	88.85	LG03
dm614	>ref-204326	0	89.12	LG03
h72	>ref-46837	4	89.4	LG03
m1159	>ref-208696	26	91.33	LG03
f389	>ref-64007	25	91.73	LG03
m858	>ref-150724	27	92.09	LG03
f1676	>ref-96156	5	92.35	LG03
f1961	>ref-208767	3	92.66	LG03
h271	>ref-193799	23	92.96	LG03
m1638	>ref-121855	1	93.19	LG03
m669	>ref-121855	15	93.37	LG03
df789	>ref-29504	0	93.54	LG03
CsFM1061			93.91	LG03
f907	>ref-149173	13	94.36	LG03
f908	>ref-149173	15	94.41	LG03
h41	>ref-29741	4	94.47	LG03
m191	>ref-37490	2	94.82	LG03
CsFM1511			95.88	LG03
m440	>ref-81434	5	96.97	LG03
dm517	>ref-174415	0	97.24	LG03
dm121	>ref-39518	0	98.14	LG03
m44	>ref-10556	13	98.46	LG03
dm672	>ref-227350	0	98.74	LG03
dm161	>ref-54384	0	99.11	LG03
f1047	>ref-175316	12	99.43	LG03
h26	>ref-18622	23	100.38	LG03
dm357	>ref-126836	0	100.83	LG03
f1631	>ref-81434	23	101.15	LG03
dm597	>ref-198706	0	101.39	LG03
m1092	>ref-194556	12	101.54	LG03
f1715	>ref-109744	13	102.06	LG03
m18	>ref-3993	1	102.34	LG03
m136	>ref-28355	1	103.53	LG03
f1683	>ref-97636	24	103.62	LG03
df904	>ref-135957	0	104.51	LG03
f634	>ref-104361	26	104.84	LG03
A18			105.2	LG03
f468	>ref-78403	27	105.36	LG03
f1784	>ref-138993	2	105.46	LG03
dm310	>ref-107012	0	105.72	LG03
f1358	>ref-225983	3	106.68	LG03
df996	>ref-196627	0	106.84	LG03
m1047	>ref-186664	23	107.93	LG03
m391	>ref-73298	26	108.18	LG03
m390	>ref-73298	6	108.22	LG03
dm226	>ref-77788	0	108.62	LG03
df923	>ref-150196	0	108.83	LG03
f1237	>ref-205017	23	109.01	LG03
CsFM1252			109.56	LG03
df953	>ref-166892	0	109.96	LG03
h370	>ref-153268	21	110.75	LG03
f578	>ref-94262	7	110.98	LG03
dm163	>ref-54782	0	111.42	LG03
df852	>ref-85673	0	111.91	LG03
dm79	>ref-26960	0	111.99	LG03
df961	>ref-171812	0	112.1	LG03
f141	>ref-20684	26	112.1	LG03
f1895	>ref-183287	21	112.1	LG03
dm58	>ref-20251	0	112.82	LG03
m88	>ref-18797	6	113.6	LG03
f722	>ref-119418	21	113.63	LG03
df798	>ref-37466	0	114	LG03
CsFM1943			114.06	LG03
f566	>ref-91650	26	115.1	LG03
m726	>ref-132009	24	115.15	LG03
f505	>ref-83490	25	115.59	LG03
dm624	>ref-207081	0	115.9	LG03
dm65	>ref-22431	0	116.79	LG03
m1642	>ref-122677	3	118.46	LG03
f675	>ref-111685	6	118.61	LG03
CsFM1295			118.72	LG03
m1910	>ref-221658	15	120.37	LG03
h90	>ref-59734	3	121.2	LG03
h137	>ref-97599	9	121.78	LG03
CsFM1722			122.69	LG03
m1274	>ref-230432	8	123.66	LG03
CsFM1378			123.85	LG03
MSE0244			125.84	LG03
dm541	>ref-184180	0	126.14	LG03
m583	>ref-105297	5	126.79	LG03
m584	>ref-105297	9	126.81	LG03
CsFM1565			126.83	LG03
m318	>ref-57355	22	127.64	LG03
dm297	>ref-102164	0	128.5	LG03
SNPcon936			129.11	LG03
dm325	>ref-111470	0	131.45	LG03
h345	>ref-43418	15	132.07	LG03
h330	>ref-231931	5	132.69	LG03
dm267	>ref-91732	0	133.02	LG03
dm287	>ref-98300	0	133.42	LG03
CsFM1785			134.25	LG03
df421	>ref-129055	0	134.98	LG03
m454	>ref-83790	23	135.31	LG03
dm60	>ref-20605	0	135.64	LG03
h235	>ref-170945	26	137.12	LG03
dm141	>ref-47526	0	137.57	LG03
dm575	>ref-194157	0	138.47	LG03
df643	>ref-199673	0	139.21	LG03
m1903	>ref-220058	27	140.34	LG03
TM403			140.85	LG03
CsFM1328			141.39	LG03
h314	>ref-222465	7	144.53	LG03
h135	>ref-94771	5	145.33	LG03
CsFM1816			145.99	LG03
dm428	>ref-148815	0	146.93	LG03
f1028	>ref-172302	16	0	LG04
MSE0226			4.29	LG04
m656	>ref-119453	15	6.3	LG04
m442	>ref-81543	5	8.23	LG04
dm123	>ref-40309	0	9.67	LG04
h245	>ref-180771	13	10.31	LG04
f1311	>ref-217976	26	10.99	LG04
df20	>ref-5866	0	12.01	LG04
h313	>ref-222185	3	13.15	LG04
h250	>ref-183833	22	14.11	LG04
f811	>ref-137367	9	14.21	LG04
f1120	>ref-187375	14	14.36	LG04
df278	>ref-80031	0	15.08	LG04
m1117	>ref-200123	2	15.34	LG04
h27	>ref-18719	22	18.24	LG04
h17	>ref-13583	9	18.87	LG04
df639	>ref-198818	0	19.13	LG04
f41	>ref-6948	4	19.69	LG04
df327	>ref-97919	0	19.91	LG04
df294	>ref-86310	0	19.93	LG04
f1017	>ref-170193	14	19.94	LG04
df548	>ref-170740	0	20	LG04
f106	>ref-15349	12	20.31	LG04
df624	>ref-191570	0	22.43	LG04
f162	>ref-25936	6	22.72	LG04
f1402	>ref-230829	26	22.75	LG04
f277	>ref-43659	21	22.9	LG04
f1052	>ref-176715	13	22.94	LG04
f276	>ref-43659	8	23.26	LG04
f1102	>ref-184844	7	23.27	LG04
f1101	>ref-184844	2	23.34	LG04
df663	>ref-206313	0	23.39	LG04
CsFM1695			25.48	LG04
h195	>ref-140751	24	25.9	LG04
h196	>ref-140751	25	25.9	LG04
dm273	>ref-93443	0	27.14	LG04
CsFM1081			27.28	LG04
df673	>ref-208006	0	27.79	LG04
f619	>ref-101823	3	28.6	LG04
f971	>ref-157873	21	30.04	LG04
dm148	>ref-49969	0	30.43	LG04
f831	>ref-139016	24	30.97	LG04
f11	>ref-1297	22	31.07	LG04
f830	>ref-139016	8	31.14	LG04
f741	>ref-123948	16	31.67	LG04
df579	>ref-179372	0	32.23	LG04
m138	>ref-28547	27	32.39	LG04
MSE0003			32.45	LG04
dm519	>ref-174793	0	33.21	LG04
m693	>ref-125634	23	34.18	LG04
m990	>ref-177083	8	35.68	LG04
f1063	>ref-178337	4	35.7	LG04
f595	>ref-97455	24	36.13	LG04
f594	>ref-97455	6	36.35	LG04
f965	>ref-157196	25	36.77	LG04
dm102	>ref-32893	0	36.85	LG04
df377	>ref-113910	0	37.01	LG04
df217	>ref-62485	0	37.2	LG04
f410	>ref-67417	21	37.38	LG04
m797	>ref-141876	26	37.67	LG04
df99	>ref-30459	0	37.7	LG04
m923	>ref-163266	21	37.72	LG04
f596	>ref-97455	26	38.11	LG04
m883	>ref-157196	3	38.15	LG04
df545	>ref-169925	0	38.95	LG04
dm276	>ref-93807	0	39	LG04
dm413	>ref-143802	0	39.13	LG04
df183	>ref-51858	0	39.29	LG04
f989	>ref-161068	23	39.42	LG04
df145	>ref-41700	0	39.62	LG04
df688	>ref-212481	0	39.81	LG04
df7	>ref-2552	0	39.92	LG04
df640	>ref-198873	0	40.12	LG04
f988	>ref-161068	21	40.18	LG04
df460	>ref-139361	0	40.28	LG04
df34	>ref-10694	0	40.41	LG04
m971	>ref-172055	3	41.22	LG04
df687	>ref-211948	0	42.92	LG04
dm354	>ref-123986	0	43.1	LG04
m963	>ref-170235	2	43.66	LG04
f937	>ref-153665	3	43.71	LG04
f938	>ref-153665	5	43.71	LG04
df495	>ref-153695	0	43.97	LG04
m304	>ref-55274	5	44.02	LG04
df87	>ref-26447	0	44.24	LG04
df429	>ref-130466	0	44.48	LG04
dm253	>ref-84767	0	44.57	LG04
h203	>ref-145965	21	44.97	LG04
df29	>ref-9149	0	45.22	LG04
dm341	>ref-117920	0	45.26	LG04
dm255	>ref-86748	0	45.68	LG04
df726	>ref-222216	0	45.68	LG04
m645	>ref-118107	23	46.33	LG04
m1157	>ref-208245	15	46.5	LG04
f171	>ref-27250	12	46.73	LG04
f92	>ref-14282	5	46.8	LG04
m682	>ref-123436	23	47.16	LG04
f748	>ref-124735	15	47.19	LG04
df650	>ref-202167	0	47.57	LG04
m758	>ref-136101	5	47.81	LG04
df98	>ref-29453	0	47.87	LG04
m759	>ref-136101	6	47.88	LG04
m847	>ref-149881	6	48	LG04
df25	>ref-8703	0	48.32	LG04
dm662	>ref-223159	0	48.71	LG04
df107	>ref-31846	0	49.03	LG04
dm601	>ref-199339	0	50.18	LG04
f1200	>ref-198507	21	50.4	LG04
f1201	>ref-198507	22	50.4	LG04
f193	>ref-30535	6	51.32	LG04
m282	>ref-51737	4	51.39	LG04
m283	>ref-51737	24	51.39	LG04
m146	>ref-29826	25	52.25	LG04
m1121	>ref-200941	4	53.46	LG04
f436	>ref-72701	21	53.78	LG04
f963	>ref-157040	16	54.12	LG04
f648	>ref-107192	6	54.48	LG04
f749	>ref-124754	14	54.84	LG04
df721	>ref-221115	0	54.97	LG04
df558	>ref-174200	0	55.22	LG04
f1256	>ref-209506	13	55.34	LG04
df586	>ref-181040	0	55.38	LG04
df322	>ref-96178	0	55.56	LG04
df498	>ref-154734	0	55.89	LG04
f1043	>ref-174671	21	56.29	LG04
df585	>ref-180893	0	57.54	LG04
df151	>ref-43249	0	58.19	LG04
m1128	>ref-201684	7	58.59	LG04
df55	>ref-16144	0	58.96	LG04
dm522	>ref-176293	0	60.31	LG04
dm556	>ref-187193	0	60.8	LG04
dm665	>ref-223826	0	61.08	LG04
dm4	>ref-721	0	61.24	LG04
dm387	>ref-137501	0	61.4	LG04
dm405	>ref-141757	0	61.48	LG04
h126	>ref-85461	3	61.79	LG04
f355	>ref-57051	4	62.38	LG04
f356	>ref-57051	9	62.38	LG04
df180	>ref-51383	0	63.47	LG04
f253	>ref-40726	13	63.65	LG04
m1095	>ref-195522	12	63.75	LG04
m853	>ref-150270	22	63.89	LG04
m271	>ref-49981	24	64.12	LG04
df86	>ref-26132	0	64.22	LG04
m209	>ref-39975	14	64.24	LG04
m614	>ref-109983	15	64.32	LG04
m49	>ref-12265	25	64.42	LG04
df174	>ref-49443	0	64.5	LG04
m876	>ref-156614	15	64.52	LG04
m877	>ref-156614	26	64.52	LG04
dm125	>ref-42206	0	64.62	LG04
dm636	>ref-212341	0	64.66	LG04
m379	>ref-70018	4	64.68	LG04
m1216	>ref-218729	21	64.69	LG04
m810	>ref-143584	12	64.69	LG04
f826	>ref-138792	3	65.01	LG04
m1102	>ref-196909	23	65.12	LG04
m96	>ref-19795	6	65.17	LG04
m97	>ref-19795	21	65.17	LG04
h259	>ref-188577	26	65.23	LG04
m742	>ref-133578	2	65.28	LG04
f541	>ref-88523	21	65.33	LG04
m34	>ref-7981	21	65.43	LG04
m589	>ref-106315	8	65.68	LG04
f1075	>ref-179573	22	65.95	LG04
dm12	>ref-5749	0	66.08	LG04
dm480	>ref-165144	0	68.08	LG04
m171	>ref-33801	15	68.3	LG04
f1374	>ref-227578	21	69.24	LG04
f460	>ref-75753	12	69.74	LG04
df332	>ref-99829	0	70.16	LG04
f720	>ref-119109	26	70.36	LG04
h20	>ref-14925	25	70.67	LG04
m232	>ref-42527	27	70.97	LG04
h5	>ref-4216	16	72.45	LG04
f429	>ref-71331	12	72.74	LG04
f240	>ref-38422	23	72.84	LG04
f509	>ref-83922	7	72.95	LG04
f313	>ref-48085	21	73.07	LG04
df508	>ref-158375	0	73.41	LG04
df611	>ref-187884	0	73.55	LG04
df287	>ref-82125	0	73.72	LG04
f1257	>ref-209582	13	73.83	LG04
df156	>ref-43783	0	74.18	LG04
m1120	>ref-200649	26	74.21	LG04
df531	>ref-166750	0	74.26	LG04
df471	>ref-143828	0	74.46	LG04
dm93	>ref-30178	0	74.54	LG04
f328	>ref-50554	6	74.84	LG04
f329	>ref-50554	25	74.9	LG04
f212	>ref-33019	9	75.65	LG04
m335	>ref-60008	14	75.99	LG04
h34	>ref-26060	7	76.01	LG04
df80	>ref-24276	0	76.2	LG04
h246	>ref-181312	14	76.78	LG04
dm406	>ref-142299	0	78.01	LG04
dm551	>ref-185811	0	78.47	LG04
dm574	>ref-193838	0	78.63	LG04
h244	>ref-179491	3	79.04	LG04
CsFM1568			79.61	LG04
dm432	>ref-149215	0	80.14	LG04
h36	>ref-27320	14	80.92	LG04
m585	>ref-105574	4	81.12	LG04
f1154	>ref-192594	5	81.14	LG04
m357	>ref-65044	21	81.26	LG04
m362	>ref-66339	24	81.47	LG04
f398	>ref-65044	14	81.56	LG04
f126	>ref-18287	27	82	LG04
dm524	>ref-177119	0	82.01	LG04
f125	>ref-18287	7	82.15	LG04
m131	>ref-27320	27	82.6	LG04
m130	>ref-27320	4	82.61	LG04
f26	>ref-4236	2	85.02	LG04
dm331	>ref-112665	0	85.44	LG04
CsFM1324			86.27	LG04
dm638	>ref-212991	0	86.57	LG04
f825	>ref-138604	2	88.02	LG04
f22	>ref-3136	12	88.78	LG04
dm584	>ref-196142	0	88.88	LG04
dm366	>ref-130833	0	89.07	LG04
f194	>ref-30741	8	89.75	LG04
dm531	>ref-179632	0	89.96	LG04
m58	>ref-14077	16	90.69	LG04
m1215	>ref-218720	22	91.31	LG04
f1199	>ref-198346	25	93.88	LG04
dm127	>ref-42357	0	93.9	LG04
df159	>ref-44324	0	94.77	LG04
df12	>ref-3283	0	95.49	LG04
f672	>ref-111200	4	96.95	LG04
CsFM1755			101.19	LG04
f1099	>ref-184612	1	101.54	LG04
MSG0504			103.46	LG04
dm197	>ref-69112	0	109.21	LG04
dm132	>ref-44577	0	111.71	LG04
f1811	>ref-150252	5	0	LG05
dm69	>ref-24275	0	4.52	LG05
CsFM1645			6.95	LG05
h270	>ref-192998	27	8.05	LG05
m490	>ref-90481	3	8.08	LG05
f1016	>ref-169930	1	8.15	LG05
df388	>ref-117180	0	8.4	LG05
df190	>ref-53654	0	8.77	LG05
m1085	>ref-192998	21	9.2	LG05
m1086	>ref-192998	23	9.23	LG05
m907	>ref-160601	5	9.42	LG05
df515	>ref-160433	0	9.8	LG05
m343	>ref-61560	25	10.02	LG05
f1145	>ref-190347	22	10.07	LG05
m859	>ref-150835	2	10.45	LG05
df854	>ref-86753	0	10.6	LG05
f1413	>ref-1461	5	10.68	LG05
f1844	>ref-160601	2	10.75	LG05
m498	>ref-91171	15	10.96	LG05
dm57	>ref-19891	0	11.85	LG05
dm84	>ref-28181	0	12.32	LG05
h105	>ref-72440	6	12.45	LG05
m370	>ref-68956	25	12.65	LG05
dm314	>ref-108158	0	12.87	LG05
dm931	>ref-193374	0	13.01	LG05
h209	>ref-150835	24	13.04	LG05
dm488	>ref-166543	0	13.3	LG05
df370	>ref-112239	0	13.38	LG05
dm415	>ref-143981	0	13.46	LG05
h296	>ref-209618	5	13.5	LG05
dm907	>ref-174818	0	13.8	LG05
h150	>ref-110769	24	13.84	LG05
df17	>ref-4816	0	13.96	LG05
dm822	>ref-117425	0	14	LG05
f652	>ref-107431	8	14.11	LG05
f1465	>ref-21705	12	14.27	LG05
f653	>ref-107431	14	14.54	LG05
MSE0296			14.84	LG05
f1142	>ref-189688	12	15.09	LG05
df987	>ref-187022	0	15.27	LG05
dm7	>ref-1507	0	15.48	LG05
f400	>ref-65428	5	15.61	LG05
f523	>ref-85797	22	15.75	LG05
m647	>ref-118123	13	15.76	LG05
f524	>ref-85797	23	15.77	LG05
f1342	>ref-223462	6	15.88	LG05
df882	>ref-112463	0	16.07	LG05
df897	>ref-125464	0	16.23	LG05
dm803	>ref-98594	0	16.35	LG05
df928	>ref-155023	0	16.53	LG05
dm895	>ref-165776	0	17.57	LG05
f1972	>ref-213053	13	17.78	LG05
f1581	>ref-65889	21	17.98	LG05
m596	>ref-107153	14	18.24	LG05
CsFM1761			19.51	LG05
h227	>ref-166797	12	20.16	LG05
m1060	>ref-188013	3	20.2	LG05
f1703	>ref-102227	16	20.55	LG05
f1593	>ref-69384	1	20.94	LG05
f1594	>ref-69384	4	20.96	LG05
df757	>ref-3694	0	21.26	LG05
TM105			21.44	LG05
f1656	>ref-89386	14	21.53	LG05
f1587	>ref-66626	25	21.76	LG05
f853	>ref-141812	5	22.09	LG05
df1033	>ref-218829	0	22.4	LG05
dm760	>ref-60102	0	22.51	LG05
df298	>ref-87555	0	22.66	LG05
m1640	>ref-122022	3	22.9	LG05
df1017	>ref-205866	0	22.92	LG05
f547	>ref-89386	1	23.11	LG05
dm952	>ref-214581	0	24.5	LG05
h375	>ref-216737	14	24.67	LG05
MSE0313			24.88	LG05
m1339	>ref-18935	14	25.19	LG05
f1472	>ref-24213	4	25.41	LG05
m163	>ref-32511	4	25.66	LG05
m6	>ref-1475	25	26.1	LG05
h193	>ref-138305	6	27.88	LG05
dm887	>ref-162544	0	27.97	LG05
m315	>ref-57230	9	28.21	LG05
PPO			28.26	LG05
f1793	>ref-143044	14	28.39	LG05
m804	>ref-142889	15	28.53	LG05
A41			28.66	LG05
m781	>ref-139311	7	28.71	LG05
CsFM1609			28.9	LG05
m255	>ref-46989	14	29.2	LG05
df863	>ref-92321	0	29.28	LG05
m184	>ref-36716	21	29.44	LG05
CsFM1742			29.51	LG05
m917	>ref-161825	23	29.56	LG05
f1970	>ref-212338	15	29.88	LG05
m1179	>ref-212338	12	30.34	LG05
m807	>ref-143044	4	30.54	LG05
dm967	>ref-221466	0	31.41	LG05
f1227	>ref-203252	23	31.85	LG05
f1226	>ref-203252	2	31.91	LG05
dm162	>ref-54518	0	32.01	LG05
f1767	>ref-133867	15	32.67	LG05
m564	>ref-101701	2	32.84	LG05
df752	>ref-231407	0	32.88	LG05
df426	>ref-129898	0	33.01	LG05
dm547	>ref-185131	0	33.06	LG05
dm221	>ref-76615	0	33.16	LG05
m746	>ref-133867	21	33.29	LG05
dm1	>ref-128	0	33.6	LG05
f1434	>ref-9077	12	33.83	LG05
dm567	>ref-189776	0	33.93	LG05
dm170	>ref-57353	0	34.08	LG05
dm122	>ref-40207	0	34.21	LG05
dm133	>ref-44746	0	34.42	LG05
dm850	>ref-140007	0	34.7	LG05
m994	>ref-177669	1	35.02	LG05
m995	>ref-177669	21	35.13	LG05
f591	>ref-96979	16	35.47	LG05
f590	>ref-96979	13	35.47	LG05
f1335	>ref-222153	22	35.87	LG05
f1334	>ref-222153	21	35.87	LG05
df1003	>ref-201053	0	36.39	LG05
df1032	>ref-218446	0	36.52	LG05
CsFM1869			36.64	LG05
df965	>ref-173891	0	36.96	LG05
df828	>ref-64211	0	37.63	LG05
dm833	>ref-126543	0	40.15	LG05
m248	>ref-45117	27	40.52	LG05
CsFM1543			40.63	LG05
dm911	>ref-176661	0	40.85	LG05
df908	>ref-138319	0	40.94	LG05
h7	>ref-7329	14	41.07	LG05
f712	>ref-117015	12	41.55	LG05
m655	>ref-119251	26	41.58	LG05
m1016	>ref-181603	4	41.67	LG05
df468	>ref-141803	0	41.72	LG05
dm144	>ref-48829	0	41.82	LG05
dm401	>ref-140935	0	41.99	LG05
dm456	>ref-157613	0	42.14	LG05
f1177	>ref-195617	9	42.4	LG05
SNPcon383			42.53	LG05
f579	>ref-94860	14	42.62	LG05
m709	>ref-128379	14	43.13	LG05
dm113	>ref-36173	0	43.42	LG05
m771	>ref-137498	27	43.87	LG05
f1233	>ref-204226	4	44.58	LG05
m652	>ref-118837	25	44.71	LG05
m651	>ref-118837	7	44.75	LG05
df867	>ref-96640	0	44.93	LG05
m1161	>ref-208749	22	44.96	LG05
m303	>ref-54977	4	45.21	LG05
df997	>ref-196658	0	45.26	LG05
h165	>ref-121927	3	45.44	LG05
f1126	>ref-187978	7	45.6	LG05
h166	>ref-121927	16	45.69	LG05
f344	>ref-54977	15	45.81	LG05
f1378	>ref-227650	5	46.04	LG05
h187	>ref-134823	14	46.24	LG05
df980	>ref-181717	0	46.75	LG05
m1059	>ref-187978	2	47.42	LG05
f805	>ref-136307	21	47.54	LG05
m1160	>ref-208749	7	47.55	LG05
df776	>ref-21177	0	47.77	LG05
df820	>ref-58609	0	47.86	LG05
h279	>ref-195847	4	47.96	LG05
f238	>ref-38009	26	48.05	LG05
df861	>ref-88260	0	48.2	LG05
df903	>ref-133831	0	48.35	LG05
df956	>ref-169685	0	48.45	LG05
df918	>ref-147049	0	48.51	LG05
df758	>ref-7290	0	48.52	LG05
df900	>ref-130679	0	48.53	LG05
f332	>ref-51555	27	48.61	LG05
f331	>ref-51555	21	48.61	LG05
df803	>ref-40562	0	48.62	LG05
df947	>ref-163736	0	48.66	LG05
df822	>ref-59695	0	48.82	LG05
m1685	>ref-138359	22	48.89	LG05
dm501	>ref-170819	0	48.98	LG05
m221	>ref-41892	13	49.1	LG05
dm18	>ref-7610	0	49.28	LG05
f559	>ref-91210	7	49.32	LG05
f560	>ref-91210	25	49.54	LG05
df27	>ref-8876	0	49.64	LG05
dm185	>ref-64384	0	49.87	LG05
f662	>ref-108421	8	49.88	LG05
f985	>ref-160445	16	50	LG05
f823	>ref-138359	4	50.33	LG05
df967	>ref-174524	0	50.59	LG05
df88	>ref-26959	0	50.63	LG05
m399	>ref-74946	6	50.76	LG05
df848	>ref-83097	0	50.76	LG05
f1266	>ref-211154	1	50.79	LG05
f1394	>ref-230024	13	50.79	LG05
f1393	>ref-230024	4	50.94	LG05
m715	>ref-129424	5	51.22	LG05
df542	>ref-169301	0	51.33	LG05
m637	>ref-117038	14	51.61	LG05
f2018	>ref-225263	2	51.72	LG05
m484	>ref-88677	5	52.15	LG05
dm206	>ref-73090	0	52.36	LG05
dm195	>ref-67396	0	52.67	LG05
f851	>ref-140774	14	52.75	LG05
h284	>ref-199042	8	52.78	LG05
dm909	>ref-175809	0	53	LG05
df825	>ref-62592	0	53.09	LG05
m1114	>ref-199857	12	53.21	LG05
df317	>ref-94503	0	53.84	LG05
f130	>ref-18836	14	53.93	LG05
df891	>ref-122183	0	54.17	LG05
df309	>ref-90612	0	54.66	LG05
h141	>ref-101964	27	54.87	LG05
m407	>ref-75977	25	55.01	LG05
m406	>ref-75977	21	55.01	LG05
df807	>ref-44671	0	55.17	LG05
dm94	>ref-30990	0	55.22	LG05
dm220	>ref-76312	0	55.44	LG05
h145	>ref-103930	8	55.6	LG05
m353	>ref-64084	12	55.65	LG05
df121	>ref-35437	0	55.84	LG05
dm798	>ref-94246	0	55.89	LG05
dm586	>ref-196653	0	56.04	LG05
h258	>ref-188529	8	56.28	LG05
m744	>ref-133688	25	56.42	LG05
m745	>ref-133688	26	56.44	LG05
m743	>ref-133688	5	56.62	LG05
CsFM1315			56.73	LG05
dm268	>ref-91858	0	56.89	LG05
h62	>ref-40612	1	57.24	LG05
dm750	>ref-52586	0	57.41	LG05
m620	>ref-111500	21	57.51	LG05
m1520	>ref-84114	23	58.25	LG05
f186	>ref-28861	14	59.67	LG05
dm966	>ref-220521	0	60.14	LG05
m1151	>ref-206637	25	60.52	LG05
m719	>ref-131145	15	60.81	LG05
m720	>ref-131145	21	60.81	LG05
df247	>ref-71817	0	60.88	LG05
m102	>ref-20570	6	60.89	LG05
m1773	>ref-170565	3	61.03	LG05
dm962	>ref-219637	0	61.51	LG05
h200	>ref-144475	27	61.73	LG05
dm634	>ref-211974	0	62.3	LG05
m865	>ref-152612	8	62.98	LG05
m864	>ref-152612	6	63.07	LG05
dm230	>ref-78827	0	63.29	LG05
h98	>ref-64748	27	63.38	LG05
dm347	>ref-121594	0	63.58	LG05
h65	>ref-42384	1	63.83	LG05
df597	>ref-183486	0	64.04	LG05
m955	>ref-169732	5	64.79	LG05
h309	>ref-220661	13	65.29	LG05
m79	>ref-17660	26	65.42	LG05
m905	>ref-160396	26	65.51	LG05
dm643	>ref-216927	0	65.67	LG05
f441	>ref-73060	12	65.72	LG05
dm106	>ref-33820	0	65.83	LG05
m582	>ref-104925	6	65.92	LG05
m120	>ref-25288	27	65.98	LG05
m356	>ref-64748	6	66.47	LG05
h23	>ref-17660	4	66.69	LG05
CsFM1076			67.03	LG05
m1664	>ref-131142	13	67.66	LG05
m1665	>ref-131142	23	67.69	LG05
f326	>ref-50272	5	67.9	LG05
MSG0702			68.23	LG05
h316	>ref-222953	25	68.5	LG05
h230	>ref-168914	5	71.25	LG05
dm852	>ref-140301	0	72.87	LG05
dm313	>ref-107959	0	73.16	LG05
m1234	>ref-222436	14	73.45	LG05
m1519	>ref-83986	15	73.78	LG05
df8	>ref-2786	0	74.33	LG05
dm463	>ref-158663	0	74.37	LG05
m128	>ref-27082	4	74.56	LG05
m86	>ref-17942	7	75.93	LG05
f43	>ref-7127	12	76.23	LG05
f434	>ref-72570	23	76.4	LG05
df559	>ref-174233	0	77.06	LG05
df357	>ref-107747	0	77.26	LG05
f375	>ref-61563	24	77.47	LG05
CsFM1278			77.65	LG05
f484	>ref-80946	27	78.13	LG05
df141	>ref-40470	0	78.21	LG05
h241	>ref-178566	5	78.58	LG05
CsFM1138			79.03	LG05
f236	>ref-37749	1	79.15	LG05
dm753	>ref-55418	0	79.24	LG05
m1576	>ref-102787	24	79.34	LG05
dm469	>ref-160970	0	79.38	LG05
dm539	>ref-183010	0	80.33	LG05
m945	>ref-166792	9	80.48	LG05
h163	>ref-121461	5	80.61	LG05
dm228	>ref-78494	0	80.65	LG05
f279	>ref-43901	21	81.09	LG05
h96	>ref-63835	1	81.16	LG05
f684	>ref-113059	1	81.18	LG05
f685	>ref-113059	2	81.19	LG05
df119	>ref-35076	0	81.28	LG05
df737	>ref-227136	0	81.35	LG05
dm417	>ref-144636	0	81.36	LG05
df463	>ref-140959	0	81.55	LG05
df248	>ref-71833	0	81.68	LG05
f175	>ref-27834	7	81.95	LG05
dm199	>ref-69945	0	81.95	LG05
f174	>ref-27834	6	81.96	LG05
dm956	>ref-216386	0	82.46	LG05
df105	>ref-31494	0	82.47	LG05
dm15	>ref-6547	0	82.74	LG05
df419	>ref-128412	0	82.82	LG05
dm320	>ref-110217	0	82.92	LG05
dm611	>ref-203038	0	83.11	LG05
dm498	>ref-170053	0	83.31	LG05
df379	>ref-114289	0	83.4	LG05
dm259	>ref-87524	0	83.48	LG05
df570	>ref-177198	0	83.72	LG05
df534	>ref-167186	0	83.83	LG05
dm28	>ref-9948	0	83.87	LG05
f986	>ref-160597	23	83.88	LG05
dm886	>ref-161237	0	84.06	LG05
df581	>ref-179750	0	84.22	LG05
dm251	>ref-84093	0	84.24	LG05
f100	>ref-15186	24	84.55	LG05
dm450	>ref-155096	0	84.74	LG05
df540	>ref-168913	0	84.93	LG05
dm921	>ref-188799	0	85.07	LG05
dm678	>ref-229085	0	85.36	LG05
f67	>ref-10610	27	85.7	LG05
m52	>ref-12294	24	86.9	LG05
m51	>ref-12294	8	87.17	LG05
f537	>ref-88189	21	88.12	LG05
f536	>ref-88189	6	88.12	LG05
f873	>ref-143640	23	88.94	LG05
m516	>ref-94358	26	89.96	LG05
m1387	>ref-42154	26	90.57	LG05
CsFM1127			90.83	LG05
m1189	>ref-213742	24	91.86	LG05
m368	>ref-68486	16	94.77	LG05
m1725	>ref-149317	27	95.83	LG05
TM496			96.11	LG05
f1425	>ref-5718	15	97.08	LG05
m862	>ref-151554	5	97.4	LG05
f1797	>ref-143420	8	103.51	LG05
CsFM1311			0	LG06
dm288	>ref-98606	0	1.66	LG06
dm659	>ref-220790	0	2.91	LG06
m1126	>ref-201403	3	8.94	LG06
TM055			8.94	LG06
CsFM1627			9.46	LG06
f1189	>ref-197081	12	9.75	LG06
dm89	>ref-29977	0	11.62	LG06
df512	>ref-159509	0	11.7	LG06
dm568	>ref-190864	0	12.23	LG06
f635	>ref-104406	12	12.71	LG06
CsFM1749			13.21	LG06
df23	>ref-7671	0	14.44	LG06
df706	>ref-217272	0	14.79	LG06
m1103	>ref-197119	15	15.16	LG06
f462	>ref-76159	13	15.53	LG06
m942	>ref-166585	13	15.89	LG06
df67	>ref-19578	0	16.46	LG06
df735	>ref-226546	0	17.1	LG06
df520	>ref-163337	0	17.35	LG06
dm442	>ref-151820	0	17.85	LG06
df138	>ref-40034	0	18.04	LG06
df701	>ref-216136	0	18.33	LG06
m539	>ref-98815	23	19.28	LG06
m540	>ref-98815	24	19.37	LG06
df964	>ref-173450	0	20.06	LG06
CsFM1646			20.62	LG06
m957	>ref-169833	27	21.1	LG06
CsFM1735			21.76	LG06
f605	>ref-98815	27	22.1	LG06
m1205	>ref-217284	25	22.24	LG06
f442	>ref-73112	23	22.82	LG06
df488	>ref-150633	0	23.45	LG06
m27	>ref-6133	1	23.69	LG06
f958	>ref-156448	9	24.13	LG06
m39	>ref-8735	21	24.75	LG06
h293	>ref-208133	23	24.96	LG06
f1511	>ref-38860	12	25.05	LG06
dm383	>ref-137060	0	25.3	LG06
m986	>ref-175784	15	25.99	LG06
f233	>ref-37066	16	26.27	LG06
dm382	>ref-136798	0	26.36	LG06
CsFM1861			26.6	LG06
m805	>ref-142934	12	26.62	LG06
m100	>ref-20409	13	26.74	LG06
m101	>ref-20409	14	26.85	LG06
TM418			27.44	LG06
dm349	>ref-122160	0	27.54	LG06
m1192	>ref-214286	4	28.11	LG06
m1193	>ref-214286	23	28.11	LG06
h132	>ref-94186	15	28.61	LG06
m13	>ref-2718	25	28.7	LG06
dm635	>ref-212030	0	29.13	LG06
m151	>ref-30359	6	29.67	LG06
dm204	>ref-72370	0	29.8	LG06
h43	>ref-30359	1	30.03	LG06
dm622	>ref-206267	0	30.54	LG06
dm544	>ref-184566	0	31.25	LG06
f1058	>ref-177999	6	31.41	LG06
f651	>ref-107205	24	32.59	LG06
m15	>ref-3701	14	33.09	LG06
df969	>ref-175503	0	33.56	LG06
CsFM1868			33.94	LG06
dm381	>ref-136642	0	34.35	LG06
dm510	>ref-173134	0	34.5	LG06
m26	>ref-5988	12	35.04	LG06
TM162			35.77	LG06
CsFM1664			36.05	LG06
f409	>ref-67381	9	36.14	LG06
dm270	>ref-92579	0	36.26	LG06
dm304	>ref-105060	0	37	LG06
h257	>ref-188524	5	37.21	LG06
m1211	>ref-218176	1	37.79	LG06
f896	>ref-147208	26	38.53	LG06
f895	>ref-147208	2	38.57	LG06
m383	>ref-71280	2	39.05	LG06
df709	>ref-218227	0	39.07	LG06
f837	>ref-139158	13	39.22	LG06
f637	>ref-104550	8	39.25	LG06
dm591	>ref-197385	0	39.34	LG06
f426	>ref-71280	5	39.42	LG06
df860	>ref-87767	0	39.45	LG06
dm436	>ref-149925	0	39.63	LG06
df14	>ref-4437	0	39.65	LG06
m577	>ref-104550	16	39.79	LG06
df297	>ref-87549	0	39.87	LG06
MSG0308			40.33	LG06
f1351	>ref-224383	23	42.05	LG06
CsFM1769			42.06	LG06
dm71	>ref-24639	0	42.31	LG06
f654	>ref-107500	27	42.35	LG06
f85	>ref-12990	3	42.45	LG06
m54	>ref-12990	8	42.66	LG06
m598	>ref-107500	8	42.84	LG06
m325	>ref-58543	4	43.76	LG06
df829	>ref-64797	0	44.34	LG06
dm682	>ref-230732	0	44.34	LG06
dm165	>ref-55673	0	44.68	LG06
f1643	>ref-87033	14	44.85	LG06
m395	>ref-73632	7	45.1	LG06
f1352	>ref-224646	9	45.54	LG06
dm257	>ref-87269	0	45.67	LG06
f881	>ref-145132	3	45.97	LG06
m1279	>ref-231350	1	46.35	LG06
dm291	>ref-101389	0	46.76	LG06
df946	>ref-163402	0	46.82	LG06
dm461	>ref-158487	0	46.86	LG06
df634	>ref-196319	0	47.36	LG06
h174	>ref-125043	12	47.4	LG06
df133	>ref-38757	0	47.5	LG06
df589	>ref-181529	0	47.64	LG06
df875	>ref-105231	0	47.9	LG06
f457	>ref-75241	21	47.97	LG06
f1194	>ref-197434	5	48.03	LG06
df134	>ref-39104	0	48.67	LG06
df794	>ref-32546	0	48.94	LG06
df437	>ref-131631	0	49.09	LG06
df326	>ref-97645	0	49.3	LG06
f121	>ref-17961	26	49.66	LG06
dm545	>ref-184811	0	49.82	LG06
m541	>ref-98886	2	50.26	LG06
f1186	>ref-196451	21	50.64	LG06
h322	>ref-226710	9	52.04	LG06
df24	>ref-8521	0	52.06	LG06
f316	>ref-49103	12	52.45	LG06
f49	>ref-8485	3	52.56	LG06
h154	>ref-115465	22	52.67	LG06
m622	>ref-111759	12	52.89	LG06
m340	>ref-61424	7	53.19	LG06
dm641	>ref-215500	0	53.3	LG06
m1213	>ref-218513	4	53.54	LG06
dm465	>ref-159187	0	53.65	LG06
m904	>ref-160383	3	53.69	LG06
m1067	>ref-189266	5	53.81	LG06
m3	>ref-722	23	53.97	LG06
m970	>ref-171357	24	54.3	LG06
dm391	>ref-137894	0	54.41	LG06
m1080	>ref-192001	21	54.67	LG06
m914	>ref-161772	12	54.76	LG06
dm77	>ref-26347	0	55.1	LG06
h133	>ref-94701	9	55.51	LG06
h134	>ref-94701	25	55.7	LG06
dm505	>ref-172017	0	56.35	LG06
f910	>ref-149672	21	56.41	LG06
dm330	>ref-112207	0	56.69	LG06
h71	>ref-46515	12	56.79	LG06
df739	>ref-227769	0	56.82	LG06
dm422	>ref-146030	0	57.07	LG06
m1036	>ref-184722	12	57.13	LG06
df329	>ref-98727	0	57.23	LG06
df497	>ref-154235	0	57.26	LG06
df741	>ref-228398	0	57.38	LG06
df202	>ref-57459	0	57.51	LG06
df444	>ref-134062	0	57.65	LG06
df239	>ref-68983	0	57.73	LG06
h328	>ref-231718	13	57.75	LG06
df382	>ref-115765	0	57.98	LG06
df347	>ref-105002	0	58.05	LG06
df115	>ref-33176	0	58.12	LG06
df32	>ref-10582	0	58.15	LG06
df456	>ref-137928	0	58.18	LG06
df425	>ref-129777	0	58.25	LG06
df266	>ref-77312	0	58.25	LG06
f380	>ref-62293	12	58.25	LG06
f267	>ref-42748	26	58.27	LG06
f266	>ref-42748	5	58.27	LG06
f345	>ref-54989	2	58.29	LG06
df178	>ref-51055	0	58.31	LG06
f661	>ref-108307	7	58.47	LG06
df649	>ref-202031	0	58.55	LG06
f931	>ref-152912	14	58.67	LG06
f1408	>ref-231718	5	58.69	LG06
df523	>ref-164303	0	58.92	LG06
f1192	>ref-197325	14	59.03	LG06
dm241	>ref-81541	0	59.03	LG06
dm158	>ref-53537	0	59.1	LG06
df351	>ref-105456	0	59.11	LG06
f447	>ref-73549	26	59.24	LG06
dm290	>ref-99967	0	59.29	LG06
f1100	>ref-184722	9	59.64	LG06
df168	>ref-46975	0	59.69	LG06
df503	>ref-157305	0	59.91	LG06
h52	>ref-35620	15	60.52	LG06
m122	>ref-25777	13	60.96	LG06
dm495	>ref-168909	0	61.12	LG06
dm150	>ref-50348	0	61.44	LG06
dm51	>ref-18363	0	61.62	LG06
dm138	>ref-46970	0	61.68	LG06
m133	>ref-28005	23	61.86	LG06
m194	>ref-37821	25	62.53	LG06
df773	>ref-17472	0	62.59	LG06
df334	>ref-100533	0	62.87	LG06
f1086	>ref-181560	23	63.52	LG06
m1218	>ref-219060	6	63.52	LG06
f404	>ref-66634	21	63.78	LG06
df885	>ref-119188	0	63.96	LG06
m363	>ref-66634	16	64.08	LG06
dm16	>ref-7390	0	64.25	LG06
f1315	>ref-219060	23	64.39	LG06
m519	>ref-95349	12	64.53	LG06
df933	>ref-157636	0	64.9	LG06
CsFM1536			64.95	LG06
df873	>ref-101748	0	65.44	LG06
m192	>ref-37517	8	65.78	LG06
f187	>ref-28930	4	66.17	LG06
h360	>ref-80650	9	66.24	LG06
m37	>ref-8510	15	66.44	LG06
df1051	>ref-230437	0	66.61	LG06
m1237	>ref-222975	23	66.64	LG06
CsFM1679			66.77	LG06
m105	>ref-21353	12	66.88	LG06
df859	>ref-87651	0	67.11	LG06
m1242	>ref-224379	3	67.26	LG06
h101	>ref-69332	2	67.3	LG06
dm508	>ref-172824	0	67.49	LG06
m1282	>ref-231686	21	67.7	LG06
m1243	>ref-225346	21	67.84	LG06
h218	>ref-156271	1	67.92	LG06
h73	>ref-47106	26	68.2	LG06
MSG0398			68.62	LG06
CsFM1033			68.67	LG06
m1152	>ref-206684	1	68.8	LG06
m513	>ref-93881	25	68.95	LG06
CsFM1719			69.18	LG06
m951	>ref-167953	14	69.86	LG06
CsFM1841			70.64	LG06
f1073	>ref-179344	26	71.26	LG06
f1072	>ref-179344	12	71.28	LG06
f732	>ref-122352	6	72.04	LG06
CsFM1517			72.61	LG06
m485	>ref-88940	15	73.19	LG06
f585	>ref-95586	8	74.6	LG06
df66	>ref-19488	0	74.82	LG06
m947	>ref-167360	7	74.93	LG06
dm35	>ref-12008	0	75.37	LG06
m691	>ref-125041	3	76.11	LG06
dm466	>ref-159248	0	76.35	LG06
h49	>ref-34348	2	76.54	LG06
dm435	>ref-149503	0	78.52	LG06
h221	>ref-160340	3	79.67	LG06
df983	>ref-185630	0	79.89	LG06
df1045	>ref-226304	0	80.89	LG06
df126	>ref-37088	0	81.13	LG06
dm598	>ref-198790	0	81.2	LG06
f1490	>ref-31237	24	81.41	LG06
m319	>ref-57601	12	81.44	LG06
f1491	>ref-31237	25	81.57	LG06
f1220	>ref-202586	4	81.78	LG06
f1221	>ref-202586	23	81.78	LG06
df734	>ref-226527	0	82	LG06
dm493	>ref-167881	0	82.23	LG06
dm569	>ref-191154	0	82.51	LG06
dm157	>ref-52932	0	83.6	LG06
f1172	>ref-194709	21	84.17	LG06
CsFM1810			84.44	LG06
CsFM1694			84.76	LG06
dm74	>ref-25107	0	85.01	LG06
CsFM1792			85.53	LG06
f747	>ref-124717	14	86.22	LG06
dm361	>ref-128949	0	86.23	LG06
f96	>ref-14850	7	86.41	LG06
df543	>ref-169377	0	88.07	LG06
dm564	>ref-188927	0	88.35	LG06
dm222	>ref-76640	0	88.61	LG06
h317	>ref-223180	8	88.83	LG06
f897	>ref-147663	23	88.96	LG06
m948	>ref-167399	8	89.58	LG06
CsFM1773			91.69	LG06
CsFM1003			94.12	LG06
m959	>ref-170078	2	94.13	LG06
m961	>ref-170078	8	94.13	LG06
m1264	>ref-229359	6	94.32	LG06
m1265	>ref-229359	21	94.39	LG06
m960	>ref-170078	5	94.98	LG06
m962	>ref-170078	12	95.1	LG06
m798	>ref-141883	7	95.87	LG06
m939	>ref-165859	27	96.15	LG06
m806	>ref-142984	21	96.33	LG06
dm173	>ref-58473	0	96.48	LG06
dm639	>ref-214851	0	96.89	LG06
dm189	>ref-65955	0	97.7	LG06
m424	>ref-78985	5	98.64	LG06
MSG0311			100.26	LG06
m398	>ref-74771	25	100.89	LG06
df44	>ref-13311	0	100.95	LG06
CsFM1727			101.77	LG06
m1030	>ref-183672	4	103.21	LG06
df491	>ref-152549	0	105.12	LG06
df550	>ref-170972	0	107.18	LG06
dm225	>ref-77652	0	107.47	LG06
f14	>ref-1622	14	108.47	LG06
f303	>ref-46572	25	109.09	LG06
m415	>ref-77146	1	109.95	LG06
MSG0560			111.07	LG06
m536	>ref-98616	6	112.53	LG06
m537	>ref-98616	7	112.65	LG06
dm460	>ref-157900	0	113.41	LG06
df114	>ref-32817	0	113.53	LG06
h255	>ref-187015	26	113.59	LG06
MSG0201			113.77	LG06
SNPcon380_273			114	LG06
m188	>ref-36981	8	115.03	LG06
TM548			115.41	LG06
CsFM1823			115.7	LG06
h290	>ref-205690	13	116.21	LG06
m309	>ref-56167	9	118.63	LG06
dm680	>ref-230535	0	122.31	LG06
f110	>ref-15988	25	0	LG07
m1650	>ref-126103	21	8.7	LG07
CsFM1836			14.69	LG07
m600	>ref-107947	26	15.38	LG07
f1979	>ref-215800	21	19.14	LG07
f1300	>ref-215800	6	19.48	LG07
dm339	>ref-117394	0	20.54	LG07
dm317	>ref-109113	0	20.85	LG07
dm80	>ref-27215	0	21.03	LG07
m431	>ref-79534	21	21.53	LG07
m409	>ref-76358	7	24.17	LG07
m410	>ref-76358	27	24.21	LG07
f1888	>ref-180382	7	25.01	LG07
dm663	>ref-223614	0	25.68	LG07
dm542	>ref-184259	0	26.38	LG07
df128	>ref-37552	0	26.59	LG07
df1001	>ref-199993	0	26.93	LG07
f1314	>ref-219010	6	27.5	LG07
m1270	>ref-230007	4	27.74	LG07
df658	>ref-204594	0	27.87	LG07
df198	>ref-56667	0	28.31	LG07
m1836	>ref-195076	23	28.48	LG07
f636	>ref-104539	3	28.6	LG07
df1040	>ref-223591	0	28.65	LG07
f1141	>ref-189631	15	28.82	LG07
f1382	>ref-228943	6	28.95	LG07
f508	>ref-83656	5	29.12	LG07
dm237	>ref-81275	0	29.24	LG07
df724	>ref-221871	0	29.39	LG07
df691	>ref-213819	0	29.53	LG07
f1169	>ref-194104	27	30.12	LG07
m78	>ref-17640	21	30.35	LG07
f1283	>ref-213193	15	30.48	LG07
f1282	>ref-213193	1	30.49	LG07
m404	>ref-75234	7	31	LG07
m403	>ref-75234	4	31.04	LG07
dm33	>ref-11870	0	31.25	LG07
CsFM1775			31.93	LG07
CsFM1705			31.96	LG07
CsFM1579			32.03	LG07
CsFM1738			32.35	LG07
m1283	>ref-231765	21	32.72	LG07
f1481	>ref-27976	7	32.76	LG07
f120	>ref-17691	16	32.83	LG07
f1024	>ref-171578	1	32.98	LG07
df408	>ref-124633	0	33.09	LG07
f10	>ref-1231	7	33.35	LG07
df218	>ref-62516	0	33.54	LG07
m1135	>ref-202027	9	35.02	LG07
CsFM1857			35.37	LG07
f848	>ref-140494	9	35.59	LG07
m699	>ref-126927	24	35.76	LG07
TM169			36.28	LG07
df696	>ref-214376	0	36.78	LG07
m1212	>ref-218500	8	37	LG07
CsFM1683			37.76	LG07
CsFM1635			38.14	LG07
dm322	>ref-110643	0	38.69	LG07
f1796	>ref-143322	27	38.71	LG07
MSG0744			39.26	LG07
df841	>ref-78067	0	39.8	LG07
df263	>ref-75913	0	40	LG07
f88	>ref-13339	24	40.59	LG07
f759	>ref-126517	23	41.38	LG07
dm717	>ref-29211	0	41.7	LG07
m1230	>ref-221966	6	43.1	LG07
m1413	>ref-48600	13	43.47	LG07
df504	>ref-157514	0	43.92	LG07
CsSSR115			44.07	LG07
f657	>ref-108108	4	44.2	LG07
f1132	>ref-188796	13	44.3	LG07
CsFM1644			44.77	LG07
df246	>ref-71490	0	45.02	LG07
dm809	>ref-102368	0	45.09	LG07
df89	>ref-27033	0	45.8	LG07
df304	>ref-88435	0	46.04	LG07
dm776	>ref-78726	0	46.36	LG07
df31	>ref-10048	0	46.36	LG07
h33	>ref-25580	23	46.49	LG07
m153	>ref-30441	14	46.57	LG07
m67	>ref-15564	14	46.66	LG07
m1410	>ref-47902	22	47.66	LG07
h180	>ref-128722	3	47.7	LG07
df252	>ref-73468	0	48.34	LG07
m892	>ref-158534	24	48.88	LG07
m1308	>ref-6098	21	49.25	LG07
m1309	>ref-6098	25	49.26	LG07
CsFM1717			50.31	LG07
f312	>ref-47902	3	50.64	LG07
CsFM1734			51.06	LG07
df209	>ref-59312	0	51.46	LG07
[truncated: 2,218 more rows]
