# Supplementary material for: High-density SNP linkage map construction and QTL mapping for flavonoid-related traits in a tea plant (Camellia sinensis) using 2b-RAD sequencing
Source: BMC Genomics. 2018 Dec 22;19:955. doi: 10.1186/s12864-018-5291-8 (PMC6304016; doi:10.1186/s12864-018-5291-8)
Supplement: Supplementary file 8 — Figure S2. A comparison of current and previous genetic maps (map 1 is our SNP genetic map, map 2 quoted from previous study). (ZIP 210362 kb) [file 12864_2018_5291_MOESM8_ESM.zip]

Archive with 15 entries (15 files):
- Figure S2_LG01.gzip
- Figure S2_LG02.gzip
- Figure S2_LG03.gzip
- Figure S2_LG04.gzip
- Figure S2_LG05.gzip
- Figure S2_LG06.gzip
- Figure S2_LG07.gzip
- Figure S2_LG08.gzip
- Figure S2_LG09.gzip
- Figure S2_LG10.gzip
- Figure S2_LG11.gzip
- Figure S2_LG12.gzip
- Figure S2_LG13.gzip
- Figure S2_LG14.gzip
- Figure S2_LG15.gzip
