# Supplementary material for: High-density SNP linkage map construction and QTL mapping for flavonoid-related traits in a tea plant (Camellia sinensis) using 2b-RAD sequencing
Source: BMC Genomics. 2018 Dec 22;19:955. doi: 10.1186/s12864-018-5291-8 (PMC6304016; doi:10.1186/s12864-018-5291-8)
Supplement: Supplementary file 10 — Table S6. The results of alignment between the genetic map and the reference genome. (XLSX 121 kb) [file 12864_2018_5291_MOESM10_ESM.xlsx]

## Sheet: Sheet1
##SnpEffVersion="4.1g (build 2015-05-17), by Pablo Cingolani"
##SnpEffCmd="SnpEff CURRENT codom.anno/SNP2VCF.vcf "
##INFO=<ID=ANN,Number=.,Type=String,Description="Functional annotations: 'Allele | Annotation | Annotation_Impact | Gene_Name | Gene_ID | Feature_Type | Feature_ID | Transcript_BioType | Rank | HGVS.c | HGVS.p | cDNA.pos / cDNA.length | CDS.pos / CDS.length | AA.pos / AA.length | Distance | ERRORS / WARNINGS / INFO' ">
##INFO=<ID=LOF,Number=.,Type=String,Description="Predicted loss of function effects for this variant. Format: 'Gene_Name | Gene_ID | Number_of_transcripts_in_gene | Percent_of_transcripts_affected' ">
##INFO=<ID=NMD,Number=.,Type=String,Description="Predicted nonsense mediated decay effects for this variant. Format: 'Gene_Name | Gene_ID | Number_of_transcripts_in_gene | Percent_of_transcripts_affected' ">
#Mark	Strand	CHROM	POS	INFO	variant type	effect	gene name	gene ID	transcript type	transcript ID		number	Annotation HGVS base mutations	Annotation HGVS protein mutations	cDNA POS	CDS POS	Protein POS
h12	+	Sc0002654	269304	ANN=A	intergenic_region	MODIFIER	CSA013311-CSA013312	CSA013311-CSA013312	intergenic_region	CSA013311-CSA013312
h14	-	Sc0000812	129330	ANN=T	intergenic_region	MODIFIER	CSA035402-CSA035403	CSA035402-CSA035403	intergenic_region	CSA035402-CSA035403
h16	-	Sc0004082	114468	ANN=A	intergenic_region	MODIFIER
h17	+	Sc0002031	398062	ANN=C	upstream_gene_variant	MODIFIER	CSA031575	CSA031575	transcript	CSA031575.1	Coding		c.-1C>G					1748	,C	downstream_gene_variant	MODIFIER	CSA031576	CSA031576	transcript	CSA031576.1	Coding		c.*1825C>G					2201	,C	intergenic_region	MODIFIER	CSA031575-CSA031576	CSA031575-CSA031576	intergenic_region	CSA031575-CSA031576
h18	+	Sc0001167	437524	ANN=C	intergenic_region	MODIFIER	CSA033882-CSA033881	CSA033882-CSA033881	intergenic_region	CSA033882-CSA033881
m69	-	Sc0001519	383692	ANN=T	upstream_gene_variant	MODIFIER	CSA018420	CSA018420	transcript	CSA018420.1	Coding		c.-46G>A					2907	,T	intergenic_region	MODIFIER	CSA018420-CSA018422	CSA018420-CSA018422	intergenic_region	CSA018420-CSA018422
h25	+	Sc0000034	165915	ANN=C	missense_variant	MODERATE	CSA019756	CSA019756	transcript	CSA019756.1	Coding	1/1	c.205G>C	p.Val69Leu	205/705	205/705	69/234
h25	+	Sc0000034	165916	ANN=A	missense_variant	MODERATE	CSA019756	CSA019756	transcript	CSA019756.1	Coding	1/1	c.206T>A	p.Val69Glu	206/705	206/705	69/234
h29	-	Sc0000322	317725	ANN=G	intergenic_region	MODIFIER	CSA023628-CSA023629	CSA023628-CSA023629	intergenic_region	CSA023628-CSA023629
h31	+	Sc0002149	226518	ANN=G	upstream_gene_variant	MODIFIER	CSA027659	CSA027659	transcript	CSA027659.1	Coding		c.-1A>G					3263	,G	intergenic_region	MODIFIER	CSA027658-CSA027659	CSA027658-CSA027659	intergenic_region	CSA027658-CSA027659
h33	-	Sc0001690	346434	ANN=A	synonymous_variant	LOW	CSA015821	CSA015821	transcript	CSA015821.1	Coding	1/1	c.498C>T	p.Ile166Ile	498/1065	498/1065	166/354		,A	downstream_gene_variant	MODIFIER	CSA015808	CSA015808	transcript	CSA015808.1	Coding		c.*1161G>A					3308	,A	downstream_gene_variant	MODIFIER	CSA015809	CSA015809	transcript	CSA015809.1	Coding		c.*504G>A					1776
h34	-	Sc0001016	378411	ANN=C	intergenic_region	MODIFIER	CSA016529	CSA016529	intergenic_region	CSA016529
h38	+	Sc0003784	47815	ANN=C	intron_variant	MODIFIER	CSA027968	CSA027968	transcript	CSA027968.1	Coding	2/5	c.153+100T>C
h40	-	Sc0000636	616007	ANN=C	intron_variant	MODIFIER	CSA021798	CSA021798	transcript	CSA021798.1	Coding	1/2	c.196+864T>C
h41	-	Sc0000062	479432	ANN=T	intergenic_region	MODIFIER	CSA018485-CSA018486	CSA018485-CSA018486	intergenic_region	CSA018485-CSA018486
f198	+	xpSc0053293	160645	ANN=G	intergenic_region	MODIFIER	CSA030405-CSA030406	CSA030405-CSA030406	intergenic_region	CSA030405-CSA030406
h46	-	xpSc0054105	70262	ANN=G	3_prime_UTR_variant	MODIFIER	CSA009370	CSA009370	transcript	CSA009370.1	Coding	7/7	c.*33T>G					33
h47	-	Sc0003050	157034	ANN=C	intron_variant	MODIFIER	CSA023664	CSA023664	transcript	CSA023664.1	Coding	6/11	c.1014+70A>G
h49	-	xfSc0008172	1130	ANN=C	intergenic_region	MODIFIER
h68	-	xpSc0053861	105933	ANN=C	intergenic_region	MODIFIER
f351	+	xfSc0000258	174168	ANN=A	intergenic_region	MODIFIER
f351	+	xfSc0000258	174190	ANN=C	intergenic_region	MODIFIER
h86	+	Sc0003916	18006	ANN=G	intergenic_region	MODIFIER
h90	-	Sc0000879	35507	ANN=A	downstream_gene_variant	MODIFIER	CSA005373	CSA005373	transcript	CSA005373.1	Coding		c.*807C>T					398	,A	intergenic_region	MODIFIER	CSA005372-CSA005373	CSA005372-CSA005373	intergenic_region	CSA005372-CSA005373
h92	-	xpSc0054686	35587	ANN=T	intergenic_region	MODIFIER
h93	-	Sc0000114	20518	ANN=A	intergenic_region	MODIFIER	CSA006690	CSA006690	intergenic_region	CSA006690
m356	+	Sc0003146	210764	ANN=A	upstream_gene_variant	MODIFIER	CSA035990	CSA035990	transcript	CSA035990.1	Coding		c.-1C>A					864	,A	intergenic_region	MODIFIER	CSA035990	CSA035990	intergenic_region	CSA035990
h99	+	Sc0002053	203880	ANN=G	intergenic_region	MODIFIER	CSA011161-CSA011162	CSA011161-CSA011162	intergenic_region	CSA011161-CSA011162
h101	-	Sc0004394	20656	ANN=T	intergenic_region	MODIFIER
h103	-	Sc0000719	332909	ANN=A	intergenic_region	MODIFIER	CSA012374-CSA012375	CSA012374-CSA012375	intergenic_region	CSA012374-CSA012375
h106	+	Sc0000110	522657	ANN=C	downstream_gene_variant	MODIFIER	CSA002716	CSA002716	transcript	CSA002716.1	Coding		c.*1278T>C					2010	,C	intergenic_region	MODIFIER	CSA002716-CSA002717	CSA002716-CSA002717	intergenic_region	CSA002716-CSA002717
h108	-	Sc0004139	170777	ANN=G	intergenic_region	MODIFIER
h108	-	Sc0004139	170767	ANN=C	intergenic_region	MODIFIER
h110	-	Sc0000160	456955	ANN=T	intergenic_region	MODIFIER	CSA023164-CSA023165	CSA023164-CSA023165	intergenic_region	CSA023164-CSA023165
h110	-	Sc0000160	456954	ANN=G	intergenic_region	MODIFIER	CSA023164-CSA023165	CSA023164-CSA023165	intergenic_region	CSA023164-CSA023165
h111	-	Sc0001659	281979	ANN=A	intergenic_region	MODIFIER	CSA004953-CSA004954	CSA004953-CSA004954	intergenic_region	CSA004953-CSA004954
h112	-	Sc0001086	524641	ANN=T	downstream_gene_variant	MODIFIER	CSA033756	CSA033756	transcript	CSA033756.1	Coding		c.*2395G>A					628	,T	intergenic_region	MODIFIER	CSA033754-CSA033756	CSA033754-CSA033756	intergenic_region	CSA033754-CSA033756
h114	-	Sc0000387	684943	ANN=T	intergenic_region	MODIFIER	CSA035814-CSA035816	CSA035814-CSA035816	intergenic_region	CSA035814-CSA035816
h115	+	Sc0005070	33294	ANN=G	downstream_gene_variant	MODIFIER	CSA036675	CSA036675	transcript	CSA036675.1	Coding		c.*387T>C					4839	,G	intron_variant	MODIFIER	CSA036674	CSA036674	transcript	CSA036674.1	Coding	42797	c.216+164T>C
m421	+	Sc0002711	294777	ANN=C	intergenic_region	MODIFIER
h123	+	xfSc0053103	18	ANN=G	intergenic_region	MODIFIER
h125	+	Sc0000630	330718	ANN=A	intergenic_region	MODIFIER	CSA020711-CSA020714	CSA020711-CSA020714	intergenic_region	CSA020711-CSA020714
h129	+	Sc0001696	158886	ANN=C	intergenic_region	MODIFIER	CSA029115	CSA029115	intergenic_region	CSA029115
h144	+	Sc0002095	89819	ANN=G	splice_region_variant&intron_variant	LOW	CSA025620	CSA025620	transcript	CSA025620.1	Coding	6/7	c.1332+6A>C						,G	downstream_gene_variant	MODIFIER	CSA025616	CSA025616	transcript	CSA025616.1	Coding		c.*577T>G					4331	,G	downstream_gene_variant	MODIFIER	CSA025617	CSA025617	transcript	CSA025617.1	Coding		c.*1020T>G					1637
h146	+	xfSc0035776	197	ANN=C	intergenic_region	MODIFIER
h150	-	Sc0004510	51875	ANN=T	intergenic_region	MODIFIER
h151	-	Sc0001659	412701	ANN=G	upstream_gene_variant	MODIFIER	CSA004964	CSA004964	transcript	CSA004964.1	Coding		c.-1A>G					4	,G	intergenic_region	MODIFIER	CSA004963-CSA004964	CSA004963-CSA004964	intergenic_region	CSA004963-CSA004964
h153	-	Sc0000872	565987	ANN=T	intergenic_region	MODIFIER
h154	+	xfSc0000219	18473	ANN=C	intergenic_region	MODIFIER	CSA025086	CSA025086	intergenic_region	CSA025086
h156	+	Sc0000079	244074	ANN=T	intergenic_region	MODIFIER	CSA012097	CSA012097	intergenic_region	CSA012097
h163	-	Sc0000725	681661	ANN=C	intergenic_region	MODIFIER
h172	-	xpSc0053762	86566	ANN=A	intergenic_region	MODIFIER
h173	+	Sc0002253	90029	ANN=A	intergenic_region	MODIFIER	CSA013562-CSA013563	CSA013562-CSA013563	intergenic_region	CSA013562-CSA013563
h176	-	Sc0002849	246204	ANN=G	downstream_gene_variant	MODIFIER	CSA002497	CSA002497	transcript	CSA002497.1	Coding		c.*186T>G					2765	,G	downstream_gene_variant	MODIFIER	CSA002499	CSA002499	transcript	CSA002499.1	Coding		c.*1167A>C					569	,G	intergenic_region	MODIFIER	CSA002497-CSA002499	CSA002497-CSA002499	intergenic_region	CSA002497-CSA002499
m700	-	Sc0000906	366976	ANN=G	intergenic_region	MODIFIER
h180	+	Sc0001690	342733	ANN=T	synonymous_variant	LOW	CSA015808	CSA015808	transcript	CSA015808.1	Coding	7/7	c.792C>T	p.Asn264Asn	792/1185	792/1161	264/386		,T	upstream_gene_variant	MODIFIER	CSA015809	CSA015809	transcript	CSA015809.1	Coding		c.-1C>T					1422	,T	downstream_gene_variant	MODIFIER	CSA015821	CSA015821	transcript	CSA015821.1	Coding		c.*1065G>A					3134
h185	+	xpSc0053227	245417	ANN=T	intergenic_region	MODIFIER	CSA009219	CSA009219	intergenic_region	CSA009219
h186	-	Sc0004275	136454	ANN=C	intron_variant	MODIFIER	CSA030176	CSA030176	transcript	CSA030176.1	Coding	8/8	c.767+720T>G
h190	+	Sc0001476	89880	ANN=A	intergenic_region	MODIFIER	CSA004465	CSA004465	intergenic_region	CSA004465
h191	-	Sc0000112	914349	ANN=C	intergenic_region	MODIFIER	CSA018221-CSA018222	CSA018221-CSA018222	intergenic_region	CSA018221-CSA018222
h196	+	xpSc0053249	116916	ANN=C	intergenic_region	MODIFIER	CSA000540-CSA000541	CSA000540-CSA000541	intergenic_region	CSA000540-CSA000541
h196	+	xpSc0053249	116917	ANN=T	intergenic_region	MODIFIER	CSA000540-CSA000541	CSA000540-CSA000541	intergenic_region	CSA000540-CSA000541
m861	+	Sc0001438	404227	ANN=A	intergenic_region	MODIFIER	CSA027604-CSA027606	CSA027604-CSA027606	intergenic_region	CSA027604-CSA027606
h217	-	Sc0000900	85996	ANN=A	intergenic_region	MODIFIER	CSA009734-CSA009735	CSA009734-CSA009735	intergenic_region	CSA009734-CSA009735
h220	-	xpSc0055831	15662	ANN=A	intron_variant	MODIFIER	CSA023013	CSA023013	transcript	CSA023013.1	Coding	5/8	c.888+1680C>A
h230	-	Sc0000003	821743	ANN=A	intergenic_region	MODIFIER	CSA011741-CSA011742	CSA011741-CSA011742	intergenic_region	CSA011741-CSA011742
h231	+	Sc0001391	4258	ANN=T	intergenic_region	MODIFIER	CSA022240	CSA022240	intergenic_region	CSA022240
h236	+	xfSc0000043	377324	ANN=G	upstream_gene_variant	MODIFIER	CSA011923	CSA011923	transcript	CSA011923.1	Coding		c.-916T>C					3895	,G	intergenic_region	MODIFIER	CSA011923-CSA011926	CSA011923-CSA011926	intergenic_region	CSA011923-CSA011926
h237	-	Sc0003891	16641	ANN=C	intergenic_region	MODIFIER
h238	+	xfSc0001487	37614	ANN=A	downstream_gene_variant	MODIFIER	CSA035867	CSA035867	transcript	CSA035867.1	Coding		c.*1677G>A					3530	,A	intergenic_region	MODIFIER	CSA035867-CSA035868	CSA035867-CSA035868	intergenic_region	CSA035867-CSA035868
h241	-	xpSc0053573	144708	ANN=T	intergenic_region	MODIFIER
h243	+	xpSc0053209	281006	ANN=A	synonymous_variant	LOW	CSA026482	CSA026482	transcript	CSA026482.1	Coding	2/6	c.309C>T	p.Ala103Ala	309/2778	309/2778	103/925		,A	downstream_gene_variant	MODIFIER	CSA026483	CSA026483	transcript	CSA026483.1	Coding		c.*1495C>T					838
h244	-	Sc0000489	486843	ANN=C	intron_variant	MODIFIER	CSA026409	CSA026409	transcript	CSA026409.1	Coding	1/8	c.214-183T>C
h245	+	xfSc0033440	994	ANN=T	intergenic_region	MODIFIER
f1088	+	Sc0001992	360138	ANN=G	intron_variant	MODIFIER	CSA029163	CSA029163	transcript	CSA029163.1	Coding	6/10	c.582+96T>C
h250	+	Sc0000914	255312	ANN=T	downstream_gene_variant	MODIFIER	CSA023854	CSA023854	transcript	CSA023854.1	Coding		c.*1557A>T					1441	,T	intergenic_region	MODIFIER	CSA023854-CSA023855	CSA023854-CSA023855	intergenic_region	CSA023854-CSA023855
m1065	-	Sc0002001	113661	ANN=T	intergenic_region	MODIFIER	CSA007775	CSA007775	intergenic_region	CSA007775
h265	-	Sc0004153	152953	ANN=T	downstream_gene_variant	MODIFIER	CSA001222	CSA001222	transcript	CSA001222.1	Coding		c.*219G>A					662	,T	intergenic_region	MODIFIER	CSA001221-CSA001222	CSA001221-CSA001222	intergenic_region	CSA001221-CSA001222
h265	-	Sc0004153	152940	ANN=T	downstream_gene_variant	MODIFIER	CSA001222	CSA001222	transcript	CSA001222.1	Coding		c.*219G>A					675	,T	intergenic_region	MODIFIER	CSA001221-CSA001222	CSA001221-CSA001222	intergenic_region	CSA001221-CSA001222
h280	+	Sc0000714	125237	ANN=T	downstream_gene_variant	MODIFIER	CSA027210	CSA027210	transcript	CSA027210.1	Coding		c.*1339C>T					2047	,T	intergenic_region	MODIFIER	CSA027210-CSA027211	CSA027210-CSA027211	intergenic_region	CSA027210-CSA027211
h281	+	Sc0003803	186824	ANN=G	intergenic_region	MODIFIER
h283	+	Sc0000230	802409	ANN=T	intergenic_region	MODIFIER	CSA027236-CSA027238	CSA027236-CSA027238	intergenic_region	CSA027236-CSA027238
h283	+	Sc0000230	802418	ANN=G	intergenic_region	MODIFIER	CSA027236-CSA027238	CSA027236-CSA027238	intergenic_region	CSA027236-CSA027238
h292	+	Sc0000925	311120	ANN=A	intergenic_region	MODIFIER	CSA016727-CSA016729	CSA016727-CSA016729	intergenic_region	CSA016727-CSA016729
h293	-	Sc0000723	221118	ANN=G	intergenic_region	MODIFIER	CSA012444-CSA012446	CSA012444-CSA012446	intergenic_region	CSA012444-CSA012446
h298	-	Sc0005070	41269	ANN=A	intron_variant	MODIFIER	CSA036675	CSA036675	transcript	CSA036675.1	Coding	1/4	c.108+1304A>T
h301	-	Sc0002302	76191	ANN=G	downstream_gene_variant	MODIFIER	CSA011434	CSA011434	transcript	CSA011434.1	Coding		c.*375A>C					1377	,G	intergenic_region	MODIFIER	CSA011433-CSA011434	CSA011433-CSA011434	intergenic_region	CSA011433-CSA011434
h302	+	Sc0001414	33186	ANN=C	upstream_gene_variant	MODIFIER	CSA012478	CSA012478	transcript	CSA012478.1	Coding		c.-1A>G					1911	,C	upstream_gene_variant	MODIFIER	CSA012479	CSA012479	transcript	CSA012479.1	Coding		c.-1A>G					404	,C	intergenic_region	MODIFIER	CSA012479-CSA012480	CSA012479-CSA012480	intergenic_region	CSA012479-CSA012480
h305	+	Sc0000296	1017960	ANN=T	intergenic_region	MODIFIER	CSA035482-CSA035483	CSA035482-CSA035483	intergenic_region	CSA035482-CSA035483
h305	+	Sc0000296	1017961	ANN=T	intergenic_region	MODIFIER	CSA035482-CSA035483	CSA035482-CSA035483	intergenic_region	CSA035482-CSA035483
h314	-	Sc0001125	568678	ANN=T	intron_variant	MODIFIER	CSA002812	CSA002812	transcript	CSA002812.1	Coding	12/19	c.1651-1379G>T
h315	-	Sc0000068	32416	ANN=G	intergenic_region	MODIFIER	CSA016042	CSA016042	intergenic_region	CSA016042
h317	-	Sc0000852	42130	ANN=C	upstream_gene_variant	MODIFIER	CSA027151	CSA027151	transcript	CSA027151.1	Coding		c.-1T>C					2633	,C	upstream_gene_variant	MODIFIER	CSA027152	CSA027152	transcript	CSA027152.1	Coding		c.-1T>C					3028	,C	downstream_gene_variant	MODIFIER	CSA027148	CSA027148	transcript	CSA027148.1	Coding		c.*474T>C					2579	WARNING_TRANSCRIPT_NO_START_CODON,C
m1240	-	Sc0002503	87665	ANN=G	upstream_gene_variant	MODIFIER	CSA027675	CSA027675	transcript	CSA027675.1	Coding		c.-1A>C					4614	,G	intergenic_region	MODIFIER	CSA027675-CSA027676	CSA027675-CSA027676	intergenic_region	CSA027675-CSA027676
h319	+	Sc0004062	65148	ANN=C	intergenic_region	MODIFIER	CSA023988	CSA023988	intergenic_region	CSA023988
h321	+	Sc0001287	393304	ANN=C	intergenic_region	MODIFIER
h325	-	xpSc0054059	104981	ANN=A	intergenic_region	MODIFIER
f1408	-	Sc0004868	38007	ANN=A	intergenic_region	MODIFIER	CSA014185	CSA014185	intergenic_region	CSA014185
h331	-	Sc0002721	92529	ANN=T	upstream_gene_variant	MODIFIER	CSA034951	CSA034951	transcript	CSA034951.1	Coding		c.-1G>A					2265	,T	upstream_gene_variant	MODIFIER	CSA034952	CSA034952	transcript	CSA034952.1	Coding		c.-45G>A					236
h335	+	xpSc0053210	423930	ANN=G	intergenic_region	MODIFIER	CSA036920-CSA036921	CSA036920-CSA036921	intergenic_region	CSA036920-CSA036921
h344	-	xfSc0010121	1540	ANN=T	synonymous_variant	LOW	CSA013456	CSA013456	transcript	CSA013456.1	Coding	1/2	c.9G>A	p.Gln3Gln	14/799	9/633	3/210
h356	-	Sc0002485	291634	ANN=C	intergenic_region	MODIFIER	CSA034230-CSA034228	CSA034230-CSA034228	intergenic_region	CSA034230-CSA034228
f1616	-	Sc0000005	1723106	ANN=G	intergenic_region	MODIFIER	CSA031769-CSA031770	CSA031769-CSA031770	intergenic_region	CSA031769-CSA031770
m1708	+	Sc0002709	239282	ANN=A	downstream_gene_variant	MODIFIER	CSA009037	CSA009037	transcript	CSA009037.1	Coding		c.*2033C>T					1551	,A	intergenic_region	MODIFIER	CSA009036-CSA009037	CSA009036-CSA009037	intergenic_region	CSA009036-CSA009037
h369	-	Sc0000036	766259	ANN=A	intergenic_region	MODIFIER	CSA027470-CSA027471	CSA027470-CSA027471	intergenic_region	CSA027470-CSA027471
m1835	-	Sc0000344	474536	ANN=T	intron_variant	MODIFIER	CSA020907	CSA020907	transcript	CSA020907.1	Coding	3/10	c.-211-156C>T
h377	+	Sc0000319	883351	ANN=G	missense_variant	MODERATE	CSA006886	CSA006886	transcript	CSA006886.1	Coding	2/10	c.701G>C	p.Gly234Ala	720/2092	701/2073	234/690		WARNING_TRANSCRIPT_NO_STOP_CODON
f3	-	Sc0000423	542258	ANN=A	intergenic_region	MODIFIER	CSA008060-CSA008061	CSA008060-CSA008061	intergenic_region	CSA008060-CSA008061
f3	-	Sc0000423	542247	ANN=T	intergenic_region	MODIFIER	CSA008060-CSA008061	CSA008060-CSA008061	intergenic_region	CSA008060-CSA008061
m2	-	Sc0002044	322970	ANN=C	synonymous_variant	LOW	CSA005890	CSA005890	transcript	CSA005890.1	Coding	9/9	c.1038A>G	p.Val346Val	1038/1068	1038/1068	346/355
f7	-	Sc0003069	124797	ANN=A	intergenic_region	MODIFIER	CSA032727	CSA032727	intergenic_region	CSA032727
f11	+	Sc0005971	55717	ANN=G	intergenic_region	MODIFIER
f14	-	Sc0001514	82434	ANN=A	upstream_gene_variant	MODIFIER	CSA017205	CSA017205	transcript	CSA017205.1	Coding		c.-1G>A					2637	,A	downstream_gene_variant	MODIFIER	CSA017204	CSA017204	transcript	CSA017204.1	Coding		c.*483G>A					717	,A	intergenic_region	MODIFIER	CSA017204-CSA017205	CSA017204-CSA017205	intergenic_region	CSA017204-CSA017205
f15	+	Sc0003102	241566	ANN=C	intergenic_region	MODIFIER
f22	-	Sc0004564	83543	ANN=T	intergenic_region	MODIFIER
f1420	-	Sc0000072	274627	ANN=C	downstream_gene_variant	MODIFIER	CSA007028	CSA007028	transcript	CSA007028.1	Coding		c.*1998G>C					749	,C	intergenic_region	MODIFIER	CSA007028-CSA007029	CSA007028-CSA007029	intergenic_region	CSA007028-CSA007029
f27	-	Sc0004276	97876	ANN=G	synonymous_variant	LOW	CSA030793	CSA030793	transcript	CSA030793.1	Coding	1/3	c.45T>C	p.Pro15Pro	75/2208	45/2061	15/686
f39	-	xpSc0054245	25059	ANN=A	missense_variant	MODERATE	CSA019081	CSA019081	transcript	CSA019081.1	Coding	3/3	c.1363G>A	p.Gly455Ser	1434/1475	1363/1377	455/458
f41	-	Sc0003460	193713	ANN=C	upstream_gene_variant	MODIFIER	CSA029574	CSA029574	transcript	CSA029574.1	Coding		c.-1A>G					4295
f1431	-	xfSc0000062	254045	ANN=T	intergenic_region	MODIFIER	CSA005291-CSA005292	CSA005291-CSA005292	intergenic_region	CSA005291-CSA005292
f43	-	Sc0003882	55369	ANN=A	missense_variant	MODERATE	CSA034767	CSA034767	transcript	CSA034767.1	Coding	10/17	c.1697T>A	p.Leu566Gln	1697/2592	1697/2592	566/863
m1316	-	Sc0002551	243322	ANN=G	downstream_gene_variant	MODIFIER	CSA012692	CSA012692	transcript	CSA012692.1	Coding		c.*219T>G					3069	,G	downstream_gene_variant	MODIFIER	CSA012693	CSA012693	transcript	CSA012693.1	Coding		c.*582T>G					439	,G	intergenic_region	MODIFIER	CSA012693-CSA012694	CSA012693-CSA012694	intergenic_region	CSA012693-CSA012694
f58	+	xfSc0001461	48587	ANN=C	downstream_gene_variant	MODIFIER	CSA034041	CSA034041	transcript	CSA034041.1	Coding		c.*777C>G					621	,C	downstream_gene_variant	MODIFIER	CSA034042	CSA034042	transcript	CSA034042.1	Coding		c.*315C>G					2729	,C	intergenic_region	MODIFIER	CSA034041	CSA034041	intergenic_region	CSA034041
f60	-	Sc0001488	180130	ANN=T	upstream_gene_variant	MODIFIER	CSA028141	CSA028141	transcript	CSA028141.1	Coding		c.-1G>T					4289	,T	intergenic_region	MODIFIER	CSA028141	CSA028141	intergenic_region	CSA028141
f60	-	Sc0001488	180129	ANN=A	upstream_gene_variant	MODIFIER	CSA028141	CSA028141	transcript	CSA028141.1	Coding		c.-1T>A					4290	,A	intergenic_region	MODIFIER	CSA028141	CSA028141	intergenic_region	CSA028141
f61	+	Sc0002295	165728	ANN=G	intergenic_region	MODIFIER	CSA004928-CSA004929	CSA004928-CSA004929	intergenic_region	CSA004928-CSA004929
f75	+	Sc0000433	118330	ANN=C	intergenic_region	MODIFIER	CSA032457-CSA032458	CSA032457-CSA032458	intergenic_region	CSA032457-CSA032458
m54	-	xpSc0053289	294977	ANN=A	intergenic_region	MODIFIER
f88	+	Sc0001969	379771	ANN=G	missense_variant	MODERATE	CSA022012	CSA022012	transcript	CSA022012.1	Coding	10/12	c.2160A>C	p.Glu720Asp	2478/3337	2160/2583	720/860		,G	upstream_gene_variant	MODIFIER	CSA022011	CSA022011	transcript	CSA022011.1	Coding		c.-1A>C					4400
f91	-	Sc0000828	32042	ANN=C	upstream_gene_variant	MODIFIER	CSA027991	CSA027991	transcript	CSA027991.1	Coding		c.-293T>C					4355	,C	intron_variant	MODIFIER	CSA027990	CSA027990	transcript	CSA027990.1	Coding	42736	c.861+79T>C
f95	-	Sc0000597	684253	ANN=A	intergenic_region	MODIFIER
f95	-	Sc0000597	684237	ANN=A	intergenic_region	MODIFIER
f105	+	Sc0000635	715529	ANN=C	downstream_gene_variant	MODIFIER	CSA001149	CSA001149	transcript	CSA001149.1	Coding		c.*2439T>C					661	,C	intergenic_region	MODIFIER	CSA001149-CSA001151	CSA001149-CSA001151	intergenic_region	CSA001149-CSA001151
m69	-	Sc0001519	383701	ANN=A	upstream_gene_variant	MODIFIER	CSA018420	CSA018420	transcript	CSA018420.1	Coding		c.-46C>T					2916	,A	intergenic_region	MODIFIER	CSA018420-CSA018422	CSA018420-CSA018422	intergenic_region	CSA018420-CSA018422
f115	+	Sc0001655	173744	ANN=C	downstream_gene_variant	MODIFIER	CSA008230	CSA008230	transcript	CSA008230.1	Coding		c.*3678T>C					4739	,C	downstream_gene_variant	MODIFIER	CSA008235	CSA008235	transcript	CSA008235.1	Coding		c.*615A>G					736	,C	intergenic_region	MODIFIER	CSA008230-CSA008235	CSA008230-CSA008235	intergenic_region	CSA008230-CSA008235
f120	-	Sc0001619	108303	ANN=A	synonymous_variant	LOW	CSA027812	CSA027812	transcript	CSA027812.1	Coding	9/9	c.2031G>T	p.Ala677Ala	2031/2426	2031/2304	677/767
f121	-	Sc0001046	642313	ANN=A	intergenic_region	MODIFIER
f130	+	Sc0005663	42753	ANN=T	intergenic_region	MODIFIER
f133	+	Sc0000071	1321080	ANN=T	intergenic_region	MODIFIER	CSA033380-CSA033381	CSA033380-CSA033381	intergenic_region	CSA033380-CSA033381
f134	-	Sc0000671	694835	ANN=A	upstream_gene_variant	MODIFIER	CSA019246	CSA019246	transcript	CSA019246.1	Coding		c.-1C>T					2216	,A	intergenic_region	MODIFIER	CSA019246-CSA019247	CSA019246-CSA019247	intergenic_region	CSA019246-CSA019247
f141	-	Sc0000734	181697	ANN=T	intergenic_region	MODIFIER	CSA029599-CSA029600	CSA029599-CSA029600	intergenic_region	CSA029599-CSA029600
f145	-	xfSc0005421	642	ANN=G	intergenic_region	MODIFIER
f150	+	Sc0000082	228611	ANN=G	downstream_gene_variant	MODIFIER	CSA025506	CSA025506	transcript	CSA025506.1	Coding		c.*288T>G					3259	,G	intergenic_region	MODIFIER	CSA025506-CSA025507	CSA025506-CSA025507	intergenic_region	CSA025506-CSA025507
f151	+	Sc0001637	45917	ANN=T	intergenic_region	MODIFIER	CSA017018	CSA017018	intergenic_region	CSA017018
f155	-	Sc0000246	76418	ANN=T	intergenic_region	MODIFIER	CSA028407-CSA028408	CSA028407-CSA028408	intergenic_region	CSA028407-CSA028408
m1355	+	Sc0000901	477139	ANN=C	intergenic_region	MODIFIER	CSA030020-CSA030023	CSA030020-CSA030023	intergenic_region	CSA030020-CSA030023
f163	-	Sc0000902	633043	ANN=A	missense_variant	MODERATE	CSA022361	CSA022361	transcript	CSA022361.1	Coding	3/4	c.124G>A	p.Ala42Thr	257/430	124/297	42/98
f172	-	Sc0000792	41714	ANN=A	intergenic_region	MODIFIER	CSA001088-CSA001089	CSA001088-CSA001089	intergenic_region	CSA001088-CSA001089
f173	+	Sc0000123	553404	ANN=A	intergenic_region	MODIFIER	CSA020748-CSA020749	CSA020748-CSA020749	intergenic_region	CSA020748-CSA020749
f175	-	Sc0000140	205959	ANN=A	intergenic_region	MODIFIER	CSA022338	CSA022338	intergenic_region	CSA022338
f175	-	Sc0000140	205958	ANN=C	intergenic_region	MODIFIER	CSA022338	CSA022338	intergenic_region	CSA022338
f178	+	xfSc0000365	15037	ANN=A	intergenic_region	MODIFIER	CSA001064	CSA001064	intergenic_region	CSA001064
f184	+	Sc0001128	165562	ANN=T	intergenic_region	MODIFIER	CSA003360-CSA003366	CSA003360-CSA003366	intergenic_region	CSA003360-CSA003366
f187	+	Sc0005124	62786	ANN=G	upstream_gene_variant	MODIFIER	CSA027315	CSA027315	transcript	CSA027315.1	Coding		c.-1A>C					1696	,G	downstream_gene_variant	MODIFIER	CSA027316	CSA027316	transcript	CSA027316.1	Coding		c.*1095A>C					598	,G	intergenic_region	MODIFIER	CSA027315-CSA027316	CSA027315-CSA027316	intergenic_region	CSA027315-CSA027316
f189	-	Sc0003820	27305	ANN=A	intergenic_region	MODIFIER	CSA010216	CSA010216	intergenic_region	CSA010216
f193	-	Sc0000945	586821	ANN=T	upstream_gene_variant	MODIFIER	CSA027300	CSA027300	transcript	CSA027300.1	Coding		c.-1C>T					1663	,T	intergenic_region	MODIFIER	CSA027299-CSA027300	CSA027299-CSA027300	intergenic_region	CSA027299-CSA027300
f198	+	xpSc0053293	160653	ANN=T	intergenic_region	MODIFIER	CSA030405-CSA030406	CSA030405-CSA030406	intergenic_region	CSA030405-CSA030406
f202	-	xfSc0003352	1302	ANN=C	intergenic_region	MODIFIER
f204	+	Sc0003336	118372	ANN=T	intergenic_region	MODIFIER
f206	-	Sc0000029	1170706	ANN=T	intergenic_region	MODIFIER	CSA020842-CSA020843	CSA020842-CSA020843	intergenic_region	CSA020842-CSA020843
f211	-	xpSc0053366	241266	ANN=A	upstream_gene_variant	MODIFIER	CSA030150	CSA030150	transcript	CSA030150.1	Coding		c.-1C>T					1246	,A	downstream_gene_variant	MODIFIER	CSA030145	CSA030145	transcript	CSA030145.1	Coding		c.*1683G>A					4016	,A	downstream_gene_variant	MODIFIER	CSA030151	CSA030151	transcript	CSA030151.1	Coding		c.*1440C>T					3735	WARNING_TRANSCRIPT_NO_START_CODON,A
f212	+	Sc0003372	211648	ANN=T	upstream_gene_variant	MODIFIER	CSA029221	CSA029221	transcript	CSA029221.1	Coding		c.-5G>A					3185
f214	-	Sc0002634	95225	ANN=G	3_prime_UTR_variant	MODIFIER	CSA007729	CSA007729	transcript	CSA007729.1	Coding	21/21	c.*28T>G					28	,G	downstream_gene_variant	MODIFIER	CSA007730	CSA007730	transcript	CSA007730.1	Coding		c.*1836A>C					3562
f215	-	Sc0000435	601118	ANN=T	intergenic_region	MODIFIER	CSA035784-CSA035785	CSA035784-CSA035785	intergenic_region	CSA035784-CSA035785
f224	+	Sc0005608	22092	ANN=A	intergenic_region	MODIFIER	CSA024371-CSA024372	CSA024371-CSA024372	intergenic_region	CSA024371-CSA024372
f226	-	xpSc0054044	40176	ANN=C	intergenic_region	MODIFIER
f233	+	Sc0001386	404520	ANN=G	upstream_gene_variant	MODIFIER	CSA036076	CSA036076	transcript	CSA036076.1	Coding		c.-273A>G					188	,G	intergenic_region	MODIFIER	CSA036074-CSA036076	CSA036074-CSA036076	intergenic_region	CSA036074-CSA036076
f236	+	Sc0002687	64676	ANN=A	intergenic_region	MODIFIER	CSA006519	CSA006519	intergenic_region	CSA006519
f240	-	Sc0000691	180249	ANN=C	downstream_gene_variant	MODIFIER	CSA035195	CSA035195	transcript	CSA035195.1	Coding		c.*561A>C					1622	,C	intron_variant	MODIFIER	CSA035196	CSA035196	transcript	CSA035196.1	Coding	42773	c.66+511A>C
f251	-	xfSc0001554	29595	ANN=G	intergenic_region	MODIFIER	CSA007022	CSA007022	intergenic_region	CSA007022
f252	+	Sc0002082	65651	ANN=G	upstream_gene_variant	MODIFIER	CSA005342	CSA005342	transcript	CSA005342.1	Coding		c.-1T>C					2492	,G	downstream_gene_variant	MODIFIER	CSA005343	CSA005343	transcript	CSA005343.1	Coding		c.*141T>C					45	,G	downstream_gene_variant	MODIFIER	CSA005344	CSA005344	transcript	CSA005344.1	Coding		c.*582T>C					1802	,G
f256	-	Sc0002526	259509	ANN=A	intergenic_region	MODIFIER
f257	-	Sc0003384	103425	ANN=A	intergenic_region	MODIFIER	CSA014420-CSA014422	CSA014420-CSA014422	intergenic_region	CSA014420-CSA014422
m1387	+	Sc0000806	675561	ANN=C	intergenic_region	MODIFIER
f263	-	Sc0005445	51077	ANN=A	intergenic_region	MODIFIER	CSA006639-CSA006640	CSA006639-CSA006640	intergenic_region	CSA006639-CSA006640
f273	+	Sc0001913	164522	ANN=T	downstream_gene_variant	MODIFIER	CSA008859	CSA008859	transcript	CSA008859.1	Coding		c.*198T>A					2614	,T	downstream_gene_variant	MODIFIER	CSA008860	CSA008860	transcript	CSA008860.1	Coding		c.*555T>A					3904	,T	intergenic_region	MODIFIER	CSA008858-CSA008859	CSA008858-CSA008859	intergenic_region	CSA008858-CSA008859
f275	+	Sc0000621	440726	ANN=G	downstream_gene_variant	MODIFIER	CSA004140	CSA004140	transcript	CSA004140.1	Coding		c.*1672T>C					3156	,G	intron_variant	MODIFIER	CSA004135	CSA004135	transcript	CSA004135.1	Coding	42769	c.184-82A>G
f277	-	xpSc0054748	6297	ANN=T	intergenic_region	MODIFIER
f277	-	xpSc0054748	6284	ANN=T	intergenic_region	MODIFIER
f284	+	xfSc0000075	200476	ANN=A	intergenic_region	MODIFIER	CSA017448	CSA017448	intergenic_region	CSA017448
f285	-	Sc0000228	954152	ANN=T	intergenic_region	MODIFIER	CSA033925-CSA033926	CSA033925-CSA033926	intergenic_region	CSA033925-CSA033926
f286	-	Sc0001201	235353	ANN=A	intron_variant	MODIFIER	CSA030311	CSA030311	transcript	CSA030311.1	Coding	2/12	c.295-220C>T
f292	+	Sc0000034	667930	ANN=T	downstream_gene_variant	MODIFIER	CSA019758	CSA019758	transcript	CSA019758.1	Coding		c.*1462C>T					4323	,T	intergenic_region	MODIFIER	CSA019758-CSA019759	CSA019758-CSA019759	intergenic_region	CSA019758-CSA019759
f292	+	Sc0000034	667931	ANN=A	downstream_gene_variant	MODIFIER	CSA019758	CSA019758	transcript	CSA019758.1	Coding		c.*1462G>A					4324	,A	intergenic_region	MODIFIER	CSA019758-CSA019759	CSA019758-CSA019759	intergenic_region	CSA019758-CSA019759
f299	+	xpSc0053674	83060	ANN=T	intergenic_region	MODIFIER	CSA002091-CSA002088	CSA002091-CSA002088	intergenic_region	CSA002091-CSA002088
f303	+	Sc0000180	1191406	ANN=T	intergenic_region	MODIFIER
f306	-	Sc0000667	649601	ANN=T	intron_variant	MODIFIER	CSA012607	CSA012607	transcript	CSA012607.1	Coding	14/18	c.2552+1489G>T
m1410	+	Sc0001376	176171	ANN=T	intergenic_region	MODIFIER	CSA034316-CSA034317	CSA034316-CSA034317	intergenic_region	CSA034316-CSA034317
f313	-	Sc0005181	63604	ANN=G	downstream_gene_variant	MODIFIER	CSA006380	CSA006380	transcript	CSA006380.1	Coding		c.*225C>G					1612	,G	downstream_gene_variant	MODIFIER	CSA006381	CSA006381	transcript	CSA006381.1	Coding		c.*219C>G					908
f315	-	Sc0002120	76427	ANN=T	intergenic_region	MODIFIER
m268	+	Sc0001293	345405	ANN=A	intergenic_region	MODIFIER	CSA027327	CSA027327	intergenic_region	CSA027327
m268	+	Sc0001293	345428	ANN=A	intergenic_region	MODIFIER	CSA027327	CSA027327	intergenic_region	CSA027327
f324	-	Sc0001106	174355	ANN=T	intergenic_region	MODIFIER	CSA005314-CSA005315	CSA005314-CSA005315	intergenic_region	CSA005314-CSA005315
f327	-	Sc0000301	618044	ANN=A	intergenic_region	MODIFIER
f329	+	Sc0000758	21586	ANN=T	intergenic_region	MODIFIER	CSA032016	CSA032016	intergenic_region	CSA032016
f329	+	Sc0000758	21605	ANN=A	intergenic_region	MODIFIER	CSA032016	CSA032016	intergenic_region	CSA032016
f336	+	Sc0000497	596271	ANN=T	intergenic_region	MODIFIER	CSA015712-CSA015713	CSA015712-CSA015713	intergenic_region	CSA015712-CSA015713
m303	+	xfSc0000110	143131	ANN=A	intergenic_region	MODIFIER	CSA034791-CSA034790	CSA034791-CSA034790	intergenic_region	CSA034791-CSA034790
f345	-	Sc0001033	279787	ANN=A	3_prime_UTR_variant	MODIFIER	CSA017157	CSA017157	transcript	CSA017157.1	Coding	4/4	c.*66G>A					66	,A	downstream_gene_variant	MODIFIER	CSA017155	CSA017155	transcript	CSA017155.1	Coding		c.*1630G>A					4603	,A	downstream_gene_variant	MODIFIER	CSA017156	CSA017156	transcript	CSA017156.1	Coding		c.*180G>A					1505
f349	-	Sc0000416	410804	ANN=A	intergenic_region	MODIFIER	CSA027750-CSA027751	CSA027750-CSA027751	intergenic_region	CSA027750-CSA027751
f351	+	xfSc0000258	174172	ANN=T	intergenic_region	MODIFIER
f353	-	Sc0000312	170411	ANN=C	downstream_gene_variant	MODIFIER	CSA024757	CSA024757	transcript	CSA024757.1	Coding		c.*264T>C					2683	,C	intergenic_region	MODIFIER	CSA024757-CSA024758	CSA024757-CSA024758	intergenic_region	CSA024757-CSA024758
f359	+	Sc0001207	27815	ANN=A	intron_variant	MODIFIER	CSA032543	CSA032543	transcript	CSA032543.1	Coding	1/3	c.98-176C>T
f361	+	xfSc0000118	225137	ANN=A	intergenic_region	MODIFIER	CSA028595-CSA028591	CSA028595-CSA028591	intergenic_region	CSA028595-CSA028591
f369	+	Sc0000259	287788	ANN=A	intergenic_region	MODIFIER	CSA024406-CSA024407	CSA024406-CSA024407	intergenic_region	CSA024406-CSA024407
f373	+	Sc0002858	219165	ANN=T	downstream_gene_variant	MODIFIER	CSA016201	CSA016201	transcript	CSA016201.1	Coding		c.*471C>A					854	,T	intergenic_region	MODIFIER	CSA016200-CSA016201	CSA016200-CSA016201	intergenic_region	CSA016200-CSA016201
f374	-	Sc0000973	360779	ANN=T	intergenic_region	MODIFIER	CSA002411-CSA002412	CSA002411-CSA002412	intergenic_region	CSA002411-CSA002412
f380	-	Sc0001029	392951	ANN=G	intergenic_region	MODIFIER	CSA010521-CSA010522	CSA010521-CSA010522	intergenic_region	CSA010521-CSA010522
f382	-	Sc0001011	412344	ANN=G	intergenic_region	MODIFIER	CSA025925-CSA025927	CSA025925-CSA025927	intergenic_region	CSA025925-CSA025927
f382	-	Sc0001011	412337	ANN=G	intergenic_region	MODIFIER	CSA025925-CSA025927	CSA025925-CSA025927	intergenic_region	CSA025925-CSA025927
f384	+	xfSc0001825	37736	ANN=T	intergenic_region	MODIFIER
f397	+	Sc0001279	298498	ANN=A	upstream_gene_variant	MODIFIER	CSA007612	CSA007612	transcript	CSA007612.1	Coding		c.-1C>T					2191	,A	intergenic_region	MODIFIER	CSA007612-CSA007613	CSA007612-CSA007613	intergenic_region	CSA007612-CSA007613
m357	+	Sc0000336	108378	ANN=T	intergenic_region	MODIFIER	CSA012274	CSA012274	intergenic_region	CSA012274
f400	+	Sc0001192	414419	ANN=A	downstream_gene_variant	MODIFIER	CSA004087	CSA004087	transcript	CSA004087.1	Coding		c.*1588C>A					1481	,A	downstream_gene_variant	MODIFIER	CSA004089	CSA004089	transcript	CSA004089.1	Coding		c.*2685G>T					2866	,A	intergenic_region	MODIFIER	CSA004087-CSA004089	CSA004087-CSA004089	intergenic_region	CSA004087-CSA004089
f401	-	Sc0000455	182740	ANN=G	intergenic_region	MODIFIER	CSA018033-CSA018035	CSA018033-CSA018035	intergenic_region	CSA018033-CSA018035
m363	-	Sc0000392	799970	ANN=T	intergenic_region	MODIFIER	CSA028513-CSA028514	CSA028513-CSA028514	intergenic_region	CSA028513-CSA028514
f406	+	Sc0002098	272508	ANN=T	intron_variant	MODIFIER	CSA005154	CSA005154	transcript	CSA005154.1	Coding	3/4	c.564+407C>T
f1590	-	Sc0001425	400424	ANN=T	intergenic_region	MODIFIER	CSA018235-CSA018236	CSA018235-CSA018236	intergenic_region	CSA018235-CSA018236
f415	-	Sc0000396	559682	ANN=G	upstream_gene_variant	MODIFIER	CSA020146	CSA020146	transcript	CSA020146.1	Coding		c.-90T>C					1643	,G	intergenic_region	MODIFIER	CSA020146-CSA020147	CSA020146-CSA020147	intergenic_region	CSA020146-CSA020147
f416	-	xfSc0037299	519	ANN=A	intergenic_region	MODIFIER
f417	+	Sc0001019	206826	ANN=A	intron_variant	MODIFIER	CSA012153	CSA012153	transcript	CSA012153.1	Coding	5/9	c.1043+1334G>A
f418	-	xfSc0000019	220374	ANN=T	intergenic_region	MODIFIER	CSA032673	CSA032673	intergenic_region	CSA032673
f420	-	Sc0002661	209448	ANN=T	intergenic_region	MODIFIER
f422	+	xpSc0053276	23086	ANN=G	intron_variant	MODIFIER	CSA020583	CSA020583	transcript	CSA020583.1	Coding	12/12	c.1893+11T>C
m383	+	Sc0001232	440971	ANN=A	intergenic_region	MODIFIER	CSA036646-CSA036647	CSA036646-CSA036647	intergenic_region	CSA036646-CSA036647
f429	+	Sc0005284	69968	ANN=A	upstream_gene_variant	MODIFIER	CSA020951	CSA020951	transcript	CSA020951.1	Coding		c.-1C>T					2389	,A	downstream_gene_variant	MODIFIER	CSA020952	CSA020952	transcript	CSA020952.1	Coding		c.*501C>T					1459	,A	intergenic_region	MODIFIER	CSA020951-CSA020952	CSA020951-CSA020952	intergenic_region	CSA020951-CSA020952
f431	+	Sc0001720	336899	ANN=G	upstream_gene_variant	MODIFIER	CSA036832	CSA036832	transcript	CSA036832.1	Coding		c.-1A>G					2697	,G	upstream_gene_variant	MODIFIER	CSA036833	CSA036833	transcript	CSA036833.1	Coding		c.-1A>G					3683	,G	intron_variant	MODIFIER	CSA036831	CSA036831	transcript	CSA036831.1	Coding	42738	c.101-1704A>G
f431	+	Sc0001720	336906	ANN=G	upstream_gene_variant	MODIFIER	CSA036832	CSA036832	transcript	CSA036832.1	Coding		c.-1T>G					2690	,G	upstream_gene_variant	MODIFIER	CSA036833	CSA036833	transcript	CSA036833.1	Coding		c.-1T>G					3676	,G	intron_variant	MODIFIER	CSA036831	CSA036831	transcript	CSA036831.1	Coding	42738	c.101-1697T>G
f452	+	Sc0001002	299462	ANN=G	intergenic_region	MODIFIER	CSA025767-CSA025768	CSA025767-CSA025768	intergenic_region	CSA025767-CSA025768
f452	+	Sc0001002	299474	ANN=G	intergenic_region	MODIFIER	CSA025767-CSA025768	CSA025767-CSA025768	intergenic_region	CSA025767-CSA025768
m416	+	Sc0000131	894608	ANN=C	intergenic_region	MODIFIER	CSA034475-CSA034476	CSA034475-CSA034476	intergenic_region	CSA034475-CSA034476
f473	-	Sc0001216	438949	ANN=C	intergenic_region	MODIFIER	CSA026681-CSA026682	CSA026681-CSA026682	intergenic_region	CSA026681-CSA026682
f478	-	xpSc0053761	127301	ANN=C	downstream_gene_variant	MODIFIER	CSA017879	CSA017879	transcript	CSA017879.1	Coding		c.*1173G>C					2071
f480	-	Sc0001144	521144	ANN=G	missense_variant	MODERATE	CSA012932	CSA012932	transcript	CSA012932.1	Coding	3/4	c.692A>C	p.Asn231Thr	692/960	692/960	231/319
f480	-	Sc0001144	521137	ANN=A	synonymous_variant	LOW	CSA012932	CSA012932	transcript	CSA012932.1	Coding	3/4	c.699C>T	p.Thr233Thr	699/960	699/960	233/319
f483	-	xfSc0013568	972	ANN=A	intergenic_region	MODIFIER
m441	+	Sc0001901	29535	ANN=C	intron_variant	MODIFIER	CSA034487	CSA034487	transcript	CSA034487.1	Coding	1/2	c.482+598T>C
f491	+	Sc0001376	164488	ANN=T	intergenic_region	MODIFIER	CSA034316-CSA034317	CSA034316-CSA034317	intergenic_region	CSA034316-CSA034317
f496	-	Sc0000640	77373	ANN=A	downstream_gene_variant	MODIFIER	CSA032899	CSA032899	transcript	CSA032899.1	Coding		c.*927G>A					2945	,A	intergenic_region	MODIFIER	CSA032899-CSA032900	CSA032899-CSA032900	intergenic_region	CSA032899-CSA032900
f503	-	Sc0002304	176404	ANN=A	intron_variant	MODIFIER	CSA020456	CSA020456	transcript	CSA020456.1	Coding	7/11	c.3073+338T>A
f503	-	Sc0002304	176402	ANN=A	intron_variant	MODIFIER	CSA020456	CSA020456	transcript	CSA020456.1	Coding	7/11	c.3073+336T>A
f510	+	Sc0000365	29251	ANN=G	intergenic_region	MODIFIER	CSA024211	CSA024211	intergenic_region	CSA024211
f512	+	Sc0002404	121505	ANN=C	intergenic_region	MODIFIER	CSA008990	CSA008990	intergenic_region	CSA008990
f512	+	Sc0002404	121521	ANN=A	intergenic_region	MODIFIER	CSA008990	CSA008990	intergenic_region	CSA008990
f513	-	Sc0003333	232650	ANN=T	missense_variant	MODERATE	CSA012719	CSA012719	transcript	CSA012719.1	Coding	5/6	c.689C>T	p.Ala230Val	844/1697	689/1086	230/361
f516	+	xfSc0000215	116349	ANN=T	upstream_gene_variant	MODIFIER	CSA022097	CSA022097	transcript	CSA022097.1	Coding		c.-1C>T					3815	,T	intron_variant	MODIFIER	CSA022096	CSA022096	transcript	CSA022096.1	Coding	42800	c.245-620C>T
f517	-	xpSc0053258	31798	ANN=A	intergenic_region	MODIFIER	CSA019468	CSA019468	intergenic_region	CSA019468
f519	+	Sc0000996	68146	ANN=A	intergenic_region	MODIFIER	CSA020275	CSA020275	intergenic_region	CSA020275
m460	-	Sc0000949	285289	ANN=A	intergenic_region	MODIFIER	CSA027899-CSA027900	CSA027899-CSA027900	intergenic_region	CSA027899-CSA027900
f537	-	Sc0004518	144671	ANN=A	intergenic_region	MODIFIER
f537	-	Sc0004518	144656	ANN=C	intergenic_region	MODIFIER
f539	-	Sc0001976	382365	ANN=C	downstream_gene_variant	MODIFIER	CSA034757	CSA034757	transcript	CSA034757.1	Coding		c.*3141C>G					1958	,C	intergenic_region	MODIFIER	CSA034756-CSA034757	CSA034756-CSA034757	intergenic_region	CSA034756-CSA034757
f541	+	Sc0001920	223164	ANN=G	intergenic_region	MODIFIER	CSA025228-CSA025229	CSA025228-CSA025229	intergenic_region	CSA025228-CSA025229
f546	-	Sc0000246	210718	ANN=T	intergenic_region	MODIFIER	CSA028408-CSA028409	CSA028408-CSA028409	intergenic_region	CSA028408-CSA028409
f571	-	Sc0005510	38875	ANN=A	intergenic_region	MODIFIER
f576	-	Sc0000779	660870	ANN=T	intergenic_region	MODIFIER	CSA021382-CSA021383	CSA021382-CSA021383	intergenic_region	CSA021382-CSA021383
f578	+	Sc0000615	92007	ANN=G	intron_variant	MODIFIER	CSA011013	CSA011013	transcript	CSA011013.1	Coding	9/23	c.4402-789T>C
f584	+	xpSc0054364	26355	ANN=C	intergenic_region	MODIFIER
f585	+	Sc0007360	8201	ANN=G	intergenic_region	MODIFIER
f586	+	Sc0002656	186231	ANN=T	missense_variant	MODERATE	CSA007761	CSA007761	transcript	CSA007761.1	Coding	1/2	c.163A>T	p.Ile55Phe	163/1548	163/1548	55/515
f591	+	Sc0002664	280780	ANN=C	intergenic_region	MODIFIER
f591	+	Sc0002664	280783	ANN=T	intergenic_region	MODIFIER
f600	+	xfSc0000118	221334	ANN=T	intergenic_region	MODIFIER	CSA028595-CSA028591	CSA028595-CSA028591	intergenic_region	CSA028595-CSA028591
m540	-	Sc0002002	308248	ANN=G	synonymous_variant	LOW	CSA019822	CSA019822	transcript	CSA019822.1	Coding	2/5	c.186A>G	p.Gln62Gln	321/1119	186/720	62/239		,G	downstream_gene_variant	MODIFIER	CSA019821	CSA019821	transcript	CSA019821.1	Coding		c.*9393A>G					2182
f609	-	xfSc0012996	1338	ANN=T	intergenic_region	MODIFIER
f609	-	xfSc0012996	1337	ANN=T	intergenic_region	MODIFIER
f613	-	Sc0001671	201907	ANN=A	intergenic_region	MODIFIER	CSA023687-CSA023689	CSA023687-CSA023689	intergenic_region	CSA023687-CSA023689
f613	-	Sc0001671	201906	ANN=T	intergenic_region	MODIFIER	CSA023687-CSA023689	CSA023687-CSA023689	intergenic_region	CSA023687-CSA023689
f619	-	Sc0001403	23823	ANN=T	intergenic_region	MODIFIER	CSA031319	CSA031319	intergenic_region	CSA031319
f622	-	Sc0003120	118397	ANN=T	upstream_gene_variant	MODIFIER	CSA032013	CSA032013	transcript	CSA032013.1	Coding		c.-1A>T					3798	,T	intergenic_region	MODIFIER	CSA032012-CSA032013	CSA032012-CSA032013	intergenic_region	CSA032012-CSA032013
f625	-	xpSc0053409	15832	ANN=T	intergenic_region	MODIFIER	CSA008160	CSA008160	intergenic_region	CSA008160
f627	+	Sc0002089	46278	ANN=A	upstream_gene_variant	MODIFIER	CSA036036	CSA036036	transcript	CSA036036.1	Coding		c.-1C>A					827	,A	intergenic_region	MODIFIER	CSA036035-CSA036036	CSA036035-CSA036036	intergenic_region	CSA036035-CSA036036
f630	-	Sc0000948	511155	ANN=A	intergenic_region	MODIFIER	CSA000666-CSA000667	CSA000666-CSA000667	intergenic_region	CSA000666-CSA000667
f631	+	Sc0000587	628541	ANN=A	intergenic_region	MODIFIER	CSA036772-CSA036773	CSA036772-CSA036773	intergenic_region	CSA036772-CSA036773
f632	-	Sc0000330	918851	ANN=G	intergenic_region	MODIFIER
f634	-	xfSc0005636	4006	ANN=G	downstream_gene_variant	MODIFIER	CSA035120	CSA035120	transcript	CSA035120.1	Coding		c.*414A>C					540	,G	downstream_gene_variant	MODIFIER	CSA035121	CSA035121	transcript	CSA035121.1	Coding		c.*591A>C					1137	,G	intergenic_region	MODIFIER	CSA035120	CSA035120	intergenic_region	CSA035120
f635	+	Sc0000191	369222	ANN=A	downstream_gene_variant	MODIFIER	CSA012235	CSA012235	transcript	CSA012235.1	Coding		c.*1190C>T					3538	,A	intergenic_region	MODIFIER	CSA012234-CSA012235	CSA012234-CSA012235	intergenic_region	CSA012234-CSA012235
f636	+	Sc0000865	202930	ANN=A	intron_variant	MODIFIER	CSA015067	CSA015067	transcript	CSA015067.1	Coding	2/3	c.553+716G>A						WARNING_TRANSCRIPT_NO_START_CODON
m577	+	Sc0000431	260840	ANN=A	intergenic_region	MODIFIER	CSA021444	CSA021444	intergenic_region	CSA021444
f639	+	Sc0000160	831706	ANN=A	intergenic_region	MODIFIER	CSA023169-CSA023170	CSA023169-CSA023170	intergenic_region	CSA023169-CSA023170
f641	-	Sc0000137	306781	ANN=A	intergenic_region	MODIFIER	CSA000871	CSA000871	intergenic_region	CSA000871
f647	-	Sc0003540	36358	ANN=A	intergenic_region	MODIFIER	CSA010743	CSA010743	intergenic_region	CSA010743
f648	-	Sc0001846	115847	ANN=T	intergenic_region	MODIFIER	CSA022214	CSA022214	intergenic_region	CSA022214
f651	+	Sc0001061	154002	ANN=A	upstream_gene_variant	MODIFIER	CSA034286	CSA034286	transcript	CSA034286.1	Coding		c.-1C>T					3537	,A	intron_variant	MODIFIER	CSA034287	CSA034287	transcript	CSA034287.1	Coding	42797	c.245-300C>T
f653	-	Sc0000665	780843	ANN=T	intergenic_region	MODIFIER
f653	-	Sc0000665	780837	ANN=C	intergenic_region	MODIFIER
f656	-	Sc0000110	1139798	ANN=A	intergenic_region	MODIFIER	CSA002718-CSA002719	CSA002718-CSA002719	intergenic_region	CSA002718-CSA002719
f657	-	Sc0005610	20088	ANN=C	upstream_gene_variant	MODIFIER	CSA034118	CSA034118	transcript	CSA034118.1	Coding		c.-1A>G					4792	,C	downstream_gene_variant	MODIFIER	CSA034119	CSA034119	transcript	CSA034119.1	Coding		c.*453A>G					1376	,C	intergenic_region	MODIFIER	CSA034118-CSA034119	CSA034118-CSA034119	intergenic_region	CSA034118-CSA034119
f662	-	Sc0000186	459811	ANN=G	upstream_gene_variant	MODIFIER	CSA015731	CSA015731	transcript	CSA015731.1	Coding		c.-1T>C					1119	,G	downstream_gene_variant	MODIFIER	CSA015732	CSA015732	transcript	CSA015732.1	Coding		c.*345T>C					2064	,G	intergenic_region	MODIFIER	CSA015731-CSA015732	CSA015731-CSA015732	intergenic_region	CSA015731-CSA015732
f664	+	Sc0004170	76720	ANN=A	intergenic_region	MODIFIER
f665	-	Sc0000765	175314	ANN=A	missense_variant	MODERATE	CSA016539	CSA016539	transcript	CSA016539.1	Coding	2/5	c.1277C>A	p.Ser426Tyr	1277/2649	1277/2649	426/882		,A	upstream_gene_variant	MODIFIER	CSA016540	CSA016540	transcript	CSA016540.1	Coding		c.-1C>A					2485
f669	+	xpSc0054204	13437	ANN=C	downstream_gene_variant	MODIFIER	CSA035231	CSA035231	transcript	CSA035231.1	Coding		c.*228A>C					1558	,C	downstream_gene_variant	MODIFIER	CSA035234	CSA035234	transcript	CSA035234.1	Coding		c.*237T>G					1286	,C	intergenic_region	MODIFIER	CSA035231-CSA035234	CSA035231-CSA035234	intergenic_region	CSA035231-CSA035234
f675	+	Sc0003821	47972	ANN=A	intergenic_region	MODIFIER	CSA024506-CSA024501	CSA024506-CSA024501	intergenic_region	CSA024506-CSA024501
f678	+	Sc0000880	418410	ANN=C	downstream_gene_variant	MODIFIER	CSA019337	CSA019337	transcript	CSA019337.1	Coding		c.*871T>C					2585	,C	intergenic_region	MODIFIER	CSA019337-CSA019338	CSA019337-CSA019338	intergenic_region	CSA019337-CSA019338
f685	+	Sc0000759	498030	ANN=T	intergenic_region	MODIFIER
f685	+	Sc0000759	498031	ANN=A	intergenic_region	MODIFIER
f688	+	xpSc0053287	189139	ANN=A	intergenic_region	MODIFIER	CSA018587	CSA018587	intergenic_region	CSA018587
f688	+	xpSc0053287	189144	ANN=G	intergenic_region	MODIFIER	CSA018587	CSA018587	intergenic_region	CSA018587
f689	+	Sc0000872	533018	ANN=G	downstream_gene_variant	MODIFIER	CSA029225	CSA029225	transcript	CSA029225.1	Coding		c.*327A>G					4031
f707	-	Sc0000486	336576	ANN=A	upstream_gene_variant	MODIFIER	CSA000778	CSA000778	transcript	CSA000778.1	Coding		c.-1G>A					2354	,A	intergenic_region	MODIFIER	CSA000777-CSA000778	CSA000777-CSA000778	intergenic_region	CSA000777-CSA000778
m638	-	Sc0002595	270712	ANN=T	upstream_gene_variant	MODIFIER	CSA003687	CSA003687	transcript	CSA003687.1	Coding		c.-1A>T					4138	,T	intergenic_region	MODIFIER	CSA003687	CSA003687	intergenic_region	CSA003687
f720	+	xpSc0053969	79601	ANN=C	intergenic_region	MODIFIER	CSA006940	CSA006940	intergenic_region	CSA006940
f722	-	Sc0000176	374579	ANN=C	intergenic_region	MODIFIER	CSA006570-CSA006571	CSA006570-CSA006571	intergenic_region	CSA006570-CSA006571
f724	-	Sc0003411	87455	ANN=G	intergenic_region	MODIFIER	CSA017104	CSA017104	intergenic_region	CSA017104
f732	-	Sc0004894	55696	ANN=A	synonymous_variant	LOW	CSA003916	CSA003916	transcript	CSA003916.1	Coding	1/11	c.30G>A	p.Gly10Gly	30/1896	30/1896	10/631
f733	-	Sc0000988	154458	ANN=T	downstream_gene_variant	MODIFIER	CSA034421	CSA034421	transcript	CSA034421.1	Coding		c.*885T>A					499	,T	intergenic_region	MODIFIER	CSA034420-CSA034421	CSA034420-CSA034421	intergenic_region	CSA034420-CSA034421
f734	-	Sc0000463	149330	ANN=C	downstream_gene_variant	MODIFIER	CSA027770	CSA027770	transcript	CSA027770.1	Coding		c.*1068A>G					3634	,C	intron_variant	MODIFIER	CSA027769	CSA027769	transcript	CSA027769.1	Coding	42987	c.1347-918A>G
f741	-	xfSc0000455	16496	ANN=A	missense_variant	MODERATE	CSA020447	CSA020447	transcript	CSA020447.1	Coding	12/12	c.1663G>A	p.Asp555Asn	1691/2598	1663/2277	555/758
f742	+	Sc0001919	123235	ANN=C	upstream_gene_variant	MODIFIER	CSA000335	CSA000335	transcript	CSA000335.1	Coding		c.-1A>C					120	,C	intergenic_region	MODIFIER	CSA000335	CSA000335	intergenic_region	CSA000335
f747	-	xfSc0020888	1137	ANN=A	intergenic_region	MODIFIER
f748	+	Sc0002129	38177	ANN=C	intergenic_region	MODIFIER	CSA033985	CSA033985	intergenic_region	CSA033985
f749	-	Sc0000484	751102	ANN=A	intergenic_region	MODIFIER
f756	+	Sc0001216	439025	ANN=A	intergenic_region	MODIFIER	CSA026681-CSA026682	CSA026681-CSA026682	intergenic_region	CSA026681-CSA026682
f757	+	Sc0000511	678522	ANN=T	upstream_gene_variant	MODIFIER	CSA030336	CSA030336	transcript	CSA030336.1	Coding		c.-1C>T					2915	,T	upstream_gene_variant	MODIFIER	CSA030337	CSA030337	transcript	CSA030337.1	Coding		c.-1C>T					4925	,T	intergenic_region	MODIFIER	CSA030338-CSA030336	CSA030338-CSA030336	intergenic_region	CSA030338-CSA030336
m700	-	Sc0000906	366987	ANN=T	intergenic_region	MODIFIER
m701	+	xpSc0053380	76852	ANN=G	intergenic_region	MODIFIER	CSA021265-CSA021266	CSA021265-CSA021266	intergenic_region	CSA021265-CSA021266
f763	+	Sc0000792	432570	ANN=A	intergenic_region	MODIFIER
f764	+	Sc0003917	43578	ANN=C	intergenic_region	MODIFIER	CSA020929	CSA020929	intergenic_region	CSA020929
f766	+	Sc0003480	135913	ANN=G	missense_variant	MODERATE	CSA010474	CSA010474	transcript	CSA010474.1	Coding	1/2	c.1127T>C	p.Leu376Ser	1127/2076	1127/1977	376/658
f773	+	xfSc0037919	144	ANN=G	intergenic_region	MODIFIER
f778	+	Sc0002410	6879	ANN=A	intergenic_region	MODIFIER	CSA024107	CSA024107	intergenic_region	CSA024107
f782	+	Sc0002476	89745	ANN=A	intergenic_region	MODIFIER
f783	+	Sc0000822	640164	ANN=G	intergenic_region	MODIFIER	CSA020860-CSA020861	CSA020860-CSA020861	intergenic_region	CSA020860-CSA020861
f787	+	Sc0000015	678370	ANN=A	upstream_gene_variant	MODIFIER	CSA022473	CSA022473	transcript	CSA022473.1	Coding		c.-1G>T					3055	,A	intergenic_region	MODIFIER	CSA022473-CSA022474	CSA022473-CSA022474	intergenic_region	CSA022473-CSA022474
f792	+	Sc0004040	147686	ANN=T	intergenic_region	MODIFIER
f794	+	xpSc0054114	52968	ANN=T	intergenic_region	MODIFIER
f797	-	xfSc0000017	482338	ANN=G	intergenic_region	MODIFIER
m750	-	Sc0001181	134693	ANN=A	intergenic_region	MODIFIER	CSA000131	CSA000131	intergenic_region	CSA000131
f804	-	Sc0000339	488845	ANN=T	missense_variant	MODERATE	CSA003430	CSA003430	transcript	CSA003430.1	Coding	2/2	c.400C>A	p.Pro134Thr	442/687	400/606	134/201
f812	-	Sc0003249	146708	ANN=A	intergenic_region	MODIFIER	CSA034212	CSA034212	intergenic_region	CSA034212
m1685	-	Sc0000156	1060124	ANN=A	intergenic_region	MODIFIER	CSA031267-CSA031268	CSA031267-CSA031268	intergenic_region	CSA031267-CSA031268
f825	+	Sc0001176	68035	ANN=T	intergenic_region	MODIFIER	CSA002190-CSA002192	CSA002190-CSA002192	intergenic_region	CSA002190-CSA002192
f826	-	Sc0001317	464872	ANN=A	upstream_gene_variant	MODIFIER	CSA016871	CSA016871	transcript	CSA016871.1	Coding		c.-1C>T					1918
f831	-	Sc0002688	227352	ANN=A	intergenic_region	MODIFIER
f831	-	Sc0002688	227336	ANN=A	intergenic_region	MODIFIER
f842	+	Sc0005718	53734	ANN=C	downstream_gene_variant	MODIFIER	CSA003116	CSA003116	transcript	CSA003116.1	Coding		c.*659A>C					1017
f842	+	Sc0005718	53735	ANN=C	downstream_gene_variant	MODIFIER	CSA003116	CSA003116	transcript	CSA003116.1	Coding		c.*659T>C					1018
f848	+	Sc0002036	171882	ANN=A	intergenic_region	MODIFIER	CSA018973-CSA018974	CSA018973-CSA018974	intergenic_region	CSA018973-CSA018974
f851	-	Sc0001496	67099	ANN=A	intergenic_region	MODIFIER	CSA002461	CSA002461	intergenic_region	CSA002461
f852	-	Sc0000481	253259	ANN=A	downstream_gene_variant	MODIFIER	CSA023201	CSA023201	transcript	CSA023201.1	Coding		c.*1388G>A					4887	,A	downstream_gene_variant	MODIFIER	CSA023202	CSA023202	transcript	CSA023202.1	Coding		c.*823G>A					1719	,A	intergenic_region	MODIFIER	CSA023202-CSA023203	CSA023202-CSA023203	intergenic_region	CSA023202-CSA023203
f876	+	Sc0000033	1017326	ANN=C	downstream_gene_variant	MODIFIER	CSA008908	CSA008908	transcript	CSA008908.1	Coding		c.*1791A>G					3031	,C	intergenic_region	MODIFIER	CSA008907-CSA008908	CSA008907-CSA008908	intergenic_region	CSA008907-CSA008908
f880	+	Sc0007886	858	ANN=T	intergenic_region	MODIFIER
f881	+	Sc0003424	49668	ANN=G	intergenic_region	MODIFIER	CSA016429	CSA016429	intergenic_region	CSA016429
f885	-	Sc0001515	255695	ANN=G	intergenic_region	MODIFIER	CSA020566-CSA020567	CSA020566-CSA020567	intergenic_region	CSA020566-CSA020567
f908	-	Sc0001008	638847	ANN=C	upstream_gene_variant	MODIFIER	CSA004273	CSA004273	transcript	CSA004273.1	Coding		c.-155A>G					3096
f908	-	Sc0001008	638845	ANN=T	upstream_gene_variant	MODIFIER	CSA004273	CSA004273	transcript	CSA004273.1	Coding		c.-155G>A					3094
f915	-	Sc0001018	415957	ANN=T	downstream_gene_variant	MODIFIER	CSA014100	CSA014100	transcript	CSA014100.1	Coding		c.*953G>T					3614	,T	intergenic_region	MODIFIER	CSA014100-CSA014101	CSA014100-CSA014101	intergenic_region	CSA014100-CSA014101
f921	+	Sc0001615	375025	ANN=T	intergenic_region	MODIFIER	CSA033909-CSA033910	CSA033909-CSA033910	intergenic_region	CSA033909-CSA033910
f927	+	Sc0000335	25335	ANN=C	intron_variant	MODIFIER	CSA026996	CSA026996	transcript	CSA026996.1	Coding	9/12	c.886-152T>C
f938	+	Sc0000530	135429	ANN=G	synonymous_variant	LOW	CSA026127	CSA026127	transcript	CSA026127.1	Coding	3/6	c.1845T>C	p.Ile615Ile	2213/3457	1845/2802	615/933
f938	+	Sc0000530	135431	ANN=C	missense_variant	MODERATE	CSA026127	CSA026127	transcript	CSA026127.1	Coding	3/6	c.1843A>G	p.Ile615Val	2211/3457	1843/2802	615/933
f939	-	Sc0000033	1010128	ANN=G	intergenic_region	MODIFIER	CSA008907-CSA008908	CSA008907-CSA008908	intergenic_region	CSA008907-CSA008908
f953	-	Sc0001160	110381	ANN=C	intergenic_region	MODIFIER	CSA017717-CSA017718	CSA017717-CSA017718	intergenic_region	CSA017717-CSA017718
f954	+	Sc0003203	111839	ANN=A	missense_variant	MODERATE	CSA029250	CSA029250	transcript	CSA029250.1	Coding	1/1	c.80T>A	p.Ile27Asn	80/663	80/663	27/220		,A	upstream_gene_variant	MODIFIER	CSA029251	CSA029251	transcript	CSA029251.1	Coding		c.-1T>A					4553
f956	-	Sc0000793	420066	ANN=T	intergenic_region	MODIFIER	CSA002340-CSA002342	CSA002340-CSA002342	intergenic_region	CSA002340-CSA002342
f958	-	Sc0001602	164509	ANN=C	upstream_gene_variant	MODIFIER	CSA012532	CSA012532	transcript	CSA012532.1	Coding		c.-1A>G					3393	,C	intergenic_region	MODIFIER	CSA012532-CSA012533	CSA012532-CSA012533	intergenic_region	CSA012532-CSA012533
f963	-	Sc0000229	388154	ANN=T	intergenic_region	MODIFIER	CSA014131-CSA014132	CSA014131-CSA014132	intergenic_region	CSA014131-CSA014132
m883	-	Sc0002970	59740	ANN=A	intergenic_region	MODIFIER
f969	-	Sc0000312	388874	ANN=A	missense_variant	MODERATE	CSA024764	CSA024764	transcript	CSA024764.1	Coding	11/20	c.1825G>A	p.Ala609Thr	1825/2935	1825/2772	609/923
f969	-	Sc0000312	388860	ANN=A	missense_variant	MODERATE	CSA024764	CSA024764	transcript	CSA024764.1	Coding	11/20	c.1811T>A	p.Met604Lys	1811/2935	1811/2772	604/923
f971	+	Sc0001083	159348	ANN=A	upstream_gene_variant	MODIFIER	CSA016589	CSA016589	transcript	CSA016589.1	Coding		c.-1C>T					3548	,A	upstream_gene_variant	MODIFIER	CSA016590	CSA016590	transcript	CSA016590.1	Coding		c.-1C>T					113	,A	intergenic_region	MODIFIER	CSA016590-CSA016588	CSA016590-CSA016588	intergenic_region	CSA016590-CSA016588
f977	+	Sc0002625	141863	ANN=G	intergenic_region	MODIFIER	CSA028687-CSA028688	CSA028687-CSA028688	intergenic_region	CSA028687-CSA028688
f977	+	Sc0002625	141870	ANN=T	intergenic_region	MODIFIER	CSA028687-CSA028688	CSA028687-CSA028688	intergenic_region	CSA028687-CSA028688
f979	+	xfSc0003234	15870	ANN=C	intergenic_region	MODIFIER
f979	+	xfSc0003234	15894	ANN=A	intergenic_region	MODIFIER
f981	+	Sc0000610	561055	ANN=G	intergenic_region	MODIFIER	CSA004286-CSA004287	CSA004286-CSA004287	intergenic_region	CSA004286-CSA004287
f983	+	Sc0000647	625031	ANN=G	intron_variant	MODIFIER	CSA008986	CSA008986	transcript	CSA008986.1	Coding	7/11	c.610-101T>C
f985	-	Sc0000156	1116053	ANN=C	downstream_gene_variant	MODIFIER	CSA031268	CSA031268	transcript	CSA031268.1	Coding		c.*330G>C					3562	,C	intergenic_region	MODIFIER	CSA031268-CSA031269	CSA031268-CSA031269	intergenic_region	CSA031268-CSA031269
f986	+	Sc0004096	48457	ANN=T	intergenic_region	MODIFIER	CSA010194	CSA010194	intergenic_region	CSA010194
m908	-	Sc0001248	148957	ANN=A	intergenic_region	MODIFIER	CSA011935	CSA011935	intergenic_region	CSA011935
f990	+	Sc0001327	83621	ANN=T	intergenic_region	MODIFIER	CSA036047-CSA036048	CSA036047-CSA036048	intergenic_region	CSA036047-CSA036048
f995	-	Sc0000479	212736	ANN=A	intergenic_region	MODIFIER	CSA006896	CSA006896	intergenic_region	CSA006896
f996	+	Sc0001908	153276	ANN=T	upstream_gene_variant	MODIFIER	CSA013617	CSA013617	transcript	CSA013617.1	Coding		c.-1C>T					1118	,T	upstream_gene_variant	MODIFIER	CSA013618	CSA013618	transcript	CSA013618.1	Coding		c.-1C>T					2254	,T	downstream_gene_variant	MODIFIER	CSA013619	CSA013619	transcript	CSA013619.1	Coding		c.*465G>A					4643	,T
f1001	+	Sc0001528	92267	ANN=A	splice_region_variant&intron_variant	LOW	CSA018081	CSA018081	transcript	CSA018081.1	Coding	5/6	c.675+5G>T
f1015	+	Sc0000613	529971	ANN=G	intergenic_region	MODIFIER
f1020	-	Sc0005590	38691	ANN=G	intergenic_region	MODIFIER
f1020	-	Sc0005590	38685	ANN=T	intergenic_region	MODIFIER
f1024	-	Sc0000795	23769	ANN=T	upstream_gene_variant	MODIFIER	CSA005186	CSA005186	transcript	CSA005186.1	Coding		c.-1G>T					60	,T	upstream_gene_variant	MODIFIER	CSA005187	CSA005187	transcript	CSA005187.1	Coding		c.-1G>T					921	,T	downstream_gene_variant	MODIFIER	CSA005185	CSA005185	transcript	CSA005185.1	Coding		c.*213G>T					757	,T
f1026	+	Sc0001508	218148	ANN=C	upstream_gene_variant	MODIFIER	CSA011797	CSA011797	transcript	CSA011797.1	Coding		c.-1T>C					4938	,C	downstream_gene_variant	MODIFIER	CSA011796	CSA011796	transcript	CSA011796.1	Coding		c.*252T>C					890	,C	intergenic_region	MODIFIER	CSA011796-CSA011797	CSA011796-CSA011797	intergenic_region	CSA011796-CSA011797
m978	-	xpSc0053272	11624	ANN=G	intron_variant	MODIFIER	CSA012390	CSA012390	transcript	CSA012390.1	Coding	2/22	c.947-135A>G
f1036	+	Sc0001713	350839	ANN=T	intergenic_region	MODIFIER
f1037	-	Sc0000172	839871	ANN=A	intergenic_region	MODIFIER	CSA018840-CSA018841	CSA018840-CSA018841	intergenic_region	CSA018840-CSA018841
f1038	-	Sc0001408	36755	ANN=G	intergenic_region	MODIFIER	CSA027180-CSA027181	CSA027180-CSA027181	intergenic_region	CSA027180-CSA027181
f1043	-	Sc0000478	44531	ANN=G	downstream_gene_variant	MODIFIER	CSA019989	CSA019989	transcript	CSA019989.1	Coding		c.*507A>C					1783	,G	intron_variant	MODIFIER	CSA019988	CSA019988	transcript	CSA019988.1	Coding	42799	c.591+513A>C
f1051	-	Sc0000762	616537	ANN=T	upstream_gene_variant	MODIFIER	CSA025369	CSA025369	transcript	CSA025369.1	Coding		c.-177G>A					1869	,T	intergenic_region	MODIFIER	CSA025369-CSA025370	CSA025369-CSA025370	intergenic_region	CSA025369-CSA025370
f1053	-	Sc0000094	464063	ANN=C	downstream_gene_variant	MODIFIER	CSA032570	CSA032570	transcript	CSA032570.1	Coding		c.*384A>C					2780	,C	intron_variant	MODIFIER	CSA032571	CSA032571	transcript	CSA032571.1	Coding	42773	c.148+1041A>C
f1065	+	Sc0003231	56588	ANN=A	intergenic_region	MODIFIER	CSA019750-CSA019751	CSA019750-CSA019751	intergenic_region	CSA019750-CSA019751
f1065	+	Sc0003231	56599	ANN=A	intergenic_region	MODIFIER	CSA019750-CSA019751	CSA019750-CSA019751	intergenic_region	CSA019750-CSA019751
f1067	+	Sc0001720	240225	ANN=T	intron_variant	MODIFIER	CSA036827	CSA036827	transcript	CSA036827.1	Coding	1/8	c.572+3852C>T
f1074	+	Sc0000090	147064	ANN=T	downstream_gene_variant	MODIFIER	CSA028557	CSA028557	transcript	CSA028557.1	Coding		c.*405C>T					4741	,T	intron_variant	MODIFIER	CSA028560	CSA028560	transcript	CSA028560.1	Coding	42799	c.235-234G>A
f1076	+	Sc0003008	245877	ANN=C	missense_variant	MODERATE	CSA031783	CSA031783	transcript	CSA031783.1	Coding	1/1	c.20C>G	p.Ala7Gly	20/261	20/261	7/86		,C	downstream_gene_variant	MODIFIER	CSA031782	CSA031782	transcript	CSA031782.1	Coding		c.*195G>C					1306
f1077	-	Sc0001020	167778	ANN=T	upstream_gene_variant	MODIFIER	CSA003779	CSA003779	transcript	CSA003779.1	Coding		c.-1A>T					2152	,T	intron_variant	MODIFIER	CSA003778	CSA003778	transcript	CSA003778.1	Coding	15/15	c.1974-491A>T
f1078	-	Sc0004458	80846	ANN=A	intergenic_region	MODIFIER	CSA014242-CSA014243	CSA014242-CSA014243	intergenic_region	CSA014242-CSA014243
f1087	-	Sc0000126	716179	ANN=C	intergenic_region	MODIFIER	CSA031795-CSA031796	CSA031795-CSA031796	intergenic_region	CSA031795-CSA031796
f1088	+	Sc0001992	360122	ANN=G	intron_variant	MODIFIER	CSA029163	CSA029163	transcript	CSA029163.1	Coding	6/10	c.582+112A>C
f1090	-	Sc0000928	676133	ANN=G	upstream_gene_variant	MODIFIER	CSA014219	CSA014219	transcript	CSA014219.1	Coding		c.-198A>G					3639	,G	intergenic_region	MODIFIER	CSA014218-CSA014219	CSA014218-CSA014219	intergenic_region	CSA014218-CSA014219
f1091	+	Sc0000632	635393	ANN=T	intergenic_region	MODIFIER	CSA021038-CSA021039	CSA021038-CSA021039	intergenic_region	CSA021038-CSA021039
f1093	+	Sc0003448	137884	ANN=T	intergenic_region	MODIFIER	CSA031724-CSA031725	CSA031724-CSA031725	intergenic_region	CSA031724-CSA031725
f1094	-	xpSc0055312	18022	ANN=A	intergenic_region	MODIFIER	CSA015518	CSA015518	intergenic_region	CSA015518
f1097	-	Sc0003602	134867	ANN=C	downstream_gene_variant	MODIFIER	CSA029553	CSA029553	transcript	CSA029553.1	Coding		c.*1476T>C					3520
f1108	-	Sc0001341	463349	ANN=C	intergenic_region	MODIFIER	CSA034004-CSA034006	CSA034004-CSA034006	intergenic_region	CSA034004-CSA034006
f1110	+	xpSc0054520	48359	ANN=G	downstream_gene_variant	MODIFIER	CSA019099	CSA019099	transcript	CSA019099.1	Coding		c.*1524T>C					1714	,G	intergenic_region	MODIFIER	CSA019098-CSA019099	CSA019098-CSA019099	intergenic_region	CSA019098-CSA019099
f1110	+	xpSc0054520	48377	ANN=C	downstream_gene_variant	MODIFIER	CSA019099	CSA019099	transcript	CSA019099.1	Coding		c.*1524A>G					1696	,C	intergenic_region	MODIFIER	CSA019098-CSA019099	CSA019098-CSA019099	intergenic_region	CSA019098-CSA019099
f1111	+	Sc0004041	136306	ANN=T	splice_region_variant&intron_variant	LOW	CSA035185	CSA035185	transcript	CSA035185.1	Coding	2/14	c.69+3G>A
f1112	+	Sc0001785	148760	ANN=T	intron_variant	MODIFIER	CSA013725	CSA013725	transcript	CSA013725.1	Coding	4/9	c.357+2988C>T
f1115	+	Sc0005371	43949	ANN=A	upstream_gene_variant	MODIFIER	CSA006839	CSA006839	transcript	CSA006839.1	Coding		c.-1T>A					2762	,A	intergenic_region	MODIFIER	CSA006840-CSA006839	CSA006840-CSA006839	intergenic_region	CSA006840-CSA006839
f1116	-	Sc0001223	348224	ANN=T	intergenic_region	MODIFIER	CSA029751-CSA029752	CSA029751-CSA029752	intergenic_region	CSA029751-CSA029752
m1051	+	Sc0000364	718683	ANN=C	intergenic_region	MODIFIER	CSA005960-CSA005961	CSA005960-CSA005961	intergenic_region	CSA005960-CSA005961
f1121	-	xpSc0053304	104293	ANN=A	intergenic_region	MODIFIER	CSA025309	CSA025309	intergenic_region	CSA025309
f1124	-	Sc0000428	223781	ANN=T	upstream_gene_variant	MODIFIER	CSA018755	CSA018755	transcript	CSA018755.1	Coding		c.-1C>T					3213	,T	downstream_gene_variant	MODIFIER	CSA018753	CSA018753	transcript	CSA018753.1	Coding		c.*831C>T					3447	,T	downstream_gene_variant	MODIFIER	CSA018754	CSA018754	transcript	CSA018754.1	Coding		c.*198C>T					416	,T
f1130	+	Sc0001706	290439	ANN=A	intergenic_region	MODIFIER	CSA025072-CSA025073	CSA025072-CSA025073	intergenic_region	CSA025072-CSA025073
f1136	-	xpSc0053443	13196	ANN=G	intergenic_region	MODIFIER	CSA036716	CSA036716	intergenic_region	CSA036716
f1136	-	xpSc0053443	13189	ANN=C	intergenic_region	MODIFIER	CSA036716	CSA036716	intergenic_region	CSA036716
f1136	-	xpSc0053443	13176	ANN=A	intergenic_region	MODIFIER	CSA036716	CSA036716	intergenic_region	CSA036716
f1141	+	xpSc0053761	21840	ANN=T	intergenic_region	MODIFIER	CSA017880	CSA017880	intergenic_region	CSA017880
f1143	+	xfSc0035447	609	ANN=C	intergenic_region	MODIFIER
f1144	-	Sc0005877	17828	ANN=A	intergenic_region	MODIFIER	CSA011882	CSA011882	intergenic_region	CSA011882
f1145	-	Sc0000657	130925	ANN=T	intergenic_region	MODIFIER	CSA003060	CSA003060	intergenic_region	CSA003060
f1150	+	Sc0003439	190363	ANN=C	intergenic_region	MODIFIER
f1151	-	xpSc0053259	248336	ANN=T	synonymous_variant	LOW	CSA032348	CSA032348	transcript	CSA032348.1	Coding	1/1	c.300G>A	p.Pro100Pro	300/915	300/915	100/304		,T	downstream_gene_variant	MODIFIER	CSA032349	CSA032349	transcript	CSA032349.1	Coding		c.*3142G>A					1299
f1152	+	Sc0000012	26067	ANN=C	intergenic_region	MODIFIER	CSA010053	CSA010053	intergenic_region	CSA010053
f1154	-	Sc0003670	131628	ANN=T	upstream_gene_variant	MODIFIER	CSA024782	CSA024782	transcript	CSA024782.1	Coding		c.-1C>T					1920	,T	intergenic_region	MODIFIER	CSA024782	CSA024782	intergenic_region	CSA024782
f1160	-	Sc0002752	113250	ANN=C	intergenic_region	MODIFIER	CSA012986	CSA012986	intergenic_region	CSA012986
f1161	-	Sc0001930	53263	ANN=G	3_prime_UTR_variant	MODIFIER	CSA000045	CSA000045	transcript	CSA000045.1	Coding	13/13	c.*161A>G					161
f1174	+	Sc0000602	227170	ANN=A	intergenic_region	MODIFIER	CSA022661-CSA022662	CSA022661-CSA022662	intergenic_region	CSA022661-CSA022662
f1177	+	Sc0002622	8205	ANN=G	intergenic_region	MODIFIER	CSA032807	CSA032807	intergenic_region	CSA032807
f1179	+	xfSc0000091	20956	ANN=G	missense_variant	MODERATE	CSA020060	CSA020060	transcript	CSA020060.1	Coding	3/12	c.363A>C	p.Glu121Asp	518/2864	363/2709	121/902
f1186	+	Sc0003251	195437	ANN=T	intergenic_region	MODIFIER	CSA004078-CSA004075	CSA004078-CSA004075	intergenic_region	CSA004078-CSA004075
f1190	+	Sc0000157	578040	ANN=G	upstream_gene_variant	MODIFIER	CSA012919	CSA012919	transcript	CSA012919.1	Coding		c.-1T>C					4272	,G	intergenic_region	MODIFIER	CSA012919-CSA012920	CSA012919-CSA012920	intergenic_region	CSA012919-CSA012920
f1194	-	Sc0000042	335536	ANN=T	downstream_gene_variant	MODIFIER	CSA006253	CSA006253	transcript	CSA006253.1	Coding		c.*2667C>A					2247	,T	intergenic_region	MODIFIER	CSA006253	CSA006253	intergenic_region	CSA006253
f1197	+	Sc0000398	340499	ANN=G	intergenic_region	MODIFIER	CSA015683-CSA015684	CSA015683-CSA015684	intergenic_region	CSA015683-CSA015684
f1202	-	Sc0004662	89689	ANN=C	intergenic_region	MODIFIER
f1219	-	Sc0000928	655372	ANN=T	upstream_gene_variant	MODIFIER	CSA014218	CSA014218	transcript	CSA014218.1	Coding		c.-50A>T					3586	,T	intergenic_region	MODIFIER	CSA014214-CSA014218	CSA014214-CSA014218	intergenic_region	CSA014214-CSA014218
f1223	+	Sc0000122	772738	ANN=A	intergenic_region	MODIFIER	CSA022039-CSA022040	CSA022039-CSA022040	intergenic_region	CSA022039-CSA022040
f1225	-	Sc0002220	197929	ANN=G	intron_variant	MODIFIER	CSA019852	CSA019852	transcript	CSA019852.1	Coding	5/5	c.1228+47T>C
f1225	-	Sc0002220	197922	ANN=A	intron_variant	MODIFIER	CSA019852	CSA019852	transcript	CSA019852.1	Coding	5/5	c.1228+54C>T
f1227	+	xfSc0000417	124027	ANN=T	synonymous_variant	LOW	CSA019391	CSA019391	transcript	CSA019391.1	Coding	1/1	c.1455G>A	p.Ser485Ser	1455/2232	1455/2232	485/743
f1227	+	xfSc0000417	124048	ANN=G	synonymous_variant	LOW	CSA019391	CSA019391	transcript	CSA019391.1	Coding	1/1	c.1434G>C	p.Pro478Pro	1434/2232	1434/2232	478/743
f1228	-	Sc0002366	100428	ANN=T	upstream_gene_variant	MODIFIER	CSA028345	CSA028345	transcript	CSA028345.1	Coding		c.-1G>A					2750	,T	upstream_gene_variant	MODIFIER	CSA028340	CSA028340	transcript	CSA028340.1	Coding		c.-346C>T					1738	,T	intergenic_region	MODIFIER	CSA028345-CSA028340	CSA028345-CSA028340	intergenic_region	CSA028345-CSA028340
m1138	+	Sc0001088	458074	ANN=A	intergenic_region	MODIFIER	CSA008774-CSA008775	CSA008774-CSA008775	intergenic_region	CSA008774-CSA008775
f1233	-	Sc0000373	224489	ANN=G	intergenic_region	MODIFIER	CSA010367-CSA010368	CSA010367-CSA010368	intergenic_region	CSA010367-CSA010368
f1235	-	Sc0002409	67195	ANN=T	intergenic_region	MODIFIER	CSA001094	CSA001094	intergenic_region	CSA001094
f1240	-	Sc0001080	427153	ANN=G	upstream_gene_variant	MODIFIER	CSA010981	CSA010981	transcript	CSA010981.1	Coding		c.-1T>C					4414
f1240	-	Sc0001080	427149	ANN=G	upstream_gene_variant	MODIFIER	CSA010981	CSA010981	transcript	CSA010981.1	Coding		c.-1T>C					4410
f1242	-	Sc0002141	319922	ANN=A	intergenic_region	MODIFIER	CSA013362	CSA013362	intergenic_region	CSA013362
m1871	+	Sc0001350	502886	ANN=G	intergenic_region	MODIFIER
f1250	-	Sc0001960	124089	ANN=A	intergenic_region	MODIFIER	CSA025634	CSA025634	intergenic_region	CSA025634
f1255	+	Sc0002364	338318	ANN=T	downstream_gene_variant	MODIFIER	CSA010949	CSA010949	transcript	CSA010949.1	Coding		c.*1491G>A					156	,T	intergenic_region	MODIFIER	CSA010948-CSA010949	CSA010948-CSA010949	intergenic_region	CSA010948-CSA010949
f1257	-	xfSc0000759	66450	ANN=T	intergenic_region	MODIFIER	CSA026495	CSA026495	intergenic_region	CSA026495
f1259	+	Sc0003416	86592	ANN=C	intergenic_region	MODIFIER	CSA022143-CSA022144	CSA022143-CSA022144	intergenic_region	CSA022143-CSA022144
f1260	+	Sc0002849	223807	ANN=C	intron_variant	MODIFIER	CSA002496	CSA002496	transcript	CSA002496.1	Coding	1/2	c.200+814T>C
f1263	-	xfSc0000854	67030	ANN=T	downstream_gene_variant	MODIFIER	CSA004685	CSA004685	transcript	CSA004685.1	Coding		c.*1740C>T					4472	,T	intron_variant	MODIFIER	CSA004686	CSA004686	transcript	CSA004686.1	Coding	42860	c.748-206G>A
f1265	+	Sc0002353	87799	ANN=G	intergenic_region	MODIFIER	CSA003895-CSA003896	CSA003895-CSA003896	intergenic_region	CSA003895-CSA003896
f1266	+	Sc0000015	754407	ANN=T	upstream_gene_variant	MODIFIER	CSA022482	CSA022482	transcript	CSA022482.1	Coding		c.-1T>A					1767	,T	intergenic_region	MODIFIER	CSA022482-CSA022483	CSA022482-CSA022483	intergenic_region	CSA022482-CSA022483
f1277	-	xfSc0000076	237688	ANN=G	intergenic_region	MODIFIER	CSA031545	CSA031545	intergenic_region	CSA031545
f1279	+	Sc0004357	6754	ANN=A	intron_variant	MODIFIER	CSA003595	CSA003595	transcript	CSA003595.1	Coding	2/6	c.379-151G>A
f1285	-	Sc0001671	217380	ANN=A	upstream_gene_variant	MODIFIER	CSA023688	CSA023688	transcript	CSA023688.1	Coding		c.-57A>T					280
f1287	+	Sc0002430	184508	ANN=T	intergenic_region	MODIFIER
m1195	+	xfSc0000144	151755	ANN=G	synonymous_variant	LOW	CSA023657	CSA023657	transcript	CSA023657.1	Coding	3/12	c.267T>C	p.Tyr89Tyr	802/1981	267/1158	89/385
f1292	-	Sc0002083	386564	ANN=T	intergenic_region	MODIFIER	CSA033164-CSA033163	CSA033164-CSA033163	intergenic_region	CSA033164-CSA033163
f1294	+	Sc0002325	155603	ANN=T	intergenic_region	MODIFIER	CSA012296-CSA012297	CSA012296-CSA012297	intergenic_region	CSA012296-CSA012297
f1294	+	Sc0002325	155617	ANN=A	intergenic_region	MODIFIER	CSA012296-CSA012297	CSA012296-CSA012297	intergenic_region	CSA012296-CSA012297
f1301	+	Sc0000114	623133	ANN=T	missense_variant	MODERATE	CSA006712	CSA006712	transcript	CSA006712.1	Coding	1/2	c.77G>A	p.Gly26Asp	142/964	77/675	26/224		,T	downstream_gene_variant	MODIFIER	CSA006710	CSA006710	transcript	CSA006710.1	Coding		c.*844C>T					3212	,T	downstream_gene_variant	MODIFIER	CSA006711	CSA006711	transcript	CSA006711.1	Coding		c.*441C>T					2109
m1200	-	Sc0000527	450266	ANN=C	intron_variant	MODIFIER	CSA019578	CSA019578	transcript	CSA019578.1	Coding	8/8	c.2362+13G>C
f1311	-	Sc0002360	326450	ANN=G	upstream_gene_variant	MODIFIER	CSA015741	CSA015741	transcript	CSA015741.1	Coding		c.-1T>G					2943	,G	intergenic_region	MODIFIER	CSA015740-CSA015741	CSA015740-CSA015741	intergenic_region	CSA015740-CSA015741
f1312	-	Sc0004540	25443	ANN=A	upstream_gene_variant	MODIFIER	CSA004733	CSA004733	transcript	CSA004733.1	Coding		c.-1G>A					25	,A	intergenic_region	MODIFIER	CSA004733	CSA004733	intergenic_region	CSA004733
f1314	-	xpSc0053868	127579	ANN=G	intergenic_region	MODIFIER
f1325	-	Sc0004809	104694	ANN=C	intergenic_region	MODIFIER
f1325	-	Sc0004809	104687	ANN=C	intergenic_region	MODIFIER
f1335	+	Sc0000641	646116	ANN=G	downstream_gene_variant	MODIFIER	CSA001405	CSA001405	transcript	CSA001405.1	Coding		c.*690T>C					1662	,G	intergenic_region	MODIFIER	CSA001402-CSA001405	CSA001402-CSA001405	intergenic_region	CSA001402-CSA001405
f1335	+	Sc0000641	646117	ANN=C	downstream_gene_variant	MODIFIER	CSA001405	CSA001405	transcript	CSA001405.1	Coding		c.*690A>G					1661	,C	intergenic_region	MODIFIER	CSA001402-CSA001405	CSA001402-CSA001405	intergenic_region	CSA001402-CSA001405
f1337	-	Sc0004253	88327	ANN=A	intergenic_region	MODIFIER
f1344	+	Sc0002999	223972	ANN=T	intergenic_region	MODIFIER
f1346	-	Sc0002526	238950	ANN=C	intergenic_region	MODIFIER
f1351	-	Sc0004685	94369	ANN=G	intergenic_region	MODIFIER	CSA021765	CSA021765	intergenic_region	CSA021765
f1352	-	Sc0000356	612946	ANN=G	intergenic_region	MODIFIER	CSA017660-CSA017665	CSA017660-CSA017665	intergenic_region	CSA017660-CSA017665
f1357	-	Sc0001854	111245	ANN=T	intergenic_region	MODIFIER	CSA016307-CSA016308	CSA016307-CSA016308	intergenic_region	CSA016307-CSA016308
f1358	-	Sc0000229	1007005	ANN=T	missense_variant	MODERATE	CSA014146	CSA014146	transcript	CSA014146.1	Coding	1/1	c.1862C>T	p.Thr621Met	1862/1896	1862/1896	621/631
f1360	+	Sc0002394	74220	ANN=G	downstream_gene_variant	MODIFIER	CSA023932	CSA023932	transcript	CSA023932.1	Coding		c.*423C>G					3248	,G	intron_variant	MODIFIER	CSA023933	CSA023933	transcript	CSA023933.1	Coding	42829	c.798+1306G>C
f1373	+	Sc0003686	59590	ANN=G	intergenic_region	MODIFIER	CSA026139	CSA026139	intergenic_region	CSA026139
f1379	+	Sc0005908	59136	ANN=C	intergenic_region	MODIFIER
f1383	+	Sc0004098	47975	ANN=A	intergenic_region	MODIFIER	CSA001937	CSA001937	intergenic_region	CSA001937
f1384	-	Sc0000198	362015	ANN=G	intergenic_region	MODIFIER	CSA028429-CSA028430	CSA028429-CSA028430	intergenic_region	CSA028429-CSA028430
f1385	+	Sc0001275	437433	ANN=T	intron_variant	MODIFIER	CSA025832	CSA025832	transcript	CSA025832.1	Coding	6/6	c.796-449C>T
f1389	+	xfSc0000625	8517	ANN=A	intergenic_region	MODIFIER	CSA002559	CSA002559	intergenic_region	CSA002559
f1389	+	xfSc0000625	8526	ANN=A	intergenic_region	MODIFIER	CSA002559	CSA002559	intergenic_region	CSA002559
f1394	+	xfSc0000386	36600	ANN=T	intergenic_region	MODIFIER	CSA004276	CSA004276	intergenic_region	CSA004276
f1394	+	xfSc0000386	36609	ANN=T	intergenic_region	MODIFIER	CSA004276	CSA004276	intergenic_region	CSA004276
m1275	-	Sc0000434	383394	ANN=A	upstream_gene_variant	MODIFIER	CSA014487	CSA014487	transcript	CSA014487.1	Coding		c.-229C>T					1148	,A	intergenic_region	MODIFIER	CSA014487-CSA014488	CSA014487-CSA014488	intergenic_region	CSA014487-CSA014488
f1405	-	Sc0003518	79327	ANN=T	intergenic_region	MODIFIER	CSA028552	CSA028552	intergenic_region	CSA028552
f1406	+	Sc0000218	1045239	ANN=A	synonymous_variant	LOW	CSA033719	CSA033719	transcript	CSA033719.1	Coding	7/8	c.1491C>T	p.Leu497Leu	1556/1952	1491/1887	497/628
f1408	-	Sc0004868	38015	ANN=A	intergenic_region	MODIFIER	CSA014185	CSA014185	intergenic_region	CSA014185
f1413	-	xpSc0054257	21986	ANN=A	upstream_gene_variant	MODIFIER	CSA004632	CSA004632	transcript	CSA004632.1	Coding		c.-62G>A					1400	,A	intergenic_region	MODIFIER	CSA004632	CSA004632	intergenic_region	CSA004632
f1415	+	Sc0000202	638528	ANN=G	downstream_gene_variant	MODIFIER	CSA023097	CSA023097	transcript	CSA023097.1	Coding		c.*705A>G					3133	,G	downstream_gene_variant	MODIFIER	CSA023099	CSA023099	transcript	CSA023099.1	Coding		c.*3647T>C					520	,G	intergenic_region	MODIFIER	CSA023097-CSA023099	CSA023097-CSA023099	intergenic_region	CSA023097-CSA023099
f1416	+	Sc0001592	194797	ANN=C	intergenic_region	MODIFIER	CSA028175-CSA028176	CSA028175-CSA028176	intergenic_region	CSA028175-CSA028176
f1419	-	xfSc0000006	171304	ANN=T	intergenic_region	MODIFIER	CSA030668-CSA030669	CSA030668-CSA030669	intergenic_region	CSA030668-CSA030669
f1420	-	Sc0000072	274634	ANN=C	downstream_gene_variant	MODIFIER	CSA007028	CSA007028	transcript	CSA007028.1	Coding		c.*1998T>C					756	,C	intergenic_region	MODIFIER	CSA007028-CSA007029	CSA007028-CSA007029	intergenic_region	CSA007028-CSA007029
f1423	+	xfSc0001531	44552	ANN=A	intergenic_region	MODIFIER
f1431	-	xfSc0000062	254069	ANN=A	intergenic_region	MODIFIER	CSA005291-CSA005292	CSA005291-CSA005292	intergenic_region	CSA005291-CSA005292
f1436	-	Sc0002278	227949	ANN=A	intergenic_region	MODIFIER
f1437	+	Sc0001160	608760	ANN=C	intergenic_region	MODIFIER
f1439	+	xpSc0058207	344	ANN=T	intergenic_region	MODIFIER
f1453	+	xpSc0053433	182922	ANN=T	upstream_gene_variant	MODIFIER	CSA019840	CSA019840	transcript	CSA019840.1	Coding		c.-83C>T					1323	,T	upstream_gene_variant	MODIFIER	CSA019841	CSA019841	transcript	CSA019841.1	Coding		c.-1C>T					3500	,T	downstream_gene_variant	MODIFIER	CSA019839	CSA019839	transcript	CSA019839.1	Coding		c.*581C>T					3811	,T
f1455	+	Sc0000193	271224	ANN=A	3_prime_UTR_variant	MODIFIER	CSA026441	CSA026441	transcript	CSA026441.1	Coding	7/7	c.*104C>T					104
f1465	+	xfSc0001248	73157	ANN=A	intergenic_region	MODIFIER
f1470	-	Sc0000253	49951	ANN=A	intron_variant	MODIFIER	CSA018844	CSA018844	transcript	CSA018844.1	Coding	2/5	c.242+532C>T
f1484	-	Sc0000209	666614	ANN=A	upstream_gene_variant	MODIFIER	CSA021757	CSA021757	transcript	CSA021757.1	Coding		c.-1C>A					1537	,A	intergenic_region	MODIFIER	CSA021756-CSA021757	CSA021756-CSA021757	intergenic_region	CSA021756-CSA021757
f1484	-	Sc0000209	666605	ANN=A	upstream_gene_variant	MODIFIER	CSA021757	CSA021757	transcript	CSA021757.1	Coding		c.-1G>A					1546	,A	intergenic_region	MODIFIER	CSA021756-CSA021757	CSA021756-CSA021757	intergenic_region	CSA021756-CSA021757
f1496	-	Sc0004024	183982	ANN=T	intergenic_region	MODIFIER
f1498	+	xpSc0053480	184656	ANN=A	intergenic_region	MODIFIER
f1504	-	Sc0001278	472741	ANN=G	intergenic_region	MODIFIER	CSA021308-CSA021309	CSA021308-CSA021309	intergenic_region	CSA021308-CSA021309
f1513	-	xfSc0008231	2880	ANN=T	intergenic_region	MODIFIER
f1528	-	Sc0000743	393132	ANN=G	missense_variant	MODERATE	CSA024663	CSA024663	transcript	CSA024663.1	Coding	1/3	c.229T>G	p.Ser77Ala	347/1137	229/768	77/255
f1537	-	Sc0001439	369208	ANN=T	intergenic_region	MODIFIER	CSA016099	CSA016099	intergenic_region	CSA016099
f1545	+	Sc0001619	20426	ANN=T	intergenic_region	MODIFIER	CSA027812	CSA027812	intergenic_region	CSA027812
f1570	-	Sc0000472	106509	ANN=C	intergenic_region	MODIFIER	CSA004996	CSA004996	intergenic_region	CSA004996
f1571	+	Sc0000839	31700	ANN=A	intergenic_region	MODIFIER	CSA027933	CSA027933	intergenic_region	CSA027933
f1578	-	Sc0001654	56120	ANN=C	intergenic_region	MODIFIER	CSA006739-CSA006742	CSA006739-CSA006742	intergenic_region	CSA006739-CSA006742
f1587	+	Sc0000421	292097	ANN=A	intergenic_region	MODIFIER	CSA001551-CSA001552	CSA001551-CSA001552	intergenic_region	CSA001551-CSA001552
f1590	-	Sc0001425	400423	ANN=T	intergenic_region	MODIFIER	CSA018235-CSA018236	CSA018235-CSA018236	intergenic_region	CSA018235-CSA018236
f1594	-	Sc0001543	331531	ANN=C	downstream_gene_variant	MODIFIER	CSA004549	CSA004549	transcript	CSA004549.1	Coding		c.*246T>C					687	,C	intergenic_region	MODIFIER	CSA004549-CSA004550	CSA004549-CSA004550	intergenic_region	CSA004549-CSA004550
f1594	-	Sc0001543	331528	ANN=G	downstream_gene_variant	MODIFIER	CSA004549	CSA004549	transcript	CSA004549.1	Coding		c.*246A>G					684	,G	intergenic_region	MODIFIER	CSA004549-CSA004550	CSA004549-CSA004550	intergenic_region	CSA004549-CSA004550
f1601	+	Sc0001581	411851	ANN=T	upstream_gene_variant	MODIFIER	CSA017178	CSA017178	transcript	CSA017178.1	Coding		c.-1C>T					1662	,T	intergenic_region	MODIFIER	CSA017177-CSA017178	CSA017177-CSA017178	intergenic_region	CSA017177-CSA017178
f1616	-	Sc0000005	1723118	ANN=G	intergenic_region	MODIFIER	CSA031769-CSA031770	CSA031769-CSA031770	intergenic_region	CSA031769-CSA031770
f1617	-	Sc0000249	482676	ANN=T	intergenic_region	MODIFIER	CSA032183-CSA032184	CSA032183-CSA032184	intergenic_region	CSA032183-CSA032184
f1622	-	Sc0000574	685881	ANN=C	3_prime_UTR_variant	MODIFIER	CSA001494	CSA001494	transcript	CSA001494.1	Coding	5/5	c.*50T>C					50
f1630	+	Sc0000319	743129	ANN=T	downstream_gene_variant	MODIFIER	CSA006885	CSA006885	transcript	CSA006885.1	Coding		c.*1316G>A					1731	,T	intergenic_region	MODIFIER	CSA006884-CSA006885	CSA006884-CSA006885	intergenic_region	CSA006884-CSA006885
f1632	-	Sc0000395	860923	ANN=T	missense_variant	MODERATE	CSA015918	CSA015918	transcript	CSA015918.1	Coding	1/14	c.169G>A	p.Val57Ile	169/1578	169/1578	57/525		,T	downstream_gene_variant	MODIFIER	CSA015915	CSA015915	transcript	CSA015915.1	Coding		c.*654C>T					4989	,T	downstream_gene_variant	MODIFIER	CSA015916	CSA015916	transcript	CSA015916.1	Coding		c.*582C>T					3797
f1642	-	xfSc0006672	3165	ANN=G	intergenic_region	MODIFIER
f1650	+	Sc0000369	207520	ANN=C	intergenic_region	MODIFIER	CSA026458-CSA026459	CSA026458-CSA026459	intergenic_region	CSA026458-CSA026459
f1659	+	Sc0001400	269860	ANN=C	intergenic_region	MODIFIER	CSA016004-CSA016005	CSA016004-CSA016005	intergenic_region	CSA016004-CSA016005
f1659	+	Sc0001400	269872	ANN=G	intergenic_region	MODIFIER	CSA016004-CSA016005	CSA016004-CSA016005	intergenic_region	CSA016004-CSA016005
f1676	-	Sc0003557	207332	ANN=T	intergenic_region	MODIFIER
m1558	-	Sc0000540	429669	ANN=G	downstream_gene_variant	MODIFIER	CSA019288	CSA019288	transcript	CSA019288.1	Coding		c.*792A>C					2018	,G	intergenic_region	MODIFIER	CSA019288	CSA019288	intergenic_region	CSA019288
f1687	-	Sc0005122	24604	ANN=C	intergenic_region	MODIFIER
f1687	-	Sc0005122	24588	ANN=T	intergenic_region	MODIFIER
f1715	-	Sc0000534	219642	ANN=G	missense_variant	MODERATE	CSA021118	CSA021118	transcript	CSA021118.1	Coding	3/4	c.1454A>G	p.Lys485Arg	1556/2376	1454/2274	485/757		,G	upstream_gene_variant	MODIFIER	CSA021119	CSA021119	transcript	CSA021119.1	Coding		c.-1A>G					1869
f1731	-	Sc0001798	213702	ANN=A	intergenic_region	MODIFIER
f1733	+	xfSc0000451	80070	ANN=T	intergenic_region	MODIFIER
f1756	+	Sc0002261	68538	ANN=A	intergenic_region	MODIFIER
f1756	+	Sc0002261	68540	ANN=A	intergenic_region	MODIFIER
f1758	-	Sc0000946	457014	ANN=T	intergenic_region	MODIFIER	CSA026541-CSA026543	CSA026541-CSA026543	intergenic_region	CSA026541-CSA026543
m746	-	Sc0002362	75220	ANN=T	intergenic_region	MODIFIER
f1777	-	Sc0002410	106677	ANN=C	upstream_gene_variant	MODIFIER	CSA024108	CSA024108	transcript	CSA024108.1	Coding		c.-424T>G					2564	,C	intergenic_region	MODIFIER	CSA024108-CSA024104	CSA024108-CSA024104	intergenic_region	CSA024108-CSA024104
f1779	-	Sc0004120	95794	ANN=T	downstream_gene_variant	MODIFIER	CSA016103	CSA016103	transcript	CSA016103.1	Coding		c.*2110C>T					3586	,T	intron_variant	MODIFIER	CSA016108	CSA016108	transcript	CSA016108.1	Coding	42804	c.1900-279G>A
f1796	+	Sc0003027	124512	ANN=C	missense_variant	MODERATE	CSA014082	CSA014082	transcript	CSA014082.1	Coding	4/4	c.500T>G	p.Met167Arg	500/1112	500/819	167/272
f1797	+	Sc0000336	543488	ANN=T	intergenic_region	MODIFIER	CSA012279-CSA012280	CSA012279-CSA012280	intergenic_region	CSA012279-CSA012280
m1703	+	xfSc0012007	632	ANN=T	intergenic_region	MODIFIER
f1805	-	Sc0000101	572235	ANN=G	missense_variant	MODERATE	CSA001334	CSA001334	transcript	CSA001334.1	Coding	3/14	c.292A>G	p.Ser98Gly	292/4173	292/4173	98/1390
f1808	-	xfSc0026638	32	ANN=G	intergenic_region	MODIFIER
f1812	+	Sc0004398	4553	ANN=A	upstream_gene_variant	MODIFIER	CSA001500	CSA001500	transcript	CSA001500.1	Coding		c.-1G>A					3872	,A	intergenic_region	MODIFIER	CSA001500	CSA001500	intergenic_region	CSA001500
f1819	+	Sc0003771	187485	ANN=A	intergenic_region	MODIFIER
f1827	-	Sc0003274	113184	ANN=C	downstream_gene_variant	MODIFIER	CSA035509	CSA035509	transcript	CSA035509.1	Coding		c.*2619A>C					833	,C	intergenic_region	MODIFIER	CSA035509-CSA035510	CSA035509-CSA035510	intergenic_region	CSA035509-CSA035510
f1859	+	Sc0000444	724114	ANN=G	downstream_gene_variant	MODIFIER	CSA000442	CSA000442	transcript	CSA000442.1	Coding		c.*1425A>G					2705	,G	intergenic_region	MODIFIER	CSA000442-CSA000443	CSA000442-CSA000443	intergenic_region	CSA000442-CSA000443
f1887	+	Sc0001468	335069	ANN=T	intergenic_region	MODIFIER
f1889	-	Sc0002371	338366	ANN=G	upstream_gene_variant	MODIFIER	CSA005862	CSA005862	transcript	CSA005862.1	Coding		c.-1A>G					4144	,G	intergenic_region	MODIFIER	CSA005863-CSA005862	CSA005863-CSA005862	intergenic_region	CSA005863-CSA005862
f1916	+	xpSc0053818	76090	ANN=C	intergenic_region	MODIFIER
f1920	+	Sc0003443	94976	ANN=T	intergenic_region	MODIFIER	CSA024150	CSA024150	intergenic_region	CSA024150
f1920	+	Sc0003443	94977	ANN=G	intergenic_region	MODIFIER	CSA024150	CSA024150	intergenic_region	CSA024150
f1926	+	Sc0002965	190420	ANN=A	intergenic_region	MODIFIER
f1926	+	Sc0002965	190421	ANN=T	intergenic_region	MODIFIER
f1931	-	Sc0000347	720355	ANN=A	intergenic_region	MODIFIER	CSA025536-CSA025537	CSA025536-CSA025537	intergenic_region	CSA025536-CSA025537
f1941	-	Sc0002287	95017	ANN=T	intergenic_region	MODIFIER	CSA014301-CSA014303	CSA014301-CSA014303	intergenic_region	CSA014301-CSA014303
f1964	-	Sc0002131	295772	ANN=A	intron_variant	MODIFIER	CSA035486	CSA035486	transcript	CSA035486.1	Coding	9/38	c.882+6413C>T
f1966	-	Sc0005076	46917	ANN=A	downstream_gene_variant	MODIFIER	CSA019172	CSA019172	transcript	CSA019172.1	Coding		c.*1764G>A					1956	,A	intergenic_region	MODIFIER	CSA019172-CSA019173	CSA019172-CSA019173	intergenic_region	CSA019172-CSA019173
m1179	-	Sc0002240	8511	ANN=C	synonymous_variant	LOW	CSA011201	CSA011201	transcript	CSA011201.1	Coding	2/4	c.375T>C	p.Ala125Ala	522/2141	375/1569	125/522
f1972	+	xpSc0055727	16119	ANN=G	downstream_gene_variant	MODIFIER	CSA000519	CSA000519	transcript	CSA000519.1	Coding		c.*1656A>C					390	,G	intergenic_region	MODIFIER	CSA000519	CSA000519	intergenic_region	CSA000519
f1983	+	Sc0000767	501426	ANN=C	intergenic_region	MODIFIER	CSA010287-CSA010288	CSA010287-CSA010288	intergenic_region	CSA010287-CSA010288
f1991	+	Sc0002116	164574	ANN=A	intron_variant	MODIFIER	CSA016089	CSA016089	transcript	CSA016089.1	Coding	10/12	c.1187-1126G>T
f1994	-	Sc0001955	38581	ANN=C	downstream_gene_variant	MODIFIER	CSA023015	CSA023015	transcript	CSA023015.1	Coding		c.*294T>G					2454	,C	intergenic_region	MODIFIER	CSA023015	CSA023015	intergenic_region	CSA023015
f2014	+	Sc0003580	10977	ANN=C	downstream_gene_variant	MODIFIER	CSA023242	CSA023242	transcript	CSA023242.1	Coding		c.*729A>G					1248	,C	intergenic_region	MODIFIER	CSA023242	CSA023242	intergenic_region	CSA023242
f2018	+	Sc0001681	166820	ANN=A	intergenic_region	MODIFIER	CSA031431	CSA031431	intergenic_region	CSA031431
f2020	-	Sc0001265	29522	ANN=G	intergenic_region	MODIFIER	CSA000222	CSA000222	intergenic_region	CSA000222
f2022	+	xpSc0053909	7573	ANN=T	intergenic_region	MODIFIER
f2034	-	Sc0000077	567944	ANN=A	intergenic_region	MODIFIER	CSA006287-CSA006288	CSA006287-CSA006288	intergenic_region	CSA006287-CSA006288
m2	-	Sc0002044	322972	ANN=T	missense_variant	MODERATE	CSA005890	CSA005890	transcript	CSA005890.1	Coding	9/9	c.1036G>A	p.Val346Ile	1036/1068	1036/1068	346/355
m6	-	Sc0004357	159616	ANN=C	intergenic_region	MODIFIER
m7	-	Sc0001165	298144	ANN=C	downstream_gene_variant	MODIFIER	CSA006409	CSA006409	transcript	CSA006409.1	Coding		c.*627T>C					181	,C	intergenic_region	MODIFIER	CSA006409-CSA006410	CSA006409-CSA006410	intergenic_region	CSA006409-CSA006410
m8	+	Sc0004488	41049	ANN=T	downstream_gene_variant	MODIFIER	CSA003275	CSA003275	transcript	CSA003275.1	Coding		c.*1350C>T					3591	,T	intron_variant	MODIFIER	CSA003276	CSA003276	transcript	CSA003276.1	Coding	42831	c.660-835G>A
m9	-	Sc0002502	219250	ANN=T	intergenic_region	MODIFIER
m10	+	Sc0000802	534429	ANN=T	intergenic_region	MODIFIER
m15	+	Sc0004983	104567	ANN=T	intergenic_region	MODIFIER
m18	+	Sc0003794	100878	ANN=G	missense_variant	MODERATE	CSA022912	CSA022912	transcript	CSA022912.1	Coding	1/1	c.899G>C	p.Gly300Ala	899/1029	899/1029	300/342
m20	+	Sc0001918	85215	ANN=G	intergenic_region	MODIFIER	CSA008186	CSA008186	intergenic_region	CSA008186
m24	-	Sc0002687	177227	ANN=T	intergenic_region	MODIFIER	CSA006518-CSA006520	CSA006518-CSA006520	intergenic_region	CSA006518-CSA006520
m25	-	Sc0002431	318599	ANN=C	intergenic_region	MODIFIER	CSA003127-CSA003128	CSA003127-CSA003128	intergenic_region	CSA003127-CSA003128
m26	-	Sc0000054	582210	ANN=T	missense_variant&splice_region_variant	MODERATE	CSA017348	CSA017348	transcript	CSA017348.1	Coding	1/9	c.29G>T	p.Arg10Leu	29/1508	29/1167	10/388		,T	downstream_gene_variant	MODIFIER	CSA017347	CSA017347	transcript	CSA017347.1	Coding		c.*786G>T					2879
m27	-	Sc0001665	376482	ANN=G	intergenic_region	MODIFIER
m39	+	xfSc0024473	278	ANN=A	intergenic_region	MODIFIER
m40	-	xfSc0000260	166305	ANN=G	upstream_gene_variant	MODIFIER	CSA024480	CSA024480	transcript	CSA024480.1	Coding		c.-1A>G					3863	,G	intergenic_region	MODIFIER	CSA024479-CSA024480	CSA024479-CSA024480	intergenic_region	CSA024479-CSA024480
m47	-	Sc0003011	214321	ANN=A	upstream_gene_variant	MODIFIER	CSA023415	CSA023415	transcript	CSA023415.1	Coding		c.-1G>A					3765	,A	intergenic_region	MODIFIER	CSA023415	CSA023415	intergenic_region	CSA023415
m48	-	Sc0000355	10912	ANN=T	downstream_gene_variant	MODIFIER	CSA035283	CSA035283	transcript	CSA035283.1	Coding		c.*1275G>A					190	,T	intergenic_region	MODIFIER	CSA035283	CSA035283	intergenic_region	CSA035283
m54	-	xpSc0053289	294972	ANN=G	intergenic_region	MODIFIER
m57	+	xpSc0054649	57175	ANN=C	intergenic_region	MODIFIER
m59	+	Sc0000849	182188	ANN=T	downstream_gene_variant	MODIFIER	CSA020235	CSA020235	transcript	CSA020235.1	Coding		c.*537C>T					997	,T	intergenic_region	MODIFIER	CSA020235-CSA020236	CSA020235-CSA020236	intergenic_region	CSA020235-CSA020236
m67	-	Sc0000551	485974	ANN=G	upstream_gene_variant	MODIFIER	CSA017430	CSA017430	transcript	CSA017430.1	Coding		c.-1T>C					855	,G	intergenic_region	MODIFIER	CSA017430-CSA017431	CSA017430-CSA017431	intergenic_region	CSA017430-CSA017431
m68	+	Sc0001946	161548	ANN=T	downstream_gene_variant	MODIFIER	CSA011311	CSA011311	transcript	CSA011311.1	Coding		c.*48T>A					2535	,T	downstream_gene_variant	MODIFIER	CSA011312	CSA011312	transcript	CSA011312.1	Coding		c.*714T>A					4293	,T	intergenic_region	MODIFIER	CSA011311	CSA011311	intergenic_region	CSA011311
m69	-	Sc0001519	383700	ANN=A	upstream_gene_variant	MODIFIER	CSA018420	CSA018420	transcript	CSA018420.1	Coding		c.-46A>T					2915	,A	intergenic_region	MODIFIER	CSA018420-CSA018422	CSA018420-CSA018422	intergenic_region	CSA018420-CSA018422
m70	+	Sc0005374	51603	ANN=G	intergenic_region	MODIFIER
m71	-	xpSc0054538	11796	ANN=T	intergenic_region	MODIFIER
m73	-	xpSc0053334	265867	ANN=C	intergenic_region	MODIFIER	CSA006252	CSA006252	intergenic_region	CSA006252
m73	-	xpSc0053334	265859	ANN=A	intergenic_region	MODIFIER	CSA006252	CSA006252	intergenic_region	CSA006252
m75	+	Sc0000075	680788	ANN=T	intergenic_region	MODIFIER	CSA021054-CSA021055	CSA021054-CSA021055	intergenic_region	CSA021054-CSA021055
m78	+	Sc0003554	176901	ANN=G	upstream_gene_variant	MODIFIER	CSA018462	CSA018462	transcript	CSA018462.1	Coding		c.-1A>G					1105	,G	intergenic_region	MODIFIER	CSA018463-CSA018462	CSA018463-CSA018462	intergenic_region	CSA018463-CSA018462
m84	-	Sc0004120	34653	ANN=G	intergenic_region	MODIFIER	CSA016103	CSA016103	intergenic_region	CSA016103
m84	-	Sc0004120	34645	ANN=C	intergenic_region	MODIFIER	CSA016103	CSA016103	intergenic_region	CSA016103
m88	+	Sc0000351	673046	ANN=C	intergenic_region	MODIFIER	CSA004659-CSA004660	CSA004659-CSA004660	intergenic_region	CSA004659-CSA004660
m91	+	Sc0001487	468304	ANN=T	intergenic_region	MODIFIER
m93	-	Sc0000684	319320	ANN=A	intergenic_region	MODIFIER	CSA009985-CSA009986	CSA009985-CSA009986	intergenic_region	CSA009985-CSA009986
m97	-	Sc0000314	556820	ANN=C	intergenic_region	MODIFIER	CSA022901-CSA022902	CSA022901-CSA022902	intergenic_region	CSA022901-CSA022902
m97	-	Sc0000314	556805	ANN=G	intergenic_region	MODIFIER	CSA022901-CSA022902	CSA022901-CSA022902	intergenic_region	CSA022901-CSA022902
m103	-	Sc0000226	740746	ANN=T	intergenic_region	MODIFIER	CSA024193-CSA024194	CSA024193-CSA024194	intergenic_region	CSA024193-CSA024194
m104	+	Sc0002253	41680	ANN=A	intergenic_region	MODIFIER	CSA013562-CSA013563	CSA013562-CSA013563	intergenic_region	CSA013562-CSA013563
m105	-	xfSc0000264	9151	ANN=T	missense_variant	MODERATE	CSA019959	CSA019959	transcript	CSA019959.1	Coding	1/3	c.983C>T	p.Ser328Leu	1139/1884	983/1728	328/575
m106	-	Sc0000528	196091	ANN=C	intergenic_region	MODIFIER	CSA034139-CSA034140	CSA034139-CSA034140	intergenic_region	CSA034139-CSA034140
m109	+	Sc0002608	287660	ANN=C	intergenic_region	MODIFIER	CSA007161-CSA007162	CSA007161-CSA007162	intergenic_region	CSA007161-CSA007162
m113	-	Sc0005210	35474	ANN=G	missense_variant	MODERATE	CSA019496	CSA019496	transcript	CSA019496.1	Coding	8/15	c.646C>G	p.Leu216Val	1174/2019	646/1491	216/496
m113	-	Sc0005210	35472	ANN=T	missense_variant	MODERATE	CSA019496	CSA019496	transcript	CSA019496.1	Coding	8/15	c.644A>T	p.Asn215Ile	1172/2019	644/1491	215/496
m122	-	Sc0000988	476233	ANN=A	intergenic_region	MODIFIER
m128	-	Sc0000135	777920	ANN=C	intergenic_region	MODIFIER	CSA008615-CSA008616	CSA008615-CSA008616	intergenic_region	CSA008615-CSA008616
m132	+	Sc0000818	7696	ANN=T	downstream_gene_variant	MODIFIER	CSA015342	CSA015342	transcript	CSA015342.1	Coding		c.*279C>T					4897	WARNING_TRANSCRIPT_NO_START_CODON,T	intergenic_region	MODIFIER	CSA015342-CSA015343	CSA015342-CSA015343	intergenic_region	CSA015342-CSA015343
m134	-	Sc0001700	256133	ANN=T	intergenic_region	MODIFIER	CSA001915-CSA001917	CSA001915-CSA001917	intergenic_region	CSA001915-CSA001917
m136	-	Sc0003177	45953	ANN=A	intron_variant	MODIFIER	CSA032532	CSA032532	transcript	CSA032532.1	Coding	3/4	c.687+1089A>T
m146	-	Sc0000273	187299	ANN=G	intron_variant	MODIFIER	CSA003815	CSA003815	transcript	CSA003815.1	Coding	2/4	c.196-23A>G
m1367	+	Sc0000118	1055474	ANN=C	intergenic_region	MODIFIER	CSA030983-CSA030984	CSA030983-CSA030984	intergenic_region	CSA030983-CSA030984
m153	+	Sc0000551	484635	ANN=A	missense_variant&splice_region_variant	MODERATE	CSA017430	CSA017430	transcript	CSA017430.1	Coding	2/7	c.106C>T	p.Pro36Ser	106/1311	106/933	36/310		,A	downstream_gene_variant	MODIFIER	CSA017429	CSA017429	transcript	CSA017429.1	Coding		c.*1617G>A					3938
m154	+	xfSc0001389	68825	ANN=T	downstream_gene_variant	MODIFIER	CSA019076	CSA019076	transcript	CSA019076.1	Coding		c.*2301A>T					1115	,T	intron_variant	MODIFIER	CSA019080	CSA019080	transcript	CSA019080.1	Coding	42987	c.*13+185T>A
m159	-	Sc0000916	393841	ANN=G	synonymous_variant	LOW	CSA015604	CSA015604	transcript	CSA015604.1	Coding	2/4	c.573A>G	p.Gly191Gly	573/2284	573/1719	191/572		WARNING_TRANSCRIPT_NO_START_CODON
m162	+	Sc0000702	341130	ANN=A	intergenic_region	MODIFIER	CSA011096-CSA011097	CSA011096-CSA011097	intergenic_region	CSA011096-CSA011097
m162	+	Sc0000702	341131	ANN=C	intergenic_region	MODIFIER	CSA011096-CSA011097	CSA011096-CSA011097	intergenic_region	CSA011096-CSA011097
m167	-	Sc0000867	35098	ANN=A	downstream_gene_variant	MODIFIER	CSA007971	CSA007971	transcript	CSA007971.1	Coding		c.*366G>A					587	,A	intergenic_region	MODIFIER	CSA007971-CSA007972	CSA007971-CSA007972	intergenic_region	CSA007971-CSA007972
m170	-	Sc0001901	16893	ANN=A	intergenic_region	MODIFIER	CSA034487	CSA034487	intergenic_region	CSA034487
m172	-	Sc0003240	153978	ANN=G	intergenic_region	MODIFIER
m174	-	Sc0000590	662324	ANN=A	intergenic_region	MODIFIER
m175	-	Sc0000974	184551	ANN=C	downstream_gene_variant	MODIFIER	CSA022020	CSA022020	transcript	CSA022020.1	Coding		c.*246A>G					65	,C	downstream_gene_variant	MODIFIER	CSA022021	CSA022021	transcript	CSA022021.1	Coding		c.*2067A>G					4072	,C	intergenic_region	MODIFIER	CSA022019-CSA022020	CSA022019-CSA022020	intergenic_region	CSA022019-CSA022020
m192	+	Sc0001135	407348	ANN=T	intergenic_region	MODIFIER	CSA010683-CSA010684	CSA010683-CSA010684	intergenic_region	CSA010683-CSA010684
m198	+	Sc0000019	1768719	ANN=A	intergenic_region	MODIFIER	CSA034197-CSA034198	CSA034197-CSA034198	intergenic_region	CSA034197-CSA034198
m203	+	Sc0002711	65350	ANN=T	intergenic_region	MODIFIER	CSA035561	CSA035561	intergenic_region	CSA035561
m204	+	Sc0000804	711046	ANN=T	intergenic_region	MODIFIER
m212	-	xpSc0053756	55558	ANN=A	intron_variant	MODIFIER	CSA014339	CSA014339	transcript	CSA014339.1	Coding	2/5	c.661-1636G>T
m214	+	Sc0002300	224639	ANN=G	upstream_gene_variant	MODIFIER	CSA026988	CSA026988	transcript	CSA026988.1	Coding		c.-1T>C					3231	,G	downstream_gene_variant	MODIFIER	CSA026989	CSA026989	transcript	CSA026989.1	Coding		c.*420T>C					1746	,G	intergenic_region	MODIFIER	CSA026988-CSA026989	CSA026988-CSA026989	intergenic_region	CSA026988-CSA026989
m217	+	Sc0000016	2047358	ANN=A	intergenic_region	MODIFIER	CSA033088-CSA033089	CSA033088-CSA033089	intergenic_region	CSA033088-CSA033089
m221	+	Sc0005431	40787	ANN=T	intergenic_region	MODIFIER	CSA032288	CSA032288	intergenic_region	CSA032288
m235	-	Sc0005653	69873	ANN=T	downstream_gene_variant	MODIFIER	CSA013301	CSA013301	transcript	CSA013301.1	Coding		c.*708G>A					969	,T	intergenic_region	MODIFIER	CSA013300-CSA013301	CSA013300-CSA013301	intergenic_region	CSA013300-CSA013301
m239	-	Sc0001480	407749	ANN=A	intron_variant	MODIFIER	CSA035149	CSA035149	transcript	CSA035149.1	Coding	1/1	c.19+10G>A
m241	+	Sc0001139	505754	ANN=G	intergenic_region	MODIFIER
m242	-	xfSc0000711	8213	ANN=G	intron_variant	MODIFIER	CSA027085	CSA027085	transcript	CSA027085.1	Coding	1/2	c.167-1340C>G
m243	+	Sc0000798	446031	ANN=C	intergenic_region	MODIFIER	CSA005139-CSA005140	CSA005139-CSA005140	intergenic_region	CSA005139-CSA005140
m244	+	Sc0003945	116832	ANN=C	upstream_gene_variant	MODIFIER	CSA019739	CSA019739	transcript	CSA019739.1	Coding		c.-1T>C					878	,C	upstream_gene_variant	MODIFIER	CSA019740	CSA019740	transcript	CSA019740.1	Coding		c.-1T>C					1924	,C	intergenic_region	MODIFIER	CSA019748-CSA019739	CSA019748-CSA019739	intergenic_region	CSA019748-CSA019739
m245	-	Sc0000801	361428	ANN=T	upstream_gene_variant	MODIFIER	CSA008295	CSA008295	transcript	CSA008295.1	Coding		c.-1A>T					1514	,T	upstream_gene_variant	MODIFIER	CSA008296	CSA008296	transcript	CSA008296.1	Coding		c.-1A>T					3821	,T	downstream_gene_variant	MODIFIER	CSA008294	CSA008294	transcript	CSA008294.1	Coding		c.*567A>T					4470	,T
m246	+	xfSc0000075	231428	ANN=G	intergenic_region	MODIFIER	CSA017448	CSA017448	intergenic_region	CSA017448
m248	-	Sc0001056	40358	ANN=A	downstream_gene_variant	MODIFIER	CSA030865	CSA030865	transcript	CSA030865.1	Coding		c.*402T>A					1017	,A	intergenic_region	MODIFIER	CSA030865-CSA030867	CSA030865-CSA030867	intergenic_region	CSA030865-CSA030867
m249	-	Sc0000194	576450	ANN=C	upstream_gene_variant	MODIFIER	CSA024088	CSA024088	transcript	CSA024088.1	Coding		c.-1A>G					2061	,C	intergenic_region	MODIFIER	CSA024088-CSA024089	CSA024088-CSA024089	intergenic_region	CSA024088-CSA024089
m255	+	Sc0000041	234509	ANN=A	intergenic_region	MODIFIER	CSA029445-CSA029446	CSA029445-CSA029446	intergenic_region	CSA029445-CSA029446
m268	+	Sc0001293	345415	ANN=T	intergenic_region	MODIFIER	CSA027327	CSA027327	intergenic_region	CSA027327
m268	+	Sc0001293	345417	ANN=G	intergenic_region	MODIFIER	CSA027327	CSA027327	intergenic_region	CSA027327
m281	+	Sc0001231	132072	ANN=G	intron_variant	MODIFIER	CSA016645	CSA016645	transcript	CSA016645.1	Coding	4/8	c.452-1117A>G
m283	-	Sc0001985	181830	ANN=T	intron_variant	MODIFIER	CSA030964	CSA030964	transcript	CSA030964.1	Coding	9/23	c.1792+80C>A
m283	-	Sc0001985	181810	ANN=C	intron_variant	MODIFIER	CSA030964	CSA030964	transcript	CSA030964.1	Coding	9/23	c.1792+100A>G
m286	+	xpSc0055222	34117	ANN=T	intergenic_region	MODIFIER
m289	+	Sc0000119	1202823	ANN=T	intergenic_region	MODIFIER	CSA019284-CSA019286	CSA019284-CSA019286	intergenic_region	CSA019284-CSA019286
m302	+	Sc0000858	557289	ANN=G	downstream_gene_variant	MODIFIER	CSA022820	CSA022820	transcript	CSA022820.1	Coding		c.*693T>C					3681	,G	intergenic_region	MODIFIER	CSA022819-CSA022820	CSA022819-CSA022820	intergenic_region	CSA022819-CSA022820
m303	+	xfSc0000110	143120	ANN=T	intergenic_region	MODIFIER	CSA034791-CSA034790	CSA034791-CSA034790	intergenic_region	CSA034791-CSA034790
m304	+	Sc0004619	117555	ANN=A	downstream_gene_variant	MODIFIER	CSA023178	CSA023178	transcript	CSA023178.1	Coding		c.*1341G>T					4374	,A	intergenic_region	MODIFIER	CSA023178	CSA023178	intergenic_region	CSA023178
m325	+	Sc0001509	53140	ANN=G	intergenic_region	MODIFIER	CSA015919	CSA015919	intergenic_region	CSA015919
m332	-	Sc0006415	10227	ANN=T	intergenic_region	MODIFIER
m335	+	Sc0000122	233300	ANN=C	upstream_gene_variant	MODIFIER	CSA022031	CSA022031	transcript	CSA022031.1	Coding		c.-1A>G					1618	,C	intergenic_region	MODIFIER	CSA022031-CSA022033	CSA022031-CSA022033	intergenic_region	CSA022031-CSA022033
m336	+	Sc0001202	124200	ANN=T	intergenic_region	MODIFIER	CSA032445-CSA032446	CSA032445-CSA032446	intergenic_region	CSA032445-CSA032446
m344	-	Sc0000178	216993	ANN=A	intergenic_region	MODIFIER	CSA026158-CSA026159	CSA026158-CSA026159	intergenic_region	CSA026158-CSA026159
m346	-	Sc0002119	315022	ANN=G	intron_variant	MODIFIER	CSA004310	CSA004310	transcript	CSA004310.1	Coding	13/13	c.2005+347A>G
m351	+	Sc0001800	398693	ANN=A	downstream_gene_variant	MODIFIER	CSA000801	CSA000801	transcript	CSA000801.1	Coding		c.*489C>A					417	,A	intergenic_region	MODIFIER	CSA000801-CSA000802	CSA000801-CSA000802	intergenic_region	CSA000801-CSA000802
m354	-	Sc0005033	60857	ANN=G	synonymous_variant	LOW	CSA001159	CSA001159	transcript	CSA001159.1	Coding	2/4	c.441A>G	p.Gly147Gly	441/1453	441/1038	147/345
m355	+	Sc0004875	46585	ANN=T	intergenic_region	MODIFIER
m356	+	Sc0003146	210743	ANN=A	upstream_gene_variant	MODIFIER	CSA035990	CSA035990	transcript	CSA035990.1	Coding		c.-1G>A					885	,A	intergenic_region	MODIFIER	CSA035990	CSA035990	intergenic_region	CSA035990
m357	+	Sc0000336	108385	ANN=A	intergenic_region	MODIFIER	CSA012274	CSA012274	intergenic_region	CSA012274
m359	-	Sc0006442	27992	ANN=A	intergenic_region	MODIFIER
m361	-	Sc0000649	460473	ANN=G	missense_variant	MODERATE	CSA009615	CSA009615	transcript	CSA009615.1	Coding	3/9	c.358A>G	p.Ile120Val	358/1554	358/1554	120/517
m363	-	Sc0000392	799975	ANN=C	intergenic_region	MODIFIER	CSA028513-CSA028514	CSA028513-CSA028514	intergenic_region	CSA028513-CSA028514
m364	-	xfSc0003912	4571	ANN=C	missense_variant	MODERATE	CSA012005	CSA012005	transcript	CSA012005.1	Coding	1/1	c.732G>C	p.Glu244Asp	732/951	732/951	244/316
m365	+	xpSc0054477	31522	ANN=A	downstream_gene_variant	MODIFIER	CSA023637	CSA023637	transcript	CSA023637.1	Coding		c.*390G>A					4691	,A	downstream_gene_variant	MODIFIER	CSA023638	CSA023638	transcript	CSA023638.1	Coding		c.*1068C>T					4437	,A	intergenic_region	MODIFIER	CSA023637-CSA023638	CSA023637-CSA023638	intergenic_region	CSA023637-CSA023638
m369	+	Sc0002284	164553	ANN=G	intergenic_region	MODIFIER
m371	+	xfSc0006889	1417	ANN=A	intergenic_region	MODIFIER
m375	-	Sc0001955	92887	ANN=C	downstream_gene_variant	MODIFIER	CSA023022	CSA023022	transcript	CSA023022.1	Coding		c.*10005A>G					2058	,C	intergenic_region	MODIFIER	CSA023021-CSA023022	CSA023021-CSA023022	intergenic_region	CSA023021-CSA023022
m1482	+	xpSc0053282	356769	ANN=T	intergenic_region	MODIFIER	CSA005166-CSA005167	CSA005166-CSA005167	intergenic_region	CSA005166-CSA005167
m381	-	Sc0000365	420659	ANN=G	intergenic_region	MODIFIER	CSA024212-CSA024213	CSA024212-CSA024213	intergenic_region	CSA024212-CSA024213
m383	+	Sc0001232	440968	ANN=G	intergenic_region	MODIFIER	CSA036646-CSA036647	CSA036646-CSA036647	intergenic_region	CSA036646-CSA036647
m395	+	Sc0000860	55553	ANN=C	intergenic_region	MODIFIER	CSA027521	CSA027521	intergenic_region	CSA027521
m411	+	Sc0000650	362464	ANN=A	intron_variant	MODIFIER	CSA014050	CSA014050	transcript	CSA014050.1	Coding	9/20	c.1642-1341C>T
m416	+	Sc0000131	894586	ANN=T	intergenic_region	MODIFIER	CSA034475-CSA034476	CSA034475-CSA034476	intergenic_region	CSA034475-CSA034476
m417	+	Sc0005454	22407	ANN=T	intergenic_region	MODIFIER
m421	+	Sc0002711	294763	ANN=C	intergenic_region	MODIFIER
m430	+	Sc0002010	229850	ANN=A	upstream_gene_variant	MODIFIER	CSA024210	CSA024210	transcript	CSA024210.1	Coding		c.-1C>T					2645	,A	downstream_gene_variant	MODIFIER	CSA024207	CSA024207	transcript	CSA024207.1	Coding		c.*843C>T					544	,A	intergenic_region	MODIFIER	CSA024210-CSA024207	CSA024210-CSA024207	intergenic_region	CSA024210-CSA024207
m430	+	Sc0002010	229873	ANN=A	upstream_gene_variant	MODIFIER	CSA024210	CSA024210	transcript	CSA024210.1	Coding		c.-1C>T					2668	,A	downstream_gene_variant	MODIFIER	CSA024207	CSA024207	transcript	CSA024207.1	Coding		c.*843C>T					521	,A	intergenic_region	MODIFIER	CSA024210-CSA024207	CSA024210-CSA024207	intergenic_region	CSA024210-CSA024207
m432	-	Sc0000989	494054	ANN=G	intergenic_region	MODIFIER	CSA014856-CSA014857	CSA014856-CSA014857	intergenic_region	CSA014856-CSA014857
m433	-	Sc0000090	134404	ANN=G	downstream_gene_variant	MODIFIER	CSA028556	CSA028556	transcript	CSA028556.1	Coding		c.*1197A>G					808	,G	downstream_gene_variant	MODIFIER	CSA028559	CSA028559	transcript	CSA028559.1	Coding		c.*831T>C					114	,G	intergenic_region	MODIFIER	CSA028556-CSA028559	CSA028556-CSA028559	intergenic_region	CSA028556-CSA028559
m437	-	Sc0001147	158801	ANN=T	intergenic_region	MODIFIER	CSA009751	CSA009751	intergenic_region	CSA009751
m439	-	Sc0001450	120710	ANN=G	intergenic_region	MODIFIER	CSA022190-CSA022191	CSA022190-CSA022191	intergenic_region	CSA022190-CSA022191
m441	+	Sc0001901	29530	ANN=C	intron_variant	MODIFIER	CSA034487	CSA034487	transcript	CSA034487.1	Coding	1/2	c.482+593G>C
m444	-	Sc0000550	183245	ANN=C	upstream_gene_variant	MODIFIER	CSA027951	CSA027951	transcript	CSA027951.1	Coding		c.-649A>C					4333	,C	intergenic_region	MODIFIER	CSA027951	CSA027951	intergenic_region	CSA027951
m448	-	Sc0001728	334486	ANN=A	downstream_gene_variant	MODIFIER	CSA029710	CSA029710	transcript	CSA029710.1	Coding		c.*1269G>A					447	,A	intergenic_region	MODIFIER	CSA029710-CSA029714	CSA029710-CSA029714	intergenic_region	CSA029710-CSA029714
m449	+	Sc0002598	53157	ANN=G	intron_variant	MODIFIER	CSA035898	CSA035898	transcript	CSA035898.1	Coding	4/6	c.1234+428A>G						WARNING_TRANSCRIPT_NO_START_CODON
m457	-	Sc0003414	81173	ANN=C	intron_variant	MODIFIER	CSA013892	CSA013892	transcript	CSA013892.1	Coding	2/4	c.865-492T>C
m460	-	Sc0000949	285298	ANN=A	intergenic_region	MODIFIER	CSA027899-CSA027900	CSA027899-CSA027900	intergenic_region	CSA027899-CSA027900
m469	+	Sc0003201	223675	ANN=C	intergenic_region	MODIFIER
m469	+	Sc0003201	223678	ANN=T	intergenic_region	MODIFIER
m470	-	xfSc0000017	353830	ANN=C	intergenic_region	MODIFIER	CSA006098-CSA006100	CSA006098-CSA006100	intergenic_region	CSA006098-CSA006100
m475	+	xpSc0054045	9329	ANN=C	intergenic_region	MODIFIER
m477	-	Sc0001519	354784	ANN=T	missense_variant	MODERATE	CSA018418	CSA018418	transcript	CSA018418.1	Coding	4/5	c.830A>T	p.Lys277Met	830/1350	830/1350	277/449		,T	downstream_gene_variant	MODIFIER	CSA018421	CSA018421	transcript	CSA018421.1	Coding		c.*411A>T					1277
m477	-	Sc0001519	354781	ANN=T	missense_variant	MODERATE	CSA018418	CSA018418	transcript	CSA018418.1	Coding	4/5	c.827A>T	p.Glu276Val	827/1350	827/1350	276/449		,T	downstream_gene_variant	MODIFIER	CSA018421	CSA018421	transcript	CSA018421.1	Coding		c.*411A>T					1274
m485	-	Sc0004894	40347	ANN=T	upstream_gene_variant	MODIFIER	CSA003913	CSA003913	transcript	CSA003913.1	Coding		c.-1C>T					1398	,T	upstream_gene_variant	MODIFIER	CSA003914	CSA003914	transcript	CSA003914.1	Coding		c.-1C>T					3213	,T	upstream_gene_variant	MODIFIER	CSA003915	CSA003915	transcript	CSA003915.1	Coding		c.-1C>T					3636	,T
m486	+	xfSc0004263	1964	ANN=T	intergenic_region	MODIFIER
m490	-	Sc0001512	161188	ANN=T	intergenic_region	MODIFIER	CSA012814	CSA012814	intergenic_region	CSA012814
m491	-	Sc0001448	152187	ANN=C	intergenic_region	MODIFIER	CSA006159	CSA006159	intergenic_region	CSA006159
m493	+	xfSc0031537	714	ANN=C	intergenic_region	MODIFIER
m496	-	Sc0000800	453029	ANN=C	intergenic_region	MODIFIER	CSA008432-CSA008433	CSA008432-CSA008433	intergenic_region	CSA008432-CSA008433
m499	-	Sc0000715	189317	ANN=A	intergenic_region	MODIFIER	CSA003214-CSA003216	CSA003214-CSA003216	intergenic_region	CSA003214-CSA003216
m502	+	Sc0002668	261439	ANN=T	intergenic_region	MODIFIER
m504	-	Sc0001391	36653	ANN=A	downstream_gene_variant	MODIFIER	CSA022240	CSA022240	transcript	CSA022240.1	Coding		c.*903G>A					3861	,A	intergenic_region	MODIFIER	CSA022240-CSA022241	CSA022240-CSA022241	intergenic_region	CSA022240-CSA022241
m504	-	Sc0001391	36635	ANN=A	downstream_gene_variant	MODIFIER	CSA022240	CSA022240	transcript	CSA022240.1	Coding		c.*903G>A					3843	,A	intergenic_region	MODIFIER	CSA022240-CSA022241	CSA022240-CSA022241	intergenic_region	CSA022240-CSA022241
m506	-	Sc0001396	504000	ANN=C	intergenic_region	MODIFIER	CSA005490-CSA005491	CSA005490-CSA005491	intergenic_region	CSA005490-CSA005491
m506	-	Sc0001396	503998	ANN=C	intergenic_region	MODIFIER	CSA005490-CSA005491	CSA005490-CSA005491	intergenic_region	CSA005490-CSA005491
m515	-	Sc0000559	220650	ANN=T	missense_variant	MODERATE	CSA013871	CSA013871	transcript	CSA013871.1	Coding	1/1	c.479C>T	p.Ser160Leu	479/561	479/561	160/186
m519	+	Sc0001231	4252	ANN=G	upstream_gene_variant	MODIFIER	CSA016643	CSA016643	transcript	CSA016643.1	Coding		c.-1T>C					3289	,G	intergenic_region	MODIFIER	CSA016643-CSA016642	CSA016643-CSA016642	intergenic_region	CSA016643-CSA016642
m523	+	xfSc0001447	8146	ANN=T	intergenic_region	MODIFIER	CSA030994	CSA030994	intergenic_region	CSA030994
m526	+	Sc0004766	23749	ANN=C	downstream_gene_variant	MODIFIER	CSA028471	CSA028471	transcript	CSA028471.1	Coding		c.*864G>C					2780	,C	intergenic_region	MODIFIER	CSA028471-CSA028472	CSA028471-CSA028472	intergenic_region	CSA028471-CSA028472
m532	-	xpSc0054046	67386	ANN=C	intergenic_region	MODIFIER	CSA032070-CSA032071	CSA032070-CSA032071	intergenic_region	CSA032070-CSA032071
m537	+	Sc0004443	127844	ANN=T	intergenic_region	MODIFIER
m537	+	Sc0004443	127845	ANN=C	intergenic_region	MODIFIER
m538	-	Sc0002634	121644	ANN=T	intergenic_region	MODIFIER	CSA007730-CSA007738	CSA007730-CSA007738	intergenic_region	CSA007730-CSA007738
m540	-	Sc0002002	308252	ANN=T	missense_variant	MODERATE	CSA019822	CSA019822	transcript	CSA019822.1	Coding	2/5	c.190A>T	p.Thr64Ser	325/1119	190/720	64/239		,T	downstream_gene_variant	MODIFIER	CSA019821	CSA019821	transcript	CSA019821.1	Coding		c.*9393A>T					2186
m540	-	Sc0002002	308251	ANN=C	missense_variant	MODERATE	CSA019822	CSA019822	transcript	CSA019822.1	Coding	2/5	c.189G>C	p.Arg63Ser	324/1119	189/720	63/239		,C	downstream_gene_variant	MODIFIER	CSA019821	CSA019821	transcript	CSA019821.1	Coding		c.*9393G>C					2185
m541	+	Sc0003251	191579	ANN=A	intergenic_region	MODIFIER	CSA004078-CSA004075	CSA004078-CSA004075	intergenic_region	CSA004078-CSA004075
m559	+	xfSc0000952	2246	ANN=G	downstream_gene_variant	MODIFIER	CSA002433	CSA002433	transcript	CSA002433.1	Coding		c.*957A>C					2925	,G	intron_variant	MODIFIER	CSA002432	CSA002432	transcript	CSA002432.1	Coding	42800	c.283+131T>G
m564	+	Sc0001732	406371	ANN=A	intergenic_region	MODIFIER
m569	+	Sc0002405	210175	ANN=G	intergenic_region	MODIFIER	CSA020760-CSA020757	CSA020760-CSA020757	intergenic_region	CSA020760-CSA020757
m573	+	Sc0001977	163551	ANN=T	intergenic_region	MODIFIER	CSA003030-CSA003032	CSA003030-CSA003032	intergenic_region	CSA003030-CSA003032
m573	+	Sc0001977	163564	ANN=T	intergenic_region	MODIFIER	CSA003030-CSA003032	CSA003030-CSA003032	intergenic_region	CSA003030-CSA003032
m577	+	Sc0000431	260848	ANN=T	intergenic_region	MODIFIER	CSA021444	CSA021444	intergenic_region	CSA021444
m582	-	Sc0000501	87756	ANN=A	intergenic_region	MODIFIER	CSA016551	CSA016551	intergenic_region	CSA016551
m588	-	Sc0002553	325253	ANN=T	missense_variant	MODERATE	CSA030713	CSA030713	transcript	CSA030713.1	Coding	3/4	c.362G>T	p.Ser121Ile	362/1932	362/1932	121/643
m589	-	Sc0000330	815638	ANN=A	upstream_gene_variant	MODIFIER	CSA006797	CSA006797	transcript	CSA006797.1	Coding		c.-1G>A					2857	,A	intergenic_region	MODIFIER	CSA006796-CSA006797	CSA006796-CSA006797	intergenic_region	CSA006796-CSA006797
m590	-	xpSc0053507	187932	ANN=C	intergenic_region	MODIFIER	CSA026368-CSA026369	CSA026368-CSA026369	intergenic_region	CSA026368-CSA026369
m596	+	Sc0000082	1267805	ANN=A	upstream_gene_variant	MODIFIER	CSA025512	CSA025512	transcript	CSA025512.1	Coding		c.-1C>T					1646	,A	upstream_gene_variant	MODIFIER	CSA025513	CSA025513	transcript	CSA025513.1	Coding		c.-1C>T					531	,A	downstream_gene_variant	MODIFIER	CSA025514	CSA025514	transcript	CSA025514.1	Coding		c.*348C>T					114	,A
m605	+	Sc0001977	71759	ANN=C	intergenic_region	MODIFIER	CSA003029-CSA003031	CSA003029-CSA003031	intergenic_region	CSA003029-CSA003031
m614	+	Sc0000196	1074632	ANN=A	intergenic_region	MODIFIER	CSA014472-CSA014473	CSA014472-CSA014473	intergenic_region	CSA014472-CSA014473
m618	+	Sc0002186	258369	ANN=A	intergenic_region	MODIFIER	CSA027745-CSA027746	CSA027745-CSA027746	intergenic_region	CSA027745-CSA027746
m623	-	Sc0000566	298800	ANN=T	intergenic_region	MODIFIER	CSA031559-CSA031560	CSA031559-CSA031560	intergenic_region	CSA031559-CSA031560
m627	-	xfSc0000891	39819	ANN=C	intergenic_region	MODIFIER
m628	-	Sc0002271	374423	ANN=T	intergenic_region	MODIFIER
m629	+	xpSc0053603	8906	ANN=A	intergenic_region	MODIFIER	CSA021097	CSA021097	intergenic_region	CSA021097
m634	+	Sc0000253	128029	ANN=C	intergenic_region	MODIFIER	CSA018845-CSA018846	CSA018845-CSA018846	intergenic_region	CSA018845-CSA018846
m638	-	Sc0002595	270700	ANN=G	upstream_gene_variant	MODIFIER	CSA003687	CSA003687	transcript	CSA003687.1	Coding		c.-1A>G					4150	,G	intergenic_region	MODIFIER	CSA003687	CSA003687	intergenic_region	CSA003687
m643	-	xfSc0000310	172907	ANN=A	intron_variant	MODIFIER	CSA002792	CSA002792	transcript	CSA002792.1	Coding	9/15	c.2766-1457G>A
m645	-	Sc0000001	19517	ANN=A	intergenic_region	MODIFIER	CSA020349	CSA020349	intergenic_region	CSA020349
m647	+	Sc0003760	138602	ANN=T	intergenic_region	MODIFIER	CSA008321-CSA008322	CSA008321-CSA008322	intergenic_region	CSA008321-CSA008322
m659	+	xpSc0058058	373	ANN=A	intergenic_region	MODIFIER
m660	-	xfSc0000112	150289	ANN=G	intergenic_region	MODIFIER	CSA032709-CSA032710	CSA032709-CSA032710	intergenic_region	CSA032709-CSA032710
m664	+	Sc0002783	32852	ANN=A	missense_variant	MODERATE	CSA009889	CSA009889	transcript	CSA009889.1	Coding	1/4	c.394G>A	p.Gly132Ser	394/1416	394/1416	132/471
m672	-	Sc0000323	529397	ANN=C	intergenic_region	MODIFIER	CSA005271-CSA005274	CSA005271-CSA005274	intergenic_region	CSA005271-CSA005274
m678	+	Sc0002415	19945	ANN=A	intergenic_region	MODIFIER	CSA032072	CSA032072	intergenic_region	CSA032072
m680	-	Sc0003657	124503	ANN=T	intergenic_region	MODIFIER	CSA028320-CSA028317	CSA028320-CSA028317	intergenic_region	CSA028320-CSA028317
m680	-	Sc0003657	124502	ANN=G	intergenic_region	MODIFIER	CSA028320-CSA028317	CSA028320-CSA028317	intergenic_region	CSA028320-CSA028317
m681	-	Sc0000437	592245	ANN=C	missense_variant	MODERATE	CSA025757	CSA025757	transcript	CSA025757.1	Coding	5/5	c.268T>G	p.Ser90Ala	268/450	268/450	90/149		,C	upstream_gene_variant	MODIFIER	CSA025756	CSA025756	transcript	CSA025756.1	Coding		c.-1T>G					1305
m688	-	Sc0000021	94849	ANN=A	missense_variant	MODERATE	CSA036242	CSA036242	transcript	CSA036242.1	Coding	2/2	c.503G>T	p.Cys168Phe	503/525	503/525	168/174		,A	downstream_gene_variant	MODIFIER	CSA036239	CSA036239	transcript	CSA036239.1	Coding		c.*288C>A					4081	,A	downstream_gene_variant	MODIFIER	CSA036243	CSA036243	transcript	CSA036243.1	Coding		c.*399G>T					3440
m694	-	Sc0000089	429352	ANN=C	intron_variant	MODIFIER	CSA017335	CSA017335	transcript	CSA017335.1	Coding	2/12	c.160+655T>G
m697	+	Sc0000013	391477	ANN=G	intron_variant	MODIFIER	CSA011479	CSA011479	transcript	CSA011479.1	Coding	1/6	c.420+3487T>G
m698	+	xfSc0000102	35416	ANN=C	downstream_gene_variant	MODIFIER	CSA000934	CSA000934	transcript	CSA000934.1	Coding		c.*219A>G					3119	,C	downstream_gene_variant	MODIFIER	CSA000935	CSA000935	transcript	CSA000935.1	Coding		c.*1131A>G					4909	,C	intergenic_region	MODIFIER	CSA000933-CSA000934	CSA000933-CSA000934	intergenic_region	CSA000933-CSA000934
m700	-	Sc0000906	366969	ANN=A	intergenic_region	MODIFIER
m701	+	xpSc0053380	76845	ANN=G	intergenic_region	MODIFIER	CSA021265-CSA021266	CSA021265-CSA021266	intergenic_region	CSA021265-CSA021266
m708	-	Sc0001432	14992	ANN=A	intergenic_region	MODIFIER	CSA013862	CSA013862	intergenic_region	CSA013862
m709	+	xpSc0053996	3934	ANN=T	intergenic_region	MODIFIER	CSA006154	CSA006154	intergenic_region	CSA006154
m720	-	Sc0001417	325250	ANN=T	intergenic_region	MODIFIER	CSA004986-CSA004987	CSA004986-CSA004987	intergenic_region	CSA004986-CSA004987
m720	-	Sc0001417	325244	ANN=C	intergenic_region	MODIFIER	CSA004986-CSA004987	CSA004986-CSA004987	intergenic_region	CSA004986-CSA004987
m721	-	Sc0005213	55062	ANN=A	intron_variant	MODIFIER	CSA028548	CSA028548	transcript	CSA028548.1	Coding	5/6	c.817-250C>T
m1666	-	Sc0000297	921828	ANN=T	missense_variant	MODERATE	CSA001725	CSA001725	transcript	CSA001725.1	Coding	1/2	c.44G>T	p.Gly15Val	44/288	44/288	15/95		,T	downstream_gene_variant	MODIFIER	CSA001724	CSA001724	transcript	CSA001724.1	Coding		c.*11567G>T					4894	,T	downstream_gene_variant	MODIFIER	CSA001726	CSA001726	transcript	CSA001726.1	Coding		c.*444C>A					2358
m726	-	Sc0000740	316828	ANN=A	synonymous_variant	LOW	CSA029915	CSA029915	transcript	CSA029915.1	Coding	1/8	c.225T>A	p.Ile75Ile	225/1608	225/1608	75/535
m728	-	Sc0000312	282202	ANN=T	downstream_gene_variant	MODIFIER	CSA024762	CSA024762	transcript	CSA024762.1	Coding		c.*555T>A					3486	,T	intergenic_region	MODIFIER	CSA024761-CSA024762	CSA024761-CSA024762	intergenic_region	CSA024761-CSA024762
m728	-	Sc0000312	282181	ANN=G	downstream_gene_variant	MODIFIER	CSA024762	CSA024762	transcript	CSA024762.1	Coding		c.*555T>C					3507	,G	intergenic_region	MODIFIER	CSA024761-CSA024762	CSA024761-CSA024762	intergenic_region	CSA024761-CSA024762
m734	+	Sc0000015	212246	ANN=T	intergenic_region	MODIFIER	CSA022462-CSA022463	CSA022462-CSA022463	intergenic_region	CSA022462-CSA022463
m746	-	Sc0002362	75214	ANN=A	intergenic_region	MODIFIER
m750	-	Sc0001181	134682	ANN=T	intergenic_region	MODIFIER	CSA000131	CSA000131	intergenic_region	CSA000131
m752	-	Sc0001211	263821	ANN=G	intergenic_region	MODIFIER	CSA024637	CSA024637	intergenic_region	CSA024637
m759	+	Sc0000915	150709	ANN=T	intergenic_region	MODIFIER	CSA020535	CSA020535	intergenic_region	CSA020535
m759	+	Sc0000915	150710	ANN=C	intergenic_region	MODIFIER	CSA020535	CSA020535	intergenic_region	CSA020535
m761	-	Sc0001184	420986	ANN=G	upstream_gene_variant	MODIFIER	CSA023920	CSA023920	transcript	CSA023920.1	Coding		c.-1A>G					245	,G	downstream_gene_variant	MODIFIER	CSA023922	CSA023922	transcript	CSA023922.1	Coding		c.*216T>C					1034	,G	intergenic_region	MODIFIER	CSA023918-CSA023920	CSA023918-CSA023920	intergenic_region	CSA023918-CSA023920
m765	-	Sc0003844	59874	ANN=T	intergenic_region	MODIFIER
m769	-	Sc0002105	281293	ANN=T	intergenic_region	MODIFIER
m771	+	xfSc0000709	4793	ANN=A	intergenic_region	MODIFIER
m772	+	Sc0002151	153164	ANN=A	intergenic_region	MODIFIER	CSA006420	CSA006420	intergenic_region	CSA006420
m773	-	Sc0000854	86274	ANN=T	upstream_gene_variant	MODIFIER	CSA016800	CSA016800	transcript	CSA016800.1	Coding		c.-395G>A					2559	,T	intergenic_region	MODIFIER	CSA016800-CSA016801	CSA016800-CSA016801	intergenic_region	CSA016800-CSA016801
m779	+	Sc0000652	489049	ANN=A	upstream_gene_variant	MODIFIER	CSA017700	CSA017700	transcript	CSA017700.1	Coding		c.-1T>A					2311	,A	downstream_gene_variant	MODIFIER	CSA017698	CSA017698	transcript	CSA017698.1	Coding		c.*1473T>A					2592	,A	intergenic_region	MODIFIER	CSA017698-CSA017700	CSA017698-CSA017700	intergenic_region	CSA017698-CSA017700
m781	-	xfSc0000497	85014	ANN=G	intergenic_region	MODIFIER	CSA001901	CSA001901	intergenic_region	CSA001901
m785	-	Sc0002269	222372	ANN=A	3_prime_UTR_variant	MODIFIER	CSA035908	CSA035908	transcript	CSA035908.1	Coding	4/4	c.*19G>A					19
m788	-	Sc0000499	73158	ANN=G	intergenic_region	MODIFIER	CSA005977	CSA005977	intergenic_region	CSA005977
m790	+	xpSc0055745	14060	ANN=G	upstream_gene_variant	MODIFIER	CSA000795	CSA000795	transcript	CSA000795.1	Coding		c.-1T>G					563	,G	downstream_gene_variant	MODIFIER	CSA000794	CSA000794	transcript	CSA000794.1	Coding		c.*1002T>G					1849	,G	intergenic_region	MODIFIER	CSA000794-CSA000795	CSA000794-CSA000795	intergenic_region	CSA000794-CSA000795
m793	+	Sc0002669	152132	ANN=A	missense_variant	MODERATE	CSA021171	CSA021171	transcript	CSA021171.1	Coding	3/3	c.235A>T	p.Ser79Cys	235/288	235/288	79/95		,A	upstream_gene_variant	MODIFIER	CSA021170	CSA021170	transcript	CSA021170.1	Coding		c.-1A>T					249	,A	downstream_gene_variant	MODIFIER	CSA021172	CSA021172	transcript	CSA021172.1	Coding		c.*210A>T					4626
m796	-	Sc0000207	370439	ANN=T	intergenic_region	MODIFIER
m801	-	Sc0002159	294001	ANN=A	intergenic_region	MODIFIER
m801	-	Sc0002159	293991	ANN=T	intergenic_region	MODIFIER
m816	-	Sc0001369	450243	ANN=T	intron_variant	MODIFIER	CSA000761	CSA000761	transcript	CSA000761.1	Coding	19/27	c.2457+1116C>T
m822	+	xpSc0054114	45579	ANN=A	intergenic_region	MODIFIER
m823	-	Sc0002356	219211	ANN=A	synonymous_variant	LOW	CSA013403	CSA013403	transcript	CSA013403.1	Coding	4/6	c.243T>A	p.Val81Val	322/541	243/462	81/153		,A	upstream_gene_variant	MODIFIER	CSA013408	CSA013408	transcript	CSA013408.1	Coding		c.-1T>A					1960	,A	upstream_gene_variant	MODIFIER	CSA013404	CSA013404	transcript	CSA013404.1	Coding		c.-1T>A					4127
m826	-	Sc0001204	531295	ANN=C	intergenic_region	MODIFIER	CSA030277-CSA030280	CSA030277-CSA030280	intergenic_region	CSA030277-CSA030280
m829	+	Sc0004153	25309	ANN=C	intron_variant	MODIFIER	CSA001219	CSA001219	transcript	CSA001219.1	Coding	1/2	c.81+697T>G
m834	-	Sc0003359	130475	ANN=A	intergenic_region	MODIFIER
m839	+	xpSc0053981	101969	ANN=T	missense_variant	MODERATE	CSA015396	CSA015396	transcript	CSA015396.1	Coding	1/4	c.205G>A	p.Ala69Thr	481/906	205/630	69/209
m845	-	Sc0000011	1775591	ANN=T	intron_variant	MODIFIER	CSA003654	CSA003654	transcript	CSA003654.1	Coding	8/24	c.951+130C>T
m850	-	xfSc0000346	184395	ANN=A	intergenic_region	MODIFIER
m853	-	Sc0000229	593499	ANN=A	intergenic_region	MODIFIER	CSA014131-CSA014132	CSA014131-CSA014132	intergenic_region	CSA014131-CSA014132
m854	-	Sc0000311	948265	ANN=A	downstream_gene_variant	MODIFIER	CSA022182	CSA022182	transcript	CSA022182.1	Coding		c.*840C>T					4085	,A	intergenic_region	MODIFIER	CSA022181-CSA022182	CSA022181-CSA022182	intergenic_region	CSA022181-CSA022182
m855	+	Sc0002564	174168	ANN=T	intergenic_region	MODIFIER	CSA021261-CSA021262	CSA021261-CSA021262	intergenic_region	CSA021261-CSA021262
m857	+	xfSc0009276	809	ANN=A	upstream_gene_variant	MODIFIER	CSA011733	CSA011733	transcript	CSA011733.1	Coding		c.-16G>A					128	,A	intergenic_region	MODIFIER	CSA011733	CSA011733	intergenic_region	CSA011733
m858	-	Sc0001740	224696	ANN=T	intergenic_region	MODIFIER	CSA004511-CSA004512	CSA004511-CSA004512	intergenic_region	CSA004511-CSA004512
m860	-	Sc0000051	450686	ANN=C	intergenic_region	MODIFIER	CSA014951-CSA014952	CSA014951-CSA014952	intergenic_region	CSA014951-CSA014952
m861	+	Sc0001438	404235	ANN=C	intergenic_region	MODIFIER	CSA027604-CSA027606	CSA027604-CSA027606	intergenic_region	CSA027604-CSA027606
m868	-	Sc0001129	309580	ANN=T	synonymous_variant	LOW	CSA030070	CSA030070	transcript	CSA030070.1	Coding	2/3	c.225C>A	p.Ser75Ser	510/2130	225/1512	75/503
m873	-	Sc0001512	369101	ANN=A	intergenic_region	MODIFIER	CSA012815-CSA012817	CSA012815-CSA012817	intergenic_region	CSA012815-CSA012817
m873	-	Sc0001512	369096	ANN=A	intergenic_region	MODIFIER	CSA012815-CSA012817	CSA012815-CSA012817	intergenic_region	CSA012815-CSA012817
m875	-	Sc0000305	222175	ANN=A	upstream_gene_variant	MODIFIER	CSA025197	CSA025197	transcript	CSA025197.1	Coding		c.-1C>T					4225	,A	downstream_gene_variant	MODIFIER	CSA025198	CSA025198	transcript	CSA025198.1	Coding		c.*273C>T					1046	,A	intergenic_region	MODIFIER	CSA025197-CSA025198	CSA025197-CSA025198	intergenic_region	CSA025197-CSA025198
m880	+	Sc0001182	211018	ANN=C	intergenic_region	MODIFIER	CSA020413-CSA020408	CSA020413-CSA020408	intergenic_region	CSA020413-CSA020408
m882	-	Sc0002739	139790	ANN=T	intergenic_region	MODIFIER	CSA023454	CSA023454	intergenic_region	CSA023454
m883	-	Sc0002970	59762	ANN=T	intergenic_region	MODIFIER
m888	+	Sc0001548	420779	ANN=T	intergenic_region	MODIFIER
m893	+	Sc0004366	125866	ANN=T	intergenic_region	MODIFIER	CSA030451-CSA030452	CSA030451-CSA030452	intergenic_region	CSA030451-CSA030452
m900	+	Sc0000840	522658	ANN=A	missense_variant	MODERATE	CSA034620	CSA034620	transcript	CSA034620.1	Coding	10/13	c.644G>A	p.Ser215Asn	644/1272	644/1272	215/423
m901	-	Sc0002449	255020	ANN=G	synonymous_variant	LOW	CSA011586	CSA011586	transcript	CSA011586.1	Coding	1/3	c.54T>C	p.Ser18Ser	430/2467	54/1755	18/584
m902	+	Sc0001920	181279	ANN=A	downstream_gene_variant	MODIFIER	CSA025228	CSA025228	transcript	CSA025228.1	Coding		c.*1868G>T					1072	,A	intergenic_region	MODIFIER	CSA025227-CSA025228	CSA025227-CSA025228	intergenic_region	CSA025227-CSA025228
m903	+	Sc0003126	74657	ANN=C	intergenic_region	MODIFIER	CSA034827-CSA034828	CSA034827-CSA034828	intergenic_region	CSA034827-CSA034828
m908	-	Sc0001248	148966	ANN=G	intergenic_region	MODIFIER	CSA011935	CSA011935	intergenic_region	CSA011935
m910	-	Sc0000954	142764	ANN=T	intergenic_region	MODIFIER	CSA027385	CSA027385	intergenic_region	CSA027385
m910	-	Sc0000954	142762	ANN=T	intergenic_region	MODIFIER	CSA027385	CSA027385	intergenic_region	CSA027385
m911	+	Sc0001460	138174	ANN=T	downstream_gene_variant	MODIFIER	CSA029642	CSA029642	transcript	CSA029642.1	Coding		c.*1098T>A					4116	,T	intergenic_region	MODIFIER	CSA029641-CSA029642	CSA029641-CSA029642	intergenic_region	CSA029641-CSA029642
m912	-	Sc0000060	1113275	ANN=G	intergenic_region	MODIFIER
m913	+	Sc0006266	40007	ANN=A	synonymous_variant	LOW	CSA011732	CSA011732	transcript	CSA011732.1	Coding	1/1	c.2148C>T	p.Ala716Ala	2148/2430	2148/2430	716/809
m916	-	Sc0000287	700986	ANN=A	intergenic_region	MODIFIER	CSA001618-CSA001619	CSA001618-CSA001619	intergenic_region	CSA001618-CSA001619
m916	-	Sc0000287	700983	ANN=A	intergenic_region	MODIFIER	CSA001618-CSA001619	CSA001618-CSA001619	intergenic_region	CSA001618-CSA001619
m917	-	Sc0005964	36424	ANN=T	intergenic_region	MODIFIER
m923	+	Sc0000335	930945	ANN=A	synonymous_variant	LOW	CSA027007	CSA027007	transcript	CSA027007.1	Coding	3/4	c.429T>A	p.Pro143Pro	488/731	429/522	143/173
m927	+	Sc0002654	252123	ANN=T	upstream_gene_variant	MODIFIER	CSA013310	CSA013310	transcript	CSA013310.1	Coding		c.-1A>T					2862	,T	intergenic_region	MODIFIER	CSA013314-CSA013310	CSA013314-CSA013310	intergenic_region	CSA013314-CSA013310
m930	+	xfSc0000628	45080	ANN=G	intergenic_region	MODIFIER
m930	+	xfSc0000628	45098	ANN=C	intergenic_region	MODIFIER
m932	-	xpSc0053229	586750	ANN=G	intergenic_region	MODIFIER
m932	-	xpSc0053229	586739	ANN=G	intergenic_region	MODIFIER
m938	+	Sc0000118	867693	ANN=T	intergenic_region	MODIFIER	CSA030983-CSA030984	CSA030983-CSA030984	intergenic_region	CSA030983-CSA030984
m940	+	Sc0000157	34185	ANN=T	intergenic_region	MODIFIER	CSA012917-CSA012918	CSA012917-CSA012918	intergenic_region	CSA012917-CSA012918
m942	+	Sc0000482	237124	ANN=A	downstream_gene_variant	MODIFIER	CSA011689	CSA011689	transcript	CSA011689.1	Coding		c.*624A>T					3961	,A	intergenic_region	MODIFIER	CSA011688-CSA011689	CSA011688-CSA011689	intergenic_region	CSA011688-CSA011689
m943	-	Sc0002519	48103	ANN=A	intron_variant	MODIFIER	CSA020131	CSA020131	transcript	CSA020131.1	Coding	1/2	c.115-190G>A
m947	+	Sc0002138	362356	ANN=G	downstream_gene_variant	MODIFIER	CSA018394	CSA018394	transcript	CSA018394.1	Coding		c.*2599T>C					73	,G	intergenic_region	MODIFIER	CSA018393-CSA018394	CSA018393-CSA018394	intergenic_region	CSA018393-CSA018394
m948	-	Sc0001662	407840	ANN=T	upstream_gene_variant	MODIFIER	CSA024887	CSA024887	transcript	CSA024887.1	Coding		c.-1G>A					3119	,T	downstream_gene_variant	MODIFIER	CSA024888	CSA024888	transcript	CSA024888.1	Coding		c.*192G>A					69	,T	intergenic_region	MODIFIER	CSA024887-CSA024888	CSA024887-CSA024888	intergenic_region	CSA024887-CSA024888
m954	-	Sc0001537	498329	ANN=G	synonymous_variant	LOW	CSA024588	CSA024588	transcript	CSA024588.1	Coding	1/1	c.654T>C	p.Pro218Pro	654/2034	654/2034	218/677
m956	-	Sc0001579	46539	ANN=C	intron_variant	MODIFIER	CSA007405	CSA007405	transcript	CSA007405.1	Coding	2/5	c.167+517T>C						WARNING_TRANSCRIPT_NO_START_CODON
m957	-	Sc0002063	327617	ANN=T	intron_variant	MODIFIER	CSA004015	CSA004015	transcript	CSA004015.1	Coding	1/11	c.1220+1451C>T
m965	+	Sc0000924	64214	ANN=A	intergenic_region	MODIFIER	CSA012977	CSA012977	intergenic_region	CSA012977
m965	+	Sc0000924	64227	ANN=G	intergenic_region	MODIFIER	CSA012977	CSA012977	intergenic_region	CSA012977
m966	-	Sc0005059	51516	ANN=T	missense_variant	MODERATE	CSA020403	CSA020403	transcript	CSA020403.1	Coding	3/7	c.346G>A	p.Ala116Thr	346/1104	346/1104	116/367
m969	-	xfSc0000811	102600	ANN=G	intergenic_region	MODIFIER
m972	-	Sc0001248	478455	ANN=A	intron_variant	MODIFIER	CSA011935	CSA011935	transcript	CSA011935.1	Coding	1/3	c.65-419C>T
m977	+	xpSc0053473	34490	ANN=T	missense_variant	MODERATE	CSA034717	CSA034717	transcript	CSA034717.1	Coding	7/7	c.598G>A	p.Gly200Arg	598/627	598/627	200/208		,T	upstream_gene_variant	MODIFIER	CSA034716	CSA034716	transcript	CSA034716.1	Coding		c.-1G>A					1229	,T	downstream_gene_variant	MODIFIER	CSA034718	CSA034718	transcript	CSA034718.1	Coding		c.*393G>A					2213
m978	-	xpSc0053272	11608	ANN=G	intron_variant	MODIFIER	CSA012390	CSA012390	transcript	CSA012390.1	Coding	2/22	c.947-151C>G
m981	-	Sc0001700	202723	ANN=A	intergenic_region	MODIFIER	CSA001915-CSA001917	CSA001915-CSA001917	intergenic_region	CSA001915-CSA001917
m998	-	Sc0000032	349064	ANN=T	intergenic_region	MODIFIER	CSA003451-CSA003452	CSA003451-CSA003452	intergenic_region	CSA003451-CSA003452
m1001	-	Sc0000018	884717	ANN=G	intergenic_region	MODIFIER	CSA034533-CSA034534	CSA034533-CSA034534	intergenic_region	CSA034533-CSA034534
m1009	+	Sc0001457	423425	ANN=G	intergenic_region	MODIFIER
m1009	+	Sc0001457	423433	ANN=C	intergenic_region	MODIFIER
m1012	+	Sc0003587	39047	ANN=T	intergenic_region	MODIFIER	CSA009935	CSA009935	intergenic_region	CSA009935
m1017	-	Sc0004969	8552	ANN=G	intergenic_region	MODIFIER	CSA021177	CSA021177	intergenic_region	CSA021177
m1021	+	Sc0000378	613433	ANN=T	intergenic_region	MODIFIER
m1025	+	xpSc0053325	264422	ANN=G	intergenic_region	MODIFIER
m1025	+	xpSc0053325	264441	ANN=G	intergenic_region	MODIFIER
m1030	+	Sc0006590	11307	ANN=G	intergenic_region	MODIFIER	CSA000334	CSA000334	intergenic_region	CSA000334
m1039	-	Sc0000125	194425	ANN=A	missense_variant	MODERATE	CSA023873	CSA023873	transcript	CSA023873.1	Coding	1/2	c.404G>T	p.Trp135Leu	404/1094	404/852	135/283
m1043	+	xfSc0035526	1123	ANN=A	intergenic_region	MODIFIER
m1043	+	xfSc0035526	1124	ANN=T	intergenic_region	MODIFIER
m1047	+	xpSc0053833	65807	ANN=T	downstream_gene_variant	MODIFIER	CSA023420	CSA023420	transcript	CSA023420.1	Coding		c.*974G>A					4325	,T	intron_variant	MODIFIER	CSA023419	CSA023419	transcript	CSA023419.1	Coding	43087	c.1012+680C>T
m1049	+	Sc0000893	562518	ANN=G	intergenic_region	MODIFIER
m1051	+	Sc0000364	718702	ANN=A	intergenic_region	MODIFIER	CSA005960-CSA005961	CSA005960-CSA005961	intergenic_region	CSA005960-CSA005961
m1055	+	Sc0000993	141326	ANN=G	intergenic_region	MODIFIER	CSA025562-CSA025563	CSA025562-CSA025563	intergenic_region	CSA025562-CSA025563
m1055	+	Sc0000993	141351	ANN=T	intergenic_region	MODIFIER	CSA025562-CSA025563	CSA025562-CSA025563	intergenic_region	CSA025562-CSA025563
m1060	+	Sc0000779	726320	ANN=T	upstream_gene_variant	MODIFIER	CSA021381	CSA021381	transcript	CSA021381.1	Coding		c.-1C>T					2471	,T	downstream_gene_variant	MODIFIER	CSA021387	CSA021387	transcript	CSA021387.1	Coding		c.*296G>A					4379	,T	intron_variant	MODIFIER	CSA021386	CSA021386	transcript	CSA021386.1	Coding	42743	c.138+474G>A
m1061	-	Sc0000256	32913	ANN=C	intergenic_region	MODIFIER	CSA009836-CSA009837	CSA009836-CSA009837	intergenic_region	CSA009836-CSA009837
m1064	+	Sc0006499	32042	ANN=C	downstream_gene_variant	MODIFIER	CSA009507	CSA009507	transcript	CSA009507.1	Coding		c.*309T>C					3276
m1065	-	Sc0002001	113653	ANN=C	intergenic_region	MODIFIER	CSA007775	CSA007775	intergenic_region	CSA007775
m1066	-	xpSc0058475	1263	ANN=C	intergenic_region	MODIFIER
m1069	-	Sc0000089	418676	ANN=G	intron_variant	MODIFIER	CSA017335	CSA017335	transcript	CSA017335.1	Coding	5/12	c.409-506T>C
m1070	-	xfSc0000055	223073	ANN=T	downstream_gene_variant	MODIFIER	CSA016787	CSA016787	transcript	CSA016787.1	Coding		c.*1395C>T					4381	,T	intergenic_region	MODIFIER	CSA016787-CSA016788	CSA016787-CSA016788	intergenic_region	CSA016787-CSA016788
m1072	-	xpSc0053469	93307	ANN=A	intergenic_region	MODIFIER	CSA006425	CSA006425	intergenic_region	CSA006425
m1074	+	Sc0003398	110644	ANN=G	intron_variant	MODIFIER	CSA001215	CSA001215	transcript	CSA001215.1	Coding	1/13	c.117+1397A>G
m1077	-	Sc0001019	338064	ANN=G	intergenic_region	MODIFIER	CSA012160-CSA012161	CSA012160-CSA012161	intergenic_region	CSA012160-CSA012161
m1080	+	Sc0002183	223736	ANN=T	intergenic_region	MODIFIER	CSA015924-CSA015926	CSA015924-CSA015926	intergenic_region	CSA015924-CSA015926
m1083	-	Sc0000752	308959	ANN=G	intergenic_region	MODIFIER	CSA031626-CSA031627	CSA031626-CSA031627	intergenic_region	CSA031626-CSA031627
m1091	+	Sc0000467	693004	ANN=T	intergenic_region	MODIFIER
m1092	+	Sc0000627	61104	ANN=T	intron_variant	MODIFIER	CSA015782	CSA015782	transcript	CSA015782.1	Coding	8/12	c.758-14C>T
m1094	+	Sc0001195	421582	ANN=A	intergenic_region	MODIFIER	CSA000846-CSA000847	CSA000846-CSA000847	intergenic_region	CSA000846-CSA000847
m1094	+	Sc0001195	421583	ANN=T	intergenic_region	MODIFIER	CSA000846-CSA000847	CSA000846-CSA000847	intergenic_region	CSA000846-CSA000847
m1095	+	Sc0003620	49943	ANN=A	intergenic_region	MODIFIER	CSA012293-CSA012294	CSA012293-CSA012294	intergenic_region	CSA012293-CSA012294
m1100	-	Sc0002485	338670	ANN=A	5_prime_UTR_variant	MODIFIER	CSA034228	CSA034228	transcript	CSA034228.1	Coding	1/4	c.-73G>A					73
m1101	+	Sc0000155	342122	ANN=G	intron_variant	MODIFIER	CSA026035	CSA026035	transcript	CSA026035.1	Coding	1/3	c.25-83A>G
m1102	-	Sc0000010	239872	ANN=A	intergenic_region	MODIFIER	CSA010002-CSA010003	CSA010002-CSA010003	intergenic_region	CSA010002-CSA010003
m1106	+	Sc0002120	27429	ANN=T	intergenic_region	MODIFIER
m1854	-	Sc0001463	280543	ANN=T	intergenic_region	MODIFIER	CSA003371-CSA003372	CSA003371-CSA003372	intergenic_region	CSA003371-CSA003372
m1113	-	Sc0001406	58354	ANN=A	intron_variant	MODIFIER	CSA017072	CSA017072	transcript	CSA017072.1	Coding	9/11	c.1314+151C>T
m1114	-	Sc0005329	22007	ANN=G	intergenic_region	MODIFIER
m1120	-	Sc0000415	595408	ANN=T	intergenic_region	MODIFIER	CSA005337-CSA005339	CSA005337-CSA005339	intergenic_region	CSA005337-CSA005339
m1124	+	Sc0000150	64453	ANN=G	downstream_gene_variant	MODIFIER	CSA003320	CSA003320	transcript	CSA003320.1	Coding		c.*1284T>C					1100	,G	intergenic_region	MODIFIER	CSA003320	CSA003320	intergenic_region	CSA003320
m1127	-	Sc0002609	109192	ANN=C	missense_variant	MODERATE	CSA001789	CSA001789	transcript	CSA001789.1	Coding	10/11	c.3080T>G	p.Val1027Gly	3080/3871	3080/3591	1027/1196
m1128	-	Sc0000764	327715	ANN=C	intergenic_region	MODIFIER	CSA015455-CSA015456	CSA015455-CSA015456	intergenic_region	CSA015455-CSA015456
m1135	+	xfSc0000127	79823	ANN=A	intron_variant	MODIFIER	CSA016833	CSA016833	transcript	CSA016833.1	Coding	1/3	c.-169+410C>T
m1138	+	Sc0001088	458073	ANN=T	intergenic_region	MODIFIER	CSA008774-CSA008775	CSA008774-CSA008775	intergenic_region	CSA008774-CSA008775
m1138	+	Sc0001088	458075	ANN=A	intergenic_region	MODIFIER	CSA008774-CSA008775	CSA008774-CSA008775	intergenic_region	CSA008774-CSA008775
m1140	-	Sc0000460	860734	ANN=T	missense_variant	MODERATE	CSA025976	CSA025976	transcript	CSA025976.1	Coding	6/6	c.1217G>T	p.Gly406Val	1217/1892	1217/1479	406/492		,T	upstream_gene_variant	MODIFIER	CSA025977	CSA025977	transcript	CSA025977.1	Coding		c.-1G>T					1499
m1143	+	xpSc0054176	52196	ANN=T	intergenic_region	MODIFIER
m1144	+	Sc0003881	40543	ANN=C	intron_variant	MODIFIER	CSA020295	CSA020295	transcript	CSA020295.1	Coding	6/17	c.1399-2251C>G
m1152	-	xpSc0054758	21848	ANN=T	intergenic_region	MODIFIER
m1154	+	Sc0004787	60891	ANN=C	intergenic_region	MODIFIER	CSA015337	CSA015337	intergenic_region	CSA015337
m1155	+	Sc0000331	586011	ANN=T	intergenic_region	MODIFIER	CSA012658-CSA012661	CSA012658-CSA012661	intergenic_region	CSA012658-CSA012661
m1156	-	xfSc0009043	698	ANN=A	intergenic_region	MODIFIER
m1157	+	Sc0000107	373108	ANN=T	upstream_gene_variant	MODIFIER	CSA009070	CSA009070	transcript	CSA009070.1	Coding		c.-549C>T					4165	,T	intergenic_region	MODIFIER	CSA009070	CSA009070	intergenic_region	CSA009070
m1158	-	xpSc0054910	42989	ANN=C	intergenic_region	MODIFIER
m1161	-	Sc0000010	1576456	ANN=A	intron_variant	MODIFIER	CSA010026	CSA010026	transcript	CSA010026.1	Coding	3/4	c.573-39G>A
m1161	-	Sc0000010	1576441	ANN=T	intron_variant	MODIFIER	CSA010026	CSA010026	transcript	CSA010026.1	Coding	3/4	c.572+36A>T
m1164	+	Sc0001318	430233	ANN=A	intergenic_region	MODIFIER	CSA013909-CSA013910	CSA013909-CSA013910	intergenic_region	CSA013909-CSA013910
m1165	+	Sc0003645	107922	ANN=C	upstream_gene_variant	MODIFIER	CSA010171	CSA010171	transcript	CSA010171.1	Coding		c.-1A>G					1747	,C	intergenic_region	MODIFIER	CSA010171-CSA010172	CSA010171-CSA010172	intergenic_region	CSA010171-CSA010172
m1166	+	Sc0000057	1438005	ANN=T	upstream_gene_variant	MODIFIER	CSA033035	CSA033035	transcript	CSA033035.1	Coding		c.-1G>A					2828	,T	intergenic_region	MODIFIER	CSA033035-CSA033036	CSA033035-CSA033036	intergenic_region	CSA033035-CSA033036
m1167	+	Sc0001621	49790	ANN=C	intergenic_region	MODIFIER	CSA006382	CSA006382	intergenic_region	CSA006382
m1168	-	Sc0002210	252307	ANN=A	intergenic_region	MODIFIER	CSA008207-CSA008208	CSA008207-CSA008208	intergenic_region	CSA008207-CSA008208
m1170	+	Sc0002757	26664	ANN=G	intergenic_region	MODIFIER	CSA036688	CSA036688	intergenic_region	CSA036688
m1173	-	Sc0001457	227310	ANN=A	downstream_gene_variant	MODIFIER	CSA006152	CSA006152	transcript	CSA006152.1	Coding		c.*1564C>T					3812	,A	intergenic_region	MODIFIER	CSA006151-CSA006152	CSA006151-CSA006152	intergenic_region	CSA006151-CSA006152
m1179	-	Sc0002240	8514	ANN=C	synonymous_variant	LOW	CSA011201	CSA011201	transcript	CSA011201.1	Coding	2/4	c.378T>C	p.Phe126Phe	525/2141	378/1569	126/522
m1180	-	Sc0000463	187175	ANN=C	upstream_gene_variant	MODIFIER	CSA027773	CSA027773	transcript	CSA027773.1	Coding		c.-1C>G					3978	,C	intergenic_region	MODIFIER	CSA027773-CSA027774	CSA027773-CSA027774	intergenic_region	CSA027773-CSA027774
m1182	+	Sc0000145	1245784	ANN=G	intron_variant	MODIFIER	CSA005244	CSA005244	transcript	CSA005244.1	Coding	2/11	c.451-486T>C
m1183	+	xfSc0008884	1518	ANN=T	intergenic_region	MODIFIER
m1188	+	Sc0000205	58784	ANN=G	intron_variant	MODIFIER	CSA013422	CSA013422	transcript	CSA013422.1	Coding	31/42	c.3205-4429T>C
m1189	-	Sc0002319	115574	ANN=C	intron_variant	MODIFIER	CSA009867	CSA009867	transcript	CSA009867.1	Coding	3/13	c.120+170T>C
m1195	+	xfSc0000144	151744	ANN=A	missense_variant	MODERATE	CSA023657	CSA023657	transcript	CSA023657.1	Coding	3/12	c.278G>T	p.Gly93Val	813/1981	278/1158	93/385
m1196	-	xpSc0057398	4195	ANN=T	intron_variant	MODIFIER	CSA030675	CSA030675	transcript	CSA030675.1	Coding	4/12	c.291+15C>T
m1200	-	Sc0000527	450270	ANN=C	intron_variant	MODIFIER	CSA019578	CSA019578	transcript	CSA019578.1	Coding	8/8	c.2362+17T>C
m1202	-	Sc0001572	228152	ANN=C	missense_variant	MODERATE	CSA035801	CSA035801	transcript	CSA035801.1	Coding	9/10	c.557T>C	p.Val186Ala	557/660	557/660	186/219		,C	upstream_gene_variant	MODIFIER	CSA035802	CSA035802	transcript	CSA035802.1	Coding		c.-1T>C					2996	,C	downstream_gene_variant	MODIFIER	CSA035800	CSA035800	transcript	CSA035800.1	Coding		c.*487T>C					4232
m1204	+	xpSc0054926	2635	ANN=A	intergenic_region	MODIFIER
m1204	+	xpSc0054926	2636	ANN=A	intergenic_region	MODIFIER
m1206	-	Sc0003107	89327	ANN=A	intergenic_region	MODIFIER	CSA014116-CSA014118	CSA014116-CSA014118	intergenic_region	CSA014116-CSA014118
m1207	+	Sc0000796	336750	ANN=T	downstream_gene_variant	MODIFIER	CSA005973	CSA005973	transcript	CSA005973.1	Coding		c.*318A>T					1847	,T	intergenic_region	MODIFIER	CSA005973-CSA005974	CSA005973-CSA005974	intergenic_region	CSA005973-CSA005974
m1215	-	Sc0000080	686822	ANN=A	intergenic_region	MODIFIER	CSA007764-CSA007765	CSA007764-CSA007765	intergenic_region	CSA007764-CSA007765
m1216	+	Sc0002071	47356	ANN=A	downstream_gene_variant	MODIFIER	CSA008933	CSA008933	transcript	CSA008933.1	Coding		c.*402C>T					3409	,A	intergenic_region	MODIFIER	CSA008933	CSA008933	intergenic_region	CSA008933
m1224	+	xpSc0054346	72268	ANN=A	intergenic_region	MODIFIER
m1229	-	Sc0001052	19408	ANN=T	intergenic_region	MODIFIER	CSA017951	CSA017951	intergenic_region	CSA017951
m1230	+	Sc0000014	1739754	ANN=T	intron_variant	MODIFIER	CSA036162	CSA036162	transcript	CSA036162.1	Coding	2/2	c.305-529C>T
m1233	-	xpSc0053213	806583	ANN=C	intergenic_region	MODIFIER
m1233	-	xpSc0053213	806582	ANN=T	intergenic_region	MODIFIER
m1235	+	Sc0004896	49417	ANN=G	intergenic_region	MODIFIER
m1240	-	Sc0002503	87663	ANN=T	upstream_gene_variant	MODIFIER	CSA027675	CSA027675	transcript	CSA027675.1	Coding		c.-1C>A					4612	,T	intergenic_region	MODIFIER	CSA027675-CSA027676	CSA027675-CSA027676	intergenic_region	CSA027675-CSA027676
m1243	-	Sc0000512	821481	ANN=T	downstream_gene_variant	MODIFIER	CSA013936	CSA013936	transcript	CSA013936.1	Coding		c.*1965G>A					773	,T	downstream_gene_variant	MODIFIER	CSA013937	CSA013937	transcript	CSA013937.1	Coding		c.*849G>A					3670	,T	intergenic_region	MODIFIER	CSA013935-CSA013936	CSA013935-CSA013936	intergenic_region	CSA013935-CSA013936
m1251	+	Sc0000053	685688	ANN=T	intergenic_region	MODIFIER	CSA000530-CSA000531	CSA000530-CSA000531	intergenic_region	CSA000530-CSA000531
m1256	+	Sc0004102	121713	ANN=C	downstream_gene_variant	MODIFIER	CSA032001	CSA032001	transcript	CSA032001.1	Coding		c.*2931T>C					2812
m1256	+	Sc0004102	121724	ANN=G	downstream_gene_variant	MODIFIER	CSA032001	CSA032001	transcript	CSA032001.1	Coding		c.*2931A>G					2823
m1257	-	Sc0000965	461420	ANN=G	intergenic_region	MODIFIER	CSA028164-CSA028165	CSA028164-CSA028165	intergenic_region	CSA028164-CSA028165
m1265	+	Sc0005053	70462	ANN=T	upstream_gene_variant	MODIFIER	CSA030455	CSA030455	transcript	CSA030455.1	Coding		c.-1C>T					1836	,T	intergenic_region	MODIFIER	CSA030455	CSA030455	intergenic_region	CSA030455
m1265	+	Sc0005053	70477	ANN=T	upstream_gene_variant	MODIFIER	CSA030455	CSA030455	transcript	CSA030455.1	Coding		c.-1C>T					1821	,T	intergenic_region	MODIFIER	CSA030455	CSA030455	intergenic_region	CSA030455
m1269	-	Sc0001082	589088	ANN=A	intergenic_region	MODIFIER
m1270	+	Sc0000414	395687	ANN=G	intergenic_region	MODIFIER	CSA036575-CSA036576	CSA036575-CSA036576	intergenic_region	CSA036575-CSA036576
m1275	-	Sc0000434	383402	ANN=G	upstream_gene_variant	MODIFIER	CSA014487	CSA014487	transcript	CSA014487.1	Coding		c.-229T>C					1156	,G	intergenic_region	MODIFIER	CSA014487-CSA014488	CSA014487-CSA014488	intergenic_region	CSA014487-CSA014488
m1276	+	xfSc0000147	49939	ANN=T	synonymous_variant	LOW	CSA028993	CSA028993	transcript	CSA028993.1	Coding	1/2	c.843C>T	p.His281His	843/1734	843/1734	281/577		,T	upstream_gene_variant	MODIFIER	CSA028994	CSA028994	transcript	CSA028994.1	Coding		c.-1G>A					2395	,T	downstream_gene_variant	MODIFIER	CSA028992	CSA028992	transcript	CSA028992.1	Coding		c.*210C>T					1232
m1278	-	Sc0000185	817721	ANN=C	intergenic_region	MODIFIER	CSA019221-CSA019222	CSA019221-CSA019222	intergenic_region	CSA019221-CSA019222
m1278	-	Sc0000185	817706	ANN=T	intergenic_region	MODIFIER	CSA019221-CSA019222	CSA019221-CSA019222	intergenic_region	CSA019221-CSA019222
m1281	+	Sc0001799	137346	ANN=A	missense_variant	MODERATE	CSA009312	CSA009312	transcript	CSA009312.1	Coding	1/1	c.1616C>T	p.Ala539Val	1616/2496	1616/2496	539/831		,A	upstream_gene_variant	MODIFIER	CSA009311	CSA009311	transcript	CSA009311.1	Coding		c.-1C>T					905
m1285	+	Sc0000879	563407	ANN=C	intergenic_region	MODIFIER	CSA005381-CSA005383	CSA005381-CSA005383	intergenic_region	CSA005381-CSA005383
m1285	+	Sc0000879	563414	ANN=T	intergenic_region	MODIFIER	CSA005381-CSA005383	CSA005381-CSA005383	intergenic_region	CSA005381-CSA005383
m1316	-	Sc0002551	243316	ANN=G	downstream_gene_variant	MODIFIER	CSA012692	CSA012692	transcript	CSA012692.1	Coding		c.*219T>G					3063	,G	downstream_gene_variant	MODIFIER	CSA012693	CSA012693	transcript	CSA012693.1	Coding		c.*582T>G					433	,G	intergenic_region	MODIFIER	CSA012693-CSA012694	CSA012693-CSA012694	intergenic_region	CSA012693-CSA012694
m1331	+	Sc0000114	700663	ANN=A	intergenic_region	MODIFIER	CSA006714-CSA006715	CSA006714-CSA006715	intergenic_region	CSA006714-CSA006715
m1333	-	Sc0000067	67110	ANN=C	intergenic_region	MODIFIER	CSA030499-CSA030501	CSA030499-CSA030501	intergenic_region	CSA030499-CSA030501
m1344	-	Sc0000771	579265	ANN=C	intron_variant	MODIFIER	CSA011671	CSA011671	transcript	CSA011671.1	Coding	4/8	c.547-2180A>G
m1345	+	xpSc0054173	86456	ANN=T	intergenic_region	MODIFIER
m1355	+	Sc0000901	477128	ANN=A	intergenic_region	MODIFIER	CSA030020-CSA030023	CSA030020-CSA030023	intergenic_region	CSA030020-CSA030023
m1359	+	Sc0003184	157479	ANN=A	intergenic_region	MODIFIER
m1367	+	Sc0000118	1055489	ANN=G	intergenic_region	MODIFIER	CSA030983-CSA030984	CSA030983-CSA030984	intergenic_region	CSA030983-CSA030984
m1380	+	Sc0005489	47779	ANN=A	upstream_gene_variant	MODIFIER	CSA030875	CSA030875	transcript	CSA030875.1	Coding		c.-187G>A					3459	,A	intergenic_region	MODIFIER	CSA030880-CSA030875	CSA030880-CSA030875	intergenic_region	CSA030880-CSA030875
m1387	+	Sc0000806	675580	ANN=T	intergenic_region	MODIFIER
m1402	+	Sc0000258	729619	ANN=C	intergenic_region	MODIFIER	CSA017226-CSA017227	CSA017226-CSA017227	intergenic_region	CSA017226-CSA017227
m1410	+	Sc0001376	176190	ANN=G	intergenic_region	MODIFIER	CSA034316-CSA034317	CSA034316-CSA034317	intergenic_region	CSA034316-CSA034317
m1454	-	Sc0000319	727476	ANN=G	intergenic_region	MODIFIER	CSA006884-CSA006885	CSA006884-CSA006885	intergenic_region	CSA006884-CSA006885
m1482	+	xpSc0053282	356766	ANN=G	intergenic_region	MODIFIER	CSA005166-CSA005167	CSA005166-CSA005167	intergenic_region	CSA005166-CSA005167
m1493	+	xpSc0054681	56693	ANN=C	intergenic_region	MODIFIER
m1520	+	Sc0005900	62898	ANN=T	intergenic_region	MODIFIER
m1527	+	Sc0001632	151573	ANN=A	intergenic_region	MODIFIER	CSA035468-CSA035469	CSA035468-CSA035469	intergenic_region	CSA035468-CSA035469
m1532	-	xfSc0001188	37041	ANN=T	intergenic_region	MODIFIER	CSA035186	CSA035186	intergenic_region	CSA035186
m1553	-	Sc0002231	242533	ANN=A	downstream_gene_variant	MODIFIER	CSA028661	CSA028661	transcript	CSA028661.1	Coding		c.*285G>T					4731	,A	intron_variant	MODIFIER	CSA028657	CSA028657	transcript	CSA028657.1	Coding	42798	c.675+899C>A
m1556	-	Sc0003436	48062	ANN=A	intergenic_region	MODIFIER	CSA015046	CSA015046	intergenic_region	CSA015046
m1558	-	Sc0000540	429680	ANN=A	downstream_gene_variant	MODIFIER	CSA019288	CSA019288	transcript	CSA019288.1	Coding		c.*792C>T					2007	,A	intergenic_region	MODIFIER	CSA019288	CSA019288	intergenic_region	CSA019288
m1558	-	Sc0000540	429678	ANN=A	downstream_gene_variant	MODIFIER	CSA019288	CSA019288	transcript	CSA019288.1	Coding		c.*792A>T					2009	,A	intergenic_region	MODIFIER	CSA019288	CSA019288	intergenic_region	CSA019288
m1583	+	Sc0000446	324896	ANN=G	synonymous_variant	LOW	CSA004486	CSA004486	transcript	CSA004486.1	Coding	7/7	c.1251T>C	p.Tyr417Tyr	1251/1476	1251/1476	417/491
m1596	-	Sc0008435	479	ANN=T	intergenic_region	MODIFIER
m1635	+	Sc0000780	90593	ANN=T	intergenic_region	MODIFIER	CSA026088-CSA026090	CSA026088-CSA026090	intergenic_region	CSA026088-CSA026090
m1635	+	Sc0000780	90601	ANN=C	intergenic_region	MODIFIER	CSA026088-CSA026090	CSA026088-CSA026090	intergenic_region	CSA026088-CSA026090
m1642	-	xfSc0000006	469700	ANN=C	intergenic_region	MODIFIER	CSA030668-CSA030669	CSA030668-CSA030669	intergenic_region	CSA030668-CSA030669
m1653	+	Sc0000371	61694	ANN=G	intergenic_region	MODIFIER	CSA030006	CSA030006	intergenic_region	CSA030006
m1658	+	Sc0002053	216362	ANN=T	intergenic_region	MODIFIER	CSA011161-CSA011162	CSA011161-CSA011162	intergenic_region	CSA011161-CSA011162
m1659	-	Sc0004154	129460	ANN=A	intergenic_region	MODIFIER
m1665	-	Sc0000515	557870	ANN=T	intergenic_region	MODIFIER	CSA000414-CSA000415	CSA000414-CSA000415	intergenic_region	CSA000414-CSA000415
m1665	-	Sc0000515	557860	ANN=A	intergenic_region	MODIFIER	CSA000414-CSA000415	CSA000414-CSA000415	intergenic_region	CSA000414-CSA000415
m1666	-	Sc0000297	921827	ANN=C	missense_variant	MODERATE	CSA001725	CSA001725	transcript	CSA001725.1	Coding	1/2	c.43G>C	p.Gly15Arg	43/288	43/288	15/95		,C	downstream_gene_variant	MODIFIER	CSA001724	CSA001724	transcript	CSA001724.1	Coding		c.*11567G>C					4893	,C	downstream_gene_variant	MODIFIER	CSA001726	CSA001726	transcript	CSA001726.1	Coding		c.*444C>G					2359
m1673	+	Sc0001366	424726	ANN=A	upstream_gene_variant	MODIFIER	CSA000406	CSA000406	transcript	CSA000406.1	Coding		c.-1A>T					4545	,A	downstream_gene_variant	MODIFIER	CSA000407	CSA000407	transcript	CSA000407.1	Coding		c.*786A>T					4548	,A	intergenic_region	MODIFIER	CSA000406-CSA000407	CSA000406-CSA000407	intergenic_region	CSA000406-CSA000407
m1673	+	Sc0001366	424727	ANN=C	upstream_gene_variant	MODIFIER	CSA000406	CSA000406	transcript	CSA000406.1	Coding		c.-1A>G					4546	,C	downstream_gene_variant	MODIFIER	CSA000407	CSA000407	transcript	CSA000407.1	Coding		c.*786A>G					4547	,C	intergenic_region	MODIFIER	CSA000406-CSA000407	CSA000406-CSA000407	intergenic_region	CSA000406-CSA000407
m1685	-	Sc0000156	1060106	ANN=A	intergenic_region	MODIFIER	CSA031267-CSA031268	CSA031267-CSA031268	intergenic_region	CSA031267-CSA031268
m1686	+	Sc0000185	239332	ANN=T	missense_variant	MODERATE	CSA019214	CSA019214	transcript	CSA019214.1	Coding	5/5	c.300C>A	p.Phe100Leu	412/937	300/393	100/130		,T	downstream_gene_variant	MODIFIER	CSA019216	CSA019216	transcript	CSA019216.1	Coding		c.*336G>T					4460	,T	downstream_gene_variant	MODIFIER	CSA019213	CSA019213	transcript	CSA019213.1	Coding		c.*2133G>T					1316
m1693	-	xfSc0001785	3480	ANN=C	downstream_gene_variant	MODIFIER	CSA030811	CSA030811	transcript	CSA030811.1	Coding		c.*704C>G					2147	,C	intergenic_region	MODIFIER	CSA030811	CSA030811	intergenic_region	CSA030811
m1693	-	xfSc0001785	3465	ANN=T	downstream_gene_variant	MODIFIER	CSA030811	CSA030811	transcript	CSA030811.1	Coding		c.*704T>A					2162	,T	intergenic_region	MODIFIER	CSA030811	CSA030811	intergenic_region	CSA030811
m1698	-	Sc0000106	421040	ANN=T	downstream_gene_variant	MODIFIER	CSA018683	CSA018683	transcript	CSA018683.1	Coding		c.*330C>A					4585	,T	intergenic_region	MODIFIER	CSA018680-CSA018683	CSA018680-CSA018683	intergenic_region	CSA018680-CSA018683
m1700	-	Sc0000240	235379	ANN=G	synonymous_variant	LOW	CSA010812	CSA010812	transcript	CSA010812.1	Coding	1/1	c.171T>C	p.Cys57Cys	171/1824	171/1824	57/607		,G	upstream_gene_variant	MODIFIER	CSA010811	CSA010811	transcript	CSA010811.1	Coding		c.-1T>C					2997	WARNING_TRANSCRIPT_NO_STOP_CODON
m1703	+	xfSc0012007	648	ANN=T	intergenic_region	MODIFIER
m1708	+	Sc0002709	239286	ANN=A	downstream_gene_variant	MODIFIER	CSA009037	CSA009037	transcript	CSA009037.1	Coding		c.*2033C>T					1547	,A	intergenic_region	MODIFIER	CSA009036-CSA009037	CSA009036-CSA009037	intergenic_region	CSA009036-CSA009037
m1718	-	Sc0002080	36016	ANN=C	synonymous_variant	LOW	CSA025051	CSA025051	transcript	CSA025051.1	Coding	3/4	c.249A>C	p.Leu83Leu	454/1420	249/1215	83/404
m1718	-	Sc0002080	36013	ANN=C	missense_variant	MODERATE	CSA025051	CSA025051	transcript	CSA025051.1	Coding	3/4	c.246A>C	p.Arg82Ser	451/1420	246/1215	82/404
m1724	+	Sc0003309	70794	ANN=A	intergenic_region	MODIFIER	CSA025208-CSA025209	CSA025208-CSA025209	intergenic_region	CSA025208-CSA025209
m1725	-	Sc0000668	330642	ANN=C	upstream_gene_variant	MODIFIER	CSA004238	CSA004238	transcript	CSA004238.1	Coding		c.-1A>C					444	,C	downstream_gene_variant	MODIFIER	CSA004236	CSA004236	transcript	CSA004236.1	Coding		c.*2151A>C					3277	WARNING_TRANSCRIPT_NO_START_CODON,C	downstream_gene_variant	MODIFIER	CSA004237	CSA004237	transcript	CSA004237.1	Coding		c.*255A>C					871	,C
m1745	+	Sc0000127	707290	ANN=G	upstream_gene_variant	MODIFIER	CSA006193	CSA006193	transcript	CSA006193.1	Coding		c.-1A>G					223	,G	intergenic_region	MODIFIER	CSA006192-CSA006193	CSA006192-CSA006193	intergenic_region	CSA006192-CSA006193
m1758	+	xfSc0037687	197	ANN=A	intergenic_region	MODIFIER
m1759	-	xfSc0022271	1042	ANN=A	intergenic_region	MODIFIER
m1767	+	xpSc0055232	24184	ANN=G	intergenic_region	MODIFIER
m1798	-	Sc0004562	38525	ANN=T	upstream_gene_variant	MODIFIER	CSA016194	CSA016194	transcript	CSA016194.1	Coding		c.-102C>T					2358	,T	downstream_gene_variant	MODIFIER	CSA016193	CSA016193	transcript	CSA016193.1	Coding		c.*3658C>T					2655	,T	intergenic_region	MODIFIER	CSA016193-CSA016194	CSA016193-CSA016194	intergenic_region	CSA016193-CSA016194
m1829	+	xpSc0059381	1035	ANN=G	intergenic_region	MODIFIER
m1835	-	Sc0000344	474535	ANN=C	intron_variant	MODIFIER	CSA020907	CSA020907	transcript	CSA020907.1	Coding	3/10	c.-211-157G>C
m1836	-	Sc0001704	163794	ANN=C	intron_variant	MODIFIER	CSA031396	CSA031396	transcript	CSA031396.1	Coding	2/3	c.50-57C>G
m1841	-	Sc0002364	344173	ANN=G	intron_variant	MODIFIER	CSA010949	CSA010949	transcript	CSA010949.1	Coding	1/4	c.379-1484A>C
m1854	-	Sc0001463	280548	ANN=A	intergenic_region	MODIFIER	CSA003371-CSA003372	CSA003371-CSA003372	intergenic_region	CSA003371-CSA003372
m1871	+	Sc0001350	502879	ANN=T	intergenic_region	MODIFIER
m1903	-	xpSc0057004	12327	ANN=A	intergenic_region	MODIFIER
m1904	+	Sc0002033	114758	ANN=G	upstream_gene_variant	MODIFIER	CSA010251	CSA010251	transcript	CSA010251.1	Coding		c.-238T>C					3696	,G	intergenic_region	MODIFIER	CSA010251-CSA010252	CSA010251-CSA010252	intergenic_region	CSA010251-CSA010252
m1922	+	Sc0006072	27394	ANN=T	intergenic_region	MODIFIER
m1929	-	Sc0005229	25321	ANN=C	downstream_gene_variant	MODIFIER	CSA035570	CSA035570	transcript	CSA035570.1	Coding		c.*2232G>C					2186
m1931	+	Sc0002694	228401	ANN=T	upstream_gene_variant	MODIFIER	CSA002266	CSA002266	transcript	CSA002266.1	Coding		c.-1C>T					286	,T	upstream_gene_variant	MODIFIER	CSA002267	CSA002267	transcript	CSA002267.1	Coding		c.-1C>T					1072	,T	downstream_gene_variant	MODIFIER	CSA002265	CSA002265	transcript	CSA002265.1	Coding		c.*678C>T					1832	,T
[truncated: 36 more columns]

## Sheet: Sheet2
Mark	Strand	Ref_ID	Ref_Seq	Type	Start	End	Strand	Description
df10	+	xpSc0053942-43016	CAATACATCACGCTACCTCCTCCTAAC	Intergenic
df29	-	Sc0001741-333539	ATACAAAGGAGTCCAAGTTTATAAAAT	Intergenic
df44	-	Sc0001259-423569	CCCAAATGGAGGCATAGTAATGGAAGA	Intergenic
df73	-	Sc0000021-1763317	CAATCGTGGAGTATCGGTCAATATATA	Gene	1756728	1767735	-	ID=CSA036270;
df80	+	Sc0002009-45750	GATACCTGTACTCTCTCTCCTTCTCTC	Intergenic
df92	-	Sc0004044-89321	CTGTAATGGAGACCGTGTGACTTATGG	Intergenic
df99	+	Sc0000980-266144	TCACAATTCACAATTCCTCCTTGTACT	Gene	266025	267074	-	ID=CSA016855;
df108	+	Sc0001054-191664	GAGACTCAGACACCACCTCCTTTAGCA	Intergenic
df109	-	Sc0000126-842117	CTTATCTGGAGAGATAGTGGCATTCTG	Gene	840985	844428	+	ID=CSA031797;
df112	+	Sc0000191-998353	CATCTGTAGACTGCAACTCCACCTTAT	Gene	996956	999900	+	ID=CSA012239;
df119	+	Sc0002339-332289	CACACTACAACCCCCCCTCCAAGAGAA	Intergenic
df133	+	Sc0000162-417807	GTGCATACTACACTGTCTCCATATTAT	Intergenic
df179	+	xfSc0000161-235241	TGATGTCAAACTTTAACTCCTTACCCT	Intergenic
df191	+	Sc0002539-277815	GAGCTCACAACAGCAACTCCAAACCCC	Intergenic
df232	+	Sc0003098-131628	ATCGTAGCAACTAATACTCCTCCACCC	Intergenic
df246	+	Sc0000755-504220	GTTCTCCAGACATCAACTCCTTTGCAA	Gene	501587	505829	-	ID=CSA020321;
df252	-	Sc0000188-500056	TTTCGAAGGAGATACGGTAAGGTATAC	Intergenic
df253	-	Sc0000466-616029	AAAACATGGAGTGCAAGTATTTCCTCA	Intergenic
df274	+	Sc0000877-682375	ACCAAAAACACATAACCTCCTTTAGGT	Gene	670565	684121	-	ID=CSA019151;
df279	-	Sc0003472-177521	TGATGCAGGAGGGAAGGTAGTAGCCTA	Intergenic
df289	-	Sc0004290-143965	ACTCTCTGGAGTTGATGTTCATCTCTA	Intergenic
df293	+	Sc0000474-588665	CATTTCTTCACTTTGCCTCCCCATTGA	Intergenic
df309	+	Sc0000889-485170	TAAATCCCAACACACACTCCACTTGAG	Intergenic
df317	+	Sc0000889-534257	AAACGCCCAACAATGGCTCCGACACCA	Intergenic
df326	-	Sc0003122-111394	TAGATGTGGAGGAAAGGTCGCTGTTGG	Intergenic
df331	+	Sc0005296-88268	CACATCCTTACCAGCTCTCCTTCTAAC	Intergenic
df332	-	Sc0002181-314173	AAACAATGGAGTTTAGGTTCACAATAT	Intergenic
df340	+	xpSc0054740-35280	ACACGCCCAACATAACCTCCCCCTCAT	Intergenic
df344	+	Sc0000501-169658	ACAAAAATGACTCTGCCTCCTTCACAC	Intergenic
df348	+	xfSc0008516-1362	TGATACAATACAACCTCTCCATTACAA	Intergenic
df363	-	Sc0004900-74625	TATAAGTGGAGACTATGTACCTAACTA	Intergenic
df365	-	Sc0001461-432550	TGGCCTTGGAGACCACGTGCCGATCAC	Intergenic
df385	-	Sc0001689-61570	GTGTATTGGAGACATTGTTTTGGGGTC	Intergenic
df392	+	Sc0000165-126349	TCGGACAGCACCTCAGCTCCAATCCAC	Intergenic
df398	-	Sc0001290-436888	TAACATGGGAGACTAAGTTTGGATACA	Intergenic
df412	-	Sc0004604-115240	ATTTCGAGGAGGTTACGTTTTCAGAAT	Intergenic
df426	-	Sc0000613-344749	TGAAGTCGGAGCTGGTGTAATTTTCTC	Intergenic
df430	+	Sc0001028-547034	ACCTGACTAACACCATCTCCACCCTGC	Gene	534390	553025	-	ID=CSA026471;
df431	-	Sc0000364-142497	TAAGAGAGGAGATACGGTTAATAGTGT	Intergenic
df432	+	xfSc0014401-335	GAACATCATACTTTTTCTCCTCCTGTG	Intergenic
df438	+	Sc0001982-344994	AACCAACCGACAACTTCTCCCCCAAAT	Intergenic
df440	-	Sc0002979-202344	GATGCGAGGAGGTGTTGTTTTTGAACT	Intergenic
df443	-	Sc0000963-25067	TGTGAAAGGAGTTTACGTCATAGTAAA	Intergenic
df448	-	Sc0002477-274893	GCTTGTTGGAGATAGAGTGTGAGAAAA	Intergenic
df456	-	Sc0002156-289691	AAGAGGAGGAGAGAGAGTTGTAAGGCC	Intergenic
df461	+	Sc0002399-222352	GCGAATCAAACTAACCCTCCTTTGATC	Intergenic
df463	-	Sc0000638-616614	ACAAGTTGGAGGCTTGGTTTTCTATAA	Intergenic
df494	+	xfSc0001323-61438	ACCGCGGACACCCTTACTCCAACCCTA	Intergenic
df501	-	xfSc0000069-96423	AGGAAATGGAGGCACAGTGACATACAA	Intergenic
df502	+	Sc0000180-275209	AAGACATCCACGAAGACTCCTCAGTTG	Intergenic
df503	+	Sc0001882-368711	AGTAAAAGCACTTTCTCTCCGGCTTCC	Intergenic
df513	-	xpSc0053209-521267	CACACAGGGAGATTAAGTTGACTAAAT	Intergenic
df516	-	Sc0002660-311306	AGACAACGGAGGGCAAGTAAACGGATT	Intergenic
df521	+	Sc0000501-361773	AGGTTGCACACTATAACTCCGCCATTC	Gene	361062	367452	+	ID=CSA016552;
df528	+	xfSc0000227-115912	CCATGAATCACAAAATCTCCAAGTCAT	Intergenic
df536	+	xpSc0056111-13482	GGTTTGGGAACTCTCACTCCGTCGACA	Intergenic
df538	+	Sc0000462-519324	ACGTGGCAAACGCATGCTCCATGAAAG	Intergenic
df547	+	Sc0000642-775665	AATACCCTAACCCATCCTCCTAACCCA	Intergenic
df556	-	Sc0000012-286273	CACGGTTGGAGATAGTGTTAATAGTCT	Intergenic
df594	+	Sc0001312-330030	TATTGCCCTACCTAGACTCCTTTTACT	Intergenic
df600	+	Sc0002989-192051	AGAAACACAACGCCAACTCCCGACTAC	Intergenic
df606	+	Sc0002255-50025	CCATTTCGTACCATAGCTCCTGAACCT	Intergenic
df607	+	Sc0001692-256048	TATAAAAAGACCCAAACTCCAAACCCG	Intergenic
df614	-	Sc0000076-17122	ATGAGTTGGAGATCTTGTACTTAGCTG	Intergenic
df619	+	xfSc0000133-304591	GAGATGCGCACACCAACTCCTATAGAT	Intergenic
df620	-	Sc0000495-273727	TACGTAAGGAGGTTAGGTTTTAATATA	Intergenic
df627	-	Sc0000787-411835	GTACACAGGAGGGGAAGTAAAGGGAAA	Gene	411142	422818	+	ID=CSA006773;
df628	+	Sc0002297-75119	ATGAAGCTTACTTGAACTCCAAACCTA	Intergenic
df634	-	Sc0000162-512815	TTACCAGGGAGATGATGTTGACCCCGT	Intergenic
df638	+	Sc0002087-260032	TTCATTTTCACTTCCTCTCCTCTCCTT	Intergenic
df649	-	Sc0003422-202877	TGGAAAGGGAGATCTTGTTGTGCAGAT	Intergenic
df655	+	Sc0000273-393890	TGTGCATGCACACATGCTCCATACGTG	Intergenic
df658	+	xfSc0007197-1090	TACAAGAAGACGTTTCCTCCACGTTGA	Intergenic
df660	-	xfSc0001768-26617	GGCGGAAGGAGGTGTCGTTATTGAACT	Intergenic
df662	-	Sc0006600-26546	TACCATTGGAGATACTGTTGTTCTTTG	Intergenic
df663	+	xpSc0056179-19283	AACTAAAATACACCTCCTCCGTAGTGA	Intergenic
df679	+	Sc0001821-206751	ACCATTGTCACCGCCACTCCTCGGTCA	Intergenic
df682	-	xpSc0053388-54303	AGTGGGAGGAGGACAAGTAATAATTTA	Gene	46007	57793	+	ID=CSA013201;
df687	+	Sc0002905-59579	CAACAACTTACCGCACCTCCACATAAC	Intergenic
df698	+	Sc0000902-55612	GACAGGGCTACCTCACCTCCTACTGTG	Intergenic
df706	-	Sc0000751-303263	TTGTAATGGAGGTGAAGTAGCGCATTG	Intergenic
df715	-	Sc0003917-108246	GTACAAAGGAGCCGAGGTCAACACTCA	Intergenic
df726	-	Sc0004119-124483	GGTGTGTGGAGTACATGTAACGCCCCA	Intergenic
df728	-	Sc0000098-1011573	ACGGGAAGGAGATATTGTTGATTGTTC	Intergenic
df738	+	Sc0000824-120282	GGCAGAACGACTTCCACTCCGTAGACT	Intergenic
df744	+	Sc0004863-97069	TTACAAGCTACCAATTCTCCATCTCAG	Intergenic
df755	+	Sc0000002-782638	TGAAACTTAACATAATCTCCCATGAAC	Intergenic
df770	-	xpSc0055558-10299	GAGAGAGGGAGATAGGGTACAATCGCT	Intergenic
df773	+	Sc0005622-64025	ATCCAGCAAACCCAGCCTCCTAAGGCC	Intergenic
df803	-	xfSc0000318-178734	ACATAAAGGAGATGGTGTGATGGATGA	Intergenic
df838	+	Sc0001585-370314	CATACTTCTACTTCAACTCCAAACTAA	Intergenic
df849	+	Sc0003226-164241	CTGTACTAAACATGTCCTCCATTTATC	Intergenic
df858	-	Sc0003344-58337	TTATGGTGGAGTAAGAGTTATTCGAAA	Intergenic
df869	-	Sc0002529-228197	TTTTGCTGGAGCTCGAGTTGCTTCCCG	Intergenic
df871	+	Sc0000152-916109	TAAACTAAAACCAAAACTCCAAGGATA	Gene	914045	917462	-	ID=CSA007851;
df882	-	Sc0003304-209115	CATATCCGGAGCTATAGTATCCAAGCG	Intergenic
df915	-	Sc0000043-559217	TGTTAAGGGAGTCTTAGTAATTAATCC	Intergenic
df942	+	Sc0000856-2990	ATAATTGCTACACTTGCTCCAACTATT	Intergenic
df1003	-	Sc0001977-218372	CTGAACAGGAGCCTCAGTTTGCACTAT	Intergenic
df1005	+	Sc0001449-492731	GTGATAAGTACAAGATCTCCATCATCA	Gene	488842	492822	-	ID=CSA031688;
df1009	-	Sc0002769-161452	GTCAGCAGGAGGATCAGTACACGCAAA	Intergenic
df1011	+	xpSc0053855-49915	CATACTTTCACATGTTCTCCAATCACC	Intergenic
dm1	-	Sc0001195-514114	GGGAACAGGAGTTGCTGTAGTGGTCGG	Intergenic
dm2	+	Sc0001822-366629	GAGCGTACTACTCTATCTCCTCCTGCT	Intergenic
dm7	-	Sc0002148-259375	AAATGGAGGAGTTGGGGTGGACAATCA	Intergenic
dm15	-	xpSc0057013-13274	AGGTTAAGGAGGGGCTGTGAGAGAGAA	Intergenic
dm16	+	Sc0001801-415042	ATCAAATCCACTGTTTCTCCATTACTC	Intergenic
dm28	-	Sc0001353-149308	GTGCAAAGGAGTTCCTGTTTTGGAGTA	Intergenic
dm32	-	Sc0001620-453613	AGATGAAGGAGGAGTGGTTTTGTGGTG	Intergenic
dm33	+	xpSc0053362-180228	GGTCCAAATACAGGTCCTCCAGTCCCA	Intergenic
dm34	+	Sc0000703-377438	ACCCACCATACATCTTCTCCATGCCAT	Intergenic
dm40	-	Sc0000275-943046	GTGCGTTGGAGATGCTGTGACTCCTGG	Intergenic
dm44	+	Sc0000006-2463694	GAACAAGGTACCCATGCTCCCGTGATT	Intergenic
dm59	+	Sc0000391-785624	TTTTCCTTCACATGTTCTCCCTTATAT	Intergenic
dm60	+	xpSc0053463-175146	AGTCGAGCTACAGTCCCTCCTGGCCAC	Intergenic
dm62	+	Sc0004519-15311	GTCACCACCACCAACTCTCCATCTCCA	Intergenic
dm72	-	Sc0001222-446100	CTGGGATGGAGTTCTTGTGATTGAATC	Intergenic
dm92	-	xfSc0001121-33814	CTACGCTGGAGCGGTGGTGCGATTGGG	Intergenic
dm117	+	Sc0002403-221023	GTCCATTAGACTTTGTCTCCACACCTG	Intergenic
dm132	+	xfSc0001974-31027	TTGACCAAAACATGATCTCCATCTCCT	Intergenic
dm141	-	Sc0001327-532076	TTTAGAAGGAGTAAGAGTGTGCATACC	Intergenic
dm175	-	Sc0002707-33179	TGGTGTTGGAGGGGGGGTGGCTATAGT	Intergenic
dm177	+	Sc0006641-33948	GGTCGTACTACTTTGCCTCCTCCTATT	Intergenic
dm184	-	Sc0000909-499653	ACATGATGGAGGTAGTGTTGCTGATTG	Intergenic
dm207	+	Sc0001011-644871	GGGAGATATACACTTGCTCCTTAGGCA	Intergenic
dm210	+	Sc0001367-9966	GTGCCTAAAACTAAGGCTCCTCTGCCC	Intergenic
dm219	-	Sc0000014-208986	GAGAGAGGGAGTCGGTGTCATATATGT	Intergenic
dm259	-	Sc0000187-921807	CACCACAGGAGGAACCGTCGCCCCACA	Intergenic
dm270	+	Sc0000920-589893	TGTTTAGAAACACAGGCTCCGTTTGGT	Gene	586127	589937	+	ID=CSA027827;
dm272	-	Sc0001752-307646	GATGCCTGGAGTAAGAGTAAGAGTCAG	Intergenic
dm289	-	Sc0003746-74506	GAGTCAAGGAGTCCTTGTGTGGATGCA	Intergenic
dm296	-	Sc0002943-80231	TAGGTTTGGAGGTGAAGTGGTACACCA	Intergenic
dm298	-	xpSc0055240-10352	AATATGAGGAGTTACAGTTTGGGTCGG	Intergenic
dm316	+	Sc0000049-1023249	TAACGGAGGACTGGGTCTCCTATCCAT	Intergenic
dm326	+	xfSc0000970-33452	CCTCTTTCAACACTTTCTCCCTTCTTC	Intergenic
dm337	-	Sc0001512-31604	ACAAAGAGGAGATCAAGTTACTGGCTA	Intergenic
dm339	-	Sc0001730-41912	TACATGGGGAGCTTATGTGTAGATCCT	Intergenic
dm366	+	Sc0001374-249706	TGATTGCGGACCTAATCTCCCTCCCGA	Gene	249435	250184	+	ID=CSA009234;
dm367	+	Sc0000577-384881	AACAGAATGACCTTAGCTCCATTTCAT	Intergenic
dm385	+	Sc0005390-59105	TGTTTCAACACCTTTACTCCTGGTGTG	Intergenic
dm401	-	Sc0001295-305022	AATCGATGGAGAAGACGTGGTCAACGG	Intergenic
dm405	+	xpSc0053894-112485	GAGGCTCACACCACTTCTCCAACAACA	Intergenic
dm407	+	Sc0001874-163663	GAGGACTCAACGCTGTCTCCATCAGCA	Intergenic
dm411	+	xfSc0001397-40248	AACTGTTGTACCGACACTCCCTGCCTA	Intergenic
dm414	-	Sc0006457-2288	CGGTCCGGGAGTTTAAGTATGAATGTG	Intergenic
dm419	+	Sc0004429-18963	TTTGCATATACTTTTACTCCTTTAACT	Intergenic
dm433	-	Sc0000044-279771	GCTGGAAGGAGAGAATGTAGTAGCCTA	Intergenic
dm443	-	xfSc0001209-36417	GAGAAAAGGAGGGTGGGTGTGAAAAAA	Intergenic
dm450	-	Sc0006741-17090	GTGGTCAGGAGGGTCGGTTGGCGCTCC	Intergenic
dm464	-	Sc0002243-238907	CATGAAAGGAGAACTTGTTTCAATACA	Intergenic
dm467	+	Sc0004280-77810	TCGAGCTGAACGACCTCTCCATTTGCT	Intergenic
dm472	-	Sc0005369-31099	GTGGTGAGGAGGTGGTGTTTTGTGTAA	Intergenic
dm475	-	Sc0000017-1835137	GAGAAGGGGAGTGAGTGTAACGCCCTC	Intergenic
dm479	-	Sc0000513-277528	AGATTATGGAGGATACGTTCGTCACTC	Intergenic
dm481	+	Sc0001040-421328	TCACACCGTACTCTTCCTCCTTCCGCG	Intergenic
dm491	+	xpSc0053604-111870	CACAATCAAACTGGAACTCCATTCACA	Intergenic
dm495	-	xfSc0001239-13073	GTGCCGTGGAGACAGTGTTTGAAGCCC	Intergenic
dm524	-	Sc0002211-17805	ATATGCTGGAGAATCTGTTCGTAGGAT	Gene	14021	18175	-	ID=CSA027244;
dm528	-	Sc0001366-345950	GATTCATGGAGTTAATGTATCAACTAA	Gene	336702	349697	+	ID=CSA000404;
dm532	-	Sc0000038-1484729	AGGAAAAGGAGCATCTGTAGGCTCAGA	Intergenic
dm534	+	xpSc0054919-44873	TTTGCTCTTACCTCCCCTCCTTGTTGA	Intergenic
dm553	+	Sc0000657-678147	CACTTGAAAACTCCTGCTCCCTTTAAT	Intergenic
dm558	-	Sc0001399-46227	GTGGGTTGGAGGTCTAGTAGTTTGGTT	Intergenic
dm594	+	Sc0002876-48895	GTCTGTTGTACAGATGCTCCTCAATTC	Intergenic
dm596	+	Sc0000006-2465531	GCCCACAAAACATTTGCTCCAGTACCC	Intergenic
dm607	-	Sc0001429-523686	TGTATAGGGAGGAAATGTTCTCAACTC	Intergenic
dm619	-	Sc0001233-441699	TATAGAGGGAGATATTGTATGCCTTCA	Intergenic
dm622	-	Sc0000020-177126	ATTGAGTGGAGTATGTGTGTCTGTGAG	Intergenic
dm627	-	xfSc0000203-169874	TAGTGGTGGAGGTGGTGTGTTGCTTGG	Intergenic
dm630	+	xpSc0053294-259982	GTAGACTTTACACTTGCTCCATACAGA	Intergenic
dm636	+	Sc0005061-13380	CTCACACAAACATTATCTCCCTCCATA	Intergenic
dm639	-	Sc0001346-73402	AACAAAAGGAGGACAAGTAAACATCTC	Intergenic
dm661	-	Sc0002348-77019	ATGAAAAGGAGGATAAGTATTCCAAGA	Gene	76527	83027	+	ID=CSA017253;
dm678	-	Sc0001893-14988	CCTCTGCGGAGTTGATGTTGCAGACAG	Gene	14764	15692	+	ID=CSA016842;
dm682	-	Sc0002187-284994	AGGGCGGGGAGAGAGGGTAGTGAATAA	Intergenic
dm683	-	Sc0001516-93965	TGGCAAAGGAGAGCAGGTTGCAGGTAA	Intergenic
dm753	-	Sc0001501-17652	CAGTGATGGAGTGCAAGTGCAACCAGT	Gene	13395	20390	+	ID=CSA003668;
dm827	-	Sc0003264-167283	AGAGAGAGGAGCATTTGTTAATCTTTA	Intergenic
dm864	+	Sc0004092-56588	CTCCCCTAGACTTTCTCTCCCTCTCTC	Intergenic
dm872	-	Sc0000369-537292	ATAAGTTGGAGATCGAGTTTTGGGCAT	Intergenic
dm949	-	Sc0000344-867145	TTGTAAAGGAGAGATTGTTAAGTACAC	Intergenic
dm951	-	xfSc0001136-38144	CATCCACGGAGGAGACGTGTTGCAATA	Gene	33751	38916	+	ID=CSA021031;
dm952	+	Sc0008349-571	CTGCAACCGACAACAACTCCTCACAGG	Intergenic
dm967	-	Sc0001734-71500	ATGTAATGGAGATATTGTATTACAATC	Intergenic
