# Supplementary material for: High-density SNP linkage map construction and QTL mapping for flavonoid-related traits in a tea plant (Camellia sinensis) using 2b-RAD sequencing
Source: BMC Genomics. 2018 Dec 22;19:955. doi: 10.1186/s12864-018-5291-8 (PMC6304016; doi:10.1186/s12864-018-5291-8)
Supplement: Supplementary file 12 — Table S7. The marker annotation of the genetic map. (XLSX 26 kb) [file 12864_2018_5291_MOESM12_ESM.xlsx]

## Sheet: Sheet1
#Mark	Strand	variant type	gene name	LGs	LG Position	Description
m981	-	intergenic_region	CSA001915-CSA001917	LG01	74.24	ATP synthase (F/14-kDa) subunit	ATPase, V1 complex, subunit F	GO:0034220
m134	-	intergenic_region	CSA001915-CSA001917	LG01	74.72	ATP synthase (F/14-kDa) subunit	ATPase, V1 complex, subunit F	GO:0034220
m623	-	intergenic_region	CSA031559-CSA031560	LG01	77.7
h110	-	intergenic_region	CSA023164-CSA023165	LG01	78.5	GRAS domain family	Transcription factor GRAS
m882	-	intergenic_region	CSA023454	LG01	80.49	Maf1 regulator	Repressor of RNA polymerase III transcription Maf1	GO:0016480
f908	-	upstream_gene_variant	CSA004273	LG03	94.41	Histidine phosphatase superfamily (branch 1)	Histidine phosphatase superfamily, clade-1
h41	-	intergenic_region	CSA018485-CSA018486	LG03	94.47	Cytochrome P450	Cytochrome P450	GO:0005506|GO:0016705|GO:0020037|GO:0055114	Reactome: REACT_13433
m1092	+	intron_variant	CSA015782	LG03	101.54	Mlo family	Mlo-related protein	GO:0006952|GO:0016021
m136	-	intron_variant	CSA032532	LG03	103.53	Protein phosphatase 2C	Protein phosphatase 2C (PP2C)-like domain	GO:0003824
f634	-	downstream_gene_variant	CSA035120	LG03	104.84	alpha/beta hydrolase fold	Alpha/beta hydrolase fold-3	GO:0008152|GO:0016787
m1047	+	downstream_gene_variant	CSA023420	LG03	107.93	Alpha/beta hydrolase family
f578	+	intron_variant	CSA011013	LG03	110.98	GYF domain	GYF	GO:0005515
f141	-	intergenic_region	CSA029599-CSA029600	LG03	112.1
m88	+	intergenic_region	CSA004659-CSA004660	LG03	113.6	Domain of unknown function (DUF588)	Uncharacterised protein family UPF0497, trans-membrane plant
f722	-	intergenic_region	CSA006570-CSA006571	LG03	113.63	NUDIX domain	NUDIX hydrolase domain	GO:0016787
m1642	-	intergenic_region	CSA030668-CSA030669	LG03	118.46
f675	+	intergenic_region	CSA024506-CSA024501	LG03	118.61	DYW family of nucleic acid deaminases
h90	-	downstream_gene_variant	CSA005373	LG03	121.2	CBS domain	CBS domain	GO:0030554
m383	+	intergenic_region	CSA036646-CSA036647	LG06	39.05	2OG-Fe(II) oxygenase superfamily
m577	+	intergenic_region	CSA021444	LG06	39.79
f1351	-	intergenic_region	CSA021765	LG06	42.05	AUX/IAA family	AUX/IAA protein	GO:0005634|GO:0006355
m325	+	intergenic_region	CSA015919	LG06	43.76
m395	+	intergenic_region	CSA027521	LG06	45.1
f1352	-	intergenic_region	CSA017660-CSA017665	LG06	45.54	Glycosyl transferase family 90	Lipopolysaccharide-modifying protein
f881	+	intergenic_region	CSA016429	LG06	45.97
f1194	-	downstream_gene_variant	CSA006253	LG06	48.03	Pentatricopeptide repeat domain	Pentatricopeptide repeat
m541	+	intergenic_region	CSA004078-CSA004075	LG06	50.26	Methyltransferase domain	Methyltransferase type 11	GO:0008152|GO:0008168
f1186	+	intergenic_region	CSA004078-CSA004075	LG06	50.64	Methyltransferase domain	Methyltransferase type 11	GO:0008152|GO:0008168
h154	+	intergenic_region	CSA025086	LG06	52.67	Domain of unknown function (DUF2828)	Domain of unknown function DUF2828
m1080	+	intergenic_region	CSA015924-CSA015926	LG06	54.67	THO complex subunit 1 transcription elongation factor	THO complex, subunit THOC1
f380	-	intergenic_region	CSA010521-CSA010522	LG06	58.25	Glycosyl hydrolase family 14	Glycoside hydrolase, family 14	GO:0000272|GO:0016161
f345	-	3_prime_UTR_variant	CSA017157	LG06	58.29
f1408	-	intergenic_region	CSA014185	LG06	58.69	C1-like domain	C1-like	GO:0047134|GO:0055114	KEGG: 00500+3.2.1.2|MetaCyc: PWY-6724|MetaCyc: PWY-842
m363	-	intergenic_region	CSA028513-CSA028514	LG06	64.08	NifU-like N terminal domain	NIF system FeS cluster assembly, NifU, N-terminal	GO:0005506|GO:0016226|GO:0051536
m519	+	upstream_gene_variant	CSA016643	LG06	64.53
m192	+	intergenic_region	CSA010683-CSA010684	LG06	65.78	RNA recognition motif. (a.k.a. RRM, RBD, or RNP domain)	RNA recognition motif domain	GO:0003676
f187	+	upstream_gene_variant	CSA027315	LG06	66.17	PDZ domain	PDZ domain	GO:0005515
m1243	-	downstream_gene_variant	CSA013936	LG06	67.84
m485	-	upstream_gene_variant	CSA003913	LG06	73.19	Domain of unknown function (DUF4283)	Domain of unknown function DUF4283
m947	+	downstream_gene_variant	CSA018394	LG06	74.93
f707	-	upstream_gene_variant	CSA000778	LG08	14.7	Helix-loop-helix DNA-binding domain	Myc-type, basic helix-loop-helix (bHLH) domain	GO:0046983
f1312	-	upstream_gene_variant	CSA004733	LG08	17.15	ATP-grasp domain	ATP-grasp fold, ATP-dependent carboxylate-amine ligase-type
f1277	-	intergenic_region	CSA031545	LG08	19.72	AMP-binding enzyme	AMP-dependent synthetase/ligase	GO:0003824|GO:0008152	UniPathway: UPA00074
m523	+	intergenic_region	CSA030994	LG08	32.71	Polyphenol oxidase middle domain	Polyphenol oxidase, central domain	GO:0004097|GO:0055114
f431	+	upstream_gene_variant	CSA036832	LG08	33.11
f1360	+	downstream_gene_variant	CSA023932	LG08	33.92
f516	+	upstream_gene_variant	CSA022097	LG08	34.39
m68	+	downstream_gene_variant	CSA011311	LG08	35.9
f133	+	intergenic_region	CSA033380-CSA033381	LG08	55.11	Alcohol dehydrogenase GroES-like domain	Alcohol dehydrogenase GroES-like	GO:0016491|GO:0055114	KEGG: 00350+1.10.3.1|KEGG: 00950+1.10.3.1|MetaCyc: PWY-5349|MetaCyc: PWY-6752
f478	-	downstream_gene_variant	CSA017879	LG08	56.27	RING/Ubox like zinc-binding domain
m7	-	downstream_gene_variant	CSA006409	LG08	56.41	Importin-beta N-terminal domain	Importin-beta, N-terminal domain	GO:0006886|GO:0008536
f1250	-	intergenic_region	CSA025634	LG08	56.54
f757	+	upstream_gene_variant	CSA030336	LG08	57.98
f734	-	downstream_gene_variant	CSA027770	LG08	59.01
m25	-	intergenic_region	CSA003127-CSA003128	LG10	23.68	Splicing factor 3B subunit 10 (SF3b10)	Splicing factor 3B subunit 5/RDS3 complex subunit 10
f369	+	intergenic_region	CSA024406-CSA024407	LG10	23.95	Squalene/phytoene synthase	Squalene/phytoene synthase	GO:0009058|GO:0016740
m239	-	intron_variant	CSA035149	LG10	25.68	SET domain	SET domain	GO:0005515	KEGG: 00310+2.1.1.43|MetaCyc: PWY-6424
m1101	+	intron_variant	CSA026035	LG10	36.09
h302	+	upstream_gene_variant	CSA012478	LG10	40.77	TPR repeat
h185	+	intergenic_region	CSA009219	LG10	44.23
f1265	+	intergenic_region	CSA003895-CSA003896	LG10	63.71	TPR repeat
f275	+	downstream_gene_variant	CSA004140	LG10	64.19	Protein kinase domain	Protein kinase domain	GO:0004672|GO:0005524|GO:0006468
f1859	+	downstream_gene_variant	CSA000442	LG11	10.32	1,3-beta-glucan synthase component	Glycosyl transferase, family 48	GO:0000148|GO:0003843|GO:0006075|GO:0016020
f613	-	intergenic_region	CSA023687-CSA023689	LG11	11.33	FKBP-type peptidyl-prolyl cis-trans isomerase	Peptidyl-prolyl cis-trans isomerase, FKBP-type, domain	GO:0006457	KEGG: 00500+2.4.1.34|MetaCyc: PWY-6773
f1279	+	intron_variant	CSA003595	LG12	11.4	Transcription factor TFIIB repeat	Transcription factor TFIIB, cyclin-like domain	GO:0017025	Reactome: REACT_1788
f211	-	upstream_gene_variant	CSA030150	LG12	18.17	Rare lipoprotein A (RlpA)-like double-psi beta-barrel	RlpA-like double-psi beta-barrel domain		Reactome: REACT_1788
f1090	-	upstream_gene_variant	CSA014219	LG12	21.85	Mitochondrial carrier protein	Mitochondrial substrate/solute carrier
f252	+	upstream_gene_variant	CSA005342	LG12	52.99	Chalcone-flavanone isomerase	Chalcone isomerase	GO:0016872
h156	+	intergenic_region	CSA012097	LG12	54.55	bZIP transcription factor	Basic-leucine zipper domain	GO:0003700|GO:0006355|GO:0043565
m1355	+	intergenic_region	CSA030020-CSA030023	LG12	55.12	SNF2 family N-terminal domain	SNF2-related	GO:0003677|GO:0005524
m734	+	intergenic_region	CSA022462-CSA022463	LG12	57.35	SWIM zinc finger	Zinc finger, SWIM-type	GO:0008270
m246	+	intergenic_region	CSA017448	LG12	57.9	Ubiquitin-conjugating enzyme	Ubiquitin-conjugating enzyme, E2	GO:0016881
f733	-	downstream_gene_variant	CSA034421	LG12	63.43	Ribose 5-phosphate isomerase A (phosphoriboisomerase A)	Ribose 5-phosphate isomerase, type A	GO:0004751|GO:0009052
f284	+	intergenic_region	CSA017448	LG12	63.85	Ubiquitin-conjugating enzyme	Ubiquitin-conjugating enzyme, E2	GO:0016881
m1653	+	intergenic_region	CSA030006	LG12	68.55	C1-like domain	C1-like	GO:0047134|GO:0055114	KEGG: 00030+5.3.1.6|KEGG: 00051+5.3.1.6|KEGG: 00710+5.3.1.6|MetaCyc: PWY-1861|MetaCyc: PWY-5723|UniPathway: UPA00115
m618	+	intergenic_region	CSA027745-CSA027746	LG13	75.98	Cytochrome P450	Cytochrome P450	GO:0005506|GO:0016705|GO:0020037|GO:0055114	Reactome: REACT_13433
m365	+	downstream_gene_variant	CSA023637	LG13	76.88	Peptidase S24-like	Peptidase S24/S26A/S26B		Reactome: REACT_13433
dm528	-	Gene	CSA000404	LG13	77.3	Rab-GTPase-TBC domain	Rab-GTPase-TBC domain	GO:0005097|GO:0032313
m940	+	intergenic_region	CSA012917-CSA012918	LG13	77.8	YABBY protein	YABBY protein
m972	-	intron_variant	CSA011935	LG13	78.28	Glycosyl hydrolases family 17	Glycoside hydrolase, family 17	GO:0004553|GO:0005975
f956	-	intergenic_region	CSA002340-CSA002342	LG13	79.2
f517	-	intergenic_region	CSA019468	LG13	79.5	Citrate synthase	Citrate synthase-like	GO:0044262|GO:0046912
m1275	-	upstream_gene_variant	CSA014487	LG13	79.89	Zn-finger in ubiquitin-hydrolases and other protein	Zinc finger, UBP-type	GO:0008270	KEGG: 00020+2.3.3.1|KEGG: 00630+2.3.3.1|MetaCyc: PWY-5690|MetaCyc: PWY-5750|MetaCyc: PWY-5913|MetaCyc: PWY-6549|MetaCyc: PWY-6728|MetaCyc: PWY-6969|MetaCyc: PWY-7124|MetaCyc: PWY-7254|UniPathway: UPA00223
m902	+	downstream_gene_variant	CSA025228	LG13	80.18	Glycosyl transferases group 1	Glycosyl transferase, family 1	GO:0009058
m761	-	upstream_gene_variant	CSA023920	LG13	83.44
f1242	-	intergenic_region	CSA013362	LG13	84	No apical meristem (NAM) protein	NAC domain	GO:0003677|GO:0006355
